# Supplementary material for: Deep Proteomics Network and Machine Learning Analysis of Human Cerebrospinal Fluid in Japanese Encephalitis Virus Infection
Source: J Proteome Res. 2023 May 23;22(6):1614–29. doi: 10.1021/acs.jproteome.2c00563 (PMC10246887; doi:10.1021/acs.jproteome.2c00563)
Supplement: Supplementary file 1 — pr2c00563_si_001.zip [file pr2c00563_si_001.zip]

Archive with 17 entries (17 files):
- S1_Data.docx
- S10_WGCNA output.xlsx
- S11_WGCNA summary of modules.xlsx
- S12_Boruta Lasso proteins.xlsx
- S13_Predictive modelling to identify a JE diagnostic protein signature.docx
- S14_ROC.tif
- S15_Boruta proteins outcome.xlsx
- S16_ROC outcome.tif
- S2_Patient metadata.xlsx
- S3_Patient metadata_summary.docx
- S4_MSstatsTMT output.xlsx
- S5_Contaminants.xlsx
- S6_Combined data processed.xlsx
- S7_Assessment of data processing and effectiveness of batch correction.docx
- S8_JE vs. non-JE protein set enrichment analysis.docx
- S9_WGCNA sample clustering to detect outliers.pdf
- S9_WGCNA sample clustering to detect outliers.tif
