# Supplementary material for: Deep Proteomics Network and Machine Learning Analysis of Human Cerebrospinal Fluid in Japanese Encephalitis Virus Infection
Source: J Proteome Res. 2023 May 23;22(6):1614–29. doi: 10.1021/acs.jproteome.2c00563 (PMC10246887; doi:10.1021/acs.jproteome.2c00563)
Supplement: Supplementary file 1 — pr2c00563_si_001.zip [file pr2c00563_si_001.zip › S10_WGCNA output.xlsx]

## Sheet: Sheet1
UniProt_accession	UniProt_entry_name	Protein_names	Gene_names	GS.jev	GS.nonjev_virus	GS.bacteria_main	GS.tb	GS.rickettsia	GS.ot	GS.fungi	GS.parasite	GS.dataset	GS.csf_age_years	GS.hospital	GS.study	GS.age_years	GS.sex	GS.ethnicity	GS.hist_fever_days	GS.comorbidities	GS.seizures	GS.gcs	GS.antibiotics_before_lp	GS.blood_wcc	GS.blood_crp	GS.csf_opening_pressure	GS.csf_colour	GS.csf_wcc	GS.csf_ratio_neut_lymp	GS.csf_rcc	GS.csf_total_protein	GS.outcome_binary	GS.JE_outcome_binary	GS.duration_admission_days	MMdarkred	MMred	MMsienna3	MMorangered4	MMyellowgreen	MMyellow	MMdarkgreen	MMfloralwhite	MMdarkolivegreen	MMpaleturquoise	MMsalmon	MMmediumpurple3	MMplum1	MMdarkorange	MMgreenyellow
A0A075B6H9	LV469_HUMAN	Immunoglobulin lambda variable 4-69	IGLV4-69	0.154003	-0.286528	-0.160651	-0.0215138	-0.030873	0.446295	0.0440173	-0.172639	-0.00421559	0.145454	-0.0243856	-0.11064	-0.198755	-0.0614424	0.0241323	0.271659	-0.0695673	-0.0435346	0.086331	0.186067	0.0529455	-0.0727956	0.0431258	-0.132948	-0.175158	-0.0784107	-0.104955	0.0331667	-0.0589188	-0.201486	-0.0305952	-0.055709	0.104126	-0.113296	0.0114343	-0.19641	-0.120241	-0.364571	-0.00226942	-0.256676	-0.408207	0.0403721	-0.0667138	-0.0887657	0.442301	0.563827
A0A075B6I0	LV861_HUMAN	Immunoglobulin lambda variable 8-61	IGLV8-61	-0.0718138	-0.141859	0.00435999	0.0424647	0.00892981	0.335316	0.0117462	-0.104524	-0.0356515	0.0790222	0.124785	-0.0450691	-0.0212459	-0.0347391	-0.0256891	0.0927879	-0.0333573	-0.07274	0.104527	0.0955006	0.077474	0.16228	-0.0245576	0.021639	-0.0486962	-0.123273	-0.100211	0.0975484	-0.0294835	-0.410816	0.0782237	-0.272227	-0.148281	-0.153765	0.0202992	-0.265317	-0.265839	-0.295981	-0.134694	0.0468672	-0.184287	0.116679	0.189902	0.110185	0.339393	0.533713
A0A075B6I1	LV460_HUMAN	Immunoglobulin lambda variable 4-60	IGLV4-60	0.189167	-0.19791	-0.263113	-0.0700572	0.0770859	0.449633	-0.0672269	-0.130126	-0.00901142	0.241787	-0.0231333	-0.206548	-0.153482	-0.0195134	0.0413196	0.147866	-0.10151	0.0949361	0.0114334	0.223578	0.191307	-0.061227	-0.0495575	-0.110584	-0.132492	-0.00252021	-0.0240454	-0.0533609	-0.0104802	0.0108667	0.032152	0.0634768	0.243423	-0.143621	-0.0237715	-0.200546	0.0450131	-0.406512	0.00264454	-0.280244	-0.388038	0.0878298	-0.139594	-0.117016	0.3694	0.374483
A0A075B6I4	LVX54_HUMAN	Immunoglobulin lambda variable 10-54	IGLV10-54	0.321249	-0.092774	-0.267809	-0.0360028	0.032532	-0.0532629	0.00372435	-0.0284042	-0.017712	0.208079	-0.043515	-0.207988	0.0438678	-0.052429	0.0226581	0.080198	0.0926164	0.0275164	-0.0290151	0.17316	0.124373	-0.171923	-0.00614898	-0.121061	-0.18263	-0.0149	-0.0075748	-0.120909	-0.111006	-0.226542	0.110759	0.168851	0.17155	-0.227167	-0.00513071	-0.0986657	0.158856	-0.240072	0.0975219	-0.262389	-0.243641	-0.0951875	-0.298014	-0.209643	0.224454	0.0357676
A0A075B6I9	LV746_HUMAN	Immunoglobulin lambda variable 7-46	IGLV7-46	0.140181	-0.181032	-0.0681481	0.00585108	-0.161149	0.315493	-0.0414865	-0.158354	-0.0118207	0.1643	0.0104063	-0.0987736	-0.118085	-0.0889091	-0.0704575	0.198821	-0.0739316	-0.00948072	0.048854	0.21829	0.0891094	0.00222775	0.00648845	-0.076339	-0.00378526	-0.023717	-0.0594276	-0.00140074	-0.0819361	-0.190794	-0.0316952	0.029362	0.0623284	-0.152028	0.0552159	-0.177515	-0.00862901	-0.30235	-0.00793098	-0.130011	-0.260817	0.00388817	-0.229138	-0.116104	0.421404	0.45506
A0A075B6J1	LV537_HUMAN	Immunoglobulin lambda variable 5-37	IGLV5-37	-0.313122	0.137552	0.247122	-0.0846059	-0.074179	0.222454	-0.107729	0.0186038	-0.000409631	-0.0195727	0.0334234	0.0013709	-0.102015	-0.140276	-0.0182361	0.0260774	-0.0643449	-0.117798	0.144437	0.0487598	0.0728494	0.223107	0.129933	0.0230209	0.10155	-0.0453121	-0.0244404	0.111524	-0.0312179	-0.279757	-0.0809374	-0.367565	-0.27392	0.0320432	0.0272889	-0.152491	-0.330082	-0.0702361	-0.277259	0.31609	0.104863	0.185318	0.429236	0.443501	0.187721	0.621941
A0A075B6J9	LV218_HUMAN	Immunoglobulin lambda variable 2-18	IGLV2-18	-0.21124	-0.0788033	0.103325	0.084612	-0.0669709	0.296545	-0.0127283	0.0935034	-0.0130974	0.0248926	0.062375	-0.0328084	-0.0365906	-0.110321	-0.0760842	0.130162	-0.0519683	-0.112385	0.0667937	0.1123	0.0859917	0.0946689	0.0601726	0.0115083	0.0211748	-0.076175	-0.078641	0.112661	-0.073607	-0.231824	-0.12374	-0.321612	-0.232743	-0.0137595	0.102542	-0.207247	-0.381396	-0.158618	-0.27062	0.23897	-0.00801031	0.185159	0.331896	0.34358	0.373333	0.647229
A0A075B6K0	LV316_HUMAN	Immunoglobulin lambda variable 3-16	IGLV3-16	0.302743	-0.223543	-0.0635877	0.0250724	0.0169612	-0.039239	-0.0349541	-0.228715	-0.0153341	0.165041	-0.0516267	-0.184216	0.0700248	0.00345568	0.054095	0.122197	0.0207913	0.0641958	-0.0876376	0.069463	0.141755	-0.130911	0.0196432	-0.0665915	0.0230702	-0.0638729	0.0774736	-0.0318166	0.0626938	0.00874021	0.14217	0.197267	0.213289	-0.150064	-0.0526819	-0.000931879	0.142958	-0.183648	0.0174757	-0.20849	-0.212224	0.0240303	-0.339474	-0.275721	0.254443	-0.0434602
A0A075B6K4	LV310_HUMAN	Immunoglobulin lambda variable 3-10	IGLV3-10	-0.0941861	-0.0433058	0.0161007	0.00887286	-0.20675	0.353805	-0.00778633	-0.00469815	-0.0130135	-0.0384919	-0.092448	0.0629077	-0.108114	0.00443584	0.0694514	0.13825	-0.0589383	-0.00586592	0.0962692	0.152824	0.111359	0.0777997	0.0705176	-0.0882304	0.0697594	0.0223006	-0.00198724	0.208254	0.0628168	-0.0440919	-0.161679	-0.348664	-0.198914	-0.0557632	0.0175435	-0.120309	-0.374031	-0.116499	-0.261494	0.168176	-0.0491368	0.195719	0.310282	0.345566	0.399502	0.743733
A0A075B6K5	LV39_HUMAN	Immunoglobulin lambda variable 3-9	IGLV3-9	0.243702	-0.375027	0.0102871	-0.17293	-0.0268236	0.333638	-0.096232	-0.0748187	-0.0108081	0.111107	-0.00149985	-0.0451401	-0.137783	-0.0405541	0.113124	0.204974	-0.295899	0.0639062	-0.0375585	0.123392	0.0810622	-0.0272006	0.0214475	-0.072372	-0.122883	0.00451733	-0.0613849	0.0738265	0.034479	-0.0192178	-0.085113	-0.0305278	0.136175	-0.0696433	0.0083562	-0.139498	-0.204549	-0.246274	-0.0589883	-0.149309	-0.291972	0.173606	0.130979	0.0131074	0.266496	0.425769
A0A075B6Q5	HV364_HUMAN	Immunoglobulin heavy variable 3-64	IGHV3-64	-0.291706	-0.0193996	0.178798	0.0201484	-0.0998052	0.306615	0.0311712	0.0488306	0.0308778	-0.0963437	0.0697607	0.10985	-0.0625428	0.140215	0.0469202	0.0951176	-0.0494362	-0.0984469	0.0932558	0.0337459	0.0733158	0.0800041	-0.0229644	0.0139766	0.0821015	0.0098886	-0.0264696	0.116118	0.0100552	-0.0856755	-0.0699185	-0.433705	-0.368951	-0.0827664	0.00930591	-0.270676	-0.399524	-0.159055	-0.352824	0.390328	0.055666	0.233059	0.41369	0.400482	0.339475	0.70224
A0A075B6R2	HV404_HUMAN	Immunoglobulin heavy variable 4-4	IGHV4-4	-0.0503886	-0.199686	0.180575	-0.0266499	-0.0440219	0.226541	-0.0222391	-0.0960514	0.00404315	0.0815008	-0.000682901	-0.0267665	0.141293	0.00386745	0.0391489	0.136387	-0.105286	-0.0269032	0.0612082	-0.0978891	0.0508035	0.213551	0.0519979	0.16355	0.181455	-0.052308	0.0195632	0.195365	-0.0522109	-0.299006	-0.0283729	-0.0210051	-0.164771	-0.112684	0.0867118	-0.078899	0.00365607	-0.192216	-0.266134	0.158552	0.0230183	0.0662771	-0.145287	0.0866092	0.415358	0.416239
A0A075B6S5	KV127_HUMAN	Immunoglobulin kappa variable 1-27	IGKV1-27	-0.1904	-0.0377698	0.063451	0.151866	-0.128673	0.235586	0.0589981	-0.00559904	0.000822468	0.09335	0.0524923	-0.0229582	0.00878901	-0.0379057	0.00535397	0.0241346	0.0148108	-0.128465	0.0982785	0.0464362	0.0855098	-0.131715	0.171163	0.040872	0.18104	0.0376013	0.0300284	0.125088	-0.0516181	-0.0648453	0.00574795	-0.276874	-0.210497	-0.0687602	0.0928132	-0.191282	-0.298378	-0.305474	-0.369438	0.245635	-0.0302837	0.16638	0.139704	0.243717	0.604187	0.785813
A0A087WSY4	HV432_HUMAN	Immunoglobulin heavy variable 4-30-2	IGHV4-30-2	0.135131	-0.056017	-0.117116	0.0704547	0.0851051	0.0750047	-0.132684	-0.133796	-0.0165907	0.330808	0.00662794	-0.293297	0.173635	0.00655436	-0.0705381	0.0490784	0.0492816	0.0374657	-0.126914	0.0774904	0.108414	-0.0960799	-0.0130845	0.0241223	0.063933	-0.043396	0.0516116	0.0318223	0.0814774	-0.0123543	0.110674	0.129295	0.169898	-0.120612	-0.133104	-0.0802157	0.124634	-0.336925	-0.0956171	-0.110322	-0.212963	0.164196	-0.325785	-0.169449	0.387982	0.113941
A0A087WSY6	KVD15_HUMAN	Immunoglobulin kappa variable 3D-15	IGKV3D-15	-0.353756	-0.0341251	0.133721	0.0633816	-0.0284133	0.3064	0.148355	0.0927311	-0.0114681	-0.00487146	0.159641	0.0288544	0.0357796	0.0357	-0.0541349	0.0329411	0.0552275	-0.13776	0.0872798	-0.0558994	0.013802	0.0950214	0.103159	-0.0121291	0.0974591	-0.047774	-0.00290658	0.0747827	0.0173964	-0.029977	-0.0723133	-0.480844	-0.357668	-0.0237469	0.0469067	-0.328105	-0.500247	-0.306998	-0.389093	0.339105	-0.00966599	0.288158	0.52394	0.484943	0.40899	0.771067
A0A0A0MS14	HV145_HUMAN	Immunoglobulin heavy variable 1-45	IGHV1-45	-0.258261	-0.0333099	0.0445579	0.075369	0.0923702	0.266026	0.087789	0.00937341	-0.0093924	0.268699	-0.0160005	-0.314933	0.226658	-0.0105781	-0.0893974	0.0813937	0.0823545	-0.107462	0.0996168	-0.0100203	0.0617068	0.0872561	0.0778898	0.107115	0.128879	0.0757646	0.120587	0.0566288	-0.0932964	-0.331207	0.0291459	-0.221279	-0.183151	-0.124955	-0.0322044	-0.302824	-0.164653	-0.407101	-0.295264	0.178812	-0.1066	0.265941	0.0161133	0.250069	0.696811	0.517926
A0A0A0MS15	HV349_HUMAN	Immunoglobulin heavy variable 3-49	IGHV3-49	-0.274963	-0.00443511	0.0756098	0.036666	-0.0921163	0.44861	-0.0380129	0.0541925	0.0154631	-0.0037318	0.0344755	0.0429003	-0.058367	-0.0177212	0.0214696	0.201602	0.0143193	-0.107839	0.114122	0.135808	0.0940592	0.0184461	0.0563141	-0.01583	0.177931	0.038882	0.021041	0.166249	-0.04007	-0.190725	-0.0756768	-0.454108	-0.308609	-0.085453	0.0235326	-0.291237	-0.381909	-0.187484	-0.275936	0.219286	-0.0682369	0.156671	0.324539	0.330238	0.468323	0.832047
A0A0A0MT36	KVD21_HUMAN	Immunoglobulin kappa variable 6D-21	IGKV6D-21	0.0797976	-0.240921	0.0509372	0.0462983	0.0840645	0.0738043	0.00849663	-0.110227	0.00591988	-0.0045636	0.0439924	-0.0210246	-0.0285414	0.0916488	0.107099	0.052923	-0.0685109	0.011824	0.0189865	0.0756237	0.208478	-0.069845	0.0592821	-0.0714354	0.0804554	0.0834448	-0.0673222	0.00293297	0.00428824	0.00817192	-0.0194229	-0.0920909	-0.00352357	-0.111832	-0.0220831	-0.165671	-0.160458	-0.17101	-0.111804	0.0336881	-0.115318	0.154615	0.0873752	0.0280671	0.284245	0.27927
A0A0B4J1U3	LV136_HUMAN	Immunoglobulin lambda variable 1-36	IGLV1-36	0.00502874	-0.0345985	-0.0171735	-0.0262144	-0.0177106	0.178181	-0.111266	0.0325152	-0.00554473	-0.0686891	-0.0971345	0.0697692	-0.118081	-0.0934818	0.104338	0.077325	-0.123738	0.0189731	0.159495	0.11602	0.0649306	0.0205919	-0.0973302	0.00782989	-0.0393974	-0.00518144	-0.0722407	0.130693	-0.244674	-0.470192	-0.0542365	-0.174936	-0.0218327	-0.0361741	-0.0223768	-0.219348	-0.202706	-0.258598	-0.144889	-0.0116492	-0.222576	0.214042	0.00149228	0.110389	0.456907	0.583646
A0A0B4J1U7	HV601_HUMAN	Immunoglobulin heavy variable 6-1	IGHV6-1	-0.177542	0.000425659	0.18147	0.00853086	-0.12456	0.256889	-0.0931101	-0.0746496	0.0239066	0.139667	-0.0349271	-0.110629	-0.0395776	-0.205241	0.00950037	0.159021	-0.0106476	-0.122559	0.158022	0.184261	0.153362	0.151291	0.0311983	0.155214	0.0865162	0.069875	-0.00253694	0.271567	-0.0882479	-0.386628	0.116356	-0.168826	-0.192893	-0.0422523	0.056565	-0.171372	-0.119403	-0.267291	-0.308814	0.221843	-0.0342522	0.114808	-0.13536	0.180186	0.651708	0.706653
A0A0B4J1V0	HV315_HUMAN	Immunoglobulin heavy variable 3-15	IGHV3-15	-0.134089	-0.141815	0.0788165	0.0830424	-0.12811	0.299482	0.0305999	0.0582517	-0.00300104	-0.063213	0.0181529	0.0989348	-0.118913	-0.0341716	0.057784	0.17661	-0.0430285	-0.037255	0.109468	0.183356	0.0580553	0.0274321	0.0169735	0.0418418	0.058778	-0.00594658	-0.0538714	0.125221	-0.110569	-0.370357	-0.0625419	-0.277507	-0.202896	0.0360656	0.193538	-0.209955	-0.344233	-0.285887	-0.35367	0.174745	-0.0892434	0.172828	0.209588	0.309336	0.503002	0.847985
A0A0B4J1V1	HV321_HUMAN	Immunoglobulin heavy variable 3-21	IGHV3-21	-0.0379962	-0.107326	0.0263229	0.0632486	-0.100595	0.24457	-0.0649154	0.0278266	-0.0180033	-0.131278	-0.0597141	0.175575	-0.267738	0.0802886	0.0761339	0.167089	-0.0908332	0.0399317	-0.0133663	0.172241	0.00173284	0.0956847	0.0511934	-0.0790732	0.065558	0.017481	-0.0808649	0.0821762	0.0426105	-0.207246	-0.219998	-0.222113	-0.144897	-0.00966493	0.0923962	-0.0791717	-0.287089	-0.175908	-0.307642	0.167381	-0.0312327	0.170212	0.253008	0.314993	0.360718	0.732655
A0A0B4J1V2	HV226_HUMAN	Immunoglobulin heavy variable 2-26	IGHV2-26	-0.319303	-0.0316525	0.177288	0.0558625	-0.0309578	0.411548	-0.0282375	-0.0569581	0.00370825	0.121724	0.00706432	-0.111979	-0.050296	-0.112128	-0.00383555	0.118538	-0.0353194	-0.139814	0.134898	0.0232915	0.0931437	0.196709	0.0851854	0.234838	0.144866	0.102568	-0.0116805	0.24787	-0.0259973	-0.264406	-0.056616	-0.299435	-0.27341	-0.00636463	0.0375656	-0.159826	-0.179927	-0.227886	-0.314602	0.287173	-0.0286361	0.295196	0.0639331	0.340882	0.663059	0.787925
A0A0B4J1V6	HV373_HUMAN	Immunoglobulin heavy variable 3-73	IGHV3-73	-0.338544	0.059577	0.197937	0.00743198	-0.0860237	0.379747	-0.0696009	-0.0232252	0.000536026	0.0211981	0.0523284	0.00278305	-0.08125	-0.0966569	-0.0919278	0.160367	-0.018947	-0.118911	0.159862	0.071561	0.0812674	0.199292	0.102483	0.032404	0.0812687	-0.00673893	-0.0552328	0.175782	-0.0636767	-0.238476	-0.0190421	-0.354941	-0.314742	-0.0200192	0.024107	-0.206512	-0.274515	-0.17119	-0.330007	0.282437	0.0112937	0.153712	0.209233	0.371873	0.460641	0.761346
A0A0B4J1X5	HV374_HUMAN	Immunoglobulin heavy variable 3-74	IGHV3-74	0.107767	-0.311191	0.281337	-0.0563855	-0.131773	0.099384	-0.131829	-0.0701468	-0.0284435	-0.133767	-0.0944275	0.118521	-0.0907171	0.110201	0.170375	0.113125	-0.154063	-0.0918418	-0.0236473	0.0133446	0.20916	0.22003	0.187271	0.0486604	0.150548	0.0181766	-0.092711	0.115218	0.07211	-0.213763	-0.0973067	-0.172023	-0.157206	-0.0480464	0.0677514	-0.137295	-0.351529	-0.237004	-0.391142	0.213992	-0.086991	0.34386	0.192571	0.151693	0.47393	0.601132
A0A0B4J1X8	HV343_HUMAN	Immunoglobulin heavy variable 3-43	IGHV3-43	-0.237742	-0.219481	0.307188	0.10195	-0.114449	0.276598	0.0224975	-0.00178442	0.00564659	-0.096245	0.111325	0.0937138	0.150981	0.0233768	-0.0112578	0.0326056	0.0294365	-0.205037	0.1083	0.00218108	0.00214727	0.202907	0.0699225	0.0912397	0.171648	-0.0121207	-0.00120687	0.212205	0.0726368	-0.0685949	-0.155055	-0.448813	-0.383234	-0.0396429	0.0970696	-0.248122	-0.476008	-0.229616	-0.483624	0.440138	0.0257704	0.333864	0.392574	0.388879	0.551693	0.778203
A0A0B4J1Y8	LV949_HUMAN	Immunoglobulin lambda variable 9-49	IGLV9-49	-0.103172	-0.128061	0.0443372	0.0109753	-0.0479882	0.344653	-0.0557343	0.0725037	-0.0116948	-0.00799489	-0.037279	0.0881314	-0.0862631	0.0887592	-0.123396	0.0803922	-0.0938455	-0.130726	0.0388022	-0.00609441	0.0141513	0.0139009	-0.0740352	-0.0864063	0.089145	0.0726505	-0.00394441	0.0845263	-0.166057	-0.0948245	-0.169729	-0.368221	-0.227925	-0.0923574	-0.143935	-0.255461	-0.326121	-0.13678	-0.0342455	0.123782	-0.184704	0.263252	0.246921	0.227533	0.380427	0.484986
A0A0B4J1Y9	HV372_HUMAN	Immunoglobulin heavy variable 3-72	IGHV3-72	-0.342297	0.0216451	0.154831	0.0874341	-0.076023	0.240678	0.0974929	0.0739071	0.000279277	0.0294889	0.0594011	-0.0387121	0.204561	-0.0329835	-0.111073	0.164119	0.0746689	-0.186768	0.15509	0.0272484	0.0302833	0.0758553	0.0854969	0.0257849	0.0844955	-0.0102501	0.0518056	0.152585	-0.113077	-0.41169	-0.0425518	-0.462057	-0.385117	-0.0816919	-0.0343532	-0.399332	-0.433354	-0.326859	-0.412586	0.372247	-0.0172248	0.253917	0.269595	0.363016	0.65658	0.744977
A0A0B4J2H0	HV69D_HUMAN	Immunoglobulin heavy variable 1-69D	IGHV1-69D	0.0697197	-0.156603	-0.0283853	-0.0179278	-0.0246564	0.197317	-0.0137665	-0.0407398	0.0406163	0.00358032	-0.101322	-0.0107253	-0.0104707	-0.180743	0.0637237	0.0776164	-0.0533625	-0.046327	0.0400247	0.15673	-0.00662179	-0.0372542	-0.0559523	0.012971	0.0918136	0.0821973	-0.0220474	0.0639032	-0.187884	-0.392622	0.0284038	-0.116629	0.00459961	-0.0181306	-0.0573605	-0.220661	-0.158552	-0.272025	-0.121456	-0.0432569	-0.256227	0.239482	-0.159508	0.0393177	0.602672	0.500206
A0A0C4DH24	KV621_HUMAN	Immunoglobulin kappa variable 6-21	IGKV6-21	-0.00992702	-0.00336346	-0.163875	0.0192083	-0.00909364	0.180997	0.0863192	0.0082287	-0.0386704	0.00605351	-0.116972	0.0796713	-0.0845736	0.130188	0.0901681	0.143733	-0.0352457	0.0265533	-0.0244092	0.138325	-0.0869131	0.0131754	-0.0445493	-0.0242736	0.031923	-0.0263249	-0.0727451	-0.0584398	-0.0452151	-0.0820552	-0.0934618	-0.148078	-0.115234	-0.00435457	0.05948	-0.0903759	-0.0855926	-0.0767199	-0.0313254	-0.0404609	-0.105661	0.0525607	0.113601	0.134795	0.0826441	0.343147
A0A0C4DH25	KVD20_HUMAN	Immunoglobulin kappa variable 3D-20	IGKV3D-20	-0.250797	0.0466722	0.0721323	-0.025015	0.0477201	0.237959	0.0307134	0.0406718	-0.0494162	0.217398	0.0805141	-0.17256	0.181331	0.0196783	-0.066722	-0.00239929	-0.0473186	-0.0715122	0.0433811	-0.10966	0.16811	0.0815344	0.0992745	0.0592185	0.03691	0.0580954	0.0880572	0.0159329	0.108452	0.0695738	-0.0659185	-0.319586	-0.269815	-0.167196	-0.109937	-0.251456	-0.29486	-0.292878	-0.349541	0.298725	0.00830386	0.280943	0.32006	0.282775	0.435461	0.412866
A0A0C4DH29	HV103_HUMAN	Immunoglobulin heavy variable 1-3	IGHV1-3	-0.306907	0.0558356	0.212939	-0.00409985	0.00256516	0.188284	0.00288761	-0.019955	0.00541593	0.0947818	0.118494	-0.12338	0.00126358	-0.0404332	-0.0671363	0.168823	-0.0164713	-0.0820795	0.146731	0.0487897	-0.0197875	0.0445424	-0.0278374	0.114986	0.110535	-0.034282	0.0640337	0.199384	0.00350261	-0.0911608	-0.0105371	-0.24626	-0.232553	-0.00498108	-0.0160144	-0.273965	-0.150508	-0.193979	-0.189774	0.221623	-0.0173921	0.117136	0.0448996	0.260917	0.369442	0.640149
A0A0C4DH31	HV118_HUMAN	Immunoglobulin heavy variable 1-18	IGHV1-18	-0.232997	-0.0696218	0.202576	0.0800492	-0.113647	0.341184	-0.0609111	-0.0799193	0.00381403	0.0311362	0.0180258	0.0135961	-0.179595	-0.0394049	0.031546	0.179719	-0.076359	-0.0463	0.135687	0.13278	0.0727294	0.12335	0.0538439	0.0230938	0.0778226	-0.0189885	-0.0321539	0.210713	0.0262847	-0.173595	-0.0647126	-0.28823	-0.25964	0.0264021	0.178641	-0.161138	-0.248874	-0.204751	-0.272578	0.231042	-0.0392011	0.154602	0.156583	0.278177	0.472196	0.890684
A0A0C4DH32	HV320_HUMAN	Immunoglobulin heavy variable 3-20	IGHV3-20	-0.162977	-0.0260339	0.0851179	-0.00132441	-0.0210731	0.282192	-0.0105774	-0.0809627	-0.011943	0.0917147	0.0559509	-0.0486212	-0.0787115	-0.136606	-0.0514848	0.140114	-0.0298431	-0.0288801	0.0396102	0.121194	0.074312	0.117734	0.111162	-0.00441986	0.0703128	-0.00225923	-0.00502973	0.183447	0.0789484	0.0433532	0.0790752	-0.172776	-0.0794782	0.0675243	0.082871	-0.0888527	-0.217339	-0.226076	-0.24106	0.188513	-0.0640498	0.270474	0.122398	0.241687	0.503865	0.768022
A0A0C4DH33	HV124_HUMAN	Immunoglobulin heavy variable 1-24	IGHV1-24	-0.312065	0.105879	0.138122	0.0267945	0.0571795	0.265777	-0.0165173	-0.155325	-0.0265084	0.0595779	0.0265461	-0.0626749	-0.153361	-0.147904	0.0306172	0.0702265	-0.0650017	0.00947764	0.0790373	0.0582178	0.0676574	0.0705254	-0.0270726	0.174601	0.0840326	0.0246305	0.0170908	0.105804	-0.0527672	-0.0666746	0.0540897	-0.243082	-0.150336	0.0760395	-0.00348352	-0.191614	-0.189807	-0.233252	-0.163652	0.198552	-0.0723454	0.266466	0.013562	0.258655	0.540542	0.638403
A0A0C4DH34	HV428_HUMAN	Immunoglobulin heavy variable 4-28	IGHV4-28	-0.046772	-0.235382	0.0521027	0.117634	-0.0724304	0.311713	0.0450324	-0.0966696	-0.00490704	0.161676	0.0433982	-0.105887	0.167124	-0.0366459	-0.0425579	0.117107	-0.0128221	-0.0494658	0.00103211	0.166993	0.146079	0.133781	0.076457	0.0520049	0.143241	0.0846464	0.0737964	0.219155	-0.060212	-0.376702	0.0679654	-0.0900071	-0.114969	-0.152734	0.0845953	-0.155374	-0.0780354	-0.368535	-0.356763	0.179267	-0.0855258	0.1501	-0.155868	0.100745	0.699858	0.581265
A0A0C4DH38	HV551_HUMAN	Immunoglobulin heavy variable 5-51	IGHV5-51	0.0401634	-0.221012	0.0957156	0.00566991	-0.100756	0.304058	-0.0659404	-0.17327	0.00362659	0.0924333	-0.026544	-0.0468714	-0.0834273	-0.0771386	0.0708861	0.18007	-0.156336	-0.0975713	0.083565	0.211931	0.0895363	0.067246	0.0241644	0.0339297	0.0764592	0.0284104	-0.0148579	0.242879	-0.134132	-0.509251	-0.0182162	-0.0645692	-0.0473754	-0.0652756	0.130081	-0.138955	-0.105556	-0.340676	-0.239605	0.0598762	-0.163218	0.141559	-0.188415	0.0363926	0.653803	0.742755
A0A0C4DH39	HV158_HUMAN	Immunoglobulin heavy variable 1-58	IGHV1-58	-0.246668	0.0150614	0.206003	0.0332543	-0.155896	0.128326	0.0674442	0.0462174	0.00121355	-0.0381353	0.126852	0.0535948	0.0308319	-0.0179465	-0.0421128	0.0517722	-0.0799224	-0.0955965	0.0368133	0.0128795	-0.00288588	0.227173	0.0656116	0.0237519	0.0879833	-0.0105969	-0.0614659	0.161455	0.00627517	-0.247063	-0.115097	-0.429448	-0.374814	0.0300288	0.0722742	-0.208507	-0.466634	-0.129278	-0.364598	0.409737	0.0697591	0.273355	0.408284	0.396318	0.369998	0.665938
A0A0C4DH43	HV70D_HUMAN	Immunoglobulin heavy variable 2-70D	IGHV2-70D	-0.135812	-0.0201302	-0.0745261	0.121536	-0.0305329	0.161893	0.1383	0.0766624	-0.00680696	0.0632959	0.100663	-0.157405	0.108552	0.0945817	-0.071431	0.128274	-0.00651107	0.0760457	-0.0916746	-0.0888995	-0.0552975	0.0656233	0.123668	0.116498	0.0306661	0.00990458	0.0426464	0.101193	0.137924	-0.020529	-0.00929104	-0.169025	-0.174522	-0.0272975	0.0931112	-0.10371	-0.240801	-0.106486	-0.172538	0.13387	0.0134185	0.129341	0.241552	0.319507	0.208301	0.256388
A0A0C4DH55	KVD07_HUMAN	Immunoglobulin kappa variable 3D-7	IGKV3D-7	-0.336423	0.0219715	0.1641	0.095107	-0.0733732	0.299751	-0.0134311	0.0831976	-0.0180843	-0.111008	0.198396	0.113601	0.0143301	0.105881	-0.133665	0.0151103	-0.0473358	-0.0341763	0.0429259	-0.137253	-0.034071	0.218442	0.130751	0.0052526	0.0580989	-0.0129533	0.0205444	0.0732384	0.0434644	-0.0960799	-0.214342	-0.505745	-0.335615	0.0922221	0.0199044	-0.235641	-0.603419	-0.0468331	-0.301899	0.32677	0.0465159	0.282975	0.803507	0.584463	0.0980158	0.44271
A0A0C4DH67	KV108_HUMAN	Immunoglobulin kappa variable 1-8	IGKV1-8	-0.214196	-0.0464171	0.145483	0.065517	-0.0545322	0.117083	0.103405	0.0559261	-0.00726182	0.0158417	-0.00622011	0.0267748	0.0553153	0.0750636	0.065733	0.041174	0.0283112	-0.0698424	0.0807115	-0.0949504	-0.00930776	0.128101	0.024415	0.0904028	0.180341	0.0195228	0.016695	0.0544031	-0.0548538	-0.246884	-0.082491	-0.255506	-0.304079	-0.0165049	0.0705787	-0.148237	-0.241974	-0.171542	-0.34562	0.303654	0.105682	0.154218	0.140833	0.308518	0.304816	0.580579
A0A0G2JS06	LV539_HUMAN	Immunoglobulin lambda variable 5-39	IGLV5-39	0.124843	-0.275773	0.112655	-0.0942378	-0.0341983	0.159753	-0.00864295	-0.133034	0.0145784	0.0403659	-0.0489344	-0.0124376	-0.127087	-0.0518048	0.0764028	0.117008	-0.071397	0.0342192	0.0296311	0.0425809	0.263927	-0.0251899	0.104511	0.0396138	0.115801	0.00588427	-0.0834674	-0.000933422	0.0722294	0.0247917	0.0620888	-0.0149263	-0.0155621	-0.145765	0.0468413	-0.103098	-0.0136703	-0.152481	-0.137861	0.0260216	-0.100915	0.0679987	-0.0855579	-0.0177688	0.354864	0.464314
A0A0J9YVY3	HV741_HUMAN	Immunoglobulin heavy variable 7-4-1	IGHV7-4-1	0.214552	-0.146199	-0.00250896	-0.154349	-0.133611	0.202786	-0.236189	0.0376192	-0.00953111	-0.147866	-0.0875471	0.138922	-0.264552	-0.0542464	0.0361946	0.12913	-0.266279	0.0348779	-0.012722	0.154503	-0.0778264	0.0661903	0.0428277	-0.0713564	-0.0195774	-0.162533	-0.0771051	-0.0262964	0.0845436	-0.046363	-0.147055	-0.0493367	-0.00664708	0.0785459	0.238358	0.0217477	-0.218941	-0.0785151	-0.0973389	-0.0905935	-0.135388	0.0682382	0.252641	0.127349	0.0571957	0.478902
A0A0J9YX35	HV64D_HUMAN	Immunoglobulin heavy variable 3-64D	IGHV3-64D	-0.388281	-0.0980349	0.293388	0.0598734	-0.0473126	0.291855	0.0891173	0.0883437	-0.0186436	-0.0243351	0.151818	-0.00746739	0.210018	0.0873464	-0.0270733	0.0249665	0.00244291	-0.193683	0.014537	-0.0828595	0.101014	0.179068	0.102276	0.0764371	0.196178	0.0445904	-0.0432065	0.173929	0.00175141	-0.29554	-0.117685	-0.572149	-0.497054	-0.0354995	0.0121509	-0.368002	-0.587579	-0.206974	-0.464667	0.528834	0.0763976	0.408147	0.550643	0.530493	0.544225	0.663619
A0A0J9YXX1	HV5X1_HUMAN	Immunoglobulin heavy variable 5-10-1	IGHV5-10-1	0.224133	-0.243966	-0.0408496	-0.0011625	-0.069774	0.218449	-0.10334	-0.184391	0.0021902	0.0461724	-0.0492192	-0.0458612	-0.0530473	-0.00525731	0.110022	-0.0170863	-0.132983	0.01741	-0.0962524	0.162866	0.100823	0.110822	0.0674127	-0.0525376	-0.0162327	-0.108812	-0.0663605	0.0873377	-0.00192591	-0.297216	0.000721712	0.121648	0.225854	0.0790385	0.0900375	0.00374283	-0.120766	-0.251935	-0.130962	-0.0824996	-0.19288	0.223342	-0.0939581	0.0125887	0.377607	0.286233
A0AVT1	UBA6_HUMAN	Ubiquitin-like modifier-activating enzyme 6 (Ubiquitin-activating enzyme 6) (EC 6.2.1.45) (Monocyte protein 4) (MOP-4) (Ubiquitin-activating enzyme E1-like protein 2) (E1-L2)	UBA6 MOP4 UBE1L2	-0.103114	0.0734252	0.175864	-0.031687	-0.129452	-0.263833	0.111492	0.198295	0.00790878	0.0559369	-0.0453478	-0.0168771	0.109266	0.0888734	0.0331492	-0.145179	0.0209732	-0.0596257	0.0718237	-0.232949	0.119152	0.0290043	0.0795052	0.182163	0.226116	0.0981125	0.165792	0.0736685	-0.0465817	-0.144819	0.0408007	0.109181	-0.131475	-0.0908309	-0.0596727	0.196907	0.220338	0.392149	0.117203	0.182448	0.435895	-0.174872	-0.181158	-0.00126263	-0.196241	-0.220114
A0M8Q6	IGLC7_HUMAN	Immunoglobulin lambda constant 7 (Ig lambda-7 chain C region)	IGLC7	0.346496	-0.182887	-0.463647	-0.043642	-0.000712835	0.261966	0.118271	-0.0531108	-0.00925503	0.127428	-0.114835	-0.105838	-0.0220882	-0.10586	0.0496379	0.0836357	-0.00869184	0.0508031	0.00734156	0.160213	0.0348879	-0.262565	0.0175508	-0.140634	-0.0899567	0.0242587	0.0438914	-0.212449	-0.145757	-0.244518	0.0376322	0.126496	0.253399	-0.241432	-0.0646798	-0.142413	0.0441882	-0.367087	-0.00958556	-0.381726	-0.39896	0.00424199	-0.215904	-0.135606	0.356871	0.21253
A1L4H1	SRCRL_HUMAN	Soluble scavenger receptor cysteine-rich domain-containing protein SSC5D (Soluble scavenger protein with 5 SRCR domains) (SSc5D)	SSC5D	0.151269	0.060042	-0.352481	-0.136016	0.302541	0.0113221	0.0108129	0.0854118	0.0765304	0.15733	-0.036749	-0.148734	0.0680025	0.137825	0.0307339	-0.0426242	0.0266432	0.125965	-0.117399	0.0881734	-0.00353724	-0.166573	-0.150681	-0.208007	-0.280417	-0.109359	0.00868165	-0.357107	-0.0153149	0.15851	0.00795068	-0.0191568	0.388959	-0.0578078	-0.381259	-0.317276	-0.0620823	-0.399171	0.247288	-0.393073	-0.580006	0.351851	0.170396	-0.0933339	-0.0301475	-0.154442
A6NDG6	PGP_HUMAN	Glycerol-3-phosphate phosphatase (G3PP) (EC 3.1.3.21) (Aspartate-based ubiquitous Mg(2+)-dependent phosphatase) (AUM) (EC 3.1.3.48) (Phosphoglycolate phosphatase) (PGP)	PGP	-0.278973	0.203089	0.137547	-0.0118599	0.101437	-0.0419911	-0.00432611	0.0351623	0.0175968	0.0862532	0.104461	-0.0265175	0.129441	0.0525934	-0.13571	-0.0681411	0.0303394	0.00343949	-0.068689	-0.116123	-0.0935525	0.028309	0.0488569	0.16134	0.191453	0.145632	0.0931714	0.0509198	-0.0806466	-0.171979	-0.0618848	-0.00464516	-0.164083	0.151872	0.12482	0.112275	0.0374653	0.155233	-0.219709	0.214531	0.313947	-0.0526878	0.0403703	0.246465	-0.0748919	0.089643
A6NHR9	SMHD1_HUMAN	Structural maintenance of chromosomes flexible hinge domain-containing protein 1 (SMC hinge domain-containing protein 1) (EC 3.6.1.-)	SMCHD1 KIAA0650	-0.250719	0.116349	0.26866	-0.0516658	-0.125129	-0.0116941	-0.0113077	0.0926409	-0.00482812	-0.139623	0.019107	0.119016	-0.00575798	0.119163	-0.0025568	-0.0175773	0.0251838	-0.0864047	0.067339	-0.16922	0.0577665	0.0846774	0.0689498	0.0181659	0.195634	0.0385577	-0.0195817	0.0433194	0.150992	0.0791219	-0.203859	-0.0963852	-0.325722	0.0609082	0.122109	0.216843	-0.00726659	0.48302	5.64467e-05	0.240126	0.474949	-0.14908	0.235548	0.225763	-0.290927	-0.00589794
A6NLU5	VTM2B_HUMAN	V-set and transmembrane domain-containing protein 2B	VSTM2B	0.0463952	0.13762	-0.329263	-0.128149	0.264115	0.0267316	0.134536	-0.0155944	0.0165562	-0.0031453	-0.116512	-0.0548751	-0.100441	0.0646284	0.00406613	-0.0775832	0.128374	-0.00187605	0.169121	0.101578	-0.0260905	-0.37027	-0.0880262	-0.198932	-0.374193	-0.12463	-0.112802	-0.39105	-0.28695	-0.00965067	0.0701408	-0.110776	0.154433	-0.0767805	-0.248129	-0.416241	0.010093	-0.408418	0.207776	-0.40942	-0.496829	0.0692068	0.108406	-0.104134	-0.164572	-0.142212
A8K2U0	A2ML1_HUMAN	Alpha-2-macroglobulin-like protein 1 (C3 and PZP-like alpha-2-macroglobulin domain-containing protein 9)	A2ML1 CPAMD9	0.051256	-0.208974	0.0248226	-0.000111863	0.154595	0.0734204	-0.0482673	0.0588456	-0.0189486	0.193558	-0.0568938	-0.159331	0.0861352	0.00220031	-0.0266978	0.0174286	0.0766803	0.110565	0.0818257	-0.0427578	0.00132241	-0.101267	0.061305	-0.0516564	-0.0392208	0.000283955	-0.0634357	-0.217299	0.0126309	0.0217522	-0.02612	-0.0661487	0.0149153	-0.0455667	-0.0658941	-0.141219	-0.00319618	-0.201715	-0.0599093	-0.117158	-0.168231	0.115279	0.0322952	0.0288431	0.137382	0.0360483
B0I1T2	MYO1G_HUMAN	Unconventional myosin-Ig [Cleaved into: Minor histocompatibility antigen HA-2 (mHag HA-2)]	MYO1G HA2	0.0910714	-0.0431496	-0.163821	0.0662211	-0.0122992	0.0362909	0.0700352	-0.00969008	0.0189007	-0.0472066	0.0029297	0.0232515	-0.0276658	-0.0215317	0.0798346	0.0284852	-0.0716725	0.0792834	0.0548265	0.00682632	-0.00927269	-0.0730786	-0.0717509	-0.0597851	-0.0753589	-0.0174596	-0.0345118	0.105724	-0.101408	-0.132037	0.0748714	0.0489502	-0.0440276	-0.0400419	0.126657	0.0672404	0.0885824	0.0700639	0.0203837	-0.0972588	0.065221	-0.170946	-0.0497366	-0.0907127	-0.0601604	0.021775
O00154	BACH_HUMAN	Cytosolic acyl coenzyme A thioester hydrolase (EC 3.1.2.2) (Acyl-CoA thioesterase 7) (Brain acyl-CoA hydrolase) (BACH) (hBACH) (CTE-IIa) (CTE-II) (Long chain acyl-CoA thioester hydrolase)	ACOT7 BACH	-0.00912416	-0.098327	0.136077	0.0422508	-0.149748	0.102475	-0.10526	0.016321	0.0291186	-0.169512	0.0458791	0.176156	-0.0393792	0.0903348	0.0118988	-0.0415643	0.0159815	-0.021694	-0.0420767	0.0214453	0.0684159	0.099617	-0.00299521	-0.00114593	0.0841474	-0.0246111	0.0895336	-0.0168799	0.200545	0.327854	-0.0995264	-0.102806	0.0263768	0.226231	0.130603	0.267546	-0.179147	0.424469	0.164811	0.0310197	0.106359	-0.0191757	0.211655	0.131721	-0.166664	-0.0112255
O00160	MYO1F_HUMAN	Unconventional myosin-If (Myosin-Ie)	MYO1F	-0.521211	0.0851211	0.413919	0.188502	-0.106933	-0.0218763	0.158797	0.0905078	-0.0171809	-0.0227277	0.0874254	0.0315108	0.20815	0.0990391	-0.0521715	-0.0677603	0.126859	-0.236613	0.209599	-0.346112	0.0718577	0.191611	0.139863	0.220747	0.334942	0.135253	0.0966315	0.303291	-0.0721391	-0.283606	-0.0149838	-0.268513	-0.685005	-0.0903466	0.14777	0.0740247	0.036978	0.32244	-0.404885	0.730082	0.770668	-0.0815828	0.0736716	0.34424	0.14489	0.16909
O00170	AIP_HUMAN	AH receptor-interacting protein (AIP) (Aryl-hydrocarbon receptor-interacting protein) (HBV X-associated protein 2) (XAP-2) (Immunophilin homolog ARA9)	AIP XAP2	0.174917	0.0746247	-0.126627	-0.0344048	-0.00728235	-0.160715	-0.0411042	-0.0338527	0.0192922	-0.114384	-0.151308	0.0721045	-0.0888882	0.0730902	0.0662886	0.0294341	-0.00580173	0.0685993	-0.0548569	0.0252395	0.039759	-0.265533	-0.0956224	-0.11949	-0.0692252	-0.0184908	0.0130372	-0.0412351	-0.0173415	0.0061255	0.0472482	0.244874	0.014946	-0.0909652	0.028999	0.267829	0.386321	0.432122	0.328636	-0.221832	0.153619	-0.337771	-0.374343	-0.287167	-0.226784	-0.265979
O00182	LEG9_HUMAN	Galectin-9 (Gal-9) (Ecalectin) (Tumor antigen HOM-HD-21)	LGALS9	0.0145667	0.0857818	-0.160608	0.0130441	0.0017035	0.0163267	-0.0444222	0.200073	-0.0110556	-0.101652	0.0454854	0.0153413	-0.0629061	0.125754	-0.0203812	-0.0024597	0.0241364	0.0855558	0.0228741	-0.0758918	-0.184415	-0.165272	0.111045	-0.111116	0.0164208	-0.0626265	0.0298749	-0.126139	-0.00481636	0.0170247	-0.0803122	-0.0507709	-0.0569328	0.0786603	0.136618	0.0609543	-0.16233	0.136103	-0.132935	0.0126466	0.187302	-0.0207751	0.385314	0.228548	-0.282718	-0.0294469
O00193	SMAP_HUMAN	Small acidic protein	SMAP C11orf58	0.369043	-0.0570713	-0.36782	-0.112226	0.11308	-0.06317	0.0186279	-0.00468908	-0.0285356	0.0493213	-0.0792122	-0.0403952	-0.196742	0.0321712	0.0500245	0.0760913	-0.0676369	0.180894	-0.0774389	0.220083	-0.0253388	-0.235724	0.0533802	-0.145752	-0.3963	-0.134866	-0.201367	-0.290868	-0.0107568	-0.0884194	0.157274	0.348517	0.428781	-0.023104	0.151902	0.187967	0.241367	-0.0252947	0.202858	-0.43832	-0.146521	-0.22574	-0.0228505	-0.204747	-0.34501	-0.230634
O00203	AP3B1_HUMAN	AP-3 complex subunit beta-1 (Adaptor protein complex AP-3 subunit beta-1) (Adaptor-related protein complex 3 subunit beta-1) (Beta-3A-adaptin) (Clathrin assembly protein complex 3 beta-1 large chain)	AP3B1 ADTB3A	-0.118219	0.0975017	0.327271	-0.21961	-0.0141372	-0.045423	-0.2348	0.0448418	0.00067186	0.0308185	0.161624	-0.0215928	0.0442985	-0.0980002	-0.0710602	-0.0292413	-0.0854711	0.0606622	-0.0613173	-0.0805019	0.0358736	0.346116	0.0168742	0.178725	0.246929	-0.0300327	-0.0154368	0.129968	0.319737	0.417864	-0.122842	-0.0171873	-0.165306	-0.145342	-0.123166	0.153885	0.156986	0.339518	-0.00895564	0.267511	0.35178	0.0357642	0.1194	0.127175	-0.186151	-0.12803
O00231	PSD11_HUMAN	26S proteasome non-ATPase regulatory subunit 11 (26S proteasome regulatory subunit RPN6) (26S proteasome regulatory subunit S9) (26S proteasome regulatory subunit p44.5)	PSMD11	-0.275497	0.0661671	0.307267	0.108449	-0.110517	-0.0951434	0.0115625	0.0724414	0.0346346	-0.114344	0.0473717	0.0911464	0.0811053	0.0331586	-0.112498	0.103081	0.0312063	-0.158673	0.0985947	-0.188727	-0.0357517	0.167029	0.0940066	0.149019	0.295856	0.152879	0.1687	0.245038	0.0469439	0.0365847	-0.160869	-0.161717	-0.449672	0.0870727	0.116827	0.329635	0.0638275	0.729239	0.0821341	0.353575	0.589187	-0.183165	-0.0404652	0.191787	-0.0596171	-0.00941924
O00232	PSD12_HUMAN	26S proteasome non-ATPase regulatory subunit 12 (26S proteasome regulatory subunit RPN5) (26S proteasome regulatory subunit p55)	PSMD12	-0.039498	0.0734477	0.241792	-0.0158564	-0.0877797	-0.15905	-0.317378	0.220784	0.0359068	-0.0298013	-0.0105769	0.0553227	-0.064834	-0.0531658	0.0192859	-0.0202533	-0.15648	0.0618454	-0.0143953	-0.109692	0.0349896	0.0592463	0.0508314	0.114992	0.213294	0.0775736	0.0262134	0.178247	0.000157037	0.0101561	-0.0323043	0.0262867	-0.243627	-0.0289648	0.0440687	0.240695	0.155672	0.553315	0.131407	0.121665	0.347951	-0.154647	-0.0974777	-0.0139935	-0.137657	-0.157599
O00233	PSMD9_HUMAN	26S proteasome non-ATPase regulatory subunit 9 (26S proteasome regulatory subunit p27)	PSMD9	0.0595195	0.0187524	0.0901194	-0.111843	-0.0118567	-0.11764	-0.123626	0.0897921	-0.0251013	-0.0254282	-0.0584528	0.0110416	-0.0389871	0.0648315	0.0140083	-0.027391	-0.09852	0.123048	-0.134151	-0.09002	0.0722649	-0.0240296	0.0424744	0.0989704	0.116091	0.0146375	0.150431	-0.0424584	0.19354	0.272722	-0.0876809	0.424284	0.0207493	0.136021	0.283273	0.464308	0.333596	0.253717	-0.112281	0.0217761	0.434234	-0.243448	-0.135039	-0.0210546	-0.353428	-0.236233
O00241	SIRB1_HUMAN	Signal-regulatory protein beta-1 (SIRP-beta-1) (CD172 antigen-like family member B) (CD antigen CD172b)	SIRPB1	0.441353	-0.244955	-0.269663	-0.053429	0.0549609	0.0393417	0.01233	-0.238978	-0.0148677	-0.0339357	-0.0519567	0.0151582	0.0429992	0.00492292	0.138843	0.249504	0.0276866	0.0920369	-0.111854	0.321115	0.0609299	0.0750667	-0.0291734	-0.115302	-0.187228	-0.125892	-0.202534	-0.0981391	-0.0199642	-0.303155	0.0719673	0.321563	0.349172	-0.124887	0.146215	-0.157566	0.16974	-0.386918	-0.0149374	-0.246314	-0.333125	-0.077568	-0.228962	-0.346078	0.0584625	-0.0128589
O00244	ATOX1_HUMAN	Copper transport protein ATOX1 (Metal transport protein ATX1)	ATOX1 HAH1	0.399659	-0.210184	-0.0542184	-0.0157196	-0.0614588	-0.169144	-0.113674	-0.0995328	-0.0141221	0.0167276	-0.112113	0.0279018	-0.0774446	-0.151033	0.103815	0.0214092	-0.0242315	0.155843	-0.181903	0.118841	-0.00980402	0.0704649	-0.0161485	0.140673	0.0223723	-0.0554119	0.0113592	0.0228618	0.145581	0.228991	0.0540392	0.65064	0.482922	0.255985	0.427695	0.35173	0.324177	-0.185813	-0.04991	-0.215131	-0.071593	-0.0697743	-0.389594	-0.230261	-0.00137301	-0.12118
O00264	PGRC1_HUMAN	Membrane-associated progesterone receptor component 1 (mPR) (Dap1) (IZA)	PGRMC1 HPR6.6 PGRMC	0.494616	0.0505013	-0.44703	-0.110808	0.0482393	-0.0495647	-0.214312	-0.0802264	-0.0426983	-0.0385588	-0.0989592	0.000497759	-0.213799	-0.0812717	0.0367611	0.0580088	-0.0470655	0.231384	-0.0840171	0.252316	0.0151758	-0.408253	-0.17201	-0.321396	-0.299044	-0.122862	-0.151596	-0.363986	0.0220604	0.410986	0.0232021	0.230227	0.546624	-0.0304033	-0.230887	0.104792	0.224119	0.102931	0.547759	-0.654167	-0.464314	-0.0867622	-0.135513	-0.412801	-0.332666	-0.400377
O00273	DFFA_HUMAN	DNA fragmentation factor subunit alpha (DNA fragmentation factor 45 kDa subunit) (DFF-45) (Inhibitor of CAD) (ICAD)	DFFA DFF1 DFF45 H13	-0.114507	0.0822339	-0.0367828	0.00031375	0.10875	0.0157604	0.0515747	0.0409477	0.0489421	0.0156009	0.152119	-0.0279518	0.0482239	0.0191373	-0.0880831	-0.0342704	0.00054701	0.113897	-0.126672	-0.102441	-0.0200664	-0.0419543	0.0240352	-0.0369132	0.00121343	-0.0187109	-0.0220355	-0.0436086	0.0896909	0.0414008	-0.0285656	-0.00436136	-0.00157536	0.0997489	0.00320086	0.0323112	-0.00869134	-0.0320622	-0.0768062	0.0681336	0.126849	0.0820775	0.164827	0.230396	-0.136589	-0.0873126
O00299	CLIC1_HUMAN	Chloride intracellular channel protein 1 (Chloride channel ABP) (Nuclear chloride ion channel 27) (NCC27) (Regulatory nuclear chloride ion channel protein) (hRNCC)	CLIC1 G6 NCC27	-0.0605528	-0.124024	0.32624	0.125231	-0.212436	-0.197725	0.00813047	0.0665331	-0.0239422	-0.0403485	0.0516825	0.0926565	0.0704837	-0.00658927	0.0886211	-0.045306	0.0164652	-0.036051	-0.0244854	-0.181502	0.0109712	0.156468	0.138655	0.284339	0.37379	0.0322211	0.0908373	0.273855	0.168029	0.237052	0.0781156	0.447798	-0.188914	0.108845	0.559482	0.612836	0.387922	0.357985	-0.300992	0.443313	0.818759	-0.322696	-0.286264	-0.0345655	-0.142701	-0.0845063
O00303	EIF3F_HUMAN	Eukaryotic translation initiation factor 3 subunit F (eIF3f) (Deubiquitinating enzyme eIF3f) (EC 3.4.19.12) (Eukaryotic translation initiation factor 3 subunit 5) (eIF-3-epsilon) (eIF3 p47)	EIF3F EIF3S5	-0.377393	0.139845	0.30645	0.12789	-0.0969833	-0.0407759	0.00588216	0.101516	0.0173316	0.0183609	0.0289304	0.0635217	0.0974979	0.112959	-0.136822	-0.0969307	0.0448196	-0.120652	0.0575377	-0.1873	-0.0556235	0.173541	0.132729	0.106818	0.209011	0.14259	0.0306428	0.237756	0.240062	0.374466	-0.125777	-0.252746	-0.458348	0.0412645	0.0659566	0.322159	-0.0378973	0.624271	-0.0219405	0.438247	0.533036	-0.100427	0.171456	0.255721	-0.0773523	0.0513917
O00339	MATN2_HUMAN	Matrilin-2	MATN2 UNQ193/PRO219	0.123577	-0.0157472	-0.307842	-0.0721924	0.129383	0.214605	0.00480817	0.00722895	0.0300577	-0.0718158	-0.100748	0.0429378	-0.0473267	0.0545199	0.145087	-0.163172	-0.039264	0.0952473	-0.0538743	0.0552488	-0.0553572	-0.209662	-0.0593756	-0.261574	-0.0952616	-0.0373124	-0.0343582	-0.381327	-0.0272591	0.230622	-0.159114	-0.244009	0.195424	-0.0085662	-0.253352	-0.269756	-0.342454	-0.309492	0.00578104	-0.217194	-0.412572	0.448205	0.461316	0.144408	0.036823	0.0410971
O00391	QSOX1_HUMAN	Sulfhydryl oxidase 1 (hQSOX) (EC 1.8.3.2) (Quiescin Q6)	QSOX1 QSCN6 UNQ2520/PRO6013	-0.166622	-0.124287	0.0945541	0.0905561	0.0566353	0.199495	0.0511676	-0.00607434	-0.00188844	0.14098	0.0566667	-0.147679	0.270924	0.102737	0.0605348	-0.0571356	0.106531	-0.106716	0.0571897	0.137587	0.03795	0.253993	-0.0292966	0.118086	0.128336	0.033447	-0.0829542	0.130501	0.0666122	-0.080618	-0.0319729	-0.30581	-0.178306	-0.15827	-0.163312	-0.393648	-0.200344	-0.445315	-0.312673	0.312268	-0.231018	0.454191	0.0663429	0.203239	0.559248	0.315721
O00410	IPO5_HUMAN	Importin-5 (Imp5) (Importin subunit beta-3) (Karyopherin beta-3) (Ran-binding protein 5) (RanBP5)	IPO5 KPNB3 RANBP5	-0.284022	0.118772	0.30353	0.097038	-0.11046	-0.132906	0.0313552	0.0259974	0.0050579	-0.0535074	0.120473	0.0752168	-0.00666293	-0.010655	-0.0327714	0.00167536	0.0714373	-0.0489625	0.00823576	-0.148913	0.0118767	0.149248	0.0258399	0.0965603	0.263666	0.0960849	0.0349268	0.198564	0.140843	0.132985	-0.0381618	-0.152501	-0.372386	0.0961343	0.0973368	0.316228	0.030714	0.646871	0.0617168	0.395178	0.578872	-0.186532	0.192876	0.250537	-0.265615	-0.0553008
O00429	DNM1L_HUMAN	Dynamin-1-like protein (EC 3.6.5.5) (Dnm1p/Vps1p-like protein) (DVLP) (Dynamin family member proline-rich carboxyl-terminal domain less) (Dymple) (Dynamin-like protein) (Dynamin-like protein 4) (Dynamin-like protein IV) (HdynIV) (Dynamin-related protein 1)	DNM1L DLP1 DRP1	0.0350933	-0.0510949	0.0785903	-0.0642413	-0.068788	-0.0289929	0.0222902	-0.0129522	0.031217	-0.0480061	-0.0094145	0.0116376	-0.0478165	0.0253508	0.16279	0.0755497	-0.0468203	-0.0442267	-0.0728683	-0.105006	0.0876184	0.102547	-0.127391	0.0749035	0.0757546	-0.0509328	-0.0567839	0.0377962	0.176461	0.00507996	-0.181903	0.000636061	0.00439129	0.00395751	-0.0286454	0.047551	0.0745666	0.0206796	-0.0737643	0.111067	0.115737	0.0857338	0.0277617	0.0969888	0.0297063	0.0876481
O00442	RTCA_HUMAN	RNA 3'-terminal phosphate cyclase (RNA cyclase) (RNA-3'-phosphate cyclase) (EC 6.5.1.4) (RNA terminal phosphate cyclase domain-containing protein 1) (RTC domain-containing protein 1)	RTCA RPC RPC1 RTC1 RTCD1	-0.347493	0.165711	0.267305	0.0464381	-0.166228	-0.0485543	0.111916	0.0814044	-0.0260629	-0.0601039	0.118667	0.0264262	0.0920262	0.185927	-0.0472497	-0.0645182	0.0157853	-0.0949384	0.134855	-0.254217	0.0168558	0.175442	0.123258	0.115927	0.235884	0.0678385	0.0427295	0.164053	0.156053	0.135467	-0.149823	-0.13792	-0.421667	0.00361253	0.130283	0.305902	0.0746875	0.665609	0.061242	0.317118	0.568093	-0.214957	0.0903071	0.197772	-0.268165	-0.0848474
O00451	GFRA2_HUMAN	GDNF family receptor alpha-2 (GDNF receptor alpha-2) (GDNFR-alpha-2) (GFR-alpha-2) (GDNF receptor beta) (GDNFR-beta) (Neurturin receptor alpha) (NRTNR-alpha) (NTNR-alpha) (RET ligand 2) (TGF-beta-related neurotrophic factor receptor 2)	GFRA2 GDNFRB RETL2 TRNR2	0.247793	0.155308	-0.484322	-0.248047	0.294967	0.0700889	-0.027444	-0.0170653	-0.00223426	0.00451107	-0.121718	-0.0590992	-0.206701	-0.102797	-0.0317746	-0.00523817	0.0489124	0.117347	0.120947	0.179994	-0.0585328	-0.308317	-0.134855	-0.240548	-0.379118	-0.153846	-0.0531157	-0.404855	-0.340287	-0.393407	0.0220123	0.0742884	0.37152	-0.0178226	-0.26889	-0.369533	0.116082	-0.389105	0.246644	-0.653785	-0.577898	-0.0314863	-0.118236	-0.264415	-0.181482	-0.210343
O00461	GOLI4_HUMAN	Golgi integral membrane protein 4 (Golgi integral membrane protein, cis) (GIMPc) (Golgi phosphoprotein 4) (Golgi-localized phosphoprotein of 130 kDa) (Golgi phosphoprotein of 130 kDa)	GOLIM4 GIMPC GOLPH4 GPP130	0.216057	0.0745743	-0.511851	-0.0874914	0.312271	0.0248043	0.115842	-0.0172245	0.010129	0.127189	-0.0719097	-0.193642	-0.0891213	0.0446553	-0.00836584	0.0531571	0.0712695	0.106757	0.0821055	0.186586	-0.0535113	-0.341006	-0.173014	-0.24204	-0.523964	-0.101274	-0.0864532	-0.298461	-0.265439	-0.400293	0.154809	0.0533858	0.329444	-0.017552	-0.21566	-0.354929	0.109568	-0.313844	0.409485	-0.621116	-0.617505	-0.0585807	-0.116672	-0.258545	-0.149111	-0.263923
O00462	MANBA_HUMAN	Beta-mannosidase (EC 3.2.1.25) (Lysosomal beta A mannosidase) (Mannanase) (Mannase)	MANBA MANB1	0.06194	-0.00763945	-0.0743517	-0.219533	0.41891	-0.0350709	-0.0923803	0.0301067	-0.0114006	0.206398	-0.0062068	-0.216972	0.0348696	-0.0553047	-0.0273472	-0.0971296	-0.105795	0.0584628	0.0734155	0.0473072	-0.0500001	-0.107319	0.00839997	-0.102498	-0.139496	-0.0480413	0.015478	-0.206856	-0.0944689	0.0264449	0.0454587	-0.0625287	0.136179	-0.199635	-0.427171	-0.414968	0.142659	-0.448884	0.0686035	-0.224656	-0.392435	0.328266	-0.0111147	-0.195847	0.0155923	-0.143482
O00468	AGRIN_HUMAN	Agrin [Cleaved into: Agrin N-terminal 110 kDa subunit; Agrin C-terminal 110 kDa subunit; Agrin C-terminal 90 kDa fragment (C90); Agrin C-terminal 22 kDa fragment (C22)]	AGRN AGRIN	0.435475	0.0213279	-0.421018	-0.219179	0.156516	0.0422743	-0.162761	-0.100436	-0.0108601	-0.0206733	-0.158173	-0.0670641	-0.135486	-0.0439032	0.158851	-0.0721374	-0.091282	0.162134	-0.0608071	0.246082	-0.00813325	-0.270219	-0.125209	-0.275102	-0.365898	-0.227922	-0.193306	-0.467493	-0.0567178	0.0954616	0.0252291	0.0969563	0.507956	0.00998066	-0.223115	-0.235654	-0.082013	-0.379686	0.218095	-0.558638	-0.619966	0.273023	0.113639	-0.309077	-0.184788	-0.244864
O00487	PSDE_HUMAN	26S proteasome non-ATPase regulatory subunit 14 (EC 3.4.19.-) (26S proteasome regulatory subunit RPN11) (26S proteasome-associated PAD1 homolog 1)	PSMD14 POH1	-0.0463536	0.104778	0.0578375	-0.0114677	-0.0683312	-0.0718335	-0.0726839	0.0792741	0.00207946	0.0579607	0.00239773	-0.0260956	-0.0524247	0.0412705	-0.199744	0.0355768	-0.121228	0.109483	-0.00767971	-0.185018	-0.0282306	-0.177304	0.0358715	0.0791771	0.152452	0.0827933	0.153036	0.176799	0.0566769	0.2275	-0.114593	0.107156	-0.110701	-0.0100399	0.0253621	0.305272	0.276467	0.496322	0.238048	0.0201143	0.266511	-0.223685	-0.281812	-0.100503	-0.0824139	-0.138921
O00499	BIN1_HUMAN	Myc box-dependent-interacting protein 1 (Amphiphysin II) (Amphiphysin-like protein) (Box-dependent myc-interacting protein 1) (Bridging integrator 1)	BIN1 AMPHL	0.266375	-0.115153	-0.136696	-0.0365263	-0.00733422	-0.0291121	-0.0859581	0.00916317	0.0224054	0.0225499	-0.221141	0.0065695	-0.119077	0.0892167	0.0322706	0.137204	-0.0497738	0.0487839	-0.150955	0.0487411	0.168418	0.138252	0.0746949	-0.127584	-0.0212591	-0.0663295	-0.136025	-0.162305	0.0112539	-0.0275437	-0.0207742	0.324696	0.3548	0.159321	0.155677	0.111272	0.0691212	-0.125205	0.0222275	-0.256605	-0.102181	0.00139764	-0.152381	-0.136791	-0.0338815	-0.100815
O00533	NCHL1_HUMAN	Neural cell adhesion molecule L1-like protein (Close homolog of L1) [Cleaved into: Processed neural cell adhesion molecule L1-like protein]	CHL1 CALL	0.203097	0.164575	-0.400231	-0.198962	0.225931	0.0688376	-0.0310948	-0.101263	0.00946843	-0.0856575	-0.0813602	0.0614668	-0.271889	-0.143149	0.00683414	-0.0777326	0.0477691	0.109779	0.146782	0.145031	-0.109332	-0.335013	-0.120992	-0.225306	-0.34217	-0.266523	-0.0877355	-0.393054	-0.317046	-0.186999	0.0216506	0.053503	0.377133	0.0649047	-0.249459	-0.27713	0.0817567	-0.367965	0.242887	-0.612963	-0.570083	-0.0112601	-0.0474863	-0.292434	-0.283464	-0.222276
O00560	SDCB1_HUMAN	Syntenin-1 (Melanoma differentiation-associated protein 9) (MDA-9) (Pro-TGF-alpha cytoplasmic domain-interacting protein 18) (TACIP18) (Scaffold protein Pbp1) (Syndecan-binding protein 1)	SDCBP MDA9 SYCL	-0.237058	-0.151154	0.51955	0.0423562	-0.103576	-0.161477	0.0626186	0.045957	-0.0709359	-0.0277754	0.0497458	0.0315855	0.0620161	0.100313	0.0288125	-0.0664081	-0.00282661	-0.115049	-0.0215086	-0.211874	0.118212	0.31436	0.0403505	0.238806	0.339313	0.261963	0.0959109	0.352271	0.207356	0.254767	-0.0196605	-0.0863364	-0.463193	-0.0111396	-0.010824	0.0348217	0.0591971	0.165622	-0.319103	0.662386	0.494615	0.229642	-0.0423646	0.179233	0.207688	0.130933
O00567	NOP56_HUMAN	Nucleolar protein 56 (Nucleolar protein 5A)	NOP56 NOL5A	-0.0650746	0.105436	0.0348077	0.0979675	-0.174956	-0.0521624	-0.0293532	0.0730838	0.00629497	-0.0395656	0.0872118	0.0975871	-0.10749	0.0358147	-0.15156	0.0162501	-0.0613004	0.0220383	-0.082221	0.016906	0.0149288	-0.0771132	-0.0156171	0.0340349	0.0815693	-0.0278441	-0.137694	0.126026	-0.00486789	0.221463	-0.0121704	-0.0624081	-0.0644994	-0.0523064	0.0173827	0.261841	0.0822595	0.656959	0.475969	-0.0371218	0.155944	-0.337522	-0.00580144	-0.0971018	-0.239829	-0.189956
O00571	DDX3X_HUMAN	ATP-dependent RNA helicase DDX3X (EC 3.6.4.13) (CAP-Rf) (DEAD box protein 3, X-chromosomal) (DEAD box, X isoform) (DBX) (Helicase-like protein 2) (HLP2)	DDX3X DBX DDX3	-0.0323124	-0.0512925	0.0460507	0.136121	0.016613	-0.0238569	-0.06745	0.060043	0.0691691	-0.144843	0.0251859	0.124368	-0.135794	-0.031832	-0.118039	0.0296615	0.00836849	0.0800733	-0.0590153	-0.0476668	-0.011804	-0.0288432	0.00826097	-0.0430416	0.0838225	0.0950664	-0.0764925	0.0290707	0.0970289	0.215762	-0.122739	-0.185288	-0.13816	-0.0280631	-0.0856734	0.212139	0.0334359	0.720179	0.47988	-0.0343824	0.0870138	-0.188689	0.0810652	0.0026758	-0.236429	-0.129558
O00584	RNT2_HUMAN	Ribonuclease T2 (EC 4.6.1.19) (Ribonuclease 6)	RNASET2 RNASE6PL	0.506516	-0.108678	-0.408801	-0.144232	0.159209	0.0422118	-0.125439	-0.21654	0.016298	0.0116158	-0.13164	-0.0504614	-0.0943782	-0.15266	0.106608	0.0831691	-0.0812534	0.0590349	0.0132565	0.279962	-0.0565852	-0.138327	-0.0538232	-0.246805	-0.37748	-0.232051	-0.116787	-0.307236	-0.187367	-0.424257	0.142377	0.199598	0.465933	-0.219174	-0.203106	-0.256889	0.125545	-0.402856	0.298947	-0.637977	-0.645419	-0.0582016	-0.239715	-0.54271	-0.0960687	-0.238867
O00602	FCN1_HUMAN	Ficolin-1 (Collagen/fibrinogen domain-containing protein 1) (Ficolin-A) (Ficolin-alpha) (M-ficolin)	FCN1 FCNM	-0.456058	0.160936	0.527661	-0.0708027	-0.127972	0.0356654	-0.018107	-0.0825889	-0.000717956	0.0399494	0.0342128	-0.107522	0.12338	0.0252713	0.0265186	-0.0810158	-0.0129244	-0.0916028	0.0667648	-0.193979	0.163494	0.455492	0.105655	0.281513	0.337552	0.153321	0.0471915	0.302722	0.109558	-0.0922784	-0.0523511	-0.280643	-0.552736	-0.126564	-0.0190928	-0.0166341	-0.00896218	0.158024	-0.393157	0.713475	0.525646	0.251523	0.0777563	0.350286	0.240686	0.203365
O00754	MA2B1_HUMAN	Lysosomal alpha-mannosidase (Laman) (EC 3.2.1.24) (Lysosomal acid alpha-mannosidase) (Mannosidase alpha class 2B member 1) (Mannosidase alpha-B) [Cleaved into: Lysosomal alpha-mannosidase A peptide; Lysosomal alpha-mannosidase B peptide; Lysosomal alpha-mannosidase C peptide; Lysosomal alpha-mannosidase D peptide; Lysosomal alpha-mannosidase E peptide]	MAN2B1 LAMAN MANB	-0.324221	0.159397	0.188432	-0.0984128	0.0310417	-0.0380179	0.115639	0.182407	-0.00360099	0.0309243	0.124964	0.0375609	0.123659	0.0937997	-0.0974229	-0.1009	-0.0568185	0.0347162	0.00352923	-0.235098	-0.0912229	0.118705	0.176809	0.0506783	0.276682	0.0162383	0.030266	0.0544655	0.0871714	0.0940318	-0.145036	-0.158466	-0.294233	-0.0136218	-0.0291869	-0.105756	-0.134093	-0.051902	-0.25551	0.421636	0.306326	0.186464	0.343861	0.323504	0.00641768	0.160434
O00764	PDXK_HUMAN	Pyridoxal kinase (EC 2.7.1.35) (Pyridoxine kinase)	PDXK C21orf124 C21orf97 PKH PNK PRED79	-0.147458	-0.0103104	0.305581	0.0475514	-0.267684	-0.142439	0.0548618	0.131831	0.0387909	-0.135002	0.0497246	0.141309	0.0980501	-0.031907	0.172053	-0.116253	0.0779898	-0.0312825	0.109568	-0.176857	0.0434368	0.046505	0.131886	0.153151	0.179158	0.0843021	0.108528	0.152985	0.0229011	0.0882318	0.041382	0.0686038	-0.219268	-0.0183399	0.129745	0.189155	0.112786	0.111816	-0.277151	0.415573	0.477415	-0.0503608	-0.00371433	0.129328	-0.0185667	0.0139501
O14498	ISLR_HUMAN	Immunoglobulin superfamily containing leucine-rich repeat protein	ISLR UNQ189/PRO215	0.15902	0.037796	-0.335877	-0.0548794	0.134467	0.0207228	-0.044546	0.239128	-0.00864107	0.0331419	-0.0151331	-0.091087	0.0995736	0.00446786	-0.0233937	0.0673397	0.0469353	-0.126891	0.192082	0.0753595	-0.0965	-0.373077	-0.105787	-0.109296	-0.248786	-0.14743	0.048246	-0.231907	-0.371357	-0.53984	0.0455398	-0.196072	0.180537	-0.0830251	-0.318412	-0.491401	-0.208465	-0.405463	0.209715	-0.453613	-0.614865	0.0785443	0.0760729	-0.179235	0.095017	-0.0477684
O14514	AGRB1_HUMAN	Adhesion G protein-coupled receptor B1 (Brain-specific angiogenesis inhibitor 1) [Cleaved into: Vasculostatin-40 (Vstat40); Vasculostatin-120 (Vstat120)]	ADGRB1 BAI1	0.00658247	-0.0202236	-0.0448144	-0.0459739	0.245965	0.0822631	-0.16629	0.0391039	0.0625099	0.0131818	-0.0767383	-0.0883062	0.0466062	-0.0383366	0.00834635	-0.0253591	-0.0329679	0.0974324	0.0593949	-0.024732	-0.00320057	-0.119473	0.01523	-0.169869	-0.131763	-0.0510722	0.0011579	-0.172344	-0.213659	-0.297488	-0.123498	-0.106529	0.0623503	-0.0106704	-0.223474	-0.269069	-0.0503248	-0.32108	-0.00488584	-0.181684	-0.27477	0.282381	0.132129	0.0219703	0.10327	0.0203593
O14579	COPE_HUMAN	Coatomer subunit epsilon (Epsilon-coat protein) (Epsilon-COP)	COPE	-0.078729	0.0497355	0.158501	0.0753503	-0.133242	-0.15146	-0.000394778	0.0404196	0.0167042	0.104273	0.0653069	-0.0299643	-0.0261313	-0.0340925	0.0517629	-0.0445535	-0.0355891	0.0193157	0.0822925	-0.049039	0.0579264	0.217687	0.114154	0.0895352	0.25334	0.105509	0.109041	0.183742	0.0907706	0.1116	-0.0218548	0.0885954	-0.160785	-0.0956225	0.0476588	0.329825	0.329575	0.335964	-0.0833054	0.313231	0.524494	-0.167517	-0.246655	-0.0395883	-0.0771087	-0.0255488
O14594	NCAN_HUMAN	Neurocan core protein (Chondroitin sulfate proteoglycan 3)	NCAN CSPG3 NEUR	0.20298	0.136521	-0.35669	-0.231334	0.23729	0.0964625	-0.0844797	-0.0790333	-0.000221103	-0.0504023	-0.0977955	0.0153085	-0.390134	-0.134195	-0.00700515	-0.0436731	-0.0572724	0.185857	0.0428176	0.177727	-0.0708742	-0.301578	-0.115948	-0.223747	-0.249762	-0.239496	-0.120726	-0.414277	-0.26787	-0.260573	-0.0289779	0.0907679	0.468825	0.237509	-0.195588	-0.220131	-0.00205666	-0.335176	0.226326	-0.608756	-0.558394	0.0800095	0.0050412	-0.195834	-0.282774	-0.135683
O14617	AP3D1_HUMAN	AP-3 complex subunit delta-1 (AP-3 complex subunit delta) (Adaptor-related protein complex 3 subunit delta-1) (Delta-adaptin)	AP3D1 PRO0039	-0.318038	0.0974579	0.305824	0.103585	-0.138597	0.0126848	0.0323237	-0.0555002	-0.00476444	-0.0822633	0.145316	0.0342413	0.0697509	0.0778438	-0.079602	0.0895812	0.0539594	-0.051918	-0.0401042	-0.172527	0.134335	0.286699	-0.0449399	0.0106356	0.0581857	0.118815	0.0828267	0.27568	0.201383	0.286855	-0.080955	-0.156991	-0.327464	0.174347	0.0924763	0.187035	-0.0412471	0.43837	0.0251428	0.303076	0.349013	-0.0911973	0.148684	0.215176	-0.119157	0.00946369
O14672	ADA10_HUMAN	Disintegrin and metalloproteinase domain-containing protein 10 (ADAM 10) (EC 3.4.24.81) (CDw156) (Kuzbanian protein homolog) (Mammalian disintegrin-metalloprotease) (CD antigen CD156c)	ADAM10 KUZ MADM	0.203901	-0.0988375	-0.276195	-0.0334539	0.132245	0.159696	0.00939813	-0.112691	-0.0369814	0.111666	0.0160966	-0.150531	0.0191038	0.0752846	0.0867091	-0.0173719	0.04475	-0.0643839	0.100588	0.11681	0.0708488	-0.200646	-0.0579223	-0.163258	-0.252197	-0.131296	-0.0763937	-0.305482	-0.0964856	-0.103351	0.12703	-0.0296736	0.281203	-0.130556	-0.334841	-0.382798	0.0322815	-0.481711	0.135162	-0.265519	-0.55393	0.249178	-0.0190151	-0.248188	0.120871	-0.10231
O14737	PDCD5_HUMAN	Programmed cell death protein 5 (TF-1 cell apoptosis-related protein 19) (Protein TFAR19)	PDCD5 TFAR19	-0.0566144	0.0162006	0.187821	0.100483	-0.114249	-0.0333129	-0.21599	0.0411454	0.0450235	-0.0398765	-0.00864634	0.133963	-0.0286377	-0.0813712	-0.0209205	-0.0243334	-0.0253027	0.0790874	-0.19962	-0.0214554	-0.0995196	0.211214	0.0626486	0.0982804	0.115939	-0.0157065	0.0785868	0.0841088	0.159138	0.196659	-0.0437879	0.361022	0.12227	0.348126	0.387848	0.51246	0.139312	0.130016	-0.230256	0.167333	0.391967	-0.0561788	-0.0284453	0.0863738	-0.15034	-0.0184648
O14745	NHRF1_HUMAN	Na(+)/H(+) exchange regulatory cofactor NHE-RF1 (NHERF-1) (Ezrin-radixin-moesin-binding phosphoprotein 50) (EBP50) (Regulatory cofactor of Na(+)/H(+) exchanger) (Sodium-hydrogen exchanger regulatory factor 1) (Solute carrier family 9 isoform A3 regulatory factor 1)	SLC9A3R1 NHERF NHERF1	-0.117616	-0.138804	0.236593	0.00338343	0.0608904	-0.105966	0.0753888	0.118459	0.00998547	-0.0328418	0.0897345	0.0851673	0.117798	0.0380407	0.0373911	-0.0501594	-0.0449418	0.00880078	-0.0865904	-0.288486	0.0114488	0.189984	0.118167	0.210598	0.243275	0.000996399	0.0552528	0.171027	0.00266902	-0.145514	0.00493703	0.233678	-0.226722	0.0632787	0.263147	0.237676	0.277747	0.226603	-0.250747	0.346775	0.672414	-0.159856	-0.0282631	0.157087	-0.165949	-0.0717768
O14773	TPP1_HUMAN	Tripeptidyl-peptidase 1 (TPP-1) (EC 3.4.14.9) (Cell growth-inhibiting gene 1 protein) (Lysosomal pepstatin-insensitive protease) (LPIC) (Tripeptidyl aminopeptidase) (Tripeptidyl-peptidase I) (TPP-I)	TPP1 CLN2 GIG1 UNQ267/PRO304	-0.16486	0.07103	0.150751	-0.233927	0.333855	0.0325073	-0.0818887	-0.0322105	-0.0120168	0.0936488	-0.0041657	-0.177013	-0.0236897	-0.133316	0.00612761	-0.0953347	-0.13484	0.0305288	0.0552056	-0.120048	-0.0872866	0.288737	0.106112	-0.0241294	0.130459	0.0512201	-0.0284169	-0.104248	0.0196469	-0.243489	-0.175362	-0.204637	-0.126263	-0.0299256	-0.270307	-0.314123	-0.0971754	-0.236609	-0.212366	0.176934	0.0158562	0.468406	0.246486	0.20677	0.0458638	0.0647463
O14786	NRP1_HUMAN	Neuropilin-1 (Vascular endothelial cell growth factor 165 receptor) (CD antigen CD304)	NRP1 NRP VEGF165R	-0.170333	0.0175578	-0.111507	0.0791392	0.150362	0.157261	0.129972	0.0617796	-0.0651488	0.0486548	0.137718	-0.0843419	0.106524	0.212297	-0.0958682	0.078967	0.208583	-0.161867	0.269133	0.0912441	0.010539	-0.203228	-0.166985	-0.0408151	-0.0659581	-0.0688627	0.078003	-0.16701	-0.320973	-0.413462	0.0684799	-0.310899	-0.0829512	-0.063001	-0.174052	-0.551345	-0.127618	-0.462501	-0.0611405	-0.0407707	-0.371127	0.113574	0.110461	0.107884	0.196647	0.217478
O14791	APOL1_HUMAN	Apolipoprotein L1 (Apolipoprotein L) (Apo-L) (ApoL) (Apolipoprotein L-I) (ApoL-I)	APOL1 APOL	-0.0913734	-0.022222	0.0155816	0.0166619	-0.113113	0.152075	0.11583	-0.0217889	0.000443305	0.125968	-0.119007	-0.123944	0.0333877	-0.0419581	0.0596456	0.00863247	-0.0210015	-0.119414	0.134358	-0.119396	0.11963	0.0316806	0.096986	0.0811758	-0.00914262	0.13774	0.0308571	0.0956171	-0.108475	-0.120547	0.0350394	-0.191465	-0.165524	-0.106355	-0.0440662	-0.0782194	-0.220986	-0.162855	-0.24744	0.22613	-0.02168	0.214685	-0.0283473	0.220021	0.761685	0.423873
O14818	PSA7_HUMAN	Proteasome subunit alpha type-7 (Proteasome subunit RC6-1) (Proteasome subunit XAPC7)	PSMA7 HSPC	-0.298206	0.0413747	0.369963	0.0752399	-0.018815	-0.0409319	-0.0743727	0.0143129	-0.00500102	0.0952356	0.128536	-0.069117	0.134114	-0.00991293	-0.0632373	0.0900204	0.0264685	-0.106535	0.0843645	-0.161403	0.0576852	0.147678	0.0483006	0.245198	0.295589	0.119158	0.254055	0.388775	-0.00627504	-0.121066	0.0183923	0.274686	-0.290763	0.183587	0.444046	0.400802	0.324177	0.299299	-0.28117	0.402537	0.726338	-0.25161	-0.244438	0.189832	0.00663716	0.0717138
O14879	IFIT3_HUMAN	Interferon-induced protein with tetratricopeptide repeats 3 (IFIT-3) (CIG49) (ISG-60) (Interferon-induced 60 kDa protein) (IFI-60K) (Interferon-induced protein with tetratricopeptide repeats 4) (IFIT-4) (Retinoic acid-induced gene G protein) (P60) (RIG-G)	IFIT3 CIG-49 IFI60 IFIT4 ISG60	0.261826	-0.145658	-0.151467	0.0542381	-0.0519388	-0.0488874	0.0341667	-0.0921092	-0.00129859	-0.066845	0.0224549	0.0505238	-0.0525718	0.0183747	0.0591712	-0.077257	-0.0297874	0.107956	-0.0904301	-0.0711068	-0.0662632	-0.0703987	-0.0134092	0.00115441	0.0509434	-0.102535	-0.123393	-0.10355	0.0436063	-0.0527506	-0.0449589	0.213774	0.186737	0.0921941	0.295481	0.263102	0.0154216	0.068963	-0.08758	-0.125181	0.131249	-0.116164	0.0646612	0.0407997	-0.15406	-0.0915738
O14917	PCD17_HUMAN	Protocadherin-17 (Protocadherin-68)	PCDH17 PCDH68 PCH68	0.114269	-0.102237	-0.0598857	-0.0711273	0.238309	-0.0214471	-0.0401724	-0.0494697	0.0128228	-0.106264	-0.0259875	0.020346	-0.0713518	-0.00308082	0.0112506	0.0519382	-0.0364008	0.000168336	-0.0775958	-0.00510308	-0.0838406	-0.0179191	-0.0308741	-0.118467	-0.180025	-0.0838391	-0.136611	-0.190571	-0.103448	-0.306013	-0.118535	-0.00999487	0.20507	0.1479	-0.111248	-0.244467	-0.122617	-0.216289	0.135554	-0.267569	-0.332735	0.187052	0.152043	-0.0462177	-0.124424	-0.113481
O14933	UB2L6_HUMAN	Ubiquitin/ISG15-conjugating enzyme E2 L6 (EC 2.3.2.23) (E2 ubiquitin-conjugating enzyme L6) (Retinoic acid-induced gene B protein) (RIG-B) (UbcH8) (Ubiquitin carrier protein L6) (Ubiquitin-protein ligase L6)	UBE2L6 UBCH8	0.285111	-0.189313	-0.0743254	0.00773337	-0.109763	0.0183617	-0.0744324	-0.0835632	-0.0110161	-0.00307187	0.0293012	0.0173943	-0.105665	-0.029733	0.0210037	0.0638582	-0.113322	0.230779	-0.231545	0.0144704	-0.00239004	-0.0531663	-0.0167998	0.0176874	-0.11244	-0.0379792	0.017332	0.00941472	0.100964	0.141425	0.0928868	0.523672	0.252853	0.127464	0.429424	0.341866	0.267189	-0.082228	-0.0781908	-0.172889	0.0843109	-0.175326	-0.315761	-0.236509	-0.0217848	-0.08086
O14949	QCR8_HUMAN	Cytochrome b-c1 complex subunit 8 (Complex III subunit 8) (Complex III subunit VIII) (Ubiquinol-cytochrome c reductase complex 9.5 kDa protein) (Ubiquinol-cytochrome c reductase complex ubiquinone-binding protein QP-C)	UQCRQ	0.21009	-0.0679419	-0.30579	-0.000139571	0.111594	0.0310141	0.0960904	-0.0554755	0.0126779	0.022845	-0.121925	-0.0564775	-0.100576	-0.113221	-0.0215356	0.071313	-0.00735544	0.0165206	0.0073686	0.106514	-0.0876381	-0.283667	-0.0426738	-0.155332	-0.307138	0.030402	-0.0538838	-0.118253	-0.0975901	0.0136072	0.0944358	0.0412782	0.260786	-0.171056	-0.237166	-0.126892	0.0985349	-0.0426774	0.504362	-0.396491	-0.350466	-0.0395907	-0.105004	-0.220422	-0.100957	-0.201069
O14979	HNRDL_HUMAN	Heterogeneous nuclear ribonucleoprotein D-like (hnRNP D-like) (hnRNP DL) (AU-rich element RNA-binding factor) (JKT41-binding protein) (Protein laAUF1)	HNRNPDL HNRPDL JKTBP	0.238967	0.00951041	-0.238256	0.089725	-0.0225505	-0.107699	-0.0842681	0.0401164	-0.014803	0.111307	-0.113512	-0.0650799	-0.145897	-0.0373249	-0.0293229	0.155852	-0.0224244	0.143256	-0.177819	0.0199554	-0.0923508	-0.221197	-0.127614	-0.127221	-0.00369579	0.0330906	0.069154	-0.109539	0.0828774	0.34471	0.117256	0.456388	0.290592	0.0486951	0.133173	0.488776	0.547982	0.407247	0.390894	-0.38158	0.113504	-0.410981	-0.519152	-0.38681	-0.218195	-0.347931
O14980	XPO1_HUMAN	Exportin-1 (Exp1) (Chromosome region maintenance 1 protein homolog)	XPO1 CRM1	-0.370975	0.115799	0.36577	0.108394	-0.182585	-0.116208	0.119559	0.0640118	-0.016518	-0.145836	0.165669	0.159715	0.000585712	0.142022	-0.118234	0.0126571	0.0293444	-0.182598	0.0437079	-0.186958	-0.0393654	0.119499	-0.000526082	0.107305	0.322802	0.193665	0.0552127	0.265588	0.125874	0.269733	-0.132119	-0.154119	-0.448173	0.0703025	0.10133	0.356986	0.0601259	0.767462	0.111518	0.452023	0.62145	-0.164102	0.0392151	0.164134	-0.165009	-0.0258405
O15031	PLXB2_HUMAN	Plexin-B2 (MM1)	PLXNB2 KIAA0315	0.243999	0.0133285	-0.271042	-0.135188	0.30776	0.0515602	-0.139162	-0.19383	0.018316	-0.00994513	-0.0376811	-0.0888425	-0.0232575	0.0146656	0.0662985	-0.0214333	-0.0226991	0.0368716	0.0358928	0.225164	-0.0349426	-0.0453743	-0.0941862	-0.181975	-0.392649	-0.175829	-0.0897547	-0.302126	-0.147909	-0.391973	0.0312376	-0.110386	0.332142	-0.0543647	-0.337557	-0.463644	-0.100411	-0.506817	0.153806	-0.48125	-0.691297	0.291682	0.113649	-0.233342	-0.0546596	-0.153658
O15042	SR140_HUMAN	U2 snRNP-associated SURP motif-containing protein (140 kDa Ser/Arg-rich domain protein) (U2-associated protein SR140)	U2SURP KIAA0332 SR140	-0.170361	0.0507172	0.213495	-0.0232834	-0.129406	-0.0404331	0.0450849	0.0635635	-0.0170109	-0.192827	0.135741	0.193943	-0.0932684	0.0923005	-0.0832842	0.045315	-0.0850627	0.0209144	0.0889636	-0.0550147	-0.0109267	-0.0450607	0.0775232	0.00834717	0.0412722	0.0260754	-0.0780671	0.121586	0.112263	0.138433	-0.186277	-0.197853	-0.234616	0.0375165	0.133988	0.145385	-0.167794	0.464654	0.0882748	0.187234	0.240858	-0.168202	0.332826	0.150606	-0.306681	-0.027473
O15067	PUR4_HUMAN	Phosphoribosylformylglycinamidine synthase (FGAM synthase) (FGAMS) (EC 6.3.5.3) (Formylglycinamide ribonucleotide amidotransferase) (FGAR amidotransferase) (FGAR-AT) (Formylglycinamide ribotide amidotransferase)	PFAS KIAA0361	-0.260913	0.257577	0.246861	-0.104441	-0.0384146	-0.0293267	-0.173949	0.082108	-0.00435849	-0.0142849	0.0100782	0.0183207	-0.115357	-0.00683307	-0.00501281	-0.0915368	-0.0429698	-0.0142381	0.0587524	-0.110305	-0.0115467	0.256395	0.140042	0.101654	0.138397	-0.0218404	0.0370336	0.156113	0.137488	0.147952	-0.156832	-0.139143	-0.345755	0.0607357	0.152553	0.167894	-0.088765	0.207146	-0.308329	0.405527	0.497927	0.0812316	0.276257	0.37532	-0.125191	0.127365
O15143	ARC1B_HUMAN	Actin-related protein 2/3 complex subunit 1B (Arp2/3 complex 41 kDa subunit) (p41-ARC)	ARPC1B ARC41	-0.36645	0.0655739	0.471297	0.105259	-0.167855	-0.238501	0.102013	0.131584	-0.0199408	-0.0881124	0.114592	0.115797	0.201305	0.101953	0.000251062	-0.104633	0.0527429	-0.161617	0.065224	-0.336834	0.050032	0.226487	0.175116	0.259524	0.425216	0.0845353	0.124656	0.309687	0.063214	-0.0992947	0.0231719	0.0729361	-0.521229	-0.0417986	0.266333	0.305741	0.19161	0.418553	-0.391071	0.687017	0.938372	-0.229913	-0.0598533	0.184679	-0.123797	-0.0370665
O15144	ARPC2_HUMAN	Actin-related protein 2/3 complex subunit 2 (Arp2/3 complex 34 kDa subunit) (p34-ARC)	ARPC2 ARC34 PRO2446	-0.344374	0.0830735	0.465671	0.10963	-0.255864	-0.251557	0.0987447	0.15604	-0.0113683	-0.0649447	0.0543068	0.100053	0.199271	0.0351826	0.0205828	-0.0871183	0.0691723	-0.144397	0.0922914	-0.266606	0.0450848	0.242746	0.164679	0.283089	0.428029	0.093411	0.113056	0.325084	0.0989837	0.0293978	0.0574155	0.12722	-0.474641	-0.0274259	0.299448	0.365881	0.237917	0.390504	-0.391349	0.67721	0.931484	-0.240522	-0.124517	0.181626	-0.0689824	-0.0214844
O15145	ARPC3_HUMAN	Actin-related protein 2/3 complex subunit 3 (Arp2/3 complex 21 kDa subunit) (p21-ARC)	ARPC3 ARC21	-0.383865	0.0835319	0.489323	0.112248	-0.178461	-0.246614	0.100872	0.113863	-0.0100748	-0.035304	0.140534	0.084483	0.193338	0.0694293	-0.0427736	-0.12326	0.0549533	-0.107045	0.0169231	-0.33428	0.0127548	0.279766	0.188905	0.303933	0.419559	0.0918407	0.136314	0.333515	0.130022	0.1075	0.0230879	0.0990557	-0.464104	0.00765769	0.268977	0.385322	0.22957	0.464767	-0.332437	0.68926	0.941923	-0.222276	-0.0506972	0.213781	-0.165844	-0.0663219
O15204	ADEC1_HUMAN	ADAM DEC1 (EC 3.4.24.-) (A disintegrin and metalloproteinase domain-like protein decysin-1) (ADAM-like protein decysin-1)	ADAMDEC1	-0.46366	0.236987	-0.000937167	0.355352	-0.00440201	0.0492324	0.191994	0.0927879	-0.0224859	0.0813136	0.144665	-0.0752091	0.15182	0.182698	-0.145431	0.0389071	0.223842	-0.13328	0.14928	-0.0133542	-0.108142	-0.0723053	-0.0903142	-0.00859968	0.0608373	0.0795903	0.000484246	0.00168116	-0.147315	-0.116614	0.0986753	-0.401267	-0.36775	0.0262685	0.151179	-0.245331	-0.180545	-0.0830314	-0.101521	0.267382	-0.0103896	-0.00200849	0.231867	0.328817	0.151822	0.244937
O15230	LAMA5_HUMAN	Laminin subunit alpha-5 (Laminin-10 subunit alpha) (Laminin-11 subunit alpha) (Laminin-15 subunit alpha)	LAMA5 KIAA0533 KIAA1907	0.251866	0.084387	-0.266972	-0.364436	0.138253	-0.012424	-0.0436213	0.0942371	-0.0205879	0.118778	-0.140281	-0.114071	-0.128012	0.0839873	0.0275993	-0.115208	-0.189822	0.0909768	-0.0774647	0.0261338	0.0266045	-0.167086	-0.121764	-0.161311	-0.243971	-0.0940275	-0.034046	-0.335062	-0.109441	0.171242	-0.105125	0.0532815	0.316013	-0.100138	-0.276685	-0.260742	-0.0408868	-0.313662	0.219815	-0.375876	-0.508741	0.254	0.0568765	-0.117569	-0.0339751	-0.222018
O15240	VGF_HUMAN	Neurosecretory protein VGF [Cleaved into: Neuroendocrine regulatory peptide-1 (NERP-1); Neuroendocrine regulatory peptide-2 (NERP-2); VGF-derived peptide TLQP-21; VGF-derived peptide TLQP-62; Antimicrobial peptide VGF[554-577]]	VGF	0.114911	0.157358	-0.46003	-0.147514	0.275807	0.11275	0.07515	0.00859177	0.0089736	8.17035e-05	-0.135281	-0.0183153	-0.179171	0.0301026	0.0120206	-0.0675407	0.0449543	0.0126701	0.142192	0.10438	0.0222012	-0.290662	-0.0633387	-0.256642	-0.451495	-0.175335	-0.116272	-0.430749	-0.328155	-0.400171	-0.00536934	-0.115666	0.222904	-0.0693138	-0.320062	-0.439083	-0.0195467	-0.325612	0.353749	-0.581929	-0.593042	-0.0202594	0.0545352	-0.191523	-0.228807	-0.189811
O15354	GPR37_HUMAN	Prosaposin receptor GPR37 (Endothelin B receptor-like protein 1) (ETBR-LP-1) (G-protein coupled receptor 37) (Parkin-associated endothelin receptor-like receptor) (PAELR)	GPR37	0.211751	0.101665	-0.514532	-0.131404	0.260548	0.0129626	0.134432	0.0554753	-0.0224744	0.00123368	-0.0967589	-0.0605147	-0.110162	0.0422684	0.00916517	0.0544665	0.0743373	0.0351681	0.129419	0.124685	-0.0565777	-0.411935	-0.130882	-0.225229	-0.376071	-0.0825513	0.00196324	-0.452573	-0.369834	-0.329727	0.067417	-0.0375969	0.302073	-0.0512587	-0.303994	-0.416387	-0.0204553	-0.328375	0.373632	-0.622767	-0.607084	-0.0504844	0.00561715	-0.242904	-0.169369	-0.190626
O15394	NCAM2_HUMAN	Neural cell adhesion molecule 2 (N-CAM-2) (NCAM-2)	NCAM2 NCAM21	0.240512	0.104845	-0.518977	-0.09853	0.298398	0.0398762	0.0452921	-0.0445944	-0.00284148	0.0616461	-0.0782514	-0.0979541	0.00532058	-0.0638022	-0.0550546	-0.0221404	0.102588	-0.00272477	0.170253	0.153766	-0.135253	-0.332994	-0.090984	-0.274535	-0.427547	-0.217401	-0.023288	-0.444607	-0.333983	-0.252093	0.0696814	-0.00566916	0.350536	-0.135395	-0.330418	-0.435269	0.0893274	-0.46392	0.294795	-0.659468	-0.689404	0.0132538	-0.0910717	-0.339198	-0.0954865	-0.233682
O15400	STX7_HUMAN	Syntaxin-7	STX7	0.317538	-0.244969	-0.24584	-0.124386	0.139852	0.161631	0.00395294	-0.0804166	-0.0441031	0.122398	-0.0594761	-0.102042	-0.0790448	-0.0494754	0.0627953	0.0291359	-0.100091	0.193796	-0.143784	0.0812227	0.0124287	-0.0275817	0.072533	-0.127688	-0.149987	-0.046724	-0.00818957	-0.146455	0.160862	0.429245	-0.00166084	0.513016	0.342612	0.00968576	0.191064	0.174056	0.416889	-0.133905	0.0775856	-0.223512	0.049035	-0.121335	-0.176969	-0.208401	-0.261703	-0.208895
O15498	YKT6_HUMAN	Synaptobrevin homolog YKT6 (EC 2.3.1.-)	YKT6	-0.0204265	0.203243	-0.07005	-0.0474343	-0.0397278	0.0454469	-0.0719321	-0.126227	-0.0789876	0.0640051	0.0487505	-0.0365835	-0.0810754	-0.101839	-0.042778	0.0268268	-0.0503989	0.122406	-0.0483387	-0.00972073	-0.0456418	0.140448	0.0205057	-0.0853428	-0.0525776	0.0997021	0.150522	0.0352387	0.15202	0.284295	0.0132193	0.236747	0.123906	0.163334	0.137185	0.25828	0.188391	0.193059	0.0355756	0.0111069	0.206849	-0.100809	-0.0390554	0.0629894	-0.163663	-0.124691
O15511	ARPC5_HUMAN	Actin-related protein 2/3 complex subunit 5 (Arp2/3 complex 16 kDa subunit) (p16-ARC)	ARPC5 ARC16	-0.334551	-0.0790179	0.478349	0.0967311	-0.069069	-0.138146	0.0873024	0.110119	-0.00814758	-0.0579599	0.0663786	0.0816711	0.187989	0.039375	-0.00215313	-0.0427391	0.00855611	-0.148376	0.0462113	-0.298217	0.0358074	0.233979	0.171915	0.35896	0.502451	0.17221	0.0942337	0.344355	0.00694153	-0.224151	0.0290468	0.127865	-0.477104	0.0227201	0.296906	0.276746	0.291511	0.378885	-0.387821	0.637701	0.878869	-0.195241	-0.187162	0.183497	0.0185605	0.0331148
O15540	FABP7_HUMAN	Fatty acid-binding protein, brain (Brain lipid-binding protein) (BLBP) (Brain-type fatty acid-binding protein) (B-FABP) (Fatty acid-binding protein 7) (Mammary-derived growth inhibitor related)	FABP7 BLBP FABPB MRG	0.256317	0.0780867	0.0164337	-0.128876	-0.178604	-0.264358	-0.163083	0.0120159	-0.0139222	-0.207257	-0.115813	0.228904	-0.168087	-0.0689131	0.0443386	-0.0325237	-0.0218015	0.181704	-0.297573	0.0775135	-0.0186629	0.11199	-0.0245237	-0.0498391	0.0706959	-0.06495	-0.0242446	-0.129106	0.194525	0.356629	-0.0154108	0.385122	0.575317	0.545436	0.142103	0.34402	-0.101003	0.0412719	-0.0464454	-0.141718	-0.053719	0.0736968	0.0940589	-0.0327582	-0.281493	-0.179794
O43143	DHX15_HUMAN	Pre-mRNA-splicing factor ATP-dependent RNA helicase DHX15 (EC 3.6.4.13) (ATP-dependent RNA helicase #46) (DEAH box protein 15)	DHX15 DBP1 DDX15	-0.24109	0.165962	0.171137	0.0379823	-0.156397	-0.0397852	0.0246453	0.103191	0.0157333	-0.0663171	0.0981895	0.0521243	-0.0960614	0.0532604	-0.14888	0.00678948	-0.0875658	-0.0600786	0.0273672	-0.18865	-0.0502714	0.0687414	0.13098	0.0662805	0.236561	0.0557907	-0.0279193	0.20751	0.105634	0.15878	-0.139862	-0.209364	-0.404468	-0.119035	0.0552087	0.28999	0.0700999	0.798218	0.278501	0.253975	0.453027	-0.227618	0.0876749	0.12619	-0.248867	-0.0570768
O43157	PLXB1_HUMAN	Plexin-B1 (Semaphorin receptor SEP)	PLXNB1 KIAA0407 PLXN5 SEP	-0.180957	0.0174346	-0.084226	0.0687888	0.160302	0.0985918	0.130231	0.137803	-0.0747621	-0.0744552	0.0358755	0.00982771	-0.0261553	0.055157	-0.125165	0.100772	0.0899095	-0.0241852	0.0450375	-0.0784887	-0.158424	0.0277551	-0.0968477	-0.0992518	-0.0249916	-0.0279208	-0.155929	-0.187895	-0.143681	-0.225157	-0.0223932	-0.18483	-0.0851029	0.0975819	-0.0871046	-0.319797	-0.141931	-0.157108	-0.0218354	0.0344015	-0.0487951	0.133084	0.335121	0.188218	-0.176752	0.00395825
O43175	SERA_HUMAN	D-3-phosphoglycerate dehydrogenase (3-PGDH) (EC 1.1.1.95) (2-oxoglutarate reductase) (EC 1.1.1.399) (Malate dehydrogenase) (EC 1.1.1.37)	PHGDH PGDH3	-0.0277035	0.165068	0.10104	0.111156	-0.24869	-0.228909	-0.0328702	0.00220434	0.00266364	-0.144975	0.0400222	0.187778	-0.0988023	-0.0507378	-0.0843485	-0.0274354	0.0656975	0.0506483	-0.0717904	-0.00337338	-0.0190162	0.0236665	-0.0361706	0.0537274	0.108881	0.0892856	-0.100196	0.108949	0.113259	0.281772	-0.0105228	-0.100729	-0.073255	0.107759	-0.00986986	0.381067	0.0195564	0.800457	0.474351	-0.0180835	0.115496	-0.264557	-0.0939392	-0.0986499	-0.234665	-0.18884
O43242	PSMD3_HUMAN	26S proteasome non-ATPase regulatory subunit 3 (26S proteasome regulatory subunit RPN3) (26S proteasome regulatory subunit S3) (Proteasome subunit p58)	PSMD3	-0.177153	-0.112901	0.20558	0.150487	0.0565135	0.0664046	-0.0658891	0.0442432	0.0616397	-0.121325	0.0721215	0.0606774	0.00287357	0.0671064	-0.0667705	0.0220589	0.0808302	-0.0929883	0.0525211	-0.13734	0.0877511	0.0658856	0.0631476	0.0911973	0.21128	0.20307	0.0394222	0.162305	0.0041682	-0.0199057	-0.0572588	-0.0208116	-0.288506	0.020917	-0.0193836	0.327689	0.307793	0.697904	0.302283	0.0863941	0.424921	-0.224194	-0.15342	-0.00174729	-0.196427	-0.206259
O43278	SPIT1_HUMAN	Kunitz-type protease inhibitor 1 (Hepatocyte growth factor activator inhibitor type 1) (HAI-1)	SPINT1 HAI1 UNQ223/PRO256	0.18279	-0.00776286	-0.337558	-0.0624311	0.14234	0.119947	0.0590299	-0.0844848	-0.0233246	0.168362	-0.000154797	-0.177048	-0.024298	0.0453201	-0.0168721	0.0372346	0.0386894	0.0748503	-0.155168	0.248105	-0.086584	-0.11954	-0.108975	-0.163249	-0.362993	-0.071365	-0.0855905	-0.114888	0.0796458	0.189405	0.0388069	0.109375	0.363226	0.118785	0.00573557	-0.184624	-0.0784984	-0.399033	0.146349	-0.353255	-0.518001	0.165347	0.0735162	-0.0664688	0.00193801	-0.027687
O43291	SPIT2_HUMAN	Kunitz-type protease inhibitor 2 (Hepatocyte growth factor activator inhibitor type 2) (HAI-2) (Placental bikunin)	SPINT2 HAI2 KOP	0.142979	0.0222913	-0.233535	-0.186622	0.360512	-0.0284512	-0.045351	0.0476936	-0.000532714	0.141437	0.0404037	-0.19353	-0.00292881	-0.00722379	-0.0187431	-0.046177	-0.0137058	0.0141936	0.111136	0.0258222	-0.000620549	-0.273068	-0.145466	-0.190219	-0.279174	-0.102381	0.0790157	-0.32407	-0.223149	-0.0269599	0.0300438	-0.00644578	0.239802	-0.120099	-0.349581	-0.398289	0.0648815	-0.40661	0.184043	-0.420729	-0.491452	0.112954	0.000600732	-0.180871	-0.0719149	-0.15323
O43390	HNRPR_HUMAN	Heterogeneous nuclear ribonucleoprotein R (hnRNP R)	HNRNPR HNRPR	-0.10132	0.141225	0.256126	-0.0586352	-0.117692	-0.177575	-0.120306	0.021953	0.117349	-0.185452	-0.0466745	0.198682	-0.0186893	9.34397e-06	0.079498	-0.0878856	0.0430331	-0.0328119	-0.0591634	-0.0997727	0.0566434	0.174771	0.0115164	0.14192	0.297755	0.0980132	0.0344374	0.130659	0.0846392	0.0188227	-0.0351523	0.044165	-0.24047	-0.0395115	0.0515097	0.399614	0.302573	0.635422	0.0327551	0.248192	0.578335	-0.266753	-0.194164	-0.0501282	-0.217311	-0.118201
O43396	TXNL1_HUMAN	Thioredoxin-like protein 1 (32 kDa thioredoxin-related protein)	TXNL1 TRP32 TXL TXNL	-0.164507	-0.00875694	0.270078	0.0821359	-0.214425	-0.0489355	0.0425166	0.0123929	-0.00609173	-0.0723056	0.157077	0.0553209	0.00140178	-0.0585233	-0.0245746	-0.0151636	-0.0187538	0.0713932	-0.0637499	-0.107277	-0.0146518	0.134667	0.0744607	0.201316	0.127668	-0.00712418	0.0785187	0.134152	0.0783994	0.0497139	0.0968186	0.128271	-0.159946	0.245647	0.405077	0.352166	0.0671049	0.229712	-0.223312	0.315951	0.56004	-0.168678	0.10855	0.170884	-0.233781	0.000901402
O43399	TPD54_HUMAN	Tumor protein D54 (hD54) (Tumor protein D52-like 2)	TPD52L2	-0.195647	-0.00852643	0.102453	0.110324	0.0236327	0.0480121	0.0249568	0.108452	0.00147904	0.0898756	0.171676	-0.0602484	0.0713398	0.0566819	-0.103876	-0.00454284	0.0997342	0.0909066	-0.0217993	-0.0138249	0.0630234	0.0872467	-0.0982632	-0.0119179	0.0614283	-0.0313718	-0.020321	0.15256	0.243472	0.442585	0.0833852	-0.044261	-0.212447	0.0477113	0.169366	0.13437	-0.0127073	0.0762919	-0.185615	0.251812	0.313404	-0.0237998	0.166018	0.167713	-0.0762763	0.041602
O43451	MGA_HUMAN	Maltase-glucoamylase, intestinal [Includes: Maltase (EC 3.2.1.20) (Alpha-glucosidase); Glucoamylase (EC 3.2.1.3) (Glucan 1,4-alpha-glucosidase)]	MGAM MGA MGAML	-0.442869	-0.124975	0.543094	0.195933	-0.0883411	-0.0672703	0.215185	-0.0350934	-0.0015518	-0.023486	0.159228	0.0131593	0.253992	0.0908931	-0.103563	-0.0723812	0.111683	-0.178484	0.0245307	-0.173637	0.0502246	0.395003	0.0697263	0.252212	0.115154	0.212039	0.0288999	0.424333	0.178631	0.237709	0.024212	-0.189983	-0.480747	-0.0100951	0.141123	0.0210987	-0.119212	0.155543	-0.328692	0.71778	0.506228	0.0485341	0.203901	0.348165	0.0858312	0.138599
O43488	ARK72_HUMAN	Aflatoxin B1 aldehyde reductase member 2 (EC 1.1.1.n11) (AFB1 aldehyde reductase 1) (AFB1-AR 1) (Aldoketoreductase 7) (Succinic semialdehyde reductase) (SSA reductase)	AKR7A2 AFAR AFAR1 AKR7	-0.429024	0.263778	0.267546	0.106372	-0.0965707	-0.0918858	0.0969118	0.0379854	-0.0363045	-0.0585088	0.1536	0.0447987	0.0733048	0.127174	-0.163467	0.00234149	0.115609	-0.130027	0.00567563	-0.244825	-0.0160906	0.204603	0.00364119	0.0785954	0.236212	0.179039	0.115102	0.106163	0.142887	0.110139	-0.0321096	-0.178531	-0.393625	0.208872	0.0722903	0.187885	-0.130907	0.49524	-0.114327	0.453059	0.537367	-0.054204	0.199035	0.303887	-0.17025	-0.00154626
O43491	E41L2_HUMAN	Band 4.1-like protein 2 (Erythrocyte membrane protein band 4.1-like 2) (Generally expressed protein 4.1) (4.1G)	EPB41L2	0.36139	-0.00366701	-0.432647	0.0326094	0.0571873	-0.068368	0.00620716	-0.0506858	0.0160124	0.0899838	-0.161854	-0.127037	-0.100009	-0.00327966	0.0329285	-0.00532253	-0.0372133	0.134849	-0.0995411	0.230782	-0.074295	-0.246659	-0.137833	-0.159194	-0.27869	-0.0256502	-0.0370221	-0.119305	-0.0981135	-0.0817332	0.115125	0.332908	0.39183	0.100818	0.152918	0.0761639	0.155025	-0.093188	0.284011	-0.521277	-0.390485	-0.178714	-0.319699	-0.329242	-0.079302	-0.240587
O43493	TGON2_HUMAN	Trans-Golgi network integral membrane protein 2 (Trans-Golgi network glycoprotein 46) (TGN38 homolog) (hTGN46) (Trans-Golgi network glycoprotein 48) (hTGN48) (Trans-Golgi network glycoprotein 51) (hTGN51) (Trans-Golgi network protein 2)	TGOLN2 TGN46 TGN51	0.376704	-0.0319036	-0.390807	-0.189878	0.224942	-0.0287137	-0.0101266	-0.0797014	-0.00298951	0.202255	-0.128861	-0.190128	-0.118322	0.0311632	0.0985737	-0.0409762	-0.0227598	0.166373	-0.0352972	0.179072	0.0691025	-0.306771	-0.0833506	-0.197597	-0.313548	-0.0463569	-0.0064201	-0.30625	-0.060468	0.226662	0.128512	0.346618	0.513067	-0.168323	-0.265801	-0.125485	0.328438	-0.402795	0.284005	-0.572329	-0.542806	0.0409812	-0.323969	-0.419504	-0.0542815	-0.314061
O43504	LTOR5_HUMAN	Ragulator complex protein LAMTOR5 (Hepatitis B virus X-interacting protein) (HBV X-interacting protein) (HBX-interacting protein) (Late endosomal/lysosomal adaptor and MAPK and MTOR activator 5)	LAMTOR5 HBXIP XIP	-0.249245	0.16351	0.208655	-0.0194698	0.0111508	-0.158185	0.0343065	0.115648	-0.0092577	0.0280509	0.142009	-0.0802964	0.0549845	0.160124	-0.0319603	0.0226263	-0.0211567	-0.0780825	0.0118113	-0.277585	-0.0536345	0.155948	0.0570531	0.188199	0.160434	0.0079525	-0.0084652	0.211842	0.118365	0.199057	-0.0468931	-0.074717	-0.339167	0.0191606	0.0841304	-0.0163085	-0.0553447	0.0721483	-0.17817	0.375657	0.351298	0.0670464	0.0651197	0.202089	0.0692625	0.028922
O43505	B4GA1_HUMAN	Beta-1,4-glucuronyltransferase 1 (EC 2.4.1.-) (I-beta-1,3-N-acetylglucosaminyltransferase) (iGnT) (N-acetyllactosaminide beta-1,3-N-acetylglucosaminyltransferase) (Poly-N-acetyllactosamine extension enzyme) (UDP-GlcNAc:betaGal beta-1,3-N-acetylglucosaminyltransferase 1)	B4GAT1 B3GNT1 B3GNT6	0.283246	0.05507	-0.357287	-0.246624	0.306413	0.0599004	-0.0981431	-0.117341	-0.000775437	-0.00924491	-0.115883	-0.03205	-0.0954633	-0.0695844	0.0465915	-0.083067	-0.0238858	0.00673556	0.13009	0.132764	-0.0951712	-0.252271	-0.127243	-0.184862	-0.395627	-0.210337	-0.094019	-0.37334	-0.289246	-0.0923414	0.0374038	-0.0053924	0.382705	-0.0884468	-0.354873	-0.383001	0.0382064	-0.444678	0.231044	-0.599242	-0.686457	0.165132	-0.0757009	-0.351156	-0.00885008	-0.1815
O43529	CHSTA_HUMAN	Carbohydrate sulfotransferase 10 (EC 2.8.2.-) (HNK-1 sulfotransferase) (HNK-1ST) (HNK1ST) (HuHNK-1ST)	CHST10	0.0909153	0.213788	-0.403739	-0.106257	0.245975	0.00757566	0.00380149	0.0777749	0.00757506	0.0201454	-0.0282382	-0.0886276	-0.156208	0.00496608	-0.0733117	-0.113775	0.0454536	0.125254	0.0124817	0.0842655	-0.114166	-0.387692	-0.0947864	-0.224566	-0.377265	-0.172226	-0.0223057	-0.382976	-0.145006	0.0758713	-0.0268026	-0.144496	0.272268	0.0621197	-0.219945	-0.332229	-0.173539	-0.363176	0.183962	-0.461935	-0.528365	0.0940217	0.387076	0.00583454	-0.313597	-0.172853
O43556	SGCE_HUMAN	Epsilon-sarcoglycan (Epsilon-SG)	SGCE ESG UNQ433/PRO840	0.319695	0.0464864	-0.598345	0.0316497	0.197274	0.0463473	0.071123	-0.0646197	-0.00849739	0.103151	-0.130984	-0.198857	-0.011369	-0.0157618	-0.00391259	0.0880116	0.151316	0.0936937	0.083166	0.221558	-0.0124983	-0.258371	-0.119454	-0.283022	-0.469172	-0.163375	-0.09308	-0.379425	-0.161208	-0.402942	0.13009	0.0646928	0.320229	-0.108081	-0.183771	-0.345166	0.0949893	-0.393221	0.267858	-0.62061	-0.615627	-0.028748	-0.147371	-0.290929	0.00225321	-0.170652
O43592	XPOT_HUMAN	Exportin-T (Exportin(tRNA)) (tRNA exportin)	XPOT	-0.0979907	0.0382978	0.181648	-0.0575571	-0.157826	0.0380556	-0.0259098	-0.0178027	0.0616896	-0.0724185	-0.101107	0.111627	0.0250579	0.0327128	0.0645608	-0.0787449	0.0278158	-0.121467	0.0412863	0.143908	0.0876268	0.178657	0.106722	0.0361478	0.184135	-0.0352074	-0.01602	-0.0372393	0.142931	0.12549	-0.045059	-0.0854529	-0.162131	-0.0748237	-0.0140523	0.0172139	-0.0320662	0.0925369	-0.0761159	0.196721	0.131972	0.0954574	0.0389619	0.138981	0.0415359	0.144016
O43617	TPPC3_HUMAN	Trafficking protein particle complex subunit 3 (BET3 homolog)	TRAPPC3 BET3 CDABP0066	0.0241541	-0.166171	0.159533	0.0374026	-0.0222489	-0.055808	-0.0348224	0.0451536	-0.0169467	-0.0853119	0.0839332	0.123807	-0.109545	0.11711	-0.0527424	-0.066256	-0.0831116	0.0995047	-0.0834171	-0.161777	0.0780773	0.022634	0.12918	0.000401283	0.0376209	0.0165678	-0.0047467	0.0737489	0.0438842	0.197005	-0.0794384	0.17686	-0.0177091	0.183187	0.153733	0.22693	0.189586	0.290845	0.090234	0.0412019	0.191845	-0.0759535	-0.128234	-0.00519451	-0.0837324	-0.0742507
O43670	ZN207_HUMAN	BUB3-interacting and GLEBS motif-containing protein ZNF207 (BuGZ) (hBuGZ) (Zinc finger protein 207)	ZNF207 BUGZ	-0.091759	0.00377205	0.257171	0.00752139	-0.167433	-0.0292683	-0.147684	0.0863225	0.0120083	-0.0869524	-0.0754319	0.074189	0.0130965	-0.00494085	0.0330822	-0.0466292	-0.131215	-0.0229462	0.0456408	-0.0323209	0.100877	0.166232	-0.0290015	0.0985174	0.240447	0.0121764	0.0646404	0.111622	-0.0486349	-0.27486	0.0306224	0.17834	-0.208151	0.00920104	0.144694	0.243036	0.323057	0.352625	-0.0521402	0.136283	0.46625	-0.252003	-0.197242	0.0627151	-0.146431	-0.0853018
O43681	GET3_HUMAN	ATPase GET3 (EC 3.6.-.-) (Arsenical pump-driving ATPase) (Arsenite-stimulated ATPase) (Guided entry of tail-anchored proteins factor 3, ATPase) (Transmembrane domain recognition complex 40 kDa ATPase subunit) (hARSA-I) (hASNA-I)	GET3 ARSA ASNA1 TRC40	-0.336428	0.209229	0.218238	0.0508549	-0.049825	-0.113654	0.0402962	0.15593	0.0141902	-0.0360799	0.117995	0.0585715	0.0224747	0.074569	-0.0842563	-0.089988	0.0439809	-0.0354597	0.0342271	-0.2367	0.00658983	0.0673035	0.108256	0.088812	0.218874	0.071046	0.146023	0.174611	0.12314	0.18282	-0.141765	-0.184725	-0.460884	0.0340999	0.113886	0.276982	-0.00217785	0.466686	-0.163944	0.450954	0.672756	-0.0789454	0.269406	0.367361	-0.222341	0.0226306
O43684	BUB3_HUMAN	Mitotic checkpoint protein BUB3	BUB3	-0.130205	0.0602222	0.209079	0.127421	-0.226137	-0.184962	0.0629056	0.0504586	-0.0177145	-0.126107	0.108883	0.0495103	0.0557206	0.00456389	-0.126044	-0.0456454	0.0441664	-0.165876	0.035437	-0.104616	-0.0532943	0.0673606	0.0787353	0.0767107	0.112381	0.0139949	0.100625	0.11079	-0.0230454	-0.18105	0.00754485	-0.128515	-0.321113	-0.101989	0.0931758	0.1673	0.0608589	0.489837	0.0431132	0.290908	0.401418	-0.248801	0.0417973	0.055535	-0.179792	-0.0979228
O43707	ACTN4_HUMAN	Alpha-actinin-4 (Non-muscle alpha-actinin 4)	ACTN4	-0.418973	0.0624936	0.482239	0.101084	-0.113919	-0.157563	0.0724356	0.130574	-0.0183477	-0.0332082	0.12004	0.0515599	0.212228	0.0806196	-0.0418362	-0.0502833	0.0725503	-0.155189	0.110584	-0.270566	0.0516409	0.283282	0.0996584	0.20979	0.421348	0.113392	0.105573	0.302394	-0.00978831	-0.241892	0.0566986	0.0472315	-0.547452	-0.0665713	0.168798	0.19985	0.277732	0.380044	-0.346131	0.672469	0.897428	-0.192366	-0.150814	0.187455	-0.0342245	-0.0246611
O43776	SYNC_HUMAN	Asparagine--tRNA ligase, cytoplasmic (EC 6.1.1.22) (Asparaginyl-tRNA synthetase) (AsnRS) (Asparaginyl-tRNA synthetase 1)	NARS1 NARS NRS	0.0232531	-0.257874	0.190616	0.101396	-0.0648939	-0.0191475	0.0427847	-0.0336303	0.00634341	0.0200377	0.0892179	-0.00759433	-0.0465779	0.00716997	-0.0219917	-0.00594936	-0.00881827	0.039554	-0.0436798	-0.133374	0.0984552	0.0220457	0.0996134	0.150588	0.107788	0.0597372	0.0881912	0.138839	0.138942	0.307031	0.0818718	0.2654	-0.0514741	0.0562684	0.190509	0.506895	0.468178	0.509688	0.112617	0.129531	0.430243	-0.203124	-0.328544	-0.113947	-0.131527	-0.185299
O43809	CPSF5_HUMAN	Cleavage and polyadenylation specificity factor subunit 5 (Cleavage and polyadenylation specificity factor 25 kDa subunit) (CPSF 25 kDa subunit) (Cleavage factor Im complex 25 kDa subunit) (CFIm25) (Nucleoside diphosphate-linked moiety X motif 21) (Nudix motif 21) (Nudix hydrolase 21) (Pre-mRNA cleavage factor Im 68 kDa subunit)	NUDT21 CFIM25 CPSF25 CPSF5	-0.113318	0.0880382	0.0960975	-0.00108719	-0.113635	-0.115094	0.114257	0.067921	-0.0268714	-0.0891985	0.0625222	0.0738997	-0.0221135	-0.0628531	-0.0606939	-0.00229841	0.0209187	0.131768	0.0160347	-0.011138	-0.0334161	-0.0961844	-0.0401519	0.122024	0.26333	0.0664204	0.0247081	0.0330069	0.103932	0.176256	-0.0271095	0.0803819	-0.185931	-0.0430324	0.117486	0.337572	0.285164	0.533733	0.0338117	0.147449	0.452002	-0.333976	-0.0361865	0.0604083	-0.296797	-0.120128
O43813	LANC1_HUMAN	Glutathione S-transferase LANCL1 (EC 2.5.1.18) (40 kDa erythrocyte membrane protein) (p40) (LanC-like protein 1)	LANCL1 GPR69A	-0.275461	0.0886571	0.102592	0.104998	0.0211882	0.0151906	0.0642047	0.139812	0.0120508	0.0331554	0.0229025	-0.0165568	0.141742	0.0663366	-0.102143	-0.0932797	0.135316	-0.0790851	0.0159043	-0.128959	-0.0117403	-0.0404306	0.099632	0.0913434	0.187233	0.0802657	0.133236	-0.05966	0.194423	0.342224	-0.0148676	-0.0946167	-0.188658	0.170545	0.00899836	0.195123	-0.00885757	0.211406	-0.102688	0.275819	0.318675	0.148701	0.147161	0.242958	0.0130864	-0.0696981
O43827	ANGL7_HUMAN	Angiopoietin-related protein 7 (Angiopoietin-like factor) (Angiopoietin-like protein 7) (Cornea-derived transcript 6 protein)	ANGPTL7 CDT6 UNQ313/PRO356	-0.0532591	0.0770269	-0.0784188	-0.0583504	0.110779	0.133796	-0.0501368	-0.0179857	0.00816623	0.0462179	0.0669187	-0.057498	0.122467	-0.00612518	-0.0467224	-0.0141717	0.0906104	-0.0995164	0.125064	0.00639407	-0.0315586	0.0768432	0.0246188	-0.0565521	-0.112447	-0.204298	-0.0513472	-0.028517	0.0199107	-0.0140246	-0.0187616	-0.177731	-0.0573988	-0.068949	-0.17688	-0.272643	-0.14993	-0.206704	-0.0638862	0.0189823	-0.0926781	0.175713	0.272896	0.07793	0.0185277	0.0373888
O43866	CD5L_HUMAN	CD5 antigen-like (Apoptosis inhibitor expressed by macrophages) (hAIM) (CT-2) (IgM-associated peptide) (SP-alpha)	CD5L API6 UNQ203/PRO229	0.0156236	-0.180677	0.00251412	0.04291	-0.128073	0.312324	0.00422092	-0.0793808	0.0103596	0.218901	-0.133935	-0.159268	0.0122008	-0.129128	0.024196	0.157232	-0.0934046	-0.108494	0.0535958	0.0148112	0.203941	0.0291288	0.250995	0.011055	0.0577907	0.113134	-0.0103434	0.199754	-0.037994	-0.353694	-0.0618659	-0.118839	-0.143687	-0.239072	0.0122598	-0.119061	-0.159849	-0.201795	-0.203867	0.155608	-0.0234512	0.103473	-0.152111	0.052587	0.734521	0.506021
O60234	GMFG_HUMAN	Glia maturation factor gamma (GMF-gamma)	GMFG	-0.140456	-0.00967997	0.212769	0.122824	-0.248594	-0.115416	0.0795689	0.142777	-0.013516	-0.142205	0.0708385	0.197265	0.0883926	0.100578	0.0621514	-0.0837217	0.0201973	-0.0506413	-0.0964753	-0.183623	0.0579652	0.146864	0.151604	0.203816	0.312989	-0.0359325	0.0221039	0.190143	0.171468	0.199036	-0.0376608	0.317626	-0.257241	-0.00202593	0.44135	0.442906	0.274275	0.337318	-0.231567	0.413127	0.765565	-0.338606	-0.0971045	0.0646169	-0.27127	-0.105825
O60241	AGRB2_HUMAN	Adhesion G protein-coupled receptor B2 (Brain-specific angiogenesis inhibitor 2)	ADGRB2 BAI2	0.0449311	0.232302	-0.368741	-0.0906889	0.225991	0.0196487	0.0495555	-0.00622177	0.00153474	-0.0426961	0.0201078	0.0474841	-0.183319	-0.0211511	0.034273	-0.059804	0.117904	0.076216	0.0683993	0.0622687	-0.00270535	-0.360704	-0.0918025	-0.251236	-0.293973	-0.204831	-0.0621999	-0.452423	-0.258295	-0.12601	-0.00838083	-0.104129	0.22892	-0.0534334	-0.350427	-0.301266	0.0124025	-0.293614	0.226145	-0.423633	-0.398648	-0.0093892	0.173149	-0.106525	-0.29639	-0.165689
O60242	AGRB3_HUMAN	Adhesion G protein-coupled receptor B3 (Brain-specific angiogenesis inhibitor 3)	ADGRB3 BAI3 KIAA0550	0.0966435	0.0542878	-0.156588	-0.124123	0.267967	-0.0489019	-0.0560274	-0.013323	0.00594466	-0.0179667	-0.157054	0.0661636	-0.0743114	-0.0168945	0.0255382	-0.194837	0.00192513	-0.0321174	0.0143047	-0.0192348	-0.0333619	-0.150074	0.0501766	-0.13785	-0.165759	-0.0978348	0.0056231	-0.116942	-0.128894	0.0376031	-0.0361028	-0.104858	0.154672	0.0285423	-0.189417	-0.266177	-0.154886	-0.253369	0.0762951	-0.271684	-0.334197	0.116058	0.207426	-0.033654	-0.171651	-0.109214
O60245	PCDH7_HUMAN	Protocadherin-7 (Brain-heart protocadherin) (BH-Pcdh)	PCDH7 BHPCDH	-0.152949	0.0324837	-0.0511332	-0.0826185	0.354568	0.169441	-0.0401269	0.0280706	-0.0504607	0.0765593	-0.0217223	-0.0598113	-0.0472767	0.0615441	-0.113759	-0.0673161	0.071492	-0.0338889	0.144537	-0.144212	-0.0669975	-0.22097	0.0101839	-0.133684	-0.137181	-0.134627	0.0441851	-0.208129	-0.15069	0.0582423	-0.189879	-0.293065	-0.0988856	-0.0407091	-0.218783	-0.380926	-0.0824696	-0.315721	-0.0413261	-0.108222	-0.262482	0.197219	0.325855	0.101228	-0.0531679	0.0455961
O60279	SUSD5_HUMAN	Sushi domain-containing protein 5	SUSD5 KIAA0527	0.385326	-0.126977	-0.387033	-0.0748287	0.204421	-0.0543218	0.0517521	-0.0620416	-0.00672478	0.0186246	-0.065647	-0.0729421	-0.0714199	0.0666689	0.04552	0.0500428	0.00114553	0.0181514	-0.0218898	0.213748	0.00284913	-0.426625	-0.0939806	-0.261317	-0.39585	-0.188482	-0.0944594	-0.280264	-0.201448	-0.326587	0.125538	0.23988	0.390648	-0.0242085	-0.0997437	-0.246811	0.116214	-0.357794	0.282487	-0.612378	-0.555299	-0.0874623	-0.177815	-0.433203	-0.182585	-0.281291
O60462	NRP2_HUMAN	Neuropilin-2 (Vascular endothelial cell growth factor 165 receptor 2)	NRP2 VEGF165R2	-0.0167129	0.00637492	-0.270539	0.0833978	0.218797	0.0981308	0.15482	-0.0271984	-0.0438509	-0.0624374	-0.00937674	-0.00911596	0.109661	0.140967	-0.0749214	0.138672	0.203253	-0.0752716	0.114023	0.192827	-0.0707619	-0.218548	-0.13717	-0.245891	-0.290508	-0.0871153	-0.106944	-0.300131	-0.238554	-0.233867	-0.00316466	-0.256259	0.0847789	0.0499114	-0.118628	-0.552562	-0.260179	-0.457789	0.0961801	-0.285868	-0.568901	0.16851	0.269009	0.0252595	0.0272434	0.0566531
O60502	OGA_HUMAN	Protein O-GlcNAcase (OGA) (EC 3.2.1.169) (Beta-N-acetylglucosaminidase) (Beta-N-acetylhexosaminidase) (Beta-hexosaminidase) (Meningioma-expressed antigen 5) (N-acetyl-beta-D-glucosaminidase) (N-acetyl-beta-glucosaminidase) (Nuclear cytoplasmic O-GlcNAcase and acetyltransferase) (NCOAT)	OGA HEXC KIAA0679 MEA5 MGEA5	-0.286428	0.0158881	0.288674	0.0480613	-0.1481	-0.0692953	0.175537	0.116168	0.0205305	-0.0882679	0.13744	0.105795	0.0905444	0.0480008	-0.0166714	-0.124651	0.0920366	-0.0973961	0.0933646	-0.25449	-0.0376156	0.130809	0.0772503	0.118817	0.140017	0.19368	0.0428143	0.199766	0.140738	0.247649	-0.087326	-0.141343	-0.308787	0.0102363	0.080272	0.316985	-0.0351951	0.511471	0.0542982	0.370509	0.499667	-0.180791	0.245114	0.258427	-0.252931	-0.107735
O60506	HNRPQ_HUMAN	Heterogeneous nuclear ribonucleoprotein Q (hnRNP Q) (Glycine- and tyrosine-rich RNA-binding protein) (GRY-RBP) (NS1-associated protein 1) (Synaptotagmin-binding, cytoplasmic RNA-interacting protein)	SYNCRIP HNRPQ NSAP1	-0.0845077	0.0737016	0.26026	0.0150358	-0.0927538	-0.229069	-0.121258	0.0935495	0.0041733	-0.0819607	-0.00114704	0.0955741	0.0179936	0.0021133	0.0273774	-0.133057	0.0415315	-0.0186004	-0.0260228	-0.174434	0.00110482	0.141893	0.0482315	0.188586	0.353509	0.0662936	0.0610768	0.127769	0.160153	0.304062	-0.0203399	0.262969	-0.156609	0.0295327	0.182818	0.591423	0.507868	0.684069	0.079948	0.221832	0.659209	-0.302665	-0.332622	-0.110782	-0.257366	-0.284706
O60512	B4GT3_HUMAN	Beta-1,4-galactosyltransferase 3 (Beta-1,4-GalTase 3) (Beta4Gal-T3) (b4Gal-T3) (EC 2.4.1.-) (Beta-N-acetylglucosaminyl-glycolipid beta-1,4-galactosyltransferase) (Beta-N-acetylglucosaminylglycopeptide beta-1,4-galactosyltransferase) (EC 2.4.1.38) (N-acetyllactosamine synthase) (EC 2.4.1.90) (Nal synthase) (Neolactotriaosylceramide beta-1,4-galactosyltransferase) (EC 2.4.1.275) (UDP-Gal:beta-GlcNA…	B4GALT3	0.398906	-0.115419	-0.478188	-0.1063	0.219334	0.00763385	0.110251	-0.0691427	-0.0207625	0.035712	-0.111527	-0.0816775	-0.188765	0.0199542	0.0406817	0.0967877	-0.00165488	0.16959	-0.0863375	0.199093	0.0501199	-0.318961	-0.109792	-0.203246	-0.309681	-0.0649717	-0.0829225	-0.272437	-0.172993	-0.147833	0.144424	0.263281	0.443195	-0.029854	-0.124627	-0.0918509	0.269577	-0.161364	0.440649	-0.632059	-0.472113	-0.127808	-0.319825	-0.315308	-0.101074	-0.283022
O60568	PLOD3_HUMAN	Multifunctional procollagen lysine hydroxylase and glycosyltransferase LH3 [Includes: Procollagen-lysine,2-oxoglutarate 5-dioxygenase 3 (EC 1.14.11.4) (Lysyl hydroxylase 3) (LH3); Procollagen glycosyltransferase (EC 2.4.1.50) (EC 2.4.1.66) (Galactosylhydroxylysine-glucosyltransferase) (Procollagen galactosyltransferase) (Procollagen glucosyltransferase)]	PLOD3	0.170929	0.104467	-0.285571	-0.201925	0.104607	0.0184076	0.0125023	0.0320917	0.0699782	-0.0446557	-0.236936	-0.0196741	-0.219916	0.0540184	0.118971	-0.167479	-0.132205	0.0225493	0.0338601	0.0125444	-0.130069	-0.232335	0.0302941	-0.290127	-0.205547	-0.110291	-0.084834	-0.348189	-0.102598	-0.00370022	-0.125763	-0.164066	0.166601	0.00955813	-0.250397	-0.233373	-0.20404	-0.181681	0.19392	-0.276018	-0.402784	0.363234	0.326478	0.0357115	-0.109023	-0.141379
O60603	TLR2_HUMAN	Toll-like receptor 2 (EC 3.2.2.6) (Toll/interleukin-1 receptor-like protein 4) (CD antigen CD282)	TLR2 TIL4	-0.281248	-0.0344315	0.320547	0.176069	-0.110537	-0.0529817	0.114365	-0.0257008	0.0852984	0.0473337	0.133056	-0.026365	0.239739	0.114891	-0.0072152	0.012654	0.0442079	-0.183613	0.0229037	-0.236206	0.036252	0.377038	0.165698	0.20908	0.192417	0.0461351	0.0457469	0.231752	0.216697	0.189632	0.0503351	-0.178511	-0.294789	-0.0235217	0.162545	0.00899857	-0.152181	0.0443434	-0.267035	0.528582	0.276235	0.187216	0.155527	0.246997	0.258134	0.263813
O60610	DIAP1_HUMAN	Protein diaphanous homolog 1 (Diaphanous-related formin-1) (DRF1)	DIAPH1 DIAP1	-0.325426	0.106985	0.378909	0.135592	-0.145426	-0.227368	0.0344919	0.155083	-0.00770168	-0.0752772	0.0281083	0.0719319	0.100359	0.0842119	-0.0993441	-0.0495286	0.0645212	-0.107284	0.09492	-0.27496	-0.00720203	0.0504393	0.103291	0.218078	0.369382	0.114243	0.0636654	0.255391	0.0619612	0.0994926	-0.115019	-0.000407565	-0.477663	0.0197772	0.212995	0.351122	0.272609	0.534106	-0.159927	0.525149	0.792165	-0.172738	-0.0699157	0.189102	-0.129177	-0.0675395
O60664	PLIN3_HUMAN	Perilipin-3 (47 kDa mannose 6-phosphate receptor-binding protein) (47 kDa MPR-binding protein) (Cargo selection protein TIP47) (Mannose-6-phosphate receptor-binding protein 1) (Placental protein 17) (PP17)	PLIN3 M6PRBP1 TIP47	-0.267048	-0.0540741	0.248157	-0.00408137	0.0283043	0.161371	-0.000958763	0.0609771	-0.0158178	0.174458	0.135459	-0.129293	0.0261753	0.049151	-0.0771869	0.0529223	-0.059728	0.158261	-0.162891	-0.139501	0.049988	0.250787	0.0575601	0.263179	0.214061	0.13789	-0.0367765	0.2672	0.266079	0.388117	-0.0135627	0.305285	-0.148186	0.125488	0.463829	0.320082	0.254167	0.0935883	-0.360004	0.39922	0.583593	-0.107623	-0.0607893	0.236624	-0.0551105	0.00742638
O60749	SNX2_HUMAN	Sorting nexin-2 (Transformation-related gene 9 protein) (TRG-9)	SNX2 TRG9	-0.23503	0.23189	0.160495	0.113132	-0.107433	-0.117927	-0.0314617	0.000781986	-0.00638087	0.0592566	0.0773876	-0.0233893	0.120052	-0.0514361	-0.170415	0.0341912	0.16174	-0.0644744	0.0283695	-0.0914513	-0.138488	0.0518865	0.0492062	0.170118	0.0891821	0.0469656	0.0895284	0.0963659	0.02998	0.283051	0.243099	-0.0428199	-0.21555	0.081945	0.18188	0.278998	0.0978006	0.4668	0.0547098	0.230678	0.335775	-0.235759	-0.106662	0.00245666	0.0062927	-0.0641614
O60762	DPM1_HUMAN	Dolichol-phosphate mannosyltransferase subunit 1 (EC 2.4.1.83) (Dolichol-phosphate mannose synthase subunit 1) (DPM synthase subunit 1) (Dolichyl-phosphate beta-D-mannosyltransferase subunit 1) (Mannose-P-dolichol synthase subunit 1) (MPD synthase subunit 1)	DPM1	-0.104327	0.00629061	0.129687	0.225723	-0.0355883	-0.0845982	-0.0634407	-0.0365373	0.00349337	-0.121011	0.00065708	0.131684	-0.126834	-0.0750816	0.00282288	0.0801464	0.0240879	0.0922309	0.0392438	-0.118403	0.0428379	0.0774566	0.0999844	-3.41728e-05	0.000898826	-0.0478343	-0.101023	-0.00137077	0.174058	0.418242	-0.011344	-0.193732	-0.111928	-0.0181927	-0.140354	0.0837323	0.00910724	0.328907	0.18983	0.13338	0.0963382	-0.0199114	0.171554	0.124651	-0.0621482	0.0201211
O60763	USO1_HUMAN	General vesicular transport factor p115 (Protein USO1 homolog) (Transcytosis-associated protein) (TAP) (Vesicle-docking protein)	USO1 VDP	0.0123974	0.0739481	-0.047326	0.100543	-0.0964022	-0.160304	0.0346643	0.112827	-0.0102296	-0.0197362	0.0014107	0.0315718	0.0449496	0.0261117	-0.102825	-9.62167e-05	0.0666932	0.0725671	-0.173113	0.00430009	0.00543908	-0.0790405	-0.0314756	-0.0470716	0.0864571	0.132532	0.0115185	-0.0223031	0.145067	0.338195	0.0411526	0.285747	0.0778417	0.0505285	0.0976311	0.468331	0.382032	0.591782	0.347608	-0.0247139	0.33266	-0.306107	-0.267029	-0.16608	-0.265305	-0.366317
O60784	TOM1_HUMAN	Target of Myb protein 1	TOM1	0.192797	-0.094453	-0.122341	-0.148084	0.0140404	0.0254998	0.0332582	0.011587	0.145343	0.184719	0.0207064	-0.153341	-0.0242808	0.0585063	-0.0166938	-0.052718	-0.0622853	0.253776	-0.116235	-0.0517064	0.0373875	0.21514	0.0236874	0.165607	-0.0548702	0.00481978	0.150667	-0.0313417	0.0706877	0.0113026	-0.0337753	0.363901	0.294708	-0.00747601	0.0767624	0.195832	0.324312	-0.164556	-0.0839705	-0.157259	-0.000117996	-0.0157634	-0.26986	-0.0939089	0.0229993	-0.150911
O60883	G37L1_HUMAN	G-protein coupled receptor 37-like 1 (Endothelin B receptor-like protein 2) (ETBR-LP-2)	GPR37L1 ETBRLP2	0.380379	0.104119	-0.673598	-0.0247121	0.236431	0.00725927	-0.0091454	0.0205758	-0.00976955	0.0450406	-0.172484	-0.0725341	-0.162946	-0.0386562	0.0788544	0.00177139	0.0818984	0.103536	0.0794347	0.22582	-0.0231586	-0.529003	-0.16977	-0.331457	-0.423339	-0.118111	-0.029234	-0.472582	-0.249917	-0.0803487	0.135528	0.219614	0.53071	-0.0812938	-0.229616	-0.162964	0.240475	-0.299535	0.459985	-0.766911	-0.593381	-0.127368	-0.250079	-0.420824	-0.176564	-0.309568
O60884	DNJA2_HUMAN	DnaJ homolog subfamily A member 2 (Cell cycle progression restoration gene 3 protein) (Dnj3) (Dj3) (HIRA-interacting protein 4) (Renal carcinoma antigen NY-REN-14)	DNAJA2 CPR3 HIRIP4	0.137736	0.0691772	-0.205035	-0.0262042	0.113343	-0.0871133	-0.0464965	0.0451623	0.00109348	0.130713	-0.0591726	-0.15934	-0.13659	-0.114668	-0.146292	-0.141325	-0.0190949	0.213283	-0.0220908	0.068079	0.0156433	-0.128189	-0.0234883	-0.00875601	0.0559412	0.0878387	0.0146566	-0.0310387	-0.0060857	0.0398226	-0.0702374	0.238953	0.103547	-0.145047	-0.0700618	0.203945	0.474676	0.261897	0.301779	-0.253221	0.0540231	-0.245961	-0.464565	-0.29377	-0.179201	-0.37243
O60888	CUTA_HUMAN	Protein CutA (Acetylcholinesterase-associated protein) (Brain acetylcholinesterase putative membrane anchor)	CUTA ACHAP C6orf82	-0.151783	0.294796	-0.228661	-0.0630186	0.294803	0.0649501	-0.0365846	0.0607458	0.02985	0.0742836	-0.0229887	-0.121212	-0.0170291	-0.0759415	-0.0686378	-0.210457	0.0144746	-0.106847	0.162349	-0.159579	-0.16591	-0.268953	0.0300485	-0.204269	-0.146637	-0.0683034	0.0650955	-0.322513	-0.266903	-0.0343309	-0.0513525	-0.29858	0.0138036	-0.0122523	-0.456295	-0.353804	-0.148249	-0.259713	0.0889912	-0.225109	-0.294693	0.325184	0.253727	0.0387317	0.0140259	-0.048483
O75019	LIRA1_HUMAN	Leukocyte immunoglobulin-like receptor subfamily A member 1 (CD85 antigen-like family member I) (Leukocyte immunoglobulin-like receptor 6) (LIR-6) (CD antigen CD85i)	LILRA1 LIR6	-0.151339	0.0126409	0.160729	0.233635	-0.089022	-0.120746	0.0881278	-0.103259	-0.0293608	-0.125756	0.124557	0.084711	0.162495	0.124961	-0.0767726	0.0245183	0.277399	-0.103788	-0.131116	-0.0462513	-0.0283282	0.0832028	-0.0999862	0.159749	0.219177	0.120548	0.00707392	0.0986471	0.000672666	0.0803658	0.00721476	-0.0800675	-0.231043	0.053383	0.115436	0.0715162	0.0469168	0.113182	-0.193108	0.359323	0.204367	-0.025633	-0.0197038	0.0464857	0.0454774	-0.0441142
O75071	EFC14_HUMAN	EF-hand calcium-binding domain-containing protein 14	EFCAB14 KIAA0494	-0.144941	0.207914	-0.168951	-0.0406334	0.313751	0.0923317	-0.0717303	0.0501041	0.0327207	-0.0340531	0.0276113	-0.0297719	0.0105641	0.104881	0.00845385	-0.0959962	-0.00114624	0.0251693	0.161717	0.0441395	-0.011	-0.114868	-0.136088	-0.106277	-0.296641	-0.18929	-0.0463587	-0.274491	-0.256853	-0.222991	-0.0301499	-0.29865	0.0688244	0.052458	-0.331462	-0.441447	-0.181915	-0.31934	0.140161	-0.267274	-0.420308	0.235708	0.328155	0.114289	-0.0991461	-0.0217847
O75077	ADA23_HUMAN	Disintegrin and metalloproteinase domain-containing protein 23 (ADAM 23) (Metalloproteinase-like, disintegrin-like, and cysteine-rich protein 3) (MDC-3)	ADAM23 MDC3	0.397323	0.0912485	-0.401078	-0.296312	0.125041	-0.109117	-0.0245726	0.00377025	-0.03525	0.021367	-0.112165	-0.057887	-0.160594	-0.108751	0.0202536	-0.0295183	-0.00336113	0.151581	-0.0435552	0.00100889	-0.00771297	-0.241855	-0.0287204	-0.19442	-0.328112	-0.0772877	0.0697699	-0.347629	-0.060131	0.221874	-0.0558427	0.149612	0.418834	0.0698288	-0.230195	-0.112159	0.0515516	-0.164669	0.295343	-0.513449	-0.464291	0.0621625	-0.0252727	-0.255356	-0.213255	-0.284998
O75083	WDR1_HUMAN	WD repeat-containing protein 1 (Actin-interacting protein 1) (AIP1) (NORI-1)	WDR1	-0.346647	0.0442561	0.375988	0.18948	-0.115708	-0.168611	0.0565277	0.143715	-0.00988036	-0.0965493	0.105438	0.120159	0.176851	0.0457924	0.0375236	-0.111788	0.0446036	-0.14925	0.0379648	-0.28579	-0.00749524	0.126587	0.129403	0.254986	0.415236	0.129885	0.148944	0.284645	0.0222362	0.0671456	-0.00512545	0.222429	-0.375924	0.115523	0.453659	0.404679	0.216364	0.354642	-0.375057	0.573397	0.904168	-0.261764	-0.0855349	0.187681	-0.154269	-0.057062
O75131	CPNE3_HUMAN	Copine-3 (Copine III)	CPNE3 CPN3 KIAA0636	-0.393767	0.117911	0.448175	0.0941787	-0.132823	-0.234662	0.143317	0.0485058	-0.024243	0.0177901	0.103827	0.0114533	0.19704	0.123665	-0.0822737	-0.0620764	0.13107	-0.0856337	-0.00203812	-0.295429	0.0428198	0.312368	0.132343	0.197326	0.307717	0.199254	0.0457051	0.263908	0.236027	0.151248	0.040531	-0.0488418	-0.461782	-0.0571838	0.019888	0.258493	0.129942	0.519603	-0.186375	0.667811	0.788774	-0.113271	0.0409441	0.227372	-0.174834	-0.11729
O75144	ICOSL_HUMAN	ICOS ligand (B7 homolog 2) (B7-H2) (B7-like protein Gl50) (B7-related protein 1) (B7RP-1) (CD antigen CD275)	ICOSLG B7H2 B7RP1 ICOSL KIAA0653	0.0250753	0.0848794	-0.361917	0.086	0.152019	0.0883905	0.114251	0.0390329	0.00617567	-0.0557909	0.04924	0.059159	0.0507016	0.00304845	-0.0635937	0.0486125	0.161119	-0.0670975	0.194774	0.147182	-0.119905	-0.350674	-0.113122	-0.24967	-0.233197	-0.178149	-0.0585184	-0.237994	-0.2787	-0.0243326	0.0390897	-0.23011	0.188954	-0.118857	-0.333041	-0.46361	-0.0758566	-0.416828	0.221779	-0.385299	-0.587472	0.0456028	0.135964	-0.18255	-0.026699	-0.00504352
O75165	DJC13_HUMAN	DnaJ homolog subfamily C member 13 (Required for receptor-mediated endocytosis 8) (RME-8)	DNAJC13 KIAA0678 RME8	-0.422449	0.18545	0.302359	0.10955	-0.07818	-0.0500759	0.00667906	0.172567	-0.016715	-0.119225	0.14122	0.0973547	0.119185	0.155567	-0.093193	-0.11933	-0.00135869	-0.0893372	0.0223108	-0.196888	0.0232796	0.0613819	-0.0072084	0.104981	0.335962	0.0534703	0.0286389	0.128051	-0.0253245	-0.152943	-0.139834	-0.111287	-0.399756	0.0924633	0.133378	0.154985	-0.0335298	0.364023	-0.278151	0.515387	0.573732	-0.0131992	0.0957968	0.299687	-0.0436803	0.0711852
O75173	ATS4_HUMAN	A disintegrin and metalloproteinase with thrombospondin motifs 4 (ADAM-TS 4) (ADAM-TS4) (ADAMTS-4) (EC 3.4.24.82) (ADMP-1) (Aggrecanase-1)	ADAMTS4 KIAA0688 UNQ769/PRO1563	-0.0836261	0.145448	-0.225621	-0.0197995	0.231671	0.00531638	0.213384	-0.0778374	-0.00320709	-0.0120837	-0.0213061	-0.0802335	0.00182479	0.0643274	-0.0549771	-0.0783042	0.15189	-0.033319	-0.000961629	-0.0183992	-0.115637	-0.0930979	-0.0744427	-0.130139	-0.13279	0.00824261	-0.113686	-0.29556	-0.0890768	-0.086641	0.0230101	-0.336696	0.0463156	0.0889515	-0.299878	-0.425183	-0.343118	-0.331422	0.037438	-0.131427	-0.447141	0.439817	0.370724	0.174069	0.100227	0.123732
O75223	GGCT_HUMAN	Gamma-glutamylcyclotransferase (EC 4.3.2.9) (Cytochrome c-releasing factor 21)	GGCT C7orf24 CRF21	0.34326	0.0101679	-0.354319	-0.156097	0.162544	-0.0475525	-0.0736516	-0.00641173	-0.0417325	0.236813	-0.107604	-0.209841	-0.146114	-0.119635	-0.0332333	0.0458781	-0.0489919	0.205972	-0.089198	0.191115	-0.0136223	-0.219357	-0.0587903	-0.11252	-0.200575	-0.0297867	0.114833	-0.224583	-0.125745	-0.0920848	0.0916854	0.614221	0.579557	0.133897	0.0502596	0.127125	0.483288	-0.243248	0.215967	-0.532055	-0.211018	-0.196442	-0.463435	-0.326567	-0.161325	-0.309069
O75306	NDUS2_HUMAN	NADH dehydrogenase [ubiquinone] iron-sulfur protein 2, mitochondrial (EC 7.1.1.2) (Complex I-49kD) (CI-49kD) (NADH-ubiquinone oxidoreductase 49 kDa subunit)	NDUFS2	-0.00594583	-0.0120069	-0.00607744	0.0346911	0.0971866	0.0399623	-0.0413436	-0.111692	0.0102139	-0.0408862	0.0773691	0.0300253	0.0940626	-0.119222	-0.100202	-0.0269811	-0.0136693	0.0923902	-0.0235505	0.0101349	0.0664731	0.0511222	0.201139	-0.0114177	-0.109324	-0.122493	-0.0478077	0.0545851	-0.0306849	-0.0524541	0.0753024	-0.076842	-0.0791201	-0.13776	-0.0901512	0.0275818	0.142705	0.167801	0.0730773	-0.0260321	-0.0287077	-0.0623319	-0.136848	-0.148167	0.104382	-0.0336701
O75326	SEM7A_HUMAN	Semaphorin-7A (CDw108) (JMH blood group antigen) (John-Milton-Hargen human blood group Ag) (Semaphorin-K1) (Sema K1) (Semaphorin-L) (Sema L) (CD antigen CD108)	SEMA7A CD108 SEMAL	0.347281	0.116327	-0.521985	-0.184917	0.319854	0.0594316	-0.145487	-0.0694856	-0.00877416	0.0825072	-0.113146	-0.110858	-0.120368	-0.135363	-0.0279243	-0.0485224	-0.0351268	0.104175	-0.0164293	0.143377	-0.120312	-0.260039	-0.0815709	-0.279692	-0.392571	-0.184079	-0.0454512	-0.434579	-0.215656	-0.107663	-0.00188372	0.128488	0.514821	-0.0918188	-0.324085	-0.283574	0.128504	-0.422516	0.297168	-0.708443	-0.658717	0.0786321	-0.0810041	-0.339867	-0.134261	-0.278029
O75340	PDCD6_HUMAN	Programmed cell death protein 6 (Apoptosis-linked gene 2 protein homolog) (ALG-2)	PDCD6 ALG2	-0.4205	0.105824	0.36717	0.0992585	0.0253556	-0.0161298	-0.0153395	0.0506111	-0.00695497	-0.0249143	0.125465	-0.0214096	0.0457323	0.0257652	-0.128808	0.0104911	0.00463547	-0.105331	0.0699222	-0.207311	-0.0593326	0.165626	0.0510476	0.127637	0.250246	0.0728621	0.163652	0.282204	0.0765057	0.00696997	-0.184223	-0.229256	-0.495958	0.133341	0.11999	0.143034	-0.0585531	0.480993	-0.124074	0.525801	0.585168	-0.00375648	0.155235	0.385684	-0.0130643	0.175944
O75347	TBCA_HUMAN	Tubulin-specific chaperone A (TCP1-chaperonin cofactor A) (Tubulin-folding cofactor A) (CFA)	TBCA	0.316844	-0.0853002	0.0536053	-0.143285	-0.121484	-0.194457	-0.156346	-0.0651352	0.00473211	-0.0800082	-0.0772716	0.122422	-0.114326	-0.127613	0.0943972	0.0558828	-0.129643	0.193421	-0.249538	0.117109	-0.0490538	0.130264	0.0360985	0.0611952	0.052945	-0.0234225	0.00206843	-0.0355926	0.153546	0.255072	0.023312	0.761948	0.397238	0.338374	0.535191	0.529041	0.305229	0.0655367	-0.101007	-0.0928148	0.300912	-0.259997	-0.263816	-0.173814	-0.333874	-0.230005
O75356	ENTP5_HUMAN	Ectonucleoside triphosphate diphosphohydrolase 5 (NTPDase 5) (EC 3.6.1.6) (CD39 antigen-like 4) (ER-UDPase) (Guanosine-diphosphatase ENTPD5) (GDPase ENTPD5) (EC 3.6.1.42) (Nucleoside diphosphatase) (Uridine-diphosphatase ENTPD5) (UDPase ENTPD5)	ENTPD5 CD39L4 PCPH	-0.10185	0.255688	-0.0853446	0.0975363	-0.0362847	-0.00985584	-0.0564095	-0.0705148	0.0118942	-0.11002	-0.0103556	0.110759	-0.151984	-0.101277	-0.0740307	0.0115504	0.0191244	0.0113949	0.0592811	0.0584587	-0.113284	-0.144106	-0.106595	-0.0214863	-0.0570668	0.0502018	-0.0264949	-0.0898794	0.0100444	0.308597	-0.0509411	-0.215601	0.0176049	0.0988971	-0.162313	0.106215	-0.0720381	0.483501	0.584929	-0.235774	-0.224925	-0.0896091	0.00532322	-0.11237	-0.145704	-0.129746
O75367	H2AY_HUMAN	Core histone macro-H2A.1 (Histone macroH2A1) (mH2A1) (Histone H2A.y) (H2A/y) (Medulloblastoma antigen MU-MB-50.205)	MACROH2A1 H2AFY	-0.353409	0.08779	0.379769	0.131149	-0.186128	-0.161643	0.0910612	0.143196	-0.00999646	-0.124134	0.0768841	0.158276	0.1191	0.0321068	-0.0352004	-0.0579906	0.0616365	-0.102816	0.0511675	-0.275042	-0.00863256	0.253366	0.17901	0.169655	0.39732	0.139959	0.0150207	0.312253	0.103568	0.0554356	-0.041827	-0.000425148	-0.493509	-0.0663094	0.190323	0.349168	0.229706	0.600495	-0.205175	0.590004	0.879506	-0.269222	-0.0234599	0.162875	-0.19348	-0.0599911
O75368	SH3L1_HUMAN	SH3 domain-binding glutamic acid-rich-like protein	SH3BGRL	0.106698	-0.0606127	0.191728	0.0399633	-0.113879	-0.343375	-0.0590185	0.0706666	-0.00252635	-0.0742927	0.0392586	0.112655	0.0776156	-0.0511948	-0.0054536	0.0119579	0.0186695	-0.00147531	-0.176762	-0.116564	-0.102735	0.0696843	0.0930095	0.235903	0.241213	0.0310788	0.136246	0.12577	0.081253	0.0213369	0.0602641	0.657555	0.145848	0.298385	0.498585	0.510533	0.370299	0.161748	-0.208401	0.163625	0.575991	-0.316995	-0.30818	-0.111111	-0.317034	-0.24381
O75369	FLNB_HUMAN	Filamin-B (FLN-B) (ABP-278) (ABP-280 homolog) (Actin-binding-like protein) (Beta-filamin) (Filamin homolog 1) (Fh1) (Filamin-3) (Thyroid autoantigen) (Truncated actin-binding protein) (Truncated ABP)	FLNB FLN1L FLN3 TABP TAP	-0.475812	0.179744	0.356453	0.120578	-0.139248	0.0636698	-0.000849326	0.0793906	-0.0512307	-0.0112754	0.193878	0.0306124	0.112873	0.0888149	-0.119273	-0.186483	0.127688	-0.00501417	-0.00991179	-0.136564	-0.0113163	0.1863	-0.0143328	0.161327	0.265751	0.0481702	0.108698	0.184565	0.200296	0.382955	-0.0667819	-0.161286	-0.363453	0.23361	0.204721	0.312163	-0.0838377	0.417836	-0.238733	0.555019	0.581705	0.0730945	0.240802	0.400073	-0.0120354	0.0942106
O75390	CISY_HUMAN	Citrate synthase, mitochondrial (EC 2.3.3.1) (Citrate (Si)-synthase)	CS	-0.317736	0.103411	0.175088	0.10578	-0.0609953	-0.0666088	0.148054	0.162937	-0.00110019	0.0464005	0.122519	-0.06303	0.133336	-0.00737579	-0.154025	0.0576901	0.10777	-0.0744558	0.164425	-0.195339	-0.0138056	0.19241	0.146006	0.0817279	0.182088	0.0946607	0.0369441	0.142141	0.0610705	-0.0592401	0.0347406	-0.0461444	-0.444241	-0.138264	0.0760508	0.232964	0.318283	0.62199	0.0396716	0.330541	0.680808	-0.385529	-0.15092	0.0972558	-0.208141	-0.159899
O75396	SC22B_HUMAN	Vesicle-trafficking protein SEC22b (ER-Golgi SNARE of 24 kDa) (ERS-24) (ERS24) (SEC22 vesicle-trafficking protein homolog B) (SEC22 vesicle-trafficking protein-like 1)	SEC22B SEC22L1	0.0936025	-0.137286	0.016799	0.0111239	-0.0720224	-0.00586584	0.0546379	-0.0179802	0.0405099	0.0635872	-0.0615749	-0.0844387	-0.0142755	-0.0129688	-0.05827	0.110823	-0.0952449	-0.0209028	0.0780312	-0.154516	0.0859635	-0.0204406	0.172417	-0.0146813	0.114082	0.149539	0.032742	0.0071987	-0.0394624	-0.0732923	0.0949304	0.218517	-0.0700732	-0.178926	0.0600065	0.306494	0.39719	0.437528	0.180056	-0.0425291	0.262718	-0.28065	-0.326861	-0.168824	-0.0466973	-0.132335
O75400	PR40A_HUMAN	Pre-mRNA-processing factor 40 homolog A (Fas ligand-associated factor 1) (Formin-binding protein 11) (Formin-binding protein 3) (Huntingtin yeast partner A) (Huntingtin-interacting protein 10) (HIP-10) (Huntingtin-interacting protein A) (Renal carcinoma antigen NY-REN-6)	PRPF40A FBP11 FLAF1 FNBP3 HIP10 HYPA HSPC225	-0.242085	0.137383	0.219563	-0.0364855	-0.0707571	-0.118158	0.0191224	0.208613	-0.0332133	-0.0255378	0.0120698	0.0176087	-0.032307	0.0974002	-0.0433627	-0.0732267	-0.0273926	0.00889084	0.0660707	-0.140678	0.0413353	0.13653	0.115253	0.144194	0.1914	0.026472	0.0549511	0.0666837	0.0275511	0.0990591	-0.0176473	-0.0532692	-0.293891	-0.00914211	0.0528438	0.227532	0.115332	0.522269	0.0210094	0.270548	0.448541	-0.12061	0.0411569	0.188519	-0.19627	-0.152191
O75436	VP26A_HUMAN	Vacuolar protein sorting-associated protein 26A (Vesicle protein sorting 26A) (hVPS26)	VPS26A VPS26	-0.46841	-0.0305168	0.347175	0.175924	0.00857365	0.157303	0.0956075	0.0417162	-0.044627	0.0746058	0.244626	-0.027118	0.185463	0.133671	-0.102065	-0.0767395	0.101368	-0.0925885	-0.0296818	-0.213253	0.0492302	0.176907	-0.0734666	0.208357	0.249898	-0.00345508	0.0695619	0.305086	0.0522296	0.0853587	0.00999938	-0.0438129	-0.419726	0.144848	0.295839	0.0642145	0.000284991	0.058983	-0.41247	0.602803	0.572956	0.0283269	0.0505047	0.333436	0.176861	0.202146
O75493	CAH11_HUMAN	Carbonic anhydrase-related protein 11 (CA-RP XI) (CA-XI) (CARP XI) (Carbonic anhydrase-related protein 2) (CA-RP II) (CARP-2)	CA11 CARP2 UNQ211/PRO237	0.401152	-0.153543	-0.438619	-0.0718327	0.242396	0.124774	-0.0365969	-0.147052	0.00714064	-0.0555206	-0.123857	3.73558e-05	-0.160571	-0.132678	0.0280835	0.149078	-0.0371828	0.0444208	0.066061	0.211622	-0.0787609	-0.304125	-0.0623046	-0.301955	-0.367274	-0.229127	-0.179006	-0.301462	-0.162244	-0.144915	0.0156008	0.0450821	0.40278	-0.06745	-0.177965	-0.288843	0.010265	-0.37755	0.271372	-0.641754	-0.634197	0.0529167	-0.0673807	-0.355063	0.00611341	-0.0142508
O75503	CLN5_HUMAN	Ceroid-lipofuscinosis neuronal protein 5 (Protein CLN5) [Cleaved into: Ceroid-lipofuscinosis neuronal protein 5, secreted form]	CLN5	0.293534	0.0127023	-0.224773	-0.244004	0.27983	-0.0453102	-0.116747	-0.158395	0.0446571	0.0581017	-0.13773	-0.0734014	-0.0535543	-0.173985	0.10297	-0.118609	-0.0310282	0.112732	0.0201592	0.120573	-0.0611317	0.0345977	-0.0322482	-0.137072	-0.285469	-0.0764071	-0.0347265	-0.271696	0.060281	0.145905	-0.0358543	0.0241976	0.358581	-0.119729	-0.368014	-0.167281	0.0892871	-0.309442	0.184988	-0.43596	-0.475922	0.299603	-0.0162189	-0.253028	-0.0649064	-0.186967
O75509	TNR21_HUMAN	Tumor necrosis factor receptor superfamily member 21 (Death receptor 6) (CD antigen CD358)	TNFRSF21 DR6 UNQ437/PRO868	0.0755165	0.162537	-0.400461	-0.133805	0.297704	0.113543	0.00882499	0.0270579	-0.000978574	-0.02839	-0.00742023	-0.000279037	-0.167268	-0.0261756	-0.0834998	-0.0624169	0.092246	0.0425269	0.193914	0.13705	-0.10468	-0.341962	-0.10635	-0.279974	-0.462238	-0.266498	-0.115073	-0.445509	-0.298498	-0.326289	-0.00210582	-0.1594	0.225089	-0.0567913	-0.325108	-0.484633	-0.0611318	-0.383886	0.274729	-0.528051	-0.581128	0.0244902	0.193678	-0.162563	-0.303623	-0.189329
O75531	BAF_HUMAN	Barrier-to-autointegration factor (Breakpoint cluster region protein 1) [Cleaved into: Barrier-to-autointegration factor, N-terminally processed]	BANF1 BAF BCRG1	0.062231	-0.127317	0.271137	-0.0534775	-0.0668744	-0.191716	-0.103292	0.0473777	-0.00732429	0.0109172	-0.0677708	0.0368799	-0.0496373	-0.12165	0.0445021	-0.046618	-0.102875	-0.126756	0.161623	-0.129755	0.020221	-0.0489096	0.0410922	0.138168	0.175351	0.0937729	0.0509354	0.19612	-0.115719	-0.000474627	0.189327	0.282633	-0.14747	-0.133551	0.0696323	0.295714	0.551954	0.370655	0.0706957	0.0956296	0.430924	-0.290652	-0.525255	-0.293245	-0.0761368	-0.215812
O75533	SF3B1_HUMAN	Splicing factor 3B subunit 1 (Pre-mRNA-splicing factor SF3b 155 kDa subunit) (SF3b155) (Spliceosome-associated protein 155) (SAP 155)	SF3B1 SAP155	-0.133366	0.0331429	0.210956	0.0372948	-0.249382	0.0732626	-0.066398	0.0152269	0.00861599	-0.238473	0.0467276	0.218476	-0.086223	0.0513893	0.0285697	0.0247092	0.00495849	0.0135859	0.0758787	-0.200607	0.0649673	0.117273	0.0662574	0.0263532	0.178184	0.041786	0.0670706	0.156303	0.14659	0.234299	-0.103319	-0.121845	-0.297416	0.0182584	0.111855	0.331327	0.0182838	0.614237	0.0722531	0.199707	0.441069	-0.213239	0.175688	0.181771	-0.223572	-0.0242905
O75534	CSDE1_HUMAN	Cold shock domain-containing protein E1 (N-ras upstream gene protein) (Protein UNR)	CSDE1 D1S155E KIAA0885 NRU UNR	0.0181554	-0.137665	0.156454	0.0588602	-0.205048	0.0569167	-0.0844922	0.0648514	-0.0241773	-0.210935	-0.0834806	0.199021	-0.139225	0.0533023	0.0243739	0.0421589	0.0278152	0.0338243	0.0502367	-0.00943149	0.11386	0.0628256	-0.00232108	0.00313351	0.1563	-0.0916197	-0.0587749	-0.00568442	0.101522	0.112862	-0.162053	-0.185459	-0.207785	-0.0860113	-0.107921	0.149886	0.044512	0.514457	0.203041	0.0421907	0.151514	-0.0854193	0.0483107	-0.0389149	-0.139767	0.00918773
O75594	PGRP1_HUMAN	Peptidoglycan recognition protein 1 (Peptidoglycan recognition protein short) (PGRP-S)	PGLYRP1 PGLYRP PGRP TNFSF3L SBBI68 UNQ639/PRO1269	-0.417266	0.0185709	0.650965	0.0400537	-0.192552	-0.177402	0.0655039	-0.0033344	-0.018534	-0.129576	0.145179	0.144266	0.217844	0.160658	0.0254286	-0.118754	0.0413438	-0.177858	-0.053191	-0.239025	0.121191	0.515409	0.0918941	0.312384	0.353067	0.161549	0.0677506	0.429597	0.214949	0.20198	-0.032497	-0.19799	-0.541191	-0.0178958	0.0627178	0.0553283	-0.146945	0.222348	-0.430979	0.889583	0.635503	0.169992	0.18192	0.336542	0.128877	0.125475
O75608	LYPA1_HUMAN	Acyl-protein thioesterase 1 (APT-1) (hAPT1) (EC 3.1.2.-) (Lysophospholipase 1) (Lysophospholipase I) (LPL-I) (LysoPLA I)	LYPLA1 APT1 LPL1	-0.180743	0.0417698	0.39621	-0.11132	-0.118359	-0.193212	-0.0807397	0.222347	0.00822221	0.108009	0.122903	-0.0100208	-0.00447851	0.0367137	-0.0131711	-0.0722783	-0.0971417	0.110491	-0.129995	-0.212687	0.00754814	0.274294	0.118573	0.253032	0.240349	0.0659953	0.0420968	0.234833	0.33319	0.574453	-0.0276525	0.25835	-0.196691	0.0722185	0.247132	0.392588	0.194304	0.346096	-0.209421	0.451609	0.665565	-0.112967	0.0323459	0.179598	-0.238084	-0.063848
O75629	CREG1_HUMAN	Protein CREG1 (Cellular repressor of E1A-stimulated genes 1)	CREG1 CREG UNQ727/PRO1409	0.0254594	0.0670502	-0.087738	-0.000977854	-0.00565926	-0.0554184	0.0500893	0.00874067	0.0379445	0.00575259	0.0419231	-0.0193916	0.0890355	0.0296695	0.00906821	-0.067658	-0.0658377	-0.0425318	-0.0504359	-0.0670935	-0.146903	-0.119104	0.0603208	-0.165237	-0.120165	-0.0722703	0.0780732	-0.105308	0.125492	0.222924	-0.0536773	-0.104471	0.0365849	0.00717102	-0.0753126	-0.0240211	-0.249847	-0.082879	-0.0124379	0.00248377	-0.0590215	0.238432	0.349219	0.127367	-0.0369902	-0.0539645
O75636	FCN3_HUMAN	Ficolin-3 (Collagen/fibrinogen domain-containing lectin 3 p35) (Collagen/fibrinogen domain-containing protein 3) (Hakata antigen)	FCN3 FCNH HAKA1	-0.191797	-0.176394	0.236758	0.0775955	-0.093654	0.261945	0.0895991	-0.159066	0.000195254	0.125053	0.00358316	-0.0564655	0.0853287	-0.00136026	-0.00751312	0.0797047	-0.000820146	-0.0981987	0.00810272	-0.074351	0.116401	0.234784	0.159474	0.103522	0.180043	0.153884	0.0154981	0.327059	0.0680283	-0.0474899	-0.0151917	-0.288225	-0.31388	-0.064679	-0.011648	-0.0837504	-0.217643	-0.140396	-0.354555	0.455035	0.133073	0.307327	0.00973574	0.291398	0.761316	0.579763
O75643	U520_HUMAN	U5 small nuclear ribonucleoprotein 200 kDa helicase (EC 3.6.4.13) (Activating signal cointegrator 1 complex subunit 3-like 1) (BRR2 homolog) (U5 snRNP-specific 200 kDa protein) (U5-200KD)	SNRNP200 ASCC3L1 HELIC2 KIAA0788	-0.156256	0.195802	0.115246	0.121897	-0.10929	-0.0923734	-0.121816	0.0372447	0.0344281	-0.232438	0.020154	0.192614	-0.0301328	-0.0990769	-0.0499948	0.047438	0.048334	-0.0430641	0.00665682	-0.0520417	-0.0224175	0.0792144	0.0351288	-0.00122127	0.182894	0.139313	0.0748857	0.167787	0.0453078	0.0836519	-0.0952684	-0.0934902	-0.210107	0.0338544	-0.0159598	0.349913	0.0743681	0.771005	0.269903	0.115474	0.375843	-0.27273	-0.0285298	0.0292462	-0.242685	-0.164477
O75695	XRP2_HUMAN	Protein XRP2	RP2	-0.340544	0.196172	0.328095	0.0576556	-0.0909916	-0.162909	0.0127675	0.0715547	-0.0138414	-0.0109977	0.0580885	-0.00367827	0.145514	-0.001009	-0.019612	-0.142147	0.0959362	-0.0152216	0.051058	-0.184792	0.0442527	0.216425	0.0230377	0.20419	0.272933	-0.0331186	0.0871939	0.239791	0.210036	0.293739	-0.120811	-0.0325944	-0.425274	0.0695242	0.233523	0.199853	0.051507	0.327336	-0.236832	0.581624	0.659654	-0.0925506	0.109706	0.296263	-0.152362	0.00051608
O75711	SCRG1_HUMAN	Scrapie-responsive protein 1 (Scrapie-responsive gene 1 protein) (ScRG-1)	SCRG1 UNQ390/PRO725	-0.0550074	0.180958	-0.292709	-0.0494309	0.300177	0.0772235	0.0524767	0.00550063	-0.0246618	0.0611369	0.0120952	-0.114646	-0.0539189	-0.00101991	-0.063397	-0.0742099	0.103731	-0.0700156	0.281149	0.0293957	-0.0840907	-0.369056	-0.216871	-0.169093	-0.44006	-0.129295	-0.0314451	-0.341032	-0.299088	-0.0381996	0.0730642	-0.249563	0.140312	-0.016026	-0.390459	-0.427204	-0.0429407	-0.352895	0.301575	-0.447804	-0.596525	0.18353	0.0901703	-0.159358	-0.0342718	-0.101712
O75752	B3GL1_HUMAN	UDP-GalNAc:beta-1,3-N-acetylgalactosaminyltransferase 1 (Beta-1,3-GalNAc-T1) (EC 2.4.1.79) (Beta-1,3-galactosyltransferase 3) (Beta-1,3-GalTase 3) (Beta3Gal-T3) (Beta3GalT3) (b3Gal-T3) (Beta-3-Gx-T3) (Galactosylgalactosylglucosylceramide beta-D-acetyl-galactosaminyltransferase) (Globoside synthase) (UDP-N-acetylgalactosamine:globotriaosylceramide beta-1,3-N-acetylgalactosaminyltransferase)	B3GALNT1 B3GALT3 UNQ531/PRO1074	0.312413	-0.0545597	-0.294908	-0.210414	0.277861	-0.00754057	-0.0470624	-0.0768311	0.00498832	-0.00199106	-0.0833528	-0.00329086	-0.151462	-0.0448064	0.0744051	-0.140274	-0.0870271	0.0775541	0.0573297	0.0838859	-0.0864903	-0.23101	-0.0885046	-0.196204	-0.424119	-0.223988	-0.0913193	-0.351732	-0.13274	0.0366612	-0.00229714	0.00806466	0.412717	0.0405518	-0.274963	-0.265401	-0.0917695	-0.375955	0.224313	-0.500908	-0.599471	0.230977	0.134409	-0.209336	-0.144364	-0.241404
O75781	PALM_HUMAN	Paralemmin-1 (Paralemmin)	PALM KIAA0270	0.644298	-0.24319	-0.379017	-0.0998586	0.0141287	-0.0891929	-0.0989916	-0.10646	-0.00614771	-0.0245655	-0.088804	0.0430971	-0.286788	-0.104208	0.116197	0.0497979	-0.183929	0.343907	-0.322554	0.229618	-0.0490014	-0.232234	-0.0416423	-0.176253	-0.220281	-0.150626	-0.147208	-0.21616	-0.0247859	-0.0390125	0.0629508	0.571336	0.784711	0.206304	0.138384	0.172133	0.0860356	-0.239124	0.186603	-0.571418	-0.38464	-0.117034	-0.210785	-0.342986	-0.143138	-0.187466
O75787	RENR_HUMAN	Renin receptor (ATPase H(+)-transporting lysosomal accessory protein 2) (ATPase H(+)-transporting lysosomal-interacting protein 2) (ER-localized type I transmembrane adapter) (Embryonic liver differentiation factor 10) (N14F) (Renin/prorenin receptor) (Vacuolar ATP synthase membrane sector-associated protein M8-9) (ATP6M8-9) (V-ATPase M8.9 subunit) [Cleaved into: Renin receptor N-terminal fragmen…	ATP6AP2 ATP6IP2 CAPER ELDF10 HT028 MSTP009 PSEC0072	0.157658	-0.0579206	-0.266474	0.073776	0.0738934	0.176033	-0.0596541	-0.0861618	0.0271263	0.242825	-0.0674629	-0.305011	0.0279808	-0.0271696	0.0284151	-0.0482547	0.0142971	0.00145458	0.0327743	-0.00133425	0.0288565	-0.133229	0.0641631	0.0301915	-0.125495	-0.0599968	-0.0853481	-0.135916	-0.0337921	0.0609756	0.104554	-0.0905541	0.183725	-0.0665452	-0.0643012	-0.113099	-0.0171715	-0.183762	0.14829	-0.280477	-0.423618	0.143896	-0.0926063	-0.169419	0.220537	-0.0699907
O75821	EIF3G_HUMAN	Eukaryotic translation initiation factor 3 subunit G (eIF3g) (Eukaryotic translation initiation factor 3 RNA-binding subunit) (eIF-3 RNA-binding subunit) (Eukaryotic translation initiation factor 3 subunit 4) (eIF-3-delta) (eIF3 p42) (eIF3 p44)	EIF3G EIF3S4	0.0885943	-0.00402886	0.0875225	0.0344235	-0.159324	-0.202761	-0.0217159	0.0146948	0.0256695	-0.0565422	-0.0238685	0.0547035	-0.0937742	0.0200017	-0.0840835	0.0652277	0.00791999	0.123691	-0.0706026	-0.0497532	-0.0973712	0.0994834	0.112021	0.0241518	0.154699	0.0225992	-0.0339314	0.0722724	0.157393	0.205112	0.0148434	0.229149	-0.0608867	0.0643256	0.27768	0.541226	0.313336	0.682462	0.214609	0.0492055	0.415441	-0.332353	-0.16203	-0.137794	-0.299446	-0.185452
O75828	CBR3_HUMAN	Carbonyl reductase [NADPH] 3 (EC 1.1.1.184) (NADPH-dependent carbonyl reductase 3) (Short chain dehydrogenase/reductase family 21C member 2)	CBR3	0.0195337	0.0677067	-0.0272815	0.119617	0.0525684	-0.146649	-0.0717721	-0.0200891	0.000119086	-0.0934459	0.0814091	0.156258	-0.0521694	-0.0411853	-0.00724937	-0.0879806	0.0494896	0.0539599	-0.177418	-0.147546	-0.0752197	-0.118949	-0.133909	0.073337	-0.0481598	-0.0357003	0.170072	-0.0623608	0.005909	0.257069	-0.0572467	0.112455	0.131192	0.581285	0.23218	0.259164	-0.0756844	0.0705353	0.042915	-0.052529	0.0418679	-0.0143349	0.126338	0.0997338	-0.226401	-0.140511
O75874	IDHC_HUMAN	Isocitrate dehydrogenase [NADP] cytoplasmic (IDH) (EC 1.1.1.42) (Cytosolic NADP-isocitrate dehydrogenase) (IDP) (NADP(+)-specific ICDH) (Oxalosuccinate decarboxylase)	IDH1 PICD	-0.171113	-0.028263	0.199017	0.15097	-0.00972083	-0.0824811	0.0426529	-0.00364377	0.00692878	0.0666399	0.0270946	-0.0459803	0.0970105	0.00599517	-0.0585925	-0.11406	0.0604894	0.135356	-0.145264	-0.0782372	0.062156	0.132299	0.050174	0.313945	0.226897	0.0495558	0.280045	0.135652	0.154051	0.371972	0.0360256	0.448125	-0.041288	0.472429	0.631538	0.516212	0.245558	0.0642054	-0.399351	0.313964	0.563578	-0.0606371	-0.163231	0.322274	-0.0373309	0.00195776
O75882	ATRN_HUMAN	Attractin (DPPT-L) (Mahogany homolog)	ATRN KIAA0548 MGCA	-0.269142	-0.0776548	0.27023	0.0777433	0.0546837	0.166228	0.0331974	-0.155299	-0.0108094	0.137789	0.0296721	-0.134959	0.239615	-0.0475534	-0.0137587	0.0441451	0.0390599	-0.191018	0.0948307	-0.0711861	0.161792	0.253702	0.0668306	0.176523	0.194504	0.112323	0.0485003	0.298675	-0.073446	-0.308766	0.0150144	-0.298422	-0.242925	-0.108664	-0.174446	-0.34844	-0.19496	-0.402848	-0.382308	0.394158	-0.0712594	0.438474	-0.04371	0.259379	0.875298	0.479846
O75923	DYSF_HUMAN	Dysferlin (Dystrophy-associated fer-1-like protein) (Fer-1-like protein 1)	DYSF FER1L1	-0.458671	0.137783	0.335168	0.17678	-0.151256	0.0476699	0.133621	-0.0720078	-0.0094362	0.0177566	0.0896794	-0.0403646	0.21034	0.0735248	-0.0632174	-0.132271	0.169345	-0.235001	0.131599	-0.227336	-0.0184986	0.417838	0.103694	0.159022	0.17494	0.0367108	0.0520663	0.278044	0.0372136	-0.183529	-0.0707206	-0.225773	-0.489462	-0.0686827	0.0648407	-0.0963349	-0.0583234	0.0227943	-0.346328	0.619368	0.489537	-0.0107154	0.135692	0.329854	0.104904	0.140714
O75937	DNJC8_HUMAN	DnaJ homolog subfamily C member 8 (Splicing protein spf31)	DNAJC8 SPF31 HSPC315 HSPC331	0.209885	-0.0780297	-0.022242	0.0187236	-0.0244239	-0.156614	-0.107821	0.00279983	-0.0201456	-0.0143058	-0.0780244	0.0492898	-0.0868866	-0.0347829	0.0587121	0.00274909	-0.0220947	0.0247773	-0.00846831	0.0643894	0.0617651	-0.108412	0.0393969	0.0111691	0.217918	0.0784238	0.0306092	0.0818387	-0.015697	-0.0405641	0.125323	0.578317	0.128979	-0.017543	0.18491	0.397965	0.621035	0.223235	0.00572238	-0.0630441	0.407946	-0.297271	-0.57798	-0.30677	-0.127153	-0.257361
O75947	ATP5H_HUMAN	ATP synthase subunit d, mitochondrial (ATPase subunit d) (ATP synthase peripheral stalk subunit d)	ATP5PD ATP5H My032	0.0523776	0.0774947	-0.147538	0.168846	-0.136669	-0.0566938	0.0255843	0.0118669	0.0554089	-0.0454699	-0.0625913	0.09213	-0.0254238	-0.0602706	-0.0848629	-0.00340743	0.05256	-0.00236028	-0.00758875	0.0320093	-0.111096	-0.0824587	0.108832	-0.0416209	0.0275606	0.0835322	-0.0481433	0.0979905	0.0413907	0.261264	0.0836711	-0.0399041	-0.0685877	-0.184107	-0.036269	0.32949	0.245613	0.661144	0.394816	-0.0913647	0.143806	-0.36675	-0.194306	-0.154263	-0.0758179	-0.121995
O75955	FLOT1_HUMAN	Flotillin-1	FLOT1	-0.544297	0.265315	0.382145	0.126203	-0.101481	-0.137372	0.151702	0.0929916	-0.0184473	-0.0137044	0.126307	-0.0131583	0.230119	0.0639154	-0.154388	-0.0600588	0.136342	-0.156378	0.0393301	-0.234337	-0.0488095	0.292428	0.12762	0.205724	0.318514	0.204331	0.17945	0.272962	0.159494	0.172893	-0.0842784	-0.250418	-0.530851	0.0384429	0.00752763	0.124736	-0.0571559	0.434547	-0.248725	0.675124	0.680855	-0.0363894	0.210985	0.392354	-0.0750363	0.0540041
O75995	SASH3_HUMAN	SAM and SH3 domain-containing protein 3 (SH3 protein expressed in lymphocytes homolog)	SASH3 CXorf9 SLY	0.156848	0.113866	-0.295827	-0.152805	-0.0162632	-0.0975884	0.00291985	0.410171	0.011244	-0.0567277	-0.136214	0.0616702	-0.197673	0.15174	0.0117025	-0.0171841	-0.127499	0.161143	-0.17328	-0.0404651	0.0395649	-0.106612	0.0905761	-0.0651628	-0.0719043	-0.0206972	-0.0258426	-0.151826	0.0312928	-0.047731	-0.0652859	0.222722	0.0383304	-0.0221275	0.127484	0.166296	0.149598	0.143292	0.00303598	-0.12842	0.18119	-0.137893	0.0996623	0.0355946	-0.355166	-0.205668
O76003	GLRX3_HUMAN	Glutaredoxin-3 (PKC-interacting cousin of thioredoxin) (PICOT) (PKC-theta-interacting protein) (PKCq-interacting protein) (Thioredoxin-like protein 2)	GLRX3 PICOT TXNL2 HUSSY-22	0.154265	0.0160646	-0.1225	0.110052	-0.196394	-0.00206266	-0.108735	0.0230299	-0.0188162	0.053853	0.0197095	-0.0186427	-0.153298	-0.0564429	-0.0532696	0.0214828	-0.0786776	0.126367	-0.0823726	-0.0535834	0.0122728	-0.0864801	0.0307826	0.0579632	0.0371994	-0.00390188	0.180004	0.0455842	0.103367	0.310235	-0.0785016	0.47603	0.146774	0.253919	0.464708	0.778403	0.364301	0.417189	0.0642959	-0.128309	0.395969	-0.353015	-0.241804	-0.0533238	-0.26364	-0.151303
O76061	STC2_HUMAN	Stanniocalcin-2 (STC-2) (Stanniocalcin-related protein) (STC-related protein) (STCRP)	STC2	0.100554	-0.183996	0.0210179	0.0161812	0.131176	0.145342	-0.122745	-0.187264	-0.0282448	-0.0241224	-0.0527141	0.00112851	0.0482258	-0.103973	0.069116	0.000212705	0.0518803	0.00923794	0.0861034	0.12845	0.0513427	0.193997	-0.0297203	0.0771069	-0.137435	-0.126735	0.00036502	-0.0794883	-0.0101442	-0.109158	0.00347975	-0.105493	0.112282	0.0789638	-0.088591	-0.195336	-0.0758188	-0.300299	-0.148794	-0.115042	-0.274835	0.244294	0.0951879	0.0326567	0.106035	0.0556095
O76070	SYUG_HUMAN	Gamma-synuclein (Breast cancer-specific gene 1 protein) (Persyn) (Synoretin) (SR)	SNCG BCSG1 PERSYN PRSN	0.486757	0.0686703	-0.369571	-0.180439	0.0221638	-0.215415	-0.128266	-0.0132484	0.00199318	-0.0553613	-0.185861	0.0696871	-0.160969	-0.0423114	0.145008	-0.0242754	-0.0901426	0.181883	-0.171537	0.149642	-0.113827	-0.189903	-0.0748317	-0.190296	-0.298941	-0.104027	-0.0416279	-0.385312	0.0152121	0.18297	0.0144662	0.440692	0.75871	0.220074	0.000230862	0.182054	-0.0199592	-0.20678	0.159172	-0.553461	-0.421677	0.0390618	0.00391537	-0.267391	-0.268114	-0.318614
O94760	DDAH1_HUMAN	N(G),N(G)-dimethylarginine dimethylaminohydrolase 1 (DDAH-1) (Dimethylarginine dimethylaminohydrolase 1) (EC 3.5.3.18) (DDAHI) (Dimethylargininase-1)	DDAH1 DDAH	0.272593	0.0545202	-0.216477	-0.211859	0.149542	-0.0283125	-0.147501	-0.0836466	0.0010326	0.00279265	-0.108537	0.00993899	-0.170294	-0.15086	0.0119228	-0.0995529	-0.110349	0.203136	-0.248459	0.0621538	-0.100202	-0.149989	-0.0763409	-0.144253	-0.10476	-0.104072	-0.0446232	-0.298722	0.0249955	0.303261	-0.0202853	0.348784	0.694179	0.505119	-0.0237812	0.104154	-0.106573	-0.28695	0.0703748	-0.400368	-0.380698	0.308307	0.0580297	-0.0795778	-0.0724972	-0.156112
O94766	B3GA3_HUMAN	Galactosylgalactosylxylosylprotein 3-beta-glucuronosyltransferase 3 (EC 2.4.1.135) (Beta-1,3-glucuronyltransferase 3) (Glucuronosyltransferase I) (GlcAT-I) (UDP-GlcUA:Gal beta-1,3-Gal-R glucuronyltransferase) (GlcUAT-I)	B3GAT3	-0.261296	0.174446	-0.0617686	0.0852069	0.0857882	0.133447	0.0350254	0.0972159	-0.022788	-0.143674	0.167513	0.0872238	0.0120106	0.175338	0.041006	0.0252336	0.0373308	0.0838717	-0.0337946	-0.000356811	0.027529	-0.280034	-0.205775	-0.0529033	-0.0968686	-0.0150962	-0.0487906	-0.160255	-0.0842813	0.174504	0.00877091	-0.234446	-0.0770752	0.0546413	-0.114743	-0.20746	-0.165256	-0.0102296	0.0687205	-0.0488083	-0.0968997	0.00699733	0.3755	0.102146	-0.290055	-0.0861748
O94769	ECM2_HUMAN	Extracellular matrix protein 2 (Matrix glycoprotein SC1/ECM2)	ECM2	0.371933	0.0155444	-0.534788	-0.138015	0.261858	0.0233979	-0.018923	0.0148492	-0.00304693	0.117121	-0.130206	-0.177019	-0.0733712	-0.0878359	-0.00305342	0.050762	0.0357849	0.101308	0.0687674	0.223099	-0.0765065	-0.415109	-0.119412	-0.270247	-0.449311	-0.159092	-0.0637556	-0.467551	-0.225808	-0.192285	0.065216	0.00318621	0.504378	-0.106573	-0.369778	-0.398141	-0.0479479	-0.481595	0.329602	-0.716114	-0.796919	0.131936	0.0527819	-0.306515	-0.06686	-0.17637
O94772	LY6H_HUMAN	Lymphocyte antigen 6H (Ly-6H)	LY6H	0.352427	0.0663823	-0.541008	-0.179593	0.238601	0.0443758	-0.0128653	0.0053687	-0.00229826	0.0656334	-0.1575	-0.0799214	-0.16202	-0.0516223	0.0373843	-0.0110374	0.0310284	0.089231	0.109566	0.208456	-0.0319903	-0.376689	-0.146269	-0.290286	-0.357661	-0.206521	-0.0472021	-0.423719	-0.297039	-0.201577	0.0709611	0.236189	0.485098	-0.0538202	-0.208404	-0.243161	0.24249	-0.377246	0.315882	-0.726855	-0.608163	-0.118961	-0.226152	-0.39169	-0.255885	-0.323854
O94804	STK10_HUMAN	Serine/threonine-protein kinase 10 (EC 2.7.11.1) (Lymphocyte-oriented kinase)	STK10 LOK	0.0196098	-0.25042	0.246418	-0.0133982	-0.0879907	-0.0848321	0.0756433	0.0708112	-0.0254222	-0.117533	0.0452113	0.148911	0.031494	0.168066	0.0182359	0.00787621	-0.0929988	0.0165162	-0.0879473	-0.152355	0.123448	0.13963	0.0781918	0.0884695	0.270098	0.124504	-0.0256027	0.181398	0.166029	0.0061776	0.00340624	0.165747	-0.242458	-0.155212	0.0692659	0.313918	0.400265	0.424416	-0.0860501	0.326906	0.606559	-0.159882	-0.131727	0.00209154	-0.140938	-0.14821
O94826	TOM70_HUMAN	Mitochondrial import receptor subunit TOM70 (Mitochondrial precursor proteins import receptor) (Translocase of outer membrane 70 kDa subunit) (Translocase of outer mitochondrial membrane protein 70)	TOMM70 KIAA0719 TOM70 TOMM70A	-0.0726096	0.214149	0.0370845	0.0636061	-0.087095	-0.210014	-0.0319143	0.0436076	-0.00800865	-0.230457	0.00851963	0.17784	-0.0623961	-0.00735774	-0.120286	-0.00871895	-0.00561316	0.0480939	-0.0326263	-0.0876938	-0.0648144	-0.0857183	0.0125716	-0.048373	-0.0772828	-0.0463076	-0.0817915	-0.0158123	0.00745596	0.106442	-0.0212249	-0.118807	-0.057919	0.0976859	0.0204788	0.137139	-0.127686	0.484268	0.286432	-0.00742862	0.053238	-0.175081	0.149562	0.0564267	-0.254074	-0.157579
O94855	SC24D_HUMAN	Protein transport protein Sec24D (SEC24-related protein D)	SEC24D KIAA0755	-0.183038	0.093295	0.0969947	-0.0290072	-0.0426915	-0.0245395	0.0478036	0.194092	-0.0120449	-0.0648197	0.036064	0.0279112	0.0731177	0.155952	0.0273407	-0.00615551	0.0972884	-0.154986	0.0542791	-0.044175	0.0108512	0.0305098	0.0958672	0.0381472	0.192178	0.112004	-0.0196534	0.120822	-0.0683324	-0.306769	-0.225861	-0.231158	-0.314717	-0.0684386	0.0340363	0.0361102	-0.1367	0.219604	-0.185964	0.261375	0.286119	-0.0645877	0.250703	0.23016	-0.0175685	0.185616
O94856	NFASC_HUMAN	Neurofascin	NFASC KIAA0756	0.38297	0.0451847	-0.450649	-0.227358	0.299124	0.0291657	-0.0868271	-0.161886	-0.0049108	0.0269786	-0.0900305	-0.0754224	-0.0966306	-0.12261	-0.0127677	-0.0199937	-0.0361522	0.073096	0.0255966	0.137688	-0.127842	-0.229604	-0.0425547	-0.253907	-0.411325	-0.237802	-0.0475929	-0.411197	-0.217745	-0.245591	0.020973	0.157735	0.509253	-0.00286229	-0.236511	-0.311457	0.0472761	-0.458147	0.232733	-0.681067	-0.64588	0.0756946	-0.0621291	-0.363676	-0.158275	-0.26671
O94903	PLPHP_HUMAN	Pyridoxal phosphate homeostasis protein (PLP homeostasis protein) (Proline synthase co-transcribed bacterial homolog protein) (Pyridoxal phosphate-binding protein)	PLPBP PROSC	-0.115474	0.0144092	0.164685	0.111314	-0.116337	-0.131647	0.0153197	0.113422	0.00507104	-0.066753	0.142634	0.0946303	0.0707401	0.0331614	-0.107719	-0.0457662	0.0549308	0.0446532	-0.0454688	-0.241882	-0.035099	-0.00797224	-0.00639569	0.0927467	0.178868	0.119917	0.0403191	0.120101	0.108007	0.35528	-0.0344856	0.268935	-0.117478	0.117156	0.282128	0.474069	0.257013	0.422515	0.0250927	0.175072	0.50375	-0.297418	-0.197236	-0.046258	-0.194289	-0.208764
O94910	AGRL1_HUMAN	Adhesion G protein-coupled receptor L1 (Calcium-independent alpha-latrotoxin receptor 1) (CIRL-1) (Latrophilin-1) (Lectomedin-2)	ADGRL1 KIAA0821 LEC2 LPHN1	0.211189	0.0885465	-0.324068	-0.229163	0.308221	0.0650686	-0.11266	-0.0570592	0.00405856	-0.0848158	-0.111148	0.0447274	-0.183505	-0.0363511	0.0304231	-0.113935	-0.000995093	0.0854726	0.0637119	0.124764	-0.139998	-0.199129	-0.137354	-0.242069	-0.362442	-0.239387	-0.126484	-0.410305	-0.229366	-0.305538	-0.00846118	-0.127705	0.31792	0.0319288	-0.352701	-0.418988	-0.150375	-0.434737	0.140135	-0.501167	-0.603158	0.21836	0.207763	-0.137633	-0.185757	-0.102647
O94919	ENDD1_HUMAN	Endonuclease domain-containing 1 protein (EC 3.1.30.-)	ENDOD1 KIAA0830	0.160899	0.0693554	-0.308491	-0.109986	0.286889	-0.0261081	0.0140415	-0.0558948	0.0226074	0.0102289	-0.0545702	-0.0571854	0.109404	0.0297427	-0.013777	-0.0851996	0.107362	-0.0429445	0.13956	0.10912	-0.087814	-0.255726	-0.1389	-0.161363	-0.399928	-0.196953	0.00689015	-0.396223	-0.276384	-0.0333338	0.096859	-0.0756952	0.284804	-0.142578	-0.405512	-0.474811	0.00287669	-0.496616	0.253458	-0.501273	-0.669076	0.153849	0.0142712	-0.28528	-0.0542435	-0.255268
O94979	SC31A_HUMAN	Protein transport protein Sec31A (ABP125) (ABP130) (SEC31-like protein 1) (SEC31-related protein A) (Web1-like protein)	SEC31A KIAA0905 SEC31L1 HSPC275 HSPC334	-0.264991	-0.00303319	0.262645	0.0561462	-0.0268168	-0.0160923	0.0690688	0.0757093	-0.00249433	-0.00566806	0.256453	-0.0466734	0.00658217	0.0436033	-0.201286	-0.0775386	-0.0395948	-0.0750252	0.0249142	-0.145198	-0.0608917	0.0339097	0.0973891	0.0352922	0.159544	0.0304674	-0.0617274	0.206569	0.142045	0.0532158	-0.0239591	-0.0801173	-0.283265	0.0968644	0.123305	0.21673	-0.0423534	0.407671	-0.0433675	0.32582	0.454887	-0.0044037	0.25831	0.219836	-0.166074	-0.0343744
O94985	CSTN1_HUMAN	Calsyntenin-1 (Alcadein-alpha) (Alc-alpha) (Alzheimer-related cadherin-like protein) (Non-classical cadherin XB31alpha) [Cleaved into: Soluble Alc-alpha (SAlc-alpha); CTF1-alpha (C-terminal fragment 1-alpha)]	CLSTN1 CS1 KIAA0911	0.406242	0.0989255	-0.520564	-0.269569	0.27371	0.0617086	-0.149591	-0.051945	-0.015073	0.0324779	-0.179792	-0.0616856	-0.271226	-0.138976	0.0560687	-0.071576	-0.106254	0.154105	0.0100729	0.143699	-0.0907192	-0.350904	-0.107387	-0.301979	-0.416714	-0.22811	-0.0637042	-0.472719	-0.269193	-0.103182	0.00866062	0.174426	0.571706	0.0132168	-0.31475	-0.218316	0.0951633	-0.347617	0.404188	-0.804353	-0.673238	0.0687312	-0.0997113	-0.3766	-0.230235	-0.30953
O94991	SLIK5_HUMAN	SLIT and NTRK-like protein 5 (Leucine-rich repeat-containing protein 11)	SLITRK5 KIAA0918 LRRC11	-0.220824	0.0831986	-0.0345658	0.06882	0.145297	0.249811	-0.108216	0.0876292	-0.0411247	-0.0900195	0.0201344	0.0637983	-0.0389062	0.114862	-0.0419012	-0.00808464	-0.0654366	-0.158735	0.116777	0.0360995	-0.0360916	0.00255943	-0.0437487	-0.171549	0.0550453	-0.21111	-0.0691492	0.00881474	-0.132139	-0.210422	-0.143462	-0.395774	-0.272269	-0.0668935	-0.0708481	-0.376297	-0.259843	-0.146008	-0.124926	0.0755839	-0.105678	0.155129	0.445724	0.298232	-0.0379742	0.20874
O95206	PCDH8_HUMAN	Protocadherin-8 (Arcadlin)	PCDH8	-0.0184492	0.0963526	-0.244746	-0.123948	0.219016	0.0877151	0.0800806	0.114826	0.0145531	0.168202	0.0252288	-0.136802	0.105551	-0.045616	-0.0883695	-0.0703715	0.0413939	0.00476655	0.0704901	0.0304428	0.000472689	-0.249101	-0.0709434	-0.0584132	-0.0786253	-0.0464515	0.159584	-0.135754	-0.174895	0.0145321	0.0298	-0.0704546	0.0883488	-0.0138073	-0.148308	-0.285205	0.0861932	-0.3264	0.10425	-0.338441	-0.369187	0.026717	-0.034999	-0.0613711	0.0502074	-0.0682821
O95292	VAPB_HUMAN	Vesicle-associated membrane protein-associated protein B/C (VAMP-B/VAMP-C) (VAMP-associated protein B/C) (VAP-B/VAP-C)	VAPB UNQ484/PRO983	0.420465	-0.0693255	-0.3122	-0.0482859	0.00114844	-0.030676	-0.130215	-0.0844144	-0.0146246	0.0419037	-0.118422	0.00221088	-0.216402	-0.0310518	0.0783619	0.233794	-0.185437	0.212504	-0.234545	0.141342	0.0197913	-0.180493	-0.060414	-0.0385882	-0.140167	0.0650874	-0.0387587	-0.0477911	0.0783512	0.213681	0.0213268	0.310487	0.480227	0.0618607	-0.0151225	0.198759	0.0361024	0.112474	0.323724	-0.404128	-0.278278	-0.0954652	-0.178919	-0.29751	-0.0375313	-0.218137
O95336	6PGL_HUMAN	6-phosphogluconolactonase (6PGL) (EC 3.1.1.31)	PGLS	-0.132243	-0.0523478	0.313768	0.133799	-0.118036	-0.217785	0.020214	0.0516343	-0.00722405	-0.100365	0.158752	0.113119	0.10098	0.0342111	-0.00247366	-0.0595353	0.0718802	0.0483473	-0.163706	-0.171996	-0.0542573	0.223406	0.0666301	0.268358	0.225111	0.0264315	0.1732	0.214215	0.25797	0.474813	0.0737754	0.448547	-0.0227173	0.496688	0.651286	0.575193	0.131445	0.219439	-0.385558	0.412121	0.703569	-0.165568	0.0308119	0.184842	-0.285961	-0.0911019
O95352	ATG7_HUMAN	Ubiquitin-like modifier-activating enzyme ATG7 (ATG12-activating enzyme E1 ATG7) (Autophagy-related protein 7) (APG7-like) (hAGP7) (Ubiquitin-activating enzyme E1-like protein)	ATG7 APG7L	-0.347795	0.140144	0.352819	0.11775	-0.0384274	-0.208201	0.0394481	0.065423	0.0200326	-0.0568043	0.128464	0.0859103	0.111918	0.0818181	-0.0414231	-0.123762	0.0468859	-0.134929	0.091898	-0.37368	0.0472477	-0.108119	0.101314	0.146272	0.267689	-0.019098	0.114733	0.147937	0.094452	0.148042	-0.0375554	-0.129898	-0.364243	0.0577909	0.0356747	0.159568	0.0224748	0.364995	-0.162047	0.48309	0.577261	-0.0379203	0.145262	0.203581	-0.123081	-0.0524187
O95372	LYPA2_HUMAN	Acyl-protein thioesterase 2 (APT-2) (EC 3.1.2.-) (Lysophospholipase II) (LPL-II) (LysoPLA II)	LYPLA2 APT2	-0.0741923	0.0223094	0.0634168	0.0616673	-0.0418995	-0.127448	0.0205626	0.198269	0.0190624	-0.129999	0.0829939	0.102542	0.0396692	0.092477	-0.0219654	-0.131395	0.081534	-0.0136654	-0.0832116	-0.171196	-0.0453698	0.0662869	0.0266293	0.0653025	0.208355	0.0332591	0.0966668	0.0866452	0.177318	0.447451	-0.0216362	0.196318	-0.063858	0.138641	0.211386	0.370516	0.111895	0.373714	-0.056961	0.226147	0.488508	-0.137104	0.173478	0.129898	-0.429524	-0.251443
O95373	IPO7_HUMAN	Importin-7 (Imp7) (Ran-binding protein 7) (RanBP7)	IPO7 RANBP7	-0.154352	0.236674	-0.0684909	0.0803219	0.0294055	-0.0355795	-0.049363	0.10475	0.0271333	-0.0201175	0.0882728	0.0344742	-0.119051	0.0107701	-0.0731847	-0.0649549	0.0664434	0.0244716	-0.0574503	-0.0414611	-0.0282585	-0.0570727	-0.0742136	-0.0668717	0.0904079	0.0783582	0.124789	-0.0116372	0.105349	0.410662	-0.0957913	-0.206336	-0.115428	-0.00528338	-0.168456	0.149915	-0.0336424	0.411611	0.332319	0.014661	0.0300045	0.0431207	0.162902	0.0973555	-0.126058	-0.105047
O95390	GDF11_HUMAN	Growth/differentiation factor 11 (GDF-11) (Bone morphogenetic protein 11) (BMP-11)	GDF11 BMP11	0.147416	0.0664223	-0.207107	-0.224322	0.278317	0.00686055	-0.0616209	-0.0463023	0.00829485	0.119589	0.02426	-0.218297	-0.0617504	-0.0750201	-0.0165967	0.0240544	0.014721	0.116064	0.0696205	-0.0159263	0.0264543	-0.139123	-0.0503853	-0.115378	-0.248208	-0.0838715	0.00880537	-0.305247	-0.0465034	-0.163266	0.120778	-0.0743986	0.237373	-0.138478	-0.42768	-0.398654	-0.0126752	-0.396182	0.0594866	-0.358862	-0.428418	0.207123	0.0593194	-0.127799	-0.013499	-0.0583932
O95407	TNF6B_HUMAN	Tumor necrosis factor receptor superfamily member 6B (Decoy receptor 3) (DcR3) (Decoy receptor for Fas ligand) (M68)	TNFRSF6B DCR3 TR6 UNQ186/PRO212	0.0471581	0.00738635	-0.142581	-0.0589941	0.000580235	0.179274	-0.0173708	-0.0075324	-0.0287626	-0.136224	-0.00748181	0.148847	0.0145209	0.072429	0.0674042	0.00993231	0.00485569	-0.0232542	-0.0219907	0.195817	-0.106155	-0.0168713	0.0087242	-0.143523	-0.315852	-0.120352	-0.0632844	-0.185025	0.0246987	0.0632549	-0.114863	-0.164534	0.12437	0.0279907	-0.0570586	-0.218263	-0.367986	-0.27471	-0.0861418	-0.125891	-0.276337	0.131864	0.477114	0.0700722	-0.138692	-0.000280358
O95428	PPN_HUMAN	Papilin	PAPLN UNQ2420/PRO4977	0.0280524	0.0276688	-0.254888	-0.046516	0.258404	0.0713093	0.116039	-0.0324806	0.0724245	0.0914218	-0.000951532	-0.161644	0.144032	0.123136	-0.0712864	0.082885	0.0294879	-0.0247302	0.040958	0.117853	-0.0868212	-0.0910746	-0.126927	-0.168188	-0.285745	-0.104606	-0.00169758	-0.173356	-0.25416	-0.402917	0.0199158	-0.31333	0.0276023	-0.13694	-0.27162	-0.642217	-0.296609	-0.485791	0.0776935	-0.233433	-0.600059	0.292129	0.220103	0.0314404	0.253094	0.128493
O95433	AHSA1_HUMAN	Activator of 90 kDa heat shock protein ATPase homolog 1 (AHA1) (p38)	AHSA1 C14orf3 HSPC322	0.479134	-0.174554	-0.115161	-0.00815788	-0.215839	-0.200467	-0.0753842	-0.128706	0.0597362	-0.0606726	-0.101412	0.130075	-0.221663	-0.171719	0.103403	0.00177433	-0.0417797	0.241758	-0.306699	0.0638607	0.0194097	-0.00113503	0.0705852	0.0200593	0.0229661	-0.040532	0.0258044	0.0392012	0.213754	0.294173	0.0500384	0.635157	0.523158	0.325555	0.426043	0.8333	0.328525	0.354639	0.182306	-0.271008	0.137166	-0.293733	-0.390417	-0.325208	-0.235671	-0.280397
O95445	APOM_HUMAN	Apolipoprotein M (Apo-M) (ApoM) (Protein G3a)	APOM G3A NG20 HSPC336	-0.150503	-0.0555862	0.152276	0.102898	-0.0230233	-0.00900353	0.109153	-0.0333359	-0.0111355	0.0806142	-0.107768	-0.0860419	0.121067	-0.0222476	0.0422539	0.0724079	-0.0251303	-0.185078	0.0965688	-0.181818	0.0496801	0.0227888	0.0769597	0.0579581	0.1517	0.234417	0.0184915	0.153692	-0.154925	-0.329929	0.0753908	-0.240518	-0.246031	-0.049633	-0.0896158	-0.15111	-0.203874	-0.0715728	-0.237937	0.293722	0.0572988	0.255943	-0.115209	0.187981	0.74929	0.399686
O95450	ATS2_HUMAN	A disintegrin and metalloproteinase with thrombospondin motifs 2 (ADAM-TS 2) (ADAM-TS2) (ADAMTS-2) (EC 3.4.24.14) (Procollagen I N-proteinase) (PC I-NP) (Procollagen I/II amino propeptide-processing enzyme) (Procollagen N-endopeptidase) (pNPI)	ADAMTS2 PCINP PCPNI	0.261944	-0.123189	-0.32014	-0.0351682	0.0783045	0.0580868	0.0892483	0.00386559	-0.01136	-0.0134402	-0.0972048	-0.0345934	-0.0898023	0.130663	0.084357	0.101287	0.0671337	0.106922	-0.039763	0.260098	-0.0109292	-0.0907362	-0.115936	-0.281097	-0.284726	-0.148632	-0.178801	-0.328067	0.0275449	0.0137932	-0.113704	-0.0457434	0.212525	-0.046754	-0.046611	-0.222305	-0.0514199	-0.315381	0.119872	-0.328553	-0.390665	0.090449	0.247704	-0.00863856	-0.233104	-0.110842
O95466	FMNL1_HUMAN	Formin-like protein 1 (CLL-associated antigen KW-13) (Leukocyte formin)	FMNL1 C17orf1 C17orf1B FMNL FRL1	-0.305641	-0.00994326	0.14458	0.184707	0.00319823	0.0209606	0.218963	0.0290516	-0.0152237	0.145406	0.138652	-0.172616	0.227894	-0.00841831	-0.141271	-0.026522	0.0928687	-0.0874346	0.105766	-0.282588	0.0641153	0.0874112	0.117867	0.142526	0.236959	0.0461129	0.14647	0.243956	0.12075	0.162166	0.0603326	0.0574557	-0.295659	0.0432492	0.161036	0.18505	0.235514	0.227153	-0.175815	0.354868	0.558722	-0.217786	-0.13711	0.166315	-0.00431489	-0.0142839
O95479	G6PE_HUMAN	GDH/6PGL endoplasmic bifunctional protein [Includes: Hexose-6-phosphate dehydrogenase (Glucose 1-dehydrogenase) (GDH) (EC 1.1.1.47) (Glucose-6-phosphate dehydrogenase) (EC 1.1.1.363); 6-phosphogluconolactonase (6PGL) (EC 3.1.1.31)]	H6PD GDH	-0.306644	-0.206101	0.394075	-0.0532855	0.0801489	0.248043	0.0911348	-0.116724	-0.0360892	0.125822	0.134425	-0.178048	0.178966	-0.0049879	-0.0798964	0.106196	-0.0026618	0.0152712	0.0168857	-0.0449938	0.0271911	0.430906	0.149363	0.131906	0.115537	0.125005	-0.0614829	0.187732	0.161174	-0.033982	-0.0892139	-0.177004	-0.327406	0.004847	0.106317	-0.0886925	-0.132701	0.0190459	-0.292239	0.422569	0.279263	0.121583	0.19554	0.367183	0.162927	0.250153
O95497	VNN1_HUMAN	Pantetheinase (EC 3.5.1.92) (Pantetheine hydrolase) (Tiff66) (Vascular non-inflammatory molecule 1) (Vanin-1)	VNN1	-0.0232293	-0.123256	0.187877	-0.015051	0.0203817	0.0763169	-0.100977	-0.102569	0.0224756	0.108779	-0.136576	-0.0316605	0.0432299	-0.110187	0.0493159	0.0443204	-0.172263	0.00917369	-0.0960503	0.0866794	0.162602	0.256764	-0.0277162	0.239475	0.131863	0.113105	-0.0283999	0.285822	0.0602775	0.118729	0.0539724	-0.0131944	-0.0639179	-0.108312	0.0186518	-0.0654839	-0.0329023	-0.287013	-0.299992	0.25543	-0.0301497	0.279759	-0.10535	0.105976	0.559594	0.278346
O95498	VNN2_HUMAN	Vascular non-inflammatory molecule 2 (Vanin-2) (EC 3.5.1.92) (Glycosylphosphatidyl inositol-anchored protein GPI-80) (Protein FOAP-4)	VNN2	-0.385376	0.0621925	0.448711	0.0764013	-0.153704	-0.118399	0.197817	-0.0945984	0.000550086	-0.0314016	0.0592951	0.0478669	0.278411	0.0948296	-0.0377061	-0.0925257	0.221862	-0.183059	0.0930762	-0.146742	0.106251	0.364601	0.25631	0.286782	0.230873	0.0688163	0.0842737	0.279632	0.196007	0.105305	0.00546584	-0.148104	-0.519911	-0.107626	0.106106	-0.00563482	0.0469194	0.0762801	-0.437621	0.79925	0.570591	0.0242487	0.0530585	0.248565	0.124355	0.131753
O95502	NPTXR_HUMAN	Neuronal pentraxin receptor	NPTXR	0.222359	0.10815	-0.409381	-0.247661	0.307199	0.107882	-0.0351427	-0.0888727	0.0219077	0.0284671	-0.14468	-0.0508782	-0.138012	-0.0856357	0.0233541	-0.101233	-0.0325574	0.0478394	0.111755	0.145241	-0.054871	-0.238538	-0.0406537	-0.209465	-0.42626	-0.222109	-0.10051	-0.374672	-0.272209	-0.266758	-0.00465519	0.000511328	0.316824	-0.128738	-0.316023	-0.357363	0.0749497	-0.373251	0.311668	-0.6135	-0.624813	0.0340168	-0.0719955	-0.323334	-0.132122	-0.211539
O95544	NADK_HUMAN	NAD kinase (EC 2.7.1.23) (Poly(P)/ATP NAD kinase)	NADK	-0.210519	0.00118279	0.301869	-0.016632	-0.0197874	-0.0717911	-0.0224199	0.114593	0.024088	0.00932222	0.0693779	0.0619338	0.0451564	-0.00386321	-0.0309203	-0.0563173	-0.0179909	0.0654548	-0.0505379	-0.188265	0.122915	0.242736	0.203186	0.260626	0.27409	0.0781599	0.0241197	0.304367	0.10968	-0.0515609	-0.0276396	0.148169	-0.223148	0.0171803	0.217407	0.199026	0.0873911	0.115889	-0.334435	0.514325	0.620744	-0.0167877	0.00689524	0.279124	0.00455319	0.0538639
O95571	ETHE1_HUMAN	Persulfide dioxygenase ETHE1, mitochondrial (EC 1.13.11.18) (Ethylmalonic encephalopathy protein 1) (Hepatoma subtracted clone one protein) (Sulfur dioxygenase ETHE1)	ETHE1 HSCO	-0.226504	0.0887218	0.218828	0.0136677	0.0135312	-0.0962378	0.00197065	0.0910261	0.00479239	0.123795	0.110294	-0.122064	0.234552	0.000303051	-0.156768	-0.11655	0.00919597	-0.0350987	-0.00587181	-0.23255	-0.0031015	0.15677	0.127758	0.194815	0.113617	0.097234	0.192827	0.160633	0.117045	-0.00928969	0.0526727	0.0852463	-0.243497	-0.0916573	0.134768	0.224044	0.222472	0.305588	-0.13934	0.366821	0.548234	-0.124771	-0.0330535	0.165358	-0.0231828	-0.0847123
O95633	FSTL3_HUMAN	Follistatin-related protein 3 (Follistatin-like protein 3) (Follistatin-related gene protein)	FSTL3 FLRG UNQ674/PRO1308	0.411303	-0.165648	-0.393953	-0.0374096	0.105446	0.0530798	0.0275819	-0.127078	0.0131921	0.00682545	-0.0993745	-0.0791349	0.0837131	0.0143542	0.15247	0.0359258	0.0380723	0.117803	-0.105761	0.220445	0.0751864	-0.170843	-0.209465	-0.128654	-0.324172	-0.044423	-0.108844	-0.33907	-0.061545	-0.175705	0.107022	0.206419	0.480586	0.0232731	-0.143956	-0.211646	0.0572631	-0.386574	0.250725	-0.528131	-0.608596	0.11663	-0.202612	-0.272328	0.0315314	-0.29798
O95716	RAB3D_HUMAN	Ras-related protein Rab-3D	RAB3D GOV RAB16	-0.30366	0.0861096	0.297684	0.0784424	-0.157288	-0.145783	0.136121	0.140365	-0.0144874	-0.0324473	0.173194	0.042837	0.0886156	0.240215	-0.0631751	-0.121746	-0.0192773	-0.0438893	-0.0371538	-0.244296	0.0363085	0.15603	0.0937631	0.13942	0.25989	0.0989718	0.0294319	0.217743	0.176418	0.206179	-0.0219876	-0.00767278	-0.410268	-0.0903485	0.0511351	0.265079	0.133459	0.509957	-0.134952	0.55498	0.707136	-0.142131	0.0102021	0.147162	-0.214103	-0.120503
O95782	AP2A1_HUMAN	AP-2 complex subunit alpha-1 (100 kDa coated vesicle protein A) (Adaptor protein complex AP-2 subunit alpha-1) (Adaptor-related protein complex 2 subunit alpha-1) (Alpha-adaptin A) (Alpha1-adaptin) (Clathrin assembly protein complex 2 alpha-A large chain) (Plasma membrane adaptor HA2/AP2 adaptin alpha A subunit)	AP2A1 ADTAA CLAPA1	-0.417807	0.050057	0.481767	0.0302024	-0.0594239	-0.0673157	0.137603	-0.0869818	0.00829525	-0.0906509	0.277067	0.0642607	0.0137821	0.0700502	-0.0919517	0.000140917	-0.0213239	-0.0472651	-0.0499175	-0.208126	-0.00305786	0.318186	0.049755	0.195574	0.314614	0.217228	0.0955453	0.368962	0.149458	0.348052	-0.0588001	-0.0198786	-0.310756	0.245954	0.208081	0.322452	0.0132271	0.42597	-0.204355	0.556895	0.643801	-0.0164806	0.10539	0.281367	-0.0691888	0.0701199
O95831	AIFM1_HUMAN	Apoptosis-inducing factor 1, mitochondrial (EC 1.6.99.-) (Programmed cell death protein 8)	AIFM1 AIF PDCD8	-0.138144	0.0617462	0.0754657	-0.00951453	0.0540476	0.0624528	-0.0774118	0.0700388	0.0196219	-0.0438623	0.026129	0.0770805	0.0368139	-0.133544	-0.100568	0.0895678	-0.0870487	-0.0240905	0.0406816	0.0665175	0.0127021	0.16656	-0.0181361	0.0534358	0.0393025	0.175857	0.0851479	0.11644	-0.00493507	0.115375	-0.103633	0.0789576	-0.0698603	0.103429	0.0841483	0.272586	0.20099	0.474181	0.182128	0.0503246	0.304363	-0.257714	-0.0663937	0.09049	-0.11974	-0.0377739
O95834	EMAL2_HUMAN	Echinoderm microtubule-associated protein-like 2 (EMAP-2) (HuEMAP-2)	EML2 EMAP2 EMAPL2	-0.190842	0.0653228	0.188732	0.0508184	-0.0578279	-0.0256192	-0.0542013	0.106748	-0.0318848	-0.104016	0.15446	0.13299	0.0045462	0.0302823	-0.0205501	-0.0558553	-0.0287727	0.0311499	-0.0587738	-0.0991353	-0.00407659	0.0916786	-0.0544119	0.0504977	0.253857	-0.00962386	0.0493802	0.10017	0.0607851	0.167556	-0.0500203	-0.0401884	-0.251213	0.133989	0.264735	0.124946	-0.125945	0.0658324	-0.400429	0.427752	0.457683	0.0754314	0.293184	0.290829	-0.0608432	0.188157
O95841	ANGL1_HUMAN	Angiopoietin-related protein 1 (Angiopoietin-3) (ANG-3) (Angiopoietin-like protein 1)	ANGPTL1 ANG3 ANGPT3 ARP1 PSEC0154 UNQ162/PRO188	0.36281	-0.158305	-0.273815	-0.0494094	-0.0578987	0.0760028	0.0339278	-0.14807	0.0832783	-0.135261	-0.0809319	0.0646253	0.0860888	0.0426356	0.200656	0.050893	-0.095608	0.0644592	-0.114589	0.192691	0.0832127	-0.17834	-0.136014	-0.0836955	-0.176714	-0.0914813	-0.11924	-0.17043	-0.140163	-0.308562	0.0606418	0.053199	0.308064	-0.0374732	-0.0308295	-0.182436	-0.185843	-0.283525	0.0395369	-0.32228	-0.449268	0.0737515	-0.0511583	-0.133747	0.153333	-0.0203552
O95861	BPNT1_HUMAN	3'(2'),5'-bisphosphate nucleotidase 1 (EC 3.1.3.7) (Bisphosphate 3'-nucleotidase 1) (PAP-inositol 1,4-phosphatase) (PIP)	BPNT1	-0.188592	-0.00862319	0.386302	0.0980656	-0.186817	-0.228996	0.0883073	-0.026391	0.0201528	-0.183776	0.070852	0.20644	0.0465437	0.0827615	-0.0270875	-0.0910084	0.0865826	-0.0703825	-0.138065	-0.220594	-0.0481461	0.242072	0.092301	0.137124	0.139039	0.0645937	0.071103	0.168816	0.33282	0.614764	-0.0595032	0.0744254	-0.147158	0.324431	0.365304	0.410373	-0.129467	0.274093	-0.28863	0.427605	0.474726	-0.0388867	0.281251	0.23351	-0.213656	0.0365941
O95865	DDAH2_HUMAN	N(G),N(G)-dimethylarginine dimethylaminohydrolase 2 (DDAH-2) (Dimethylarginine dimethylaminohydrolase 2) (EC 3.5.3.18) (DDAHII) (Dimethylargininase-2) (Protein G6a) (S-phase protein)	DDAH2 DDAH G6A NG30	-0.0445386	-0.0588619	0.00431336	0.122848	0.0827024	0.0387299	0.020153	-0.0876806	0.0456986	-0.06738	0.00783438	0.0132389	-0.0566254	0.0490832	-0.025262	0.0858906	0.115963	0.0792064	-0.23479	0.128301	-0.105514	-0.00898013	-0.167043	0.019278	0.119528	-0.0418049	0.105014	0.00544022	-0.0138953	-0.215214	0.0320255	0.277733	0.214222	0.700325	0.393209	0.160476	-0.0264854	-0.234928	-0.22717	-0.0231099	0.00707914	0.176024	-0.0857498	0.162712	0.0576494	0.12205
O95881	TXD12_HUMAN	Thioredoxin domain-containing protein 12 (EC 1.8.4.2) (Endoplasmic reticulum resident protein 18) (ER protein 18) (ERp18) (Endoplasmic reticulum resident protein 19) (ER protein 19) (ERp19) (Thioredoxin-like protein p19) (hTLP19)	TXNDC12 TLP19 UNQ713/PRO1376	-0.204937	0.109376	0.230599	0.0647346	-0.0232872	-0.20133	-0.0148044	0.123501	-0.0894109	-0.0487224	0.0761398	0.0131432	0.121302	0.0286776	-0.0841295	-0.145611	0.0215969	-0.0463618	0.145496	-0.28109	-0.0233382	0.130535	0.0581277	0.111658	0.0969027	0.00701611	0.253694	0.0812306	0.227602	0.438356	-0.116481	0.0899362	-0.203457	0.0426793	0.143352	0.243206	0.149511	0.224983	-0.214108	0.33931	0.535912	-0.085127	0.113571	0.17655	-0.223937	-0.0810168
O95897	NOE2_HUMAN	Noelin-2 (Olfactomedin-2)	OLFM2 NOE2	-0.118305	0.0265958	0.095902	-0.0126414	0.111365	0.0453897	-0.0704167	-0.0125975	-0.00670752	-0.00236081	0.0383843	-0.0765528	0.00669208	-0.0224908	0.00146937	0.046598	-0.0876865	-0.125329	0.0616269	-0.0384247	-0.0856713	0.251409	-0.000920176	0.0124533	-0.0135004	0.178173	0.149685	-0.016723	0.0174936	-0.142884	-0.120286	-0.110452	-0.0312394	0.152107	-0.048131	-0.238288	-0.0940564	-0.184027	-0.0710953	0.0606015	-0.14159	0.334928	0.147193	0.181567	0.180307	0.156329
O95967	FBLN4_HUMAN	EGF-containing fibulin-like extracellular matrix protein 2 (Fibulin-4) (FIBL-4) (Protein UPH1)	EFEMP2 FBLN4 UNQ200/PRO226	0.236654	0.00360407	-0.410594	-0.164933	0.252994	0.087665	0.0677957	-0.0395213	-0.00878279	0.106817	-0.0226018	-0.192027	-0.0161113	0.0999532	0.0370825	0.0644497	0.00938579	0.0775095	0.0850885	0.236371	-0.0619017	-0.285165	-0.167584	-0.303701	-0.445439	-0.166295	-0.0907462	-0.388475	-0.0486371	0.114672	0.012329	-0.133079	0.340675	-0.176574	-0.381667	-0.496242	-0.144622	-0.521641	0.240886	-0.508171	-0.74658	0.235047	0.239099	-0.156272	-0.0490513	-0.103786
O95980	RECK_HUMAN	Reversion-inducing cysteine-rich protein with Kazal motifs (hRECK) (Suppressor of tumorigenicity 15 protein)	RECK ST15	0.247177	-0.0193431	-0.346287	-0.100864	0.167059	-0.0348429	0.111386	-0.0247129	0.0191971	0.100095	0.0744541	-0.10695	0.0202841	-0.0325329	-0.125849	0.0348036	0.0659328	0.123016	-0.0674933	0.100834	-0.0926994	-0.259602	-0.112518	-0.211695	-0.281502	-0.079003	-0.0515849	-0.311193	-0.175463	-0.317482	0.0447825	0.0529446	0.277914	-0.0446214	-0.216895	-0.276978	-0.0725272	-0.308615	0.21414	-0.463456	-0.50695	0.0315195	-0.0312878	-0.168333	-0.0703701	-0.112475
O95989	NUDT3_HUMAN	Diphosphoinositol polyphosphate phosphohydrolase 1 (DIPP-1) (EC 3.6.1.52) (Diadenosine 5',5'''-P1,P6-hexaphosphate hydrolase 1) (EC 3.6.1.-) (Nucleoside diphosphate-linked moiety X motif 3) (Nudix motif 3)	NUDT3 DIPP DIPP1	-0.00526685	0.0748482	-0.0792405	-0.0309569	0.0567389	0.0724978	-0.0628371	-0.016583	-0.00697158	-0.0583206	0.0655104	0.0257865	-0.121141	0.0325018	-2.22319e-05	0.151569	-0.0441128	0.203489	-0.0184057	-0.0111035	0.0167854	-0.00989954	-0.0799354	-0.0826089	-0.174797	-0.101989	-0.00231108	-0.173207	0.0241951	-0.010866	-0.00887694	0.0394748	0.108408	0.140818	0.105751	0.050485	-0.0364916	-0.0394152	-0.0997956	-0.0209157	0.0431455	0.0987122	0.270101	0.25081	-0.0719611	0.115117
O95998	I18BP_HUMAN	Interleukin-18-binding protein (IL-18BP) (Tadekinig-alfa)	IL18BP	0.536615	-0.194339	-0.237762	-0.0240491	-0.231877	-0.027539	-0.12185	-0.139139	-0.0185788	-0.162348	-0.110691	0.137795	-0.0997388	-0.0114659	0.185903	0.0798123	-0.126202	0.0275089	-0.15567	0.252852	-0.0577436	0.0325585	0.000926643	-0.22048	-0.2123	-0.243717	-0.223683	-0.179858	0.0505933	-0.315161	0.00516259	0.242729	0.370146	0.0440747	0.223741	0.0664556	-0.135311	-0.163177	0.113556	-0.391323	-0.425884	-0.0480264	-0.0344553	-0.321654	-0.0830292	-0.105835
O96000	NDUBA_HUMAN	NADH dehydrogenase [ubiquinone] 1 beta subcomplex subunit 10 (Complex I-PDSW) (CI-PDSW) (NADH-ubiquinone oxidoreductase PDSW subunit)	NDUFB10	0.32655	-0.256211	-0.112674	0.13664	-0.135531	-0.125088	0.0406849	-0.0167238	0.0249827	-0.196151	-0.114031	0.201145	-0.131147	-0.0454618	0.0736828	0.0993644	-0.00939385	0.0139356	-0.0483985	0.13221	-0.0245438	-0.134953	-0.0158211	-0.129255	-0.0789099	0.0861344	-0.0882475	0.00585786	0.0561584	0.193048	0.0387013	0.15566	0.114645	-0.00952692	0.0928635	0.395187	0.263927	0.590191	0.491252	-0.288199	-0.0319752	-0.349786	-0.285064	-0.347369	-0.243617	-0.244012
P00325	ADH1B_HUMAN	All-trans-retinol dehydrogenase [NAD(+)] ADH1B (EC 1.1.1.105) (Alcohol dehydrogenase 1B) (Alcohol dehydrogenase subunit beta)	ADH1B ADH2	-0.390806	0.204601	0.039954	-0.010309	0.0794474	0.177981	0.137358	0.0829548	0.00884663	0.02379	-0.0501998	-0.0615118	0.0932814	0.159096	-0.0345191	-0.211842	0.043507	0.00128322	0.0780532	-0.180158	0.0174385	0.10975	-0.0425905	2.16364e-05	-0.0805185	0.0543858	0.152377	-0.117262	0.0623925	0.0237422	-0.205905	-0.466656	-0.348835	0.14164	-0.093967	-0.211187	-0.366153	-0.0472428	-0.195409	0.289083	0.039681	0.411477	0.496059	0.698847	0.132394	0.208698
P00338	LDHA_HUMAN	L-lactate dehydrogenase A chain (LDH-A) (EC 1.1.1.27) (Cell proliferation-inducing gene 19 protein) (LDH muscle subunit) (LDH-M) (Renal carcinoma antigen NY-REN-59)	LDHA PIG19	-0.251752	0.0128537	0.414754	0.0229897	-0.00839237	-0.104797	-0.0996869	0.024916	-0.00315949	0.00637996	0.0463928	0.00734178	0.120414	0.0197889	0.0661302	-0.139897	0.00307251	-0.054552	0.0393623	-0.207192	0.143445	0.263497	0.0746103	0.369976	0.388019	0.0850298	0.160761	0.363087	0.0503171	0.076701	-0.00923154	0.358021	-0.223308	0.227505	0.458976	0.403764	0.337071	0.187057	-0.448415	0.49949	0.787717	-0.117661	-0.236186	0.217263	-0.0589776	-0.047051
P00367	DHE3_HUMAN	Glutamate dehydrogenase 1, mitochondrial (GDH 1) (EC 1.4.1.3)	GLUD1 GLUD	-0.172287	0.0793324	0.220434	0.0301373	-0.0751683	-0.17453	0.0441211	0.0832484	-0.0105558	0.0418433	0.0377994	-0.0272906	0.00378811	-0.0663541	-0.126347	-0.0615387	-0.0646016	0.0384368	0.0483624	-0.257784	-0.0512142	0.0089974	0.0614412	0.132481	0.170143	0.00108962	-0.000642585	0.0877393	0.0283707	0.0791102	0.0805515	0.0346522	-0.25104	0.0206475	0.124646	0.243918	0.236792	0.470418	0.0179478	0.18308	0.481885	-0.19623	-0.132979	0.148635	-0.0822992	-0.131156
P00390	GSHR_HUMAN	Glutathione reductase, mitochondrial (GR) (GRase) (EC 1.8.1.7)	GSR GLUR GRD1	-0.449686	0.0584533	0.452227	0.0483674	-0.012543	-0.0230261	0.0248197	0.110751	-0.0144333	-0.080978	0.220568	0.0918078	0.169273	0.0653989	-0.0896459	0.0512177	0.103218	-0.106958	0.0536389	-0.176798	0.00370495	0.280864	-0.00309305	0.303996	0.244328	0.0888924	0.18519	0.362571	-0.00463703	-0.0944762	-0.0438576	0.0354721	-0.417871	0.275586	0.418941	0.176277	0.0304904	0.161474	-0.440981	0.575231	0.710145	-0.115817	0.141821	0.430609	-0.109407	0.16444
P00403	COX2_HUMAN	Cytochrome c oxidase subunit 2 (EC 7.1.1.9) (Cytochrome c oxidase polypeptide II)	MT-CO2 COII COX2 COXII MTCO2	0.0419091	0.1166	-0.217971	0.170443	0.0502861	-0.029026	-0.0369048	-0.0422185	-0.00790546	0.0396008	-0.0488176	0.000942278	-0.130651	-0.110369	-0.0885358	0.013741	0.00527389	-0.00224593	0.0645589	0.108971	-0.0976257	-0.162683	-0.0534216	-0.205576	-0.155779	0.0949003	-0.0314496	0.0542307	-0.0261198	0.354819	0.0684563	-0.0461934	0.053607	-0.158362	-0.178643	0.223815	0.310015	0.600954	0.68999	-0.298893	-0.0841257	-0.307086	-0.208424	-0.298265	-0.280368	-0.317821
P00441	SODC_HUMAN	Superoxide dismutase [Cu-Zn] (EC 1.15.1.1) (Superoxide dismutase 1) (hSod1)	SOD1	0.408504	0.0376206	-0.487252	-0.178483	0.283917	-0.052534	-0.0925637	-0.0133957	0.000894456	0.112837	-0.129711	-0.0929205	-0.161054	-0.119801	0.0303794	-0.0238746	-0.0110065	0.144109	-0.00952582	0.213566	-0.0532258	-0.362682	-0.153706	-0.169363	-0.364886	-0.122151	0.0461316	-0.367687	-0.219861	0.147425	0.126891	0.412527	0.638161	0.0863443	-0.157704	-0.0782341	0.303798	-0.359143	0.375235	-0.730999	-0.546671	-0.0652717	-0.326145	-0.419446	-0.223802	-0.369276
P00450	CERU_HUMAN	Ceruloplasmin (EC 1.16.3.1) (Ferroxidase)	CP	-0.0904288	-0.199839	0.164413	0.109553	-0.0437187	0.310865	-0.088646	-0.15868	0.0074772	0.0853007	-0.037792	-0.0968673	0.0557451	-0.0978252	0.116117	0.130285	-0.0114939	-0.129412	0.079068	0.0474704	0.168178	0.2748	-0.0305005	0.163236	0.123318	0.134009	-0.0528047	0.276677	-0.0234966	-0.215494	-0.0245355	-0.26747	-0.181628	-0.0900528	-0.0564991	-0.21334	-0.220636	-0.311138	-0.284886	0.240315	-0.17135	0.366358	-0.109443	0.18895	0.876612	0.56291
P00488	F13A_HUMAN	Coagulation factor XIII A chain (Coagulation factor XIIIa) (EC 2.3.2.13) (Protein-glutamine gamma-glutamyltransferase A chain) (Transglutaminase A chain)	F13A1 F13A	-0.247963	-0.0813119	0.205261	0.0376475	-0.0351906	0.186604	0.0883814	0.00927195	-0.0228548	0.278085	0.0208369	-0.277057	0.145846	0.121074	-0.0598139	-0.10388	0.0123279	-0.0214821	0.031498	-0.115827	0.0453379	0.120684	-0.00820044	0.189791	0.0879086	0.149062	0.287474	0.0951968	0.185027	0.406481	-0.0379321	-0.085513	-0.10387	0.218597	0.211199	0.0623221	-0.164276	-0.251122	-0.373475	0.320534	0.0436802	0.380633	0.0833365	0.331987	0.506061	0.368545
P00491	PNPH_HUMAN	Purine nucleoside phosphorylase (PNP) (EC 2.4.2.1) (Inosine phosphorylase) (Inosine-guanosine phosphorylase)	PNP NP	-0.538956	0.261263	0.403804	-0.0149081	0.0141729	-0.0141255	-0.00295609	0.109256	-0.0149989	0.119987	0.132357	-0.0883266	0.190511	0.0577392	-0.0858486	-0.155324	0.0576095	-0.123841	0.096471	-0.340284	0.0407954	0.196701	0.0973195	0.24148	0.347467	0.17921	0.284604	0.272372	0.113685	0.293518	-0.0829506	-0.0930033	-0.511807	0.0669903	0.032879	0.225504	0.130513	0.271528	-0.343679	0.64168	0.755773	0.0978495	0.063356	0.398176	0.0716197	0.0594843
P00492	HPRT_HUMAN	Hypoxanthine-guanine phosphoribosyltransferase (HGPRT) (HGPRTase) (EC 2.4.2.8)	HPRT1 HPRT	-0.146146	0.163266	0.00233665	0.0210371	0.0673029	0.0243075	-0.0377462	-0.0243012	-0.0032723	0.103678	0.100771	-0.0782016	0.0566901	-0.0232046	-0.0757881	-0.112904	0.0412087	0.0573517	-0.0364215	-0.0815669	-0.0335005	0.0221917	0.0284987	0.143526	0.110549	0.0537407	0.29067	0.0561602	0.0783239	0.322331	0.0477916	0.373824	0.0636674	0.369216	0.368813	0.417697	0.166154	0.0720091	-0.30834	0.191662	0.542793	-0.111094	0.00108953	0.236434	-0.233771	-0.106748
P00505	AATM_HUMAN	Aspartate aminotransferase, mitochondrial (mAspAT) (EC 2.6.1.1) (EC 2.6.1.7) (Fatty acid-binding protein) (FABP-1) (Glutamate oxaloacetate transaminase 2) (Kynurenine aminotransferase 4) (Kynurenine aminotransferase IV) (Kynurenine--oxoglutarate transaminase 4) (Kynurenine--oxoglutarate transaminase IV) (Plasma membrane-associated fatty acid-binding protein) (FABPpm) (Transaminase A)	GOT2 KYAT4	-0.222892	0.188438	-0.104781	-0.0226804	0.282827	0.0861329	0.0114089	0.0854381	-0.014098	0.0474156	0.0682413	-0.0919112	0.0863367	-0.0621722	-0.0922988	-0.0946447	-0.0365323	0.036474	0.0442569	-0.0123727	-0.100422	0.0313391	-0.0632642	-0.112533	-0.00468317	-0.0544387	0.123542	-0.123189	0.00868527	0.0599438	-0.102031	0.00822503	-0.0292815	0.189967	0.0597746	0.0313281	0.0764126	0.0441531	-0.156248	0.0211833	0.28281	0.0752942	0.191774	0.34945	-0.143987	-0.0320043
P00533	EGFR_HUMAN	Epidermal growth factor receptor (EC 2.7.10.1) (Proto-oncogene c-ErbB-1) (Receptor tyrosine-protein kinase erbB-1)	EGFR ERBB ERBB1 HER1	-0.0543574	0.0757751	-0.173687	-0.171722	0.311268	0.193477	-0.0280866	0.0278614	0.112193	0.155226	0.0314423	-0.170319	0.0732939	-0.0854221	-0.0116819	-0.0143292	-0.0256995	0.0229405	0.104765	0.101631	-0.0259208	0.0758211	-0.0469219	-0.0602491	-0.125221	-0.0741734	0.00450822	-0.157576	-0.205525	-0.300651	-0.0288686	-0.1685	0.121452	-0.0474454	-0.256675	-0.455814	-0.128554	-0.343582	0.0474397	-0.1924	-0.358244	0.267153	0.196889	0.199678	0.205056	0.109969
P00558	PGK1_HUMAN	Phosphoglycerate kinase 1 (EC 2.7.2.3) (Cell migration-inducing gene 10 protein) (Primer recognition protein 2) (PRP 2)	PGK1 PGKA MIG10 OK/SW-cl.110	-0.237597	0.027838	0.341214	0.142069	-0.140501	-0.204486	0.0490214	0.077125	-0.000595297	-0.060044	0.0807135	0.0863196	0.121894	0.0241138	0.0433625	-0.102125	0.0958277	-0.0711669	-0.00850518	-0.22505	0.0259607	0.176345	0.108914	0.316907	0.426107	0.148151	0.166443	0.268287	0.0875372	0.208834	0.0682234	0.400519	-0.235869	0.256859	0.554015	0.563513	0.331495	0.379481	-0.351815	0.49208	0.881708	-0.301863	-0.257505	0.11143	-0.170373	-0.108627
P00734	THRB_HUMAN	Prothrombin (EC 3.4.21.5) (Coagulation factor II) [Cleaved into: Activation peptide fragment 1; Activation peptide fragment 2; Thrombin light chain; Thrombin heavy chain]	F2	0.0184154	-0.0597181	-0.130779	0.0628377	0.0802589	0.159229	0.0285979	-0.0763773	0.00424196	0.167572	-0.128115	-0.17212	0.1244	-0.0766721	0.0669424	0.133985	-0.00634901	-0.0935453	0.112092	0.0580921	0.0550057	-0.108853	-0.0397939	0.00119181	-0.0807892	0.0903598	-0.0241163	0.0926796	-0.188708	-0.261786	0.0971868	-0.295896	-0.00864369	-0.186414	-0.22731	-0.363158	-0.230014	-0.361117	-0.0460703	-0.0712368	-0.459582	0.295365	-0.125687	-0.000488675	0.869317	0.419163
P00736	C1R_HUMAN	Complement C1r subcomponent (EC 3.4.21.41) (Complement component 1 subcomponent r) [Cleaved into: Complement C1r subcomponent heavy chain; Complement C1r subcomponent light chain]	C1R	0.470481	-0.127106	-0.294436	-0.154238	-0.0132498	0.0594782	-0.195265	-0.0459529	0.0071849	-0.0397578	-0.142574	0.0208467	-0.0379181	-0.0658182	0.253331	-0.00139005	-0.0803843	0.0758095	-0.000120504	0.160128	0.0895142	-0.199949	-0.0796805	-0.0295303	-0.214626	-0.15813	-0.0943156	-0.261251	-0.1169	-0.0642596	0.100787	0.0832865	0.469546	-0.172086	-0.289779	-0.215394	-0.0734246	-0.42351	0.141915	-0.476404	-0.655594	0.200831	-0.178547	-0.408036	0.220975	-0.113659
P00738	HPT_HUMAN	Haptoglobin (Zonulin) [Cleaved into: Haptoglobin alpha chain; Haptoglobin beta chain]	HP	0.146587	-0.216432	0.118316	0.0958933	-0.275193	0.0494431	-0.0325977	-0.115794	-0.00138686	0.00248227	-0.0451969	0.00250193	-0.0158331	-0.067393	0.10874	0.18652	-0.0815705	-0.0495359	0.0241716	0.134568	0.175086	0.230243	0.192482	-0.0406247	0.0502372	0.0637271	-0.206917	0.224469	0.0697573	-0.284881	0.041981	-0.148915	-0.0962128	-0.287781	0.00896789	-0.120149	-0.183155	-0.100322	-0.169539	0.210185	-0.102741	0.0977411	-0.124885	-0.120431	0.633159	0.428139
P00739	HPTR_HUMAN	Haptoglobin-related protein	HPR	-0.234109	0.000637248	0.226694	0.0507763	-0.132242	0.184717	-0.0266552	-0.0266884	0.000142165	0.0560246	-0.0242562	-0.0667514	0.119102	-0.0306983	0.0023957	0.0543259	-0.0353533	-0.182443	0.137651	-0.100749	0.173439	0.195585	0.163882	0.126673	0.169068	0.104955	-0.00302774	0.215718	-0.0118777	-0.229741	-0.0585483	-0.389484	-0.360075	-0.0943398	0.00619525	-0.198652	-0.419884	-0.137235	-0.397633	0.46657	0.0921056	0.322403	0.200927	0.31774	0.779537	0.587618
P00740	FA9_HUMAN	Coagulation factor IX (EC 3.4.21.22) (Christmas factor) (Plasma thromboplastin component) (PTC) [Cleaved into: Coagulation factor IXa light chain; Coagulation factor IXa heavy chain]	F9	-0.13685	-0.0907832	0.0366345	0.121976	-0.0137512	0.284941	0.0191298	-0.10732	5.8506e-05	0.160112	-0.0294924	-0.140328	0.148671	-0.0119012	0.0733456	0.017121	0.0191033	-0.100872	0.0680675	0.00897602	0.0835052	0.151544	0.106568	0.0713302	-0.021222	0.0324826	0.0847176	0.165568	-0.0207171	-0.112186	0.0120454	-0.396076	-0.197286	-0.204582	-0.122727	-0.302533	-0.327028	-0.310626	-0.264254	0.225569	-0.218506	0.332755	0.140111	0.17842	0.800994	0.504395
P00742	FA10_HUMAN	Coagulation factor X (EC 3.4.21.6) (Stuart factor) (Stuart-Prower factor) [Cleaved into: Factor X light chain; Factor X heavy chain; Activated factor Xa heavy chain]	F10	-0.181178	0.0331553	0.0862031	-0.0364844	0.123224	0.14091	-0.00111263	-0.0548364	0.0167087	0.210484	-0.0160284	-0.264404	0.168406	-0.0547365	-0.0537221	0.0996282	0.0710862	-0.0879206	0.141406	-0.0479562	0.106385	0.0480016	-0.0665218	0.10425	0.0513974	0.107372	0.083552	0.144819	-0.174062	-0.328093	-0.0106403	-0.365598	-0.193571	-0.219383	-0.300401	-0.485649	-0.160333	-0.369972	-0.167854	0.143095	-0.275027	0.356161	-0.0838945	0.175621	0.771862	0.412847
P00746	CFAD_HUMAN	Complement factor D (EC 3.4.21.46) (Adipsin) (C3 convertase activator) (Properdin factor D)	CFD DF PFD	-0.0736059	0.0215606	0.00399977	0.0262811	-0.0373888	0.112756	-0.0198756	0.0212361	0.0629869	-0.131738	0.077799	0.0395457	0.350677	-0.0029232	-0.038608	0.0756241	0.155963	-0.11435	0.125829	0.097571	0.0278743	-0.121546	-0.118801	0.149031	-0.0512709	-0.0255755	0.00657853	-0.0439092	-0.220056	-0.420391	0.0747182	-0.268617	-0.0642576	0.00620133	-0.0617366	-0.408345	-0.26802	-0.377242	-0.112757	-0.0185797	-0.360689	0.177037	0.10025	0.129786	0.370289	0.184903
P00747	PLMN_HUMAN	Plasminogen (EC 3.4.21.7) [Cleaved into: Plasmin heavy chain A; Activation peptide; Angiostatin; Plasmin heavy chain A, short form; Plasmin light chain B]	PLG	-0.0118833	-0.0736162	-0.081262	0.12325	0.0607112	0.14694	0.0133822	-0.0878383	0.00463947	0.156474	-0.123076	-0.1616	0.166293	-0.0608873	0.0511951	0.0977591	0.0086471	-0.178867	0.0950896	0.0100337	0.0915088	-0.116379	0.0378094	-0.00916308	-0.0574769	0.0995164	0.021445	0.101453	-0.195952	-0.264073	0.106021	-0.26605	-0.0879095	-0.215077	-0.166509	-0.334719	-0.220843	-0.321124	-0.125455	0.017475	-0.334066	0.262935	-0.148728	-0.0286741	0.882303	0.410904
P00748	FA12_HUMAN	Coagulation factor XII (EC 3.4.21.38) (Hageman factor) (HAF) [Cleaved into: Coagulation factor XIIa heavy chain; Beta-factor XIIa part 1; Coagulation factor XIIa light chain (Beta-factor XIIa part 2)]	F12	-0.163349	0.0119348	-0.00839287	0.174265	-0.0232104	0.222377	-0.0419186	-0.00435002	0.000260543	0.0518438	-0.0548793	-0.0646238	0.181429	-0.148042	0.0223694	0.12982	0.00547317	-0.208414	0.187788	-0.022859	0.0641698	0.00719833	-0.042789	0.0276232	0.0257835	0.0702182	-0.0362315	0.155055	-0.231312	-0.309371	0.00385436	-0.398049	-0.225912	-0.134299	-0.163366	-0.32465	-0.323361	-0.249038	-0.144618	0.144281	-0.217281	0.267709	0.0332323	0.190843	0.77944	0.465181
P00751	CFAB_HUMAN	Complement factor B (EC 3.4.21.47) (C3/C5 convertase) (Glycine-rich beta glycoprotein) (GBG) (PBF2) (Properdin factor B) [Cleaved into: Complement factor B Ba fragment; Complement factor B Bb fragment]	CFB BF BFD	0.182565	-0.247907	0.0263267	-0.0179727	-0.000194559	0.225872	-0.170426	-0.181681	0.00340664	0.0903466	-0.149684	-0.129881	0.105955	-0.0677185	0.21284	0.0830471	-0.117677	-0.0657206	0.0435738	0.102549	0.131273	0.188825	-0.0457537	0.127986	0.00495142	0.0393735	-0.0264659	0.112452	-0.0641126	-0.328217	0.0480059	-0.0279106	0.0660373	-0.12692	-0.0322342	-0.186785	-0.101071	-0.405931	-0.231675	-0.00689148	-0.314868	0.324279	-0.285494	-0.029308	0.806779	0.338438
P00813	ADA_HUMAN	Adenosine deaminase (EC 3.5.4.4) (Adenosine aminohydrolase)	ADA ADA1	-0.31286	0.155831	0.259681	0.0413444	-0.0615158	0.0136784	-0.0920513	0.103196	0.0201931	-0.0529505	0.112792	0.0841142	-0.00122993	0.118138	-0.0443363	0.0251256	-0.0296097	-0.0757025	0.0326267	-0.0459881	0.014062	0.101602	-0.000666067	0.0256401	0.241563	0.0854459	0.0233635	0.119873	0.0897737	0.0411866	-0.0298142	-0.0184689	-0.36846	0.0242403	0.187247	0.103531	0.055139	0.22284	-0.230833	0.429485	0.599669	-0.140391	0.098287	0.181213	-0.212948	0.0785033
P00995	ISK1_HUMAN	Serine protease inhibitor Kazal-type 1 (Pancreatic secretory trypsin inhibitor) (Tumor-associated trypsin inhibitor) (TATI)	SPINK1 PSTI	-0.276885	0.110981	0.127868	-0.00858836	0.0387678	0.0730564	0.074177	0.0289689	-0.00919139	-0.042219	0.17217	-0.0422911	0.185151	0.0469582	-0.124662	0.0960026	0.071166	-0.0854879	-0.0720571	0.0210853	0.115003	0.366842	-0.0591295	0.141538	0.0911419	0.158891	0.0294717	0.150278	0.0329804	-0.334036	-0.122963	-0.312983	-0.201207	0.100682	-0.0746611	-0.269962	-0.342716	-0.152883	-0.220492	0.242062	-0.0604106	0.299604	0.249199	0.385764	0.232513	0.215995
P01008	ANT3_HUMAN	Antithrombin-III (ATIII) (Serpin C1)	SERPINC1 AT3 PRO0309	0.147202	-0.176382	-0.0909056	0.0977458	0.0571697	0.133891	-0.0590543	-0.166549	0.00924747	0.161394	-0.123938	-0.141988	0.088996	-0.100813	0.0766019	0.181681	0.00893718	-0.0905433	0.0538328	0.126331	0.102561	-0.0892886	-0.0116589	0.0236071	-0.0666759	0.0674314	-0.0507167	0.151598	-0.179227	-0.357251	0.167934	-0.00945127	0.102684	-0.138436	-0.0911442	-0.191853	-0.00606457	-0.326548	0.00449781	-0.137928	-0.375687	0.153636	-0.397294	-0.18214	0.800159	0.293264
P01009	A1AT_HUMAN	Alpha-1-antitrypsin (Alpha-1 protease inhibitor) (Alpha-1-antiproteinase) (Serpin A1) [Cleaved into: Short peptide from AAT (SPAAT)]	SERPINA1 AAT PI PRO0684 PRO2209	0.0103674	-0.338017	0.193072	0.14515	-0.0235096	0.264151	-0.104831	-0.190682	0.00265273	0.0554056	0.0155056	-0.0579501	0.0911963	-0.032733	0.115456	0.152098	-0.0199016	-0.158351	0.034522	0.22162	0.123603	0.383121	-0.0591986	0.14261	0.0886542	0.118593	-0.101752	0.329862	0.0311928	-0.406691	-0.0192612	-0.145939	-0.0972907	-0.085917	0.0515297	-0.179464	-0.145981	-0.335801	-0.337017	0.234259	-0.160139	0.30994	-0.168149	0.0781101	0.766432	0.518178
P01011	AACT_HUMAN	Alpha-1-antichymotrypsin (ACT) (Cell growth-inhibiting gene 24/25 protein) (Serpin A3) [Cleaved into: Alpha-1-antichymotrypsin His-Pro-less]	SERPINA3 AACT GIG24 GIG25	0.0454496	-0.314085	0.175422	0.118123	-0.0422422	0.262439	-0.125703	-0.23018	0.0144012	0.0581205	-0.00513033	-0.0793403	0.0405464	-0.0167	0.0901111	0.102113	0.00877703	-0.0594001	0.0257244	0.24818	0.187854	0.381298	-0.0685089	0.184714	0.00549002	0.106946	-0.0847449	0.224366	0.0645644	-0.277205	0.00573914	-0.0664789	0.0165508	-0.014146	0.0372596	-0.122194	-0.0343701	-0.303129	-0.181962	0.115054	-0.2596	0.294885	-0.257965	0.0466497	0.653648	0.37329
P01019	ANGT_HUMAN	Angiotensinogen (Serpin A8) [Cleaved into: Angiotensin-1 (Angiotensin 1-10) (Angiotensin I) (Ang I); Angiotensin-2 (Angiotensin 1-8) (Angiotensin II) (Ang II); Angiotensin-3 (Angiotensin 2-8) (Angiotensin III) (Ang III) (Des-Asp[1]-angiotensin II); Angiotensin-4 (Angiotensin 3-8) (Angiotensin IV) (Ang IV); Angiotensin 1-9; Angiotensin 1-7; Angiotensin 1-5; Angiotensin 1-4]	AGT SERPINA8	0.0174576	-0.139152	-0.0925017	0.0293216	0.292791	0.278014	-0.0934462	-0.210463	0.0203385	0.133849	-0.0264577	-0.152947	0.0280674	-0.211619	0.0170758	0.100103	0.0510029	-0.0624371	0.105756	0.278512	0.0345902	0.182613	-0.0918832	0.0380603	-0.208561	0.0410468	-0.0915672	0.13738	-0.115489	-0.345541	0.0750655	-0.1934	0.106469	-0.0587999	-0.236493	-0.419229	-0.0591492	-0.479532	-0.0528306	-0.139456	-0.505308	0.302807	-0.0838451	-0.0459835	0.5265	0.264048
P01023	A2MG_HUMAN	Alpha-2-macroglobulin (Alpha-2-M) (C3 and PZP-like alpha-2-macroglobulin domain-containing protein 5)	A2M CPAMD5 FWP007	-0.180857	-0.15823	0.294506	0.0558348	-0.089134	0.207327	-0.019596	-0.0991711	0.00102954	0.107475	-0.00512798	-0.0640486	-0.081203	-0.0722007	0.0703044	0.0618312	-0.0539931	-0.155237	0.108974	-0.0438149	0.0896544	0.193107	0.0339003	0.15121	0.255511	0.211691	0.00521703	0.309181	-0.0348057	-0.253753	-0.0313789	-0.226025	-0.237073	0.0110282	-0.0420837	-0.0959886	-0.180727	-0.185675	-0.326745	0.384946	0.0564316	0.369985	-0.115675	0.182	0.733947	0.54872
P01024	CO3_HUMAN	Complement C3 (C3 and PZP-like alpha-2-macroglobulin domain-containing protein 1) [Cleaved into: Complement C3 beta chain; C3-beta-c (C3bc); Complement C3 alpha chain; C3a anaphylatoxin; Acylation stimulating protein (ASP) (C3adesArg); Complement C3b alpha' chain; Complement C3c alpha' chain fragment 1; Complement C3dg fragment; Complement C3g fragment; Complement C3d fragment; Complement C3f fra…	C3 CPAMD1	-0.142735	-0.131106	0.202768	0.102811	-0.00655383	0.183321	-0.0199542	-0.175575	0.000939259	0.105797	-0.00480798	-0.112557	0.215369	-0.0472134	0.0640257	0.105858	0.0367218	-0.181153	0.110229	0.0171858	0.129038	0.315618	0.0146104	0.189264	0.0306346	0.1126	0.0205847	0.273734	-0.0575028	-0.382155	0.123347	-0.316541	-0.242242	-0.196346	-0.168335	-0.330439	-0.182539	-0.314114	-0.264716	0.293945	-0.177169	0.346343	-0.175603	0.0677605	0.915805	0.445315
P01031	CO5_HUMAN	Complement C5 (C3 and PZP-like alpha-2-macroglobulin domain-containing protein 4) [Cleaved into: Complement C5 beta chain; Complement C5 alpha chain; C5a anaphylatoxin; Complement C5 alpha' chain]	C5 CPAMD4	-0.231202	-0.138323	0.213093	0.162771	-0.0404196	0.224242	0.0384172	-0.0875594	0.0127759	0.150851	-0.0181421	-0.14587	0.253143	0.0204588	0.0247997	0.0923447	0.0600335	-0.197334	0.122186	-0.0218116	0.198425	0.209811	0.0379945	0.177059	0.0874098	0.193097	0.0412139	0.32929	-0.0348894	-0.24514	0.064697	-0.312296	-0.303624	-0.142612	-0.0221558	-0.21512	-0.215963	-0.237571	-0.346707	0.379366	-0.0342861	0.31127	-0.0972039	0.215087	0.937525	0.503674
P01033	TIMP1_HUMAN	Metalloproteinase inhibitor 1 (Erythroid-potentiating activity) (EPA) (Fibroblast collagenase inhibitor) (Collagenase inhibitor) (Tissue inhibitor of metalloproteinases 1) (TIMP-1)	TIMP1 CLGI TIMP	-0.23516	0.00207905	0.251368	0.118273	0.0276132	-0.139769	0.0497949	0.0947531	-0.00185521	0.0114317	0.131554	-0.0176985	0.253085	0.15251	0.0266053	-0.0651154	0.151164	-0.28092	0.193202	-0.155971	0.0184551	0.106253	-0.00496178	0.226107	0.110218	0.0189147	0.18813	0.0519582	-0.109861	-0.420193	0.127114	-0.0816857	-0.209959	0.0548717	0.00336857	-0.134201	-0.0578411	-0.120098	-0.274908	0.427251	0.162508	0.14172	-0.050869	0.0923838	0.229962	0.0204396
P01034	CYTC_HUMAN	Cystatin-C (Cystatin-3) (Gamma-trace) (Neuroendocrine basic polypeptide) (Post-gamma-globulin)	CST3	0.0431871	0.150492	-0.385593	-0.0680939	0.27947	0.077587	0.0594891	0.0433744	-0.00757427	-0.0369896	-0.0223958	-0.0280196	-0.060384	0.0506237	0.0204839	-0.025407	0.0998018	-0.070282	0.270134	0.0411725	-0.0713811	-0.458492	-0.222154	-0.212465	-0.368383	-0.163636	-0.062044	-0.415501	-0.418311	-0.272296	0.0256062	-0.203579	0.197898	-0.00404704	-0.348185	-0.470317	-0.0950163	-0.362698	0.292218	-0.558343	-0.636085	0.0860803	0.105863	-0.18098	-0.106239	-0.144783
P01042	KNG1_HUMAN	Kininogen-1 (Alpha-2-thiol proteinase inhibitor) (Fitzgerald factor) (High molecular weight kininogen) (HMWK) (Williams-Fitzgerald-Flaujeac factor) [Cleaved into: Kininogen-1 heavy chain; T-kinin (Ile-Ser-Bradykinin); Bradykinin (Kallidin I); Lysyl-bradykinin (Kallidin II); Kininogen-1 light chain; Low molecular weight growth-promoting factor]	KNG1 BDK KNG	-0.075467	-0.136732	0.127744	0.0724528	0.0118336	0.218785	-0.102641	-0.0935679	0.0133611	0.0102017	-0.0592386	-0.0248314	0.14109	-0.0799973	0.113699	0.119268	-0.0226459	-0.187381	0.092311	0.000520352	0.120952	0.113097	-0.0281094	0.136497	0.09694	0.0925738	-0.0746262	0.223947	-0.15684	-0.399107	0.0448434	-0.264489	-0.148277	-0.130762	-0.117906	-0.296771	-0.242442	-0.305202	-0.264723	0.19339	-0.207717	0.320699	-0.114044	0.119502	0.915306	0.505708
P01127	PDGFB_HUMAN	Platelet-derived growth factor subunit B (PDGF subunit B) (PDGF-2) (Platelet-derived growth factor B chain) (Platelet-derived growth factor beta polypeptide) (Proto-oncogene c-Sis) (Becaplermin)	PDGFB PDGF2 SIS	0.232704	0.0495457	-0.50213	-0.141958	0.273371	0.0809653	0.122383	-0.0255012	-0.00956679	0.0362282	-0.0832706	-0.123504	-0.0846658	0.0569951	0.0141564	0.0111433	0.00978461	0.0931369	0.0461613	0.106663	-0.0528966	-0.399043	-0.112204	-0.246714	-0.418848	-0.0908383	-0.029071	-0.440037	-0.162952	0.101759	0.0645702	0.106059	0.339003	-0.0604974	-0.188573	-0.227786	0.181214	-0.259743	0.387042	-0.61826	-0.515021	-0.0864142	-0.0337011	-0.282096	-0.264261	-0.292639
P01130	LDLR_HUMAN	Low-density lipoprotein receptor (LDL receptor)	LDLR	0.0995197	-0.17227	-0.00582151	0.0266077	0.0582173	0.164471	-0.141769	-0.064547	-0.0616624	0.135871	0.199093	-0.138493	0.0737694	0.060592	0.0134952	0.00361344	-0.163472	-0.0371138	0.0250923	0.0253351	0.15502	-0.0650037	0.0130618	-0.0719704	-0.0198515	-0.0403025	-0.0356133	-0.0389965	0.0388087	-0.178745	-0.0786784	-0.258516	-0.0366887	-0.18133	-0.219522	-0.27893	-0.222884	-0.350362	-0.221257	0.0807057	-0.27554	0.474885	0.17206	0.119721	0.44835	0.292176
P01210	PENK_HUMAN	Proenkephalin-A [Cleaved into: Synenkephalin; Met-enkephalin (Opioid growth factor) (OGF); PENK(114-133); PENK(143-183); Met-enkephalin-Arg-Gly-Leu; Leu-enkephalin; PENK(237-258); Met-enkephalin-Arg-Phe]	PENK	0.171429	0.170775	-0.508891	-0.123587	0.189707	0.106494	0.0592032	0.0207929	0.00281062	0.0036066	-0.110936	-0.0611581	-0.34715	0.0256593	0.0456206	-0.0409446	-0.0457041	0.0471022	0.164479	0.14275	-0.0534464	-0.451176	-0.174414	-0.303554	-0.466302	-0.116164	-0.0927618	-0.430147	-0.297704	-0.214875	0.0183046	-0.0269687	0.344951	0.0121372	-0.29404	-0.297008	0.00191845	-0.31245	0.429346	-0.663987	-0.646324	0.0314666	0.020694	-0.211809	-0.217013	-0.171151
P01213	PDYN_HUMAN	Proenkephalin-B (Beta-neoendorphin-dynorphin) (Preprodynorphin) [Cleaved into: Alpha-neoendorphin; Beta-neoendorphin; Big dynorphin (Big Dyn); Dynorphin A(1-17) (Dyn-A17) (Dynorphin A); Dynorphin A(1-13); Dynorphin A(1-8); Leu-enkephalin; Rimorphin (Dynorphin B) (Dyn-B) (Dynorphin B(1-13)); Leumorphin (Dynorphin B-29)]	PDYN	0.121296	0.168875	-0.492702	-0.0801732	0.198448	0.156899	0.0587762	-0.0115526	-0.00515453	0.124734	-0.0831315	-0.17168	-0.121222	-0.00234988	0.00246773	-0.0128828	-0.00901068	0.12479	0.0917762	0.16419	0.0341551	-0.236712	-0.0370569	-0.199944	-0.276374	-0.181755	-0.0416143	-0.445622	-0.173949	-0.152699	-0.0349031	0.0249333	0.277772	-0.046063	-0.182518	-0.281168	0.141503	-0.284591	0.330076	-0.559254	-0.448052	-0.0970833	-0.0508923	-0.176614	-0.282137	-0.212888
P01258	CALC_HUMAN	Calcitonin [Cleaved into: Calcitonin; Katacalcin (Calcitonin carboxyl-terminal peptide) (CCP) (PDN-21)]	CALCA CALC1	0.255601	-0.016655	-0.310668	-0.0127314	0.167769	0.0117611	-0.0434921	-0.12813	-0.0290805	-0.000722802	-0.077713	0.00463348	-0.174854	0.0754344	0.176582	-0.020683	-0.0396717	0.173305	-0.0752937	0.117667	0.0233671	-0.100332	-0.157061	-0.08849	-0.187365	-0.0606135	-0.156456	-0.209715	-0.132489	-0.261906	-0.20631	-0.0690712	0.28985	0.0256231	-0.182841	-0.185782	-0.180408	-0.302992	0.0769698	-0.301544	-0.394957	0.235073	0.20159	0.000481312	-0.0490269	-0.04782
P01303	NPY_HUMAN	Pro-neuropeptide Y [Cleaved into: Neuropeptide Y (Neuropeptide tyrosine) (NPY); C-flanking peptide of NPY (CPON)]	NPY	-0.105189	0.148489	-0.181486	-0.193304	0.316126	0.168206	0.0435347	-0.0105925	0.0107378	-0.0397445	-0.0358108	0.0223936	-0.0973527	0.035057	-0.0247758	-0.091006	-0.037973	0.0447262	0.0545989	0.0729815	0.0332101	-0.131796	-0.142648	-0.163284	-0.148881	-0.0696048	-0.126097	-0.267899	-0.234373	-0.258467	-0.107476	-0.270648	0.0315356	-0.0155583	-0.35885	-0.475153	-0.142931	-0.310931	0.200685	-0.286559	-0.45737	0.201038	0.154687	-0.0064548	-0.024116	0.0490414
P01344	IGF2_HUMAN	Insulin-like growth factor II (IGF-II) (Somatomedin-A) (T3M-11-derived growth factor) [Cleaved into: Insulin-like growth factor II; Insulin-like growth factor II Ala-25 Del; Preptin]	IGF2 PP1446	0.477578	-0.0950742	-0.460289	-0.208244	0.192636	0.00833865	-0.0726286	0.0317525	-0.0246972	0.0285455	-0.106033	-0.113978	-0.0337739	-0.0312669	0.0750957	0.110058	-0.0753076	0.0481293	0.0638166	0.171428	-0.0237299	-0.380009	-0.191315	-0.226273	-0.37754	-0.148733	-0.0469936	-0.394381	-0.329414	-0.482939	0.114607	0.164991	0.541202	-0.0607226	-0.28596	-0.316038	0.0278364	-0.422745	0.352638	-0.725407	-0.716216	0.0453137	-0.149633	-0.431261	-0.0209274	-0.255948
P01591	IGJ_HUMAN	Immunoglobulin J chain (Joining chain of multimeric IgA and IgM)	JCHAIN IGCJ IGJ	0.321147	-0.299832	-0.274333	-0.0149738	-0.130189	0.408518	-0.107238	0.0319005	-0.0107094	0.107708	-0.062276	-0.050948	-0.162076	-0.0659848	0.0497398	0.246808	-0.161998	0.0112695	0.0314262	0.301704	0.0742303	-0.156289	0.0951732	-0.209321	-0.131835	-0.118312	-0.0315481	-0.0254079	-0.0563457	-0.182038	0.0135487	0.13636	0.226149	-0.195969	0.13164	-0.0607577	-0.00674713	-0.32488	0.00535831	-0.296226	-0.321111	-0.073712	-0.107399	-0.155349	0.383129	0.527555
P01599	KV117_HUMAN	Immunoglobulin kappa variable 1-17 (Ig kappa chain V-I region Gal) (Ig kappa chain V-I region WEA)	IGKV1-17	-0.272322	-0.0879354	0.241009	0.0223829	-0.0365242	0.261233	0.0601368	-0.0598005	-0.0112841	0.0135143	0.0616799	0.0302546	0.0388635	0.0853205	0.0545666	0.174237	-0.034931	-0.042402	-0.0541647	0.0458991	0.0219143	0.180282	0.0712487	0.0594136	0.0674641	0.0387293	-0.039928	0.158275	0.0819406	-0.0999293	-0.0601804	-0.384916	-0.270396	0.0292768	0.0514267	-0.260265	-0.493875	-0.238657	-0.381498	0.352128	0.0195598	0.295083	0.470172	0.441775	0.373143	0.678772
P01601	KVD16_HUMAN	Immunoglobulin kappa variable 1D-16 (Ig kappa chain V-I region HK146) (Ig kappa chain V-I region HK189)	IGKV1D-16	-0.260413	0.0819633	0.0922236	0.0151078	-0.122151	0.219428	0.0859957	0.0191681	-0.0230386	-0.0539224	0.102112	0.0120731	0.0339339	0.0373054	-0.105783	-0.00138492	-0.00986029	-0.133844	-0.00319781	-0.14474	-0.0761997	0.0366335	0.161597	-0.0840905	0.0636446	-0.0337484	-0.0720672	0.0804417	0.0766563	-0.0070632	-0.214171	-0.455763	-0.302126	-0.0294836	0.0634957	-0.166852	-0.597195	0.0209083	-0.197051	0.322012	0.0721786	0.158877	0.745164	0.458022	0.0559616	0.3462
P01619	KV320_HUMAN	Immunoglobulin kappa variable 3-20 (Ig kappa chain V-III region B6) (Ig kappa chain V-III region GOL) (Ig kappa chain V-III region HAH) (Ig kappa chain V-III region HIC) (Ig kappa chain V-III region IARC/BL41) (Ig kappa chain V-III region NG9) (Ig kappa chain V-III region SIE) (Ig kappa chain V-III region Ti) (Ig kappa chain V-III region WOL)	IGKV3-20	-0.300808	0.00605352	0.115044	0.0667479	-0.139939	0.360705	0.0363948	0.0650637	-0.0260835	-0.0377475	0.0806647	0.0312031	-0.0731071	0.0346824	-0.0748802	0.137213	-0.0334689	-0.120406	0.0636888	0.0498806	0.0222098	0.0773595	0.127495	-0.069323	0.0619216	-0.105282	-0.0522934	0.0906245	-0.0278923	-0.316582	-0.141157	-0.461041	-0.34861	0.0387064	0.136546	-0.300126	-0.587116	-0.231724	-0.313896	0.288874	-0.0349936	0.218068	0.519898	0.475612	0.367958	0.836056
P01699	LV144_HUMAN	Immunoglobulin lambda variable 1-44 (Ig lambda chain V-I region MEM) (Ig lambda chain V-I region VOR)	IGLV1-44	-0.0791703	-0.035551	0.0626622	-0.0744201	-0.0402249	0.304674	-0.141058	0.0169093	0.0113982	-0.037174	-0.00393553	0.0494241	-0.290276	-0.110896	0.0348163	0.135399	-0.173667	0.0150514	0.0716283	0.167317	0.0228496	0.0604643	-0.010527	-0.0110037	0.069904	-0.0367064	0.0159575	0.104216	-0.0961335	-0.372659	-0.11402	-0.162848	-0.0703528	0.067677	0.110314	-0.137387	-0.186325	-0.189022	-0.15848	0.0103927	-0.139249	0.125992	0.113668	0.184512	0.304099	0.788834
P01700	LV147_HUMAN	Immunoglobulin lambda variable 1-47 (Ig lambda chain V-I region HA) (Ig lambda chain V-I region WAH)	IGLV1-47	-0.228474	0.0995921	0.064067	0.0459104	-0.220223	0.308275	-0.00495737	-0.00302869	0.0231037	0.0279407	0.0833346	-0.0235583	-0.113051	-0.0794997	-0.0680758	0.114394	0.0690171	-0.116418	0.0910107	0.0916028	0.080378	0.0108864	0.17918	-0.00925132	0.0889519	0.0524297	0.000820771	0.172751	0.0964589	-0.173677	-0.0716898	-0.34768	-0.242458	-0.0374955	-0.049997	-0.168545	-0.295295	-0.0608919	-0.112069	0.143682	-0.0537536	0.138495	0.266349	0.253072	0.33693	0.668532
P01701	LV151_HUMAN	Immunoglobulin lambda variable 1-51 (Ig lambda chain V-I region BL2) (Ig lambda chain V-I region EPS) (Ig lambda chain V-I region NEW) (Ig lambda chain V-I region NIG-64)	IGLV1-51	-0.146529	-0.0255361	0.0642695	0.0400926	-0.177571	0.324822	-0.0730424	0.0799013	-0.0248485	-0.0343008	0.0283139	0.0263282	-0.128202	-0.0490147	-0.00790629	0.220056	-0.0697342	-0.110339	0.110918	0.202426	0.104236	0.0382321	0.000637802	-0.0411653	-0.0472159	-0.0359314	0.0351486	0.0969355	0.0806286	-0.0811361	-0.0333827	-0.237998	-0.162604	0.0637132	0.13199	-0.136191	-0.268546	-0.224406	-0.228056	0.130407	-0.093983	0.163071	0.241475	0.287507	0.382761	0.793913
P01703	LV140_HUMAN	Immunoglobulin lambda variable 1-40 (Ig lambda chain V-I region NEWM)	IGLV1-40	-0.0802536	-0.033581	0.168335	-0.119056	-0.232257	0.336545	-0.148754	-0.028074	0.0116526	-0.0760994	-0.00464512	0.0937929	-0.301643	-0.040603	0.00899273	0.213012	-0.173241	-0.0112281	0.0587582	0.205061	0.0210539	0.138198	0.061748	-0.0336282	-0.00512072	-0.103613	-0.129263	0.122147	0.0392363	-0.294704	-0.11942	-0.232656	-0.132457	0.0534149	0.130868	-0.115736	-0.345839	-0.136139	-0.178392	0.115063	-0.0933573	0.132522	0.283166	0.289511	0.271	0.817861
P01705	LV223_HUMAN	Immunoglobulin lambda variable 2-23 (Ig lambda chain V-II region NEI)	IGLV2-23	0.0875254	-0.0756584	-0.107382	0.0852663	-0.0527892	0.154235	-0.0107913	-0.14009	-0.0134315	0.147026	-0.0920239	-0.141442	-0.124752	-0.205059	-0.0219026	0.117616	0.07357	-0.0290933	0.0827929	0.0943924	-0.103754	-0.149318	0.104807	-0.0201157	0.00391715	-0.0161027	-0.0372679	0.129087	0.091642	0.10415	-0.0267372	0.0235983	0.0357389	0.0692229	0.199376	0.0355333	-0.00568296	-0.133926	-0.0506764	-0.10171	-0.0888158	-0.031086	-0.0128532	-0.0225204	0.169462	0.331496
P01706	LV211_HUMAN	Immunoglobulin lambda variable 2-11 (Ig gamma lambda chain V-II region DOT) (Ig lambda chain V-II region BOH) (Ig lambda chain V-II region BUR) (Ig lambda chain V-II region NIG-58) (Ig lambda chain V-II region TRO) (Ig lambda chain V-II region WIN)	IGLV2-11	-0.082768	0.0402374	0.00883787	0.0324924	-0.112219	0.248548	-0.0805591	-0.0850242	0.0422227	-0.0455523	-0.0198037	0.101563	-0.240112	-0.130236	0.00404627	0.15911	-0.00457552	-0.0887016	0.131992	0.176215	0.000584691	0.0242071	0.028159	-0.0763451	-0.00808676	-0.1016	-0.0787888	0.0894249	-0.130993	-0.442807	0.000106226	-0.215655	-0.156852	0.00895855	0.107454	-0.173168	-0.171329	-0.163546	-0.100958	0.00899347	-0.151566	0.0201154	0.029659	0.0972517	0.340208	0.702185
P01709	LV208_HUMAN	Immunoglobulin lambda variable 2-8 (Ig lambda chain V-II region BO) (Ig lambda chain V-II region MGC)	IGLV2-8	-0.0768973	-0.0720952	0.0496376	-0.0062252	-0.0797174	0.335019	-0.0668887	-0.0895404	-0.00478464	0.0137	-0.0361603	0.0738168	-0.180444	-0.0935425	0.0792338	0.0949501	-0.12992	0.0203564	0.0769905	0.193277	0.150073	0.0589933	-0.0583084	0.00600995	0.0895413	-0.0787652	-0.0365399	0.175471	-0.0741605	-0.12684	-0.0968561	-0.193351	-0.152436	-0.0164624	0.180534	-0.0917357	-0.206223	-0.258468	-0.271252	0.0981198	-0.104345	0.108516	0.0856447	0.243493	0.509071	0.798882
P01714	LV319_HUMAN	Immunoglobulin lambda variable 3-19 (Ig lambda chain V-III region SH)	IGLV3-19	-0.0254447	-0.0223189	-0.0636211	0.0133413	-0.0393622	0.277713	-0.10842	0.0155856	0.0165204	0.156764	-0.0413676	-0.0853732	-0.157659	-0.0985466	-0.0310029	0.232812	-0.070601	-0.0699407	0.0907639	0.267649	0.0752136	-0.0496591	-0.0545534	-0.0597843	0.000757606	-0.0374621	6.5871e-05	0.0240077	-0.113449	-0.151422	-0.0391675	-0.080499	-0.0234372	-0.0214986	0.0398664	-0.232759	-0.0706961	-0.30867	-0.0656565	-0.0639668	-0.263683	0.10453	-0.065924	0.0611379	0.451624	0.654982
P01715	LV301_HUMAN	Immunoglobulin lambda variable 3-1 (Ig lambda chain V-IV region Bau) (Ig lambda chain V-IV region MOL) (Ig lambda chain V-IV region X)	IGLV3-1	0.344295	-0.311233	0.0422073	-0.218726	-0.0950673	0.219612	-0.294775	0.00291467	-0.000302617	-0.134704	-0.103112	0.155194	-0.294825	-0.0186995	0.176193	0.179613	-0.276167	0.0329711	-0.00961626	0.241671	-0.036366	0.0328309	0.0604964	-0.0867376	-0.0259222	-0.123144	-0.0683545	0.0182053	0.00273941	-0.303452	-0.157499	0.0845348	0.18867	0.0595015	0.141244	0.00176006	-0.173754	-0.122275	-0.0811125	-0.198928	-0.223688	0.0850313	0.127967	-0.027417	0.104308	0.444809
P01718	LV327_HUMAN	Immunoglobulin lambda variable 3-27 (Ig lambda chain V-IV region Kern)	IGLV3-27	0.039496	-0.153843	-0.0439688	-0.0562097	-0.0113807	0.248912	-0.0138662	0.0483898	-0.00767092	-0.00424755	-0.119985	0.0612313	-0.175406	-0.0351589	0.0500888	0.141138	-0.0813711	0.045185	0.0921853	0.205928	0.0550882	-0.06901	-0.0795598	-0.0949732	-0.0128234	0.00929007	-0.0246769	-0.0260676	-0.113062	-0.157638	-0.154067	-0.0808944	0.0456469	-0.0514943	-0.0146295	-0.188188	-0.136995	-0.305021	-0.112747	-0.0582773	-0.264862	0.140409	0.0257971	0.0895596	0.401322	0.571575
P01732	CD8A_HUMAN	T-cell surface glycoprotein CD8 alpha chain (T-lymphocyte differentiation antigen T8/Leu-2) (CD antigen CD8a)	CD8A MAL	-0.156444	0.0291689	-0.125926	0.139772	-0.121346	0.466611	-0.104944	0.0762312	-0.0172559	0.000122003	0.0173431	-0.0130677	0.00771777	0.0353482	-0.10704	0.226591	0.00692588	-0.17842	0.120591	-0.000214207	-0.00896204	-0.125747	0.171804	-0.194333	-0.135787	-0.193157	-0.0994605	-0.0858964	-0.0559908	-0.162222	-0.159715	-0.226943	-0.0930359	0.0722963	0.171072	-0.142995	-0.398095	-0.15106	-0.0731747	-0.0550711	-0.115306	0.0187912	0.579236	0.283405	0.0883021	0.381438
P01742	HV169_HUMAN	Immunoglobulin heavy variable 1-69 (Ig heavy chain V-I region EU) (Ig heavy chain V-I region SIE) (Ig heavy chain V-I region WOL)	IGHV1-69	-0.271444	0.07656	0.135617	0.065783	0.0152293	0.163213	-0.0280957	-0.00174684	-0.00146742	0.0352081	0.0726699	-0.078623	0.0406376	0.0851959	-0.0622013	0.0978857	-0.0396538	-0.0572984	-0.0664319	-0.0247176	0.140087	0.0218152	-0.11491	0.147969	0.112598	0.0442035	0.0717121	0.157698	0.077054	0.103861	0.0157764	-0.234777	-0.215664	-0.0378277	0.0417416	-0.0803373	-0.120878	-0.0540802	-0.172998	0.234706	0.0287231	0.171348	0.0653334	0.163304	0.31477	0.404258
P01743	HV146_HUMAN	Immunoglobulin heavy variable 1-46 (Ig heavy chain V-I region DOT) (Ig heavy chain V-I region HG3) (Ig heavy chain V-I region Mot)	IGHV1-46	-0.125576	-0.0820035	0.00875539	0.0186387	0.0392204	0.361858	-0.0181146	-0.0897526	0.0298231	0.120657	-0.0373399	-0.0691558	-0.149404	-0.141132	0.0150224	0.09612	-0.0719133	0.0271263	0.0620617	0.134885	0.0348732	-0.0332648	0.00566631	0.0335623	0.0146798	0.0153883	-0.0053499	0.118738	-0.0450758	-0.0522212	0.0572058	-0.210009	-0.0910355	-0.0139893	0.0486667	-0.199217	-0.180697	-0.370651	-0.185817	0.0678508	-0.212156	0.250368	0.0686278	0.189481	0.558452	0.78785
P01762	HV311_HUMAN	Immunoglobulin heavy variable 3-11 (Ig heavy chain V-III region TRO)	IGHV3-11	-0.287591	-0.0300407	0.15435	0.0346255	-0.0784465	0.360661	0.0265895	-0.0119218	0.020823	0.175202	0.112694	-0.151952	0.0693184	-0.0313548	-0.0798104	0.0224793	-0.110757	-0.098084	0.0423945	-0.0174223	0.0711349	0.160972	0.154158	0.0995262	0.102045	0.0577789	0.0226943	0.206617	0.0401803	-0.146249	-0.10513	-0.4066	-0.298344	-0.0774895	0.0164894	-0.233241	-0.400303	-0.265259	-0.432129	0.380374	-9.096e-05	0.329234	0.361825	0.434045	0.566297	0.711686
P01763	HV348_HUMAN	Immunoglobulin heavy variable 3-48 (Ig heavy chain V-III region WEA)	IGHV3-48	-0.276404	0.0254695	0.0765349	0.121817	-0.0595743	0.228516	0.0815011	0.0284175	-0.00860277	0.0341608	0.0275447	0.0354029	0.0143159	-0.0456914	0.00438685	0.109134	0.0229157	-0.0766965	0.0910829	0.0496217	0.0665373	0.0673715	0.00218906	0.0381746	0.154797	0.0377766	0.0560831	0.167907	-0.0153423	-0.0570549	-0.0589413	-0.301896	-0.322739	-0.0783784	0.0841404	-0.166523	-0.191685	-0.22882	-0.312202	0.29469	0.0530117	0.130652	0.166673	0.234313	0.427097	0.668952
P01764	HV323_HUMAN	Immunoglobulin heavy variable 3-23 (Ig heavy chain V-III region LAY) (Ig heavy chain V-III region POM) (Ig heavy chain V-III region TEI) (Ig heavy chain V-III region TIL) (Ig heavy chain V-III region TUR) (Ig heavy chain V-III region VH26) (Ig heavy chain V-III region WAS) (Ig heavy chain V-III region ZAP)	IGHV3-23	-0.243607	0.0802916	0.0304862	0.0326021	-0.132655	0.409279	-0.0450317	-0.0166798	-0.00942748	0.0989378	0.0141664	-0.0838801	-0.153549	-0.135429	-0.0712344	0.188246	-0.0411749	-0.0461833	0.146187	0.170121	0.0416126	0.164247	0.143362	-0.0322405	0.0501795	-0.00706889	-0.0329029	0.157343	-0.0113641	-0.351415	-0.123803	-0.284864	-0.216434	0.0623509	0.169381	-0.110729	-0.241445	-0.138894	-0.230559	0.167019	0.0162595	0.0984989	0.221805	0.36757	0.364838	0.77661
P01766	HV313_HUMAN	Immunoglobulin heavy variable 3-13 (Ig heavy chain V-III region BRO)	IGHV3-13	-0.294613	0.0280167	0.0989134	-0.0312475	-0.072224	0.3452	0.0552682	0.0877199	-0.0256689	0.0651277	0.0418836	-0.0777372	0.0518398	0.00178511	-0.107067	0.129942	-0.00370819	-0.162885	0.144597	0.0514353	0.126534	0.02888	0.0487653	-0.0168687	0.109389	0.00635649	0.120845	0.132545	-0.119433	-0.267155	-0.129282	-0.450745	-0.361374	-0.0622616	0.0144166	-0.352105	-0.435931	-0.257012	-0.342892	0.258023	-0.0569872	0.201682	0.317515	0.447222	0.516536	0.760692
P01767	HV353_HUMAN	Immunoglobulin heavy variable 3-53 (Ig heavy chain V-III region BUT)	IGHV3-53	-0.150438	0.105578	-0.0468634	0.0200369	-0.136544	0.396705	-0.0839658	-0.0874311	0.0125223	0.140996	0.0048483	-0.0949166	-0.197435	-0.129813	-0.0297154	0.046654	-0.061032	0.0600188	0.100854	0.111056	-0.0445539	0.0574911	0.0804733	0.0496227	0.00324996	-0.0932118	0.0365129	0.0893253	-0.0289152	-0.23407	-0.0907198	-0.176177	-0.059286	0.106253	0.149033	-0.0589912	-0.238393	-0.243425	-0.21716	0.0112088	-0.136881	0.144268	0.125827	0.250111	0.401823	0.678328
P01780	HV307_HUMAN	Immunoglobulin heavy variable 3-7 (Ig heavy chain V-III region GAL) (Ig heavy chain V-III region GAR) (Ig heavy chain V-III region JON)	IGHV3-7	-0.156007	-0.228337	0.202157	0.0373334	0.0117745	0.279702	0.0257476	-0.0460699	-0.00388383	0.135796	0.0394391	-0.111682	0.0851164	-0.123642	0.0428557	0.143913	0.0136476	-0.107004	0.118158	0.0813435	0.134322	0.0626198	0.0587259	0.138671	0.129799	0.0386302	0.0320072	0.258131	-0.0424628	-0.3345	0.0106317	-0.175641	-0.220705	-0.121372	0.0380417	-0.232796	-0.113086	-0.308019	-0.324517	0.224521	-0.0358452	0.123922	-0.124218	0.106907	0.704866	0.703328
P01782	HV309_HUMAN	Immunoglobulin heavy variable 3-9 (Ig heavy chain V-III region DOB)	IGHV3-9	-0.114316	0.0306654	-0.0257099	0.0567235	-0.113377	0.217212	0.0638664	-0.0618469	0.00310519	0.0706536	0.0409621	0.00557719	-0.0523416	-0.0754012	-0.0466805	0.186994	-0.00204422	-0.0427306	0.101008	0.102827	-0.00639585	0.0675243	0.0976499	-0.0144087	0.0537842	-0.0140186	0.0849985	0.174927	0.0277079	-0.10745	-0.0553092	-0.215065	-0.199959	-0.0977386	0.154614	-0.0827689	-0.141609	-0.134289	-0.171911	0.118375	-0.0391685	-0.00684197	0.0556223	0.160383	0.407856	0.757302
P01817	HV205_HUMAN	Immunoglobulin heavy variable 2-5 (Ig heavy chain V-II region HE) (Ig heavy chain V-II region MCE)	IGHV2-5	-0.381046	-0.00564501	0.249447	0.148833	-0.11058	0.289203	0.0114882	0.0187151	0.0313681	0.0312582	0.0834832	-0.0360325	0.0607377	-0.032965	-0.0510227	0.0998738	-0.0246927	-0.154676	0.0784729	-0.0166749	-0.00781961	0.117538	0.132838	0.0904577	0.0860812	0.043541	-0.000197336	0.281852	-0.0555876	-0.310662	-0.00161509	-0.442662	-0.368445	0.00765927	0.116579	-0.223804	-0.465338	-0.153141	-0.399259	0.397786	0.0469699	0.214557	0.317406	0.397253	0.553434	0.790222
P01824	HV439_HUMAN	Immunoglobulin heavy variable 4-39 (Ig heavy chain V-II region WAH)	IGHV4-39	-0.0446915	-0.222145	0.0726444	-0.0164102	-0.00469019	0.332099	-0.0154739	-0.022349	-0.0410545	0.0725401	-0.0424638	-0.0200766	-0.219789	-0.0832245	-0.0255665	0.168992	-0.117057	0.0248282	0.0812076	0.157132	0.107929	0.227128	0.0501641	-0.00850679	0.0439573	-0.0153251	-0.0998128	0.213589	0.136572	-0.0160455	-0.164569	-0.120222	-0.123837	0.00296583	0.130009	-0.0591875	-0.0168434	-0.190814	-0.233259	0.136601	-0.00930029	0.159093	0.0450224	0.177572	0.373036	0.668341
P01833	PIGR_HUMAN	Polymeric immunoglobulin receptor (PIgR) (Poly-Ig receptor) (Hepatocellular carcinoma-associated protein TB6) [Cleaved into: Secretory component]	PIGR	-0.291519	-0.191403	0.27759	0.0123885	0.0466291	0.406209	0.0309418	-0.133865	-0.00699418	0.134256	0.062138	-0.145086	0.234452	0.0483413	-0.0896544	0.139758	0.00759754	-0.113752	0.0182914	-0.0454715	0.212443	0.39198	0.0388733	0.186664	0.24762	0.141209	-0.0343638	0.264782	0.0623972	-0.327304	-0.114107	-0.323594	-0.311732	-0.12569	-0.0243888	-0.261272	-0.23987	-0.260668	-0.417339	0.373476	0.0363945	0.327391	0.14251	0.441179	0.640193	0.50776
P01834	IGKC_HUMAN	Immunoglobulin kappa constant (Ig kappa chain C region) (Ig kappa chain C region AG) (Ig kappa chain C region CUM) (Ig kappa chain C region EU) (Ig kappa chain C region OU) (Ig kappa chain C region ROY) (Ig kappa chain C region TI)	IGKC	-0.258419	-0.140732	0.201935	0.162504	-0.0497006	0.226106	0.0984048	-0.0419473	0.0247618	0.0808646	0.200855	-0.0605823	0.267918	-0.0504959	-0.0625195	0.0528449	0.0945787	-0.262926	0.129501	-0.0012762	0.0459784	0.117494	0.134139	0.185928	0.199436	0.0524836	0.0577575	0.271329	-0.0468168	-0.407175	0.0280178	-0.349844	-0.352892	-0.125796	0.0295707	-0.291562	-0.240529	-0.263906	-0.350691	0.37173	-0.00327389	0.234424	0.00833721	0.140422	0.7224	0.675872
P01854	IGHE_HUMAN	Immunoglobulin heavy constant epsilon (Ig epsilon chain C region) (Ig epsilon chain C region ND)	IGHE	-0.29435	-0.0769507	0.128785	0.0194576	0.0813371	0.144967	0.139272	0.262533	0.00254908	0.162103	0.021172	-0.161258	0.248366	0.187873	-0.0984888	-0.0742243	0.0088169	-0.0855895	0.107902	-0.163555	0.124874	0.0586991	0.178326	0.0836663	0.0719233	0.114501	-0.00566963	0.12837	0.156543	0.140458	-0.153059	-0.281991	-0.371606	-0.177495	-0.0409233	-0.177245	-0.170398	-0.145069	-0.30901	0.402384	0.146439	0.294433	0.206404	0.330631	0.383331	0.277973
P01859	IGHG2_HUMAN	Immunoglobulin heavy constant gamma 2 (Ig gamma-2 chain C region) (Ig gamma-2 chain C region DOT) (Ig gamma-2 chain C region TIL) (Ig gamma-2 chain C region ZIE)	IGHG2	-0.307339	-0.0456043	0.167599	0.164977	0.0217509	0.182054	0.0836456	-0.0103842	0.00123382	0.101765	0.0880603	-0.0850681	0.393595	0.0168134	-0.0939885	-0.00735629	0.152769	-0.309972	0.127761	-0.112512	0.0585143	0.103125	0.105806	0.154452	0.191291	0.0627508	0.0580894	0.203507	-0.0778612	-0.241619	0.0124954	-0.415501	-0.424837	-0.171553	-0.046857	-0.332506	-0.292228	-0.28774	-0.430442	0.422454	0.0250416	0.290109	0.0940121	0.251603	0.753306	0.51881
P01860	IGHG3_HUMAN	Immunoglobulin heavy constant gamma 3 (HDC) (Heavy chain disease protein) (Ig gamma-3 chain C region)	IGHG3	-0.296769	-0.0151294	0.202053	0.127977	-0.0873826	0.220145	0.00878739	0.0151499	-0.00931976	0.0515291	0.104489	-0.0268611	0.207916	-0.0311469	-0.0671869	0.153086	-0.000263099	-0.228708	0.214453	0.00767911	0.0955188	0.14868	0.164848	0.124004	0.187024	0.0021722	0.037468	0.198169	-0.0935173	-0.473451	-0.012723	-0.399271	-0.389127	-0.12484	0.0280337	-0.324815	-0.380813	-0.300026	-0.441356	0.382938	0.0284492	0.220314	0.194328	0.360764	0.662235	0.748139
P01861	IGHG4_HUMAN	Immunoglobulin heavy constant gamma 4 (Ig gamma-4 chain C region)	IGHG4	-0.212651	-0.141775	0.149173	0.0770092	0.0370636	0.134338	0.176509	0.0105456	0.00860613	0.134497	0.0374296	-0.153287	0.329456	0.123848	-0.0641912	-0.0122817	0.0178448	-0.149845	0.0281058	-0.170816	0.143914	0.0629338	0.103602	0.195539	0.163024	0.0116413	0.0722821	0.200136	0.00405509	-0.220364	-0.0309528	-0.269599	-0.31459	-0.156219	0.000208156	-0.320756	-0.208487	-0.310423	-0.35246	0.374285	0.00294471	0.270017	0.0143518	0.173917	0.629611	0.351218
P01871	IGHM_HUMAN	Immunoglobulin heavy constant mu (Ig mu chain C region) (Ig mu chain C region BOT) (Ig mu chain C region GAL) (Ig mu chain C region OU)	IGHM	0.294272	-0.289496	-0.160359	-0.02444	-0.211711	0.398542	-0.157928	-0.00648414	0.00634411	0.0407889	-0.0952965	0.0254781	-0.261964	-0.14806	0.100158	0.249311	-0.185047	-0.00589538	0.0453646	0.255723	0.0865176	-0.128338	0.115555	-0.148228	-0.0662036	-0.0747054	-0.0732117	0.0700748	-0.125092	-0.254492	-0.00791904	0.054011	0.133808	-0.127844	0.197205	-0.0423936	-0.101115	-0.222211	-0.0254529	-0.210682	-0.26034	-0.0807294	-0.0807206	-0.123412	0.426238	0.60721
P01876	IGHA1_HUMAN	Immunoglobulin heavy constant alpha 1 (Ig alpha-1 chain C region) (Ig alpha-1 chain C region BUR) (Ig alpha-1 chain C region TRO)	IGHA1	-0.152166	-0.1232	0.0778899	0.110333	-0.0530683	0.27768	0.0232874	-0.00698221	0.0181622	0.118853	0.121228	-0.11037	0.317222	-0.0288191	-0.0556458	0.147212	0.0681748	-0.207761	0.140421	0.0363269	0.0634181	0.128511	0.0992069	0.126975	0.0626397	0.0179729	0.0642186	0.156044	-0.0680954	-0.290709	0.0648013	-0.240624	-0.253499	-0.248908	0.025067	-0.250979	-0.19152	-0.286543	-0.26987	0.222634	-0.0625272	0.099445	-0.0102478	0.086165	0.689534	0.575323
P01877	IGHA2_HUMAN	Immunoglobulin heavy constant alpha 2 (Ig alpha-2 chain C region) (Ig alpha-2 chain C region BUT) (Ig alpha-2 chain C region LAN)	IGHA2	-0.107704	-0.0314097	0.0443688	0.111349	-0.312039	0.171411	0.0347284	0.192015	0.00216113	-0.00890003	0.172546	-0.00214319	0.00876903	0.0772898	-0.143633	0.211885	0.010081	-0.108747	0.124756	0.0309479	-0.0697838	-0.0824861	0.0365106	-0.0480055	-0.00229579	-0.073521	0.102921	0.0592088	-0.087146	-0.310809	0.0850118	-0.257023	-0.231181	0.0431505	0.21057	-0.0542785	-0.352797	0.0190007	-0.132898	0.213459	0.0465439	-0.0125563	0.337757	0.286361	0.226423	0.490372
P01903	DRA_HUMAN	HLA class II histocompatibility antigen, DR alpha chain (MHC class II antigen DRA)	HLA-DRA HLA-DRA1	-0.126972	-0.0142295	-0.122517	0.239081	-0.0440641	0.167249	0.156482	-0.0331991	0.0137388	0.0559062	0.14402	-0.0999444	0.221871	0.0203846	-0.184212	0.175539	0.0868874	-0.288601	0.250901	0.0648303	-0.168266	-0.0528491	0.041167	-0.101709	-0.156644	-0.0632666	-0.0152708	0.0806572	-0.167542	-0.2912	0.0937667	-0.220116	-0.173273	-0.0306872	0.1387	-0.241246	-0.126333	-0.23522	-0.0447972	0.0027728	-0.169128	0.0218368	0.0805584	0.0375564	0.328513	0.299839
P02144	MYG_HUMAN	Myoglobin	MB	0.190135	-0.209193	-0.0804277	-0.0649052	0.207262	0.186454	-0.142827	-0.170594	-0.00119634	0.141453	-0.101932	-0.199864	0.139742	0.042254	0.112042	0.000553409	-0.0974774	0.0532814	-0.046632	0.127068	0.144018	0.125949	-0.114244	0.0449106	-0.00767604	0.0457046	-0.0527303	0.00866078	0.0660909	0.0307187	-0.0505105	-0.00215606	0.173326	0.003161	-0.0979541	-0.201416	-0.0488796	-0.32851	-0.0259931	-0.156704	-0.357337	0.403198	-0.0662131	0.0543111	0.419383	0.0825415
P02452	CO1A1_HUMAN	Collagen alpha-1(I) chain (Alpha-1 type I collagen)	COL1A1	0.400822	0.0473265	-0.456642	-0.184442	0.182838	-0.140536	-0.029697	0.101374	-0.0129969	0.0915623	-0.0929964	-0.101555	-0.259876	-0.0188738	0.0634604	0.0736983	-0.0458463	0.177757	0.0758538	0.28083	0.00558122	-0.545331	-0.199808	-0.204939	-0.384961	-0.127396	-0.0237329	-0.314494	-0.202892	-0.0269669	0.14324	0.253109	0.500314	-0.0637356	-0.173349	-0.119735	0.186125	-0.276343	0.3185	-0.616402	-0.502873	-0.133568	-0.194918	-0.413038	-0.23243	-0.236153
P02461	CO3A1_HUMAN	Collagen alpha-1(III) chain	COL3A1	0.122844	0.104241	-0.158695	-0.169202	0.159561	-0.0594599	-0.123272	0.100642	0.00682005	0.0809556	0.00273494	-0.0491453	-0.292491	-0.02283	0.0177	0.00426711	-0.0948201	0.1337	0.116194	0.214479	0.0488351	-0.365266	-0.162001	-0.0850565	-0.266202	-0.108024	0.0503382	-0.176138	-0.123285	0.180769	0.116718	0.0902671	0.252931	0.0223096	-0.121095	-0.0950764	0.0810323	-0.207394	0.109291	-0.239827	-0.266232	-0.0118577	-0.0371934	-0.14606	-0.147843	-0.0407519
P02462	CO4A1_HUMAN	Collagen alpha-1(IV) chain [Cleaved into: Arresten]	COL4A1	0.0467919	0.0218421	-0.0404463	-0.206108	0.141963	-6.07026e-06	0.0764016	-0.114719	0.0392662	0.0515307	-0.0251387	-0.101883	0.071358	0.179035	0.0836773	0.0478968	-0.0954498	-0.0365982	0.0630738	-0.00040743	0.0227426	0.11067	-0.00139006	-0.129647	-0.252663	-0.0907661	-0.0262098	-0.23252	-0.105843	-0.351458	-0.0287966	-0.136425	0.123841	0.0226026	-0.185851	-0.378284	-0.275722	-0.331128	-0.00586261	-0.119752	-0.371281	0.299477	0.173231	0.00899554	0.0712973	-0.00355052
P02647	APOA1_HUMAN	Apolipoprotein A-I (Apo-AI) (ApoA-I) (Apolipoprotein A1) [Cleaved into: Proapolipoprotein A-I (ProapoA-I); Truncated apolipoprotein A-I (Apolipoprotein A-I(1-242))]	APOA1	-0.0578554	-0.0740513	0.146653	0.0803395	-0.0212549	0.034618	-0.0308525	-0.120144	0.00478779	0.0582631	-0.079364	-0.0548238	0.157906	-0.12095	0.139633	-0.0238944	-0.0668393	-0.166267	0.0225736	-0.0760303	0.0467175	0.111536	0.0262134	0.162479	0.203872	0.146629	0.030894	0.217543	-0.11491	-0.250947	0.0792333	-0.108999	-0.110188	-0.0329061	-0.0480814	-0.0659663	-0.130388	-0.201961	-0.329894	0.271641	-0.00510122	0.317498	-0.22132	0.0866233	0.846235	0.406787
P02649	APOE_HUMAN	Apolipoprotein E (Apo-E)	APOE	0.257016	0.0581923	-0.378452	-0.1525	0.32468	-0.0591007	-0.0273479	-0.0227034	-0.0030556	0.0982576	-0.0639358	-0.141609	-0.0953886	-0.00235312	-0.00401825	0.0890802	0.0699711	0.0871069	0.108805	0.179259	-0.0303828	-0.349033	-0.168804	-0.150782	-0.323755	-0.149457	-0.0181502	-0.341815	-0.284045	-0.13619	0.1659	0.0659831	0.373612	-0.0555749	-0.257935	-0.390191	0.097356	-0.471742	0.223685	-0.617877	-0.672864	0.0165045	-0.14246	-0.340283	-0.0374547	-0.103061
P02652	APOA2_HUMAN	Apolipoprotein A-II (Apo-AII) (ApoA-II) (Apolipoprotein A2) [Cleaved into: Proapolipoprotein A-II (ProapoA-II); Truncated apolipoprotein A-II (Apolipoprotein A-II(1-76))]	APOA2	0.12189	-0.122839	0.100218	-0.0487577	-0.000704766	-0.0447995	-0.0689292	-0.120466	0.00202452	0.0708891	-0.0846037	-0.0483246	0.0920284	-0.0991926	0.155566	-0.04035	-0.12751	-0.0779934	0.00113691	-0.111561	0.0769854	0.0921963	0.0567808	0.10899	0.0922475	0.0748824	-0.0209422	0.128977	-0.0770719	-0.328879	0.106179	0.0288675	0.0526018	-0.046328	-0.0845505	-0.0163961	-0.0981558	-0.198449	-0.226072	0.110854	-0.0914316	0.316433	-0.246344	-0.043749	0.725706	0.272452
P02654	APOC1_HUMAN	Apolipoprotein C-I (Apo-CI) (ApoC-I) (Apolipoprotein C1) [Cleaved into: Truncated apolipoprotein C-I]	APOC1	-0.233777	-0.0647603	0.252225	0.0732633	0.0958154	0.000238511	0.0897479	-0.0875093	-0.00273692	0.293268	0.0195174	-0.326212	0.347638	-0.0205182	-0.0487014	-0.0078057	0.059038	-0.147555	0.0781148	-0.228872	0.131568	0.169581	0.15759	0.318205	0.217869	0.213699	0.131744	0.289035	0.0318777	-0.0458369	0.11849	-0.0558657	-0.218345	-0.101061	-0.0395732	-0.034835	0.0887317	-0.118417	-0.32486	0.366727	0.176148	0.226327	-0.305134	0.125734	0.711508	0.208542
P02655	APOC2_HUMAN	Apolipoprotein C-II (Apo-CII) (ApoC-II) (Apolipoprotein C2) [Cleaved into: Proapolipoprotein C-II (ProapoC-II)]	APOC2 APC2	-0.129857	-0.0859904	0.0957057	0.0559888	0.0313882	0.146776	0.0589294	-0.0761395	-0.0131904	0.238147	-0.00970971	-0.300494	0.199357	-0.0951234	0.0367426	0.0413144	0.0813027	-0.154732	0.130915	-0.149841	0.13399	0.0637575	0.135445	0.206365	0.0314007	0.205556	0.0911723	0.209087	-0.00254584	-0.155714	0.11035	-0.153084	-0.116131	-0.0770231	-0.069577	-0.148453	-0.0922547	-0.232714	-0.235075	0.193668	-0.0741888	0.266967	-0.163184	0.107401	0.796601	0.311645
P02656	APOC3_HUMAN	Apolipoprotein C-III (Apo-CIII) (ApoC-III) (Apolipoprotein C3)	APOC3	-0.241037	-0.048741	0.191549	0.0908379	0.0541012	0.123093	0.0605039	-0.0901332	0.0100081	0.226419	0.0449835	-0.279549	0.240062	-0.12895	-0.0159695	-0.029264	0.118639	-0.124945	0.0933854	-0.157435	0.15064	0.000522074	0.0793286	0.239967	0.0436722	0.194452	0.115365	0.223737	-0.0201092	-0.0318113	0.143709	-0.237135	-0.184537	-0.0642686	-0.112404	-0.180984	-0.12977	-0.210343	-0.246131	0.296989	-0.0236422	0.30587	-0.0689886	0.169607	0.790062	0.313499
P02671	FIBA_HUMAN	Fibrinogen alpha chain [Cleaved into: Fibrinopeptide A; Fibrinogen alpha chain]	FGA	-0.0279044	-0.0866867	0.112668	0.026613	-0.136918	0.145274	0.0122041	-0.154398	-0.0016677	0.0525712	-0.0827531	-0.0254793	0.156409	0.037302	0.085	0.0444029	-0.0540785	-0.22364	0.0853192	-0.0259034	0.172737	0.186413	0.129234	0.135631	0.00144654	0.0451914	0.0225384	0.135252	-0.0601439	-0.218239	0.0921191	-0.125258	-0.138908	-0.179126	-0.0442348	-0.137492	-0.0803983	-0.181668	-0.231943	0.241713	-0.00416256	0.180661	-0.131121	0.0421857	0.619411	0.230322
P02675	FIBB_HUMAN	Fibrinogen beta chain [Cleaved into: Fibrinopeptide B; Fibrinogen beta chain]	FGB	-0.250414	0.0111061	0.260378	0.0461897	-0.107174	0.125911	0.0397655	-0.118082	0.00268312	0.062252	-0.0348063	-0.0651945	0.239396	0.00460854	-0.0137242	-0.0117699	0.00174464	-0.249994	0.0823551	-0.144858	0.126508	0.257558	0.124996	0.226726	0.104072	0.0653307	0.108457	0.237876	-0.0479446	-0.256663	0.0414108	-0.226932	-0.329504	-0.0846611	0.00888463	-0.111799	-0.11539	-0.0564562	-0.336539	0.433222	0.197878	0.210786	-0.0342837	0.236375	0.606149	0.290636
P02679	FIBG_HUMAN	Fibrinogen gamma chain	FGG PRO2061	-0.170642	-0.036192	0.19777	0.0547405	-0.0909897	0.139306	0.023584	-0.128865	0.0017391	0.10058	-0.0446148	-0.0899859	0.236597	-0.0227101	-0.0187939	0.00636168	-0.00461857	-0.228636	0.070693	-0.104502	0.143994	0.195423	0.130409	0.216589	0.0676316	0.0683253	0.120805	0.212715	-0.0488164	-0.229989	0.0828702	-0.139954	-0.235942	-0.110603	0.00127739	-0.0895161	-0.0392965	-0.0976615	-0.3063	0.344164	0.144796	0.165777	-0.119772	0.158052	0.612308	0.243995
P02741	CRP_HUMAN	C-reactive protein [Cleaved into: C-reactive protein(1-205)]	CRP PTX1	-0.262665	-0.236867	0.557026	-0.0608442	-0.0625013	0.293851	-0.13097	-0.185351	-0.0013599	-0.0301891	0.118857	-0.0260108	0.149581	0.0442779	0.0277669	-0.0616444	-0.0585059	-0.0369635	-0.0164134	-0.0157991	0.185827	0.771449	0.0294813	0.32336	0.308437	0.112541	0.0223413	0.332359	0.220667	-0.0734698	-0.146831	-0.199313	-0.317304	-0.000429602	0.0942836	-0.0551721	-0.117981	-0.100588	-0.488437	0.591404	0.25373	0.356555	0.149486	0.442151	0.398021	0.380398
P02743	SAMP_HUMAN	Serum amyloid P-component (SAP) (9.5S alpha-1-glycoprotein) [Cleaved into: Serum amyloid P-component(1-203)]	APCS PTX2	-0.192962	-0.082184	0.298337	0.00848531	-0.124661	0.113233	0.0295603	-0.0600036	-0.00900833	0.129653	-0.0829561	-0.131907	0.162465	0.0486942	0.0823643	-0.0375593	-0.0892673	-0.0808391	0.000164662	-0.163337	0.258353	0.283514	0.132473	0.212776	0.183407	0.254684	0.0758075	0.350312	0.113001	-0.00554046	-0.016812	-0.284501	-0.36705	-0.1809	-0.0604065	-0.0820466	-0.178166	-0.0386767	-0.395995	0.515774	0.178181	0.340937	-0.0333495	0.240529	0.775274	0.41503
P02745	C1QA_HUMAN	Complement C1q subcomponent subunit A	C1QA	0.319915	-0.244738	-0.101696	0.0306378	-0.143822	0.218663	-0.146431	-0.23551	-0.0106381	0.0319393	-0.053198	-0.0349984	0.139936	-0.120118	0.159921	0.230261	-0.0427196	0.00563705	-0.0519729	0.299244	0.0894953	0.00565633	-0.0069511	0.0458365	-0.0454819	-0.0527907	-0.0584548	0.086201	-0.0700096	-0.335585	0.192044	0.122265	0.284388	-0.05967	0.0700384	-0.0933899	-0.0746032	-0.366208	-0.0637168	-0.217754	-0.411591	0.032534	-0.288709	-0.30111	0.482753	0.220059
P02746	C1QB_HUMAN	Complement C1q subcomponent subunit B	C1QB	0.355177	-0.185093	-0.196852	0.0678703	-0.160879	0.141281	-0.108178	-0.200773	-0.0295319	-0.0445875	-0.0992055	0.0469588	0.0816933	-0.0591775	0.170913	0.24235	-0.00851554	-0.0210447	-0.0337478	0.289713	0.0815338	-0.233585	0.00663761	-0.0269935	-0.089378	-0.05708	-0.0815584	-0.0284445	-0.147928	-0.300117	0.169191	0.0817299	0.307574	-0.0875867	0.0382019	-0.139687	-0.132428	-0.366057	-0.0211999	-0.298063	-0.488821	-0.0309431	-0.199209	-0.328344	0.377995	0.169203
P02747	C1QC_HUMAN	Complement C1q subcomponent subunit C	C1QC C1QG	0.397107	-0.0890498	-0.347972	0.00508263	-0.151839	0.140189	-0.0622466	-0.171637	-0.0127782	-0.114051	-0.0910189	0.113857	0.0340232	0.00120126	0.181036	0.177878	0.00436255	0.0317611	-0.0512242	0.311764	0.0693362	-0.285034	-0.0244849	-0.110431	-0.16063	-0.163297	-0.110252	-0.232204	-0.166073	-0.333645	0.144827	0.0241271	0.36727	-0.101728	-0.0251918	-0.187813	-0.21047	-0.332283	0.118355	-0.428757	-0.577865	-0.0869974	-0.030308	-0.320931	0.112398	0.050625
P02748	CO9_HUMAN	Complement component C9 [Cleaved into: Complement component C9a; Complement component C9b]	C9	0.0592449	-0.226749	-0.0494766	0.0983741	0.0189624	0.358464	-0.114937	-0.119454	-0.00230695	0.11992	-0.0500682	-0.112975	0.114603	-0.0531348	0.101115	0.125446	-0.0274694	-0.0916678	0.129513	0.191752	0.177351	0.139283	0.0242856	0.0457231	-0.0209149	0.0752276	-0.013786	0.191577	-0.119089	-0.287318	0.0251129	-0.199206	-0.0561437	-0.227824	-0.0368318	-0.251663	-0.105066	-0.341372	-0.174368	-0.00921287	-0.326782	0.169877	-0.18676	-0.04375	0.785653	0.423338
P02749	APOH_HUMAN	Beta-2-glycoprotein 1 (APC inhibitor) (Activated protein C-binding protein) (Anticardiolipin cofactor) (Apolipoprotein H) (Apo-H) (Beta-2-glycoprotein I) (B2GPI) (Beta(2)GPI)	APOH B2G1	-0.0936703	-0.0817626	0.0467208	0.1414	0.0931856	0.111361	-0.0365641	-0.0544133	0.020507	0.124815	0.000318707	-0.100957	0.272655	-0.0289379	0.0504063	0.0927475	-0.00707332	-0.251261	0.124033	-0.0582335	0.0284878	-0.0526108	0.0309619	0.0874383	0.0202565	0.0797398	0.0623924	0.163542	-0.216741	-0.349118	0.145561	-0.208098	-0.133265	-0.216315	-0.156793	-0.316099	-0.0973449	-0.275385	-0.119791	0.119216	-0.209642	0.217737	-0.22821	-0.0502252	0.846403	0.333337
P02750	A2GL_HUMAN	Leucine-rich alpha-2-glycoprotein (LRG)	LRG1 LRG	0.0418723	-0.326529	0.165637	0.0486634	-0.0674488	0.363746	-0.130269	-0.206081	0.0073078	-0.0177222	-0.0226854	0.00198259	0.0728867	0.00313694	0.163905	0.0850547	-0.0273465	-0.0963875	0.0403462	0.216378	0.197533	0.445761	-0.0627485	0.0940069	0.0987523	0.0647514	-0.129382	0.25912	0.0390371	-0.258854	-0.0314809	-0.151452	-0.109486	-0.186372	0.01092	-0.173228	-0.0955416	-0.295682	-0.27821	0.235117	-0.136066	0.28612	-0.133844	0.061268	0.680084	0.416822
P02751	FINC_HUMAN	Fibronectin (FN) (Cold-insoluble globulin) (CIG) [Cleaved into: Anastellin; Ugl-Y1; Ugl-Y2; Ugl-Y3]	FN1 FN	-0.121229	0.0679177	-0.0213293	-0.00720812	0.186133	-0.0271504	0.121798	-0.0638439	0.0103245	0.128877	-0.031299	-0.106344	0.178009	0.0424688	-0.0808114	0.0270786	0.129097	-0.222957	0.221428	-0.0437542	-0.0343582	-0.175446	-0.0168985	0.0408835	-0.113926	0.0127417	0.133385	0.00907073	-0.306895	-0.34519	0.186288	-0.202734	-0.0491437	-0.119892	-0.287575	-0.522274	-0.0492712	-0.412943	-0.0341835	-0.00181845	-0.339339	0.200604	-0.107081	-0.100536	0.407611	0.145454
P02753	RET4_HUMAN	Retinol-binding protein 4 (Plasma retinol-binding protein) (PRBP) (RBP) [Cleaved into: Plasma retinol-binding protein(1-182); Plasma retinol-binding protein(1-181); Plasma retinol-binding protein(1-179); Plasma retinol-binding protein(1-176)]	RBP4 PRO2222	-0.281626	0.103396	0.187445	0.0924638	0.110458	0.00466351	-0.0265988	-0.0468346	-0.0117919	0.0337953	0.044612	-0.0567272	0.386784	-0.0204374	-0.0589029	0.0541177	0.125968	-0.183195	0.10303	-0.123441	0.0797619	0.0253165	-0.017694	0.182972	0.0532026	0.080775	0.0307552	0.16889	-0.128393	-0.1185	0.11985	-0.319109	-0.203484	-0.0862277	-0.230974	-0.326761	-0.158729	-0.187904	-0.126215	0.212861	-0.148388	0.277471	-0.0370525	0.103908	0.68998	0.245577
P02760	AMBP_HUMAN	Protein AMBP [Cleaved into: Alpha-1-microglobulin (Protein HC) (Alpha-1 microglycoprotein) (Complex-forming glycoprotein heterogeneous in charge); Inter-alpha-trypsin inhibitor light chain (ITI-LC) (Bikunin) (EDC1) (HI-30) (Uronic-acid-rich protein); Trypstatin]	AMBP HCP ITIL	-0.128697	-0.0783708	0.102274	0.092227	-0.0385781	0.201201	-0.029081	-0.0417011	0.0112992	0.0517634	-0.0672568	-0.0499415	0.256981	0.0521194	0.0563369	0.10013	0.031151	-0.206627	0.108725	-0.0283544	0.172652	0.0948677	0.00583269	0.126483	0.0132468	0.0845432	-0.0623468	0.223042	-0.132226	-0.300938	0.0500355	-0.317034	-0.206319	-0.171132	-0.14327	-0.328971	-0.249956	-0.317538	-0.267853	0.233354	-0.192786	0.330233	-0.0738614	0.142765	0.918398	0.467006
P02763	A1AG1_HUMAN	Alpha-1-acid glycoprotein 1 (AGP 1) (Orosomucoid-1) (OMD 1)	ORM1 AGP1	0.0988681	-0.326459	0.0847604	0.0805579	-0.0272015	0.332437	-0.096608	-0.275038	-0.000956275	0.0318549	0.00905371	-0.0314654	-0.0192472	-0.0472631	0.0931342	0.172922	0.0121731	-0.00307054	-0.00622479	0.282518	0.192633	0.262443	-0.117529	0.0736697	-0.0296689	0.0811911	-0.121279	0.273435	0.0138996	-0.209998	0.0184266	-0.0565693	0.011296	-0.0808188	0.0404708	-0.146794	0.0270692	-0.298008	-0.0918532	0.0349152	-0.28758	0.19085	-0.281156	-0.0540504	0.614327	0.402019
P02765	FETUA_HUMAN	Alpha-2-HS-glycoprotein (Alpha-2-Z-globulin) (Ba-alpha-2-glycoprotein) (Fetuin-A) [Cleaved into: Alpha-2-HS-glycoprotein chain A; Alpha-2-HS-glycoprotein chain B]	AHSG FETUA PRO2743	0.0333683	-0.0108913	-0.0766589	0.00280557	0.0599252	0.198661	-0.128692	-0.116731	0.0056375	0.128695	-0.111475	-0.128548	0.00474502	-0.137319	0.0563869	0.0358812	-0.139009	-0.0941163	0.0404089	-0.010716	-0.00435552	0.0146277	-0.0594825	0.0227613	0.0257878	0.0120473	-0.0210664	0.106037	-0.196348	-0.543516	0.0266002	-0.119683	0.020057	-0.0745879	-0.138168	-0.202286	-0.157261	-0.347073	-0.17172	-0.00146747	-0.254262	0.340089	-0.198683	0.0784677	0.791807	0.375639
P02766	TTHY_HUMAN	Transthyretin (ATTR) (Prealbumin) (TBPA)	TTR PALB	0.240484	0.0213392	-0.432586	-0.0986061	0.225592	0.0404473	0.091554	-0.0519246	0.0125887	-0.00505351	-0.126597	-0.0662325	-0.156122	-0.108731	0.115894	-0.0334095	0.0305137	0.0329829	0.205534	0.182145	-0.108169	-0.393133	-0.148756	-0.253732	-0.455538	-0.0900695	-0.0743892	-0.408181	-0.309637	-0.223457	0.0912233	-0.111015	0.365607	-0.0797657	-0.363305	-0.409518	-0.103763	-0.366167	0.421547	-0.612715	-0.7426	0.155388	0.0431551	-0.268877	-0.00429208	-0.113776
P02768	ALBU_HUMAN	Albumin	ALB GIG20 GIG42 PRO0903 PRO1708 PRO2044 PRO2619 PRO2675 UNQ696/PRO1341	0.0779307	-0.165715	0.0495273	0.00938767	-0.0224643	0.176083	-0.129116	-0.0797162	0.0160072	-0.0285979	-0.0867889	0.0113947	0.0496761	-0.0744052	0.144617	0.103901	-0.118441	-0.109168	0.0358736	0.0498509	0.0715488	0.0353858	-0.055441	0.0741334	0.0874678	0.0307363	-0.0753035	0.131716	-0.168171	-0.507057	0.0343597	-0.161741	-0.0414496	-0.0451319	-0.0359905	-0.236144	-0.250712	-0.342745	-0.250231	0.0967201	-0.236774	0.355779	-0.119379	0.0616604	0.834372	0.509347
P02774	VTDB_HUMAN	Vitamin D-binding protein (DBP) (VDB) (Gc protein-derived macrophage activating factor) (Gc-MAF) (GcMAF) (Gc-globulin) (Group-specific component) (Gc) (Vitamin D-binding protein-macrophage activating factor) (DBP-maf)	GC	0.101217	-0.12815	-0.0699001	0.0605567	0.0914211	0.146964	-0.124843	-0.0943028	0.0167716	0.101805	-0.157451	-0.0856287	0.11767	-0.10483	0.123418	0.0834144	-0.0337788	-0.128806	0.0580498	0.142731	0.114179	0.00230651	-0.0272601	0.0159528	-0.0546793	0.081605	-0.0960727	0.120755	-0.170806	-0.367467	0.093621	-0.130454	0.0324373	-0.176238	-0.17527	-0.249344	-0.114409	-0.300611	-0.0897246	-0.0433494	-0.339252	0.27409	-0.293445	-0.128024	0.832338	0.317685
P02778	CXL10_HUMAN	C-X-C motif chemokine 10 (10 kDa interferon gamma-induced protein) (Gamma-IP10) (IP-10) (Small-inducible cytokine B10) [Cleaved into: CXCL10(1-73)]	CXCL10 INP10 SCYB10	0.135282	-0.00320813	-0.113856	-0.00205742	-0.155663	0.16481	-0.0731135	-0.147279	-0.008073	-0.0560923	-0.0565524	0.0089062	-0.0896978	-0.0678761	0.172957	-0.114383	-0.176417	-0.102704	-0.0825029	-0.0752387	-0.0335983	0.0288009	0.102417	-0.079572	-0.027393	-0.038605	-0.203846	-0.0434827	0.084128	0.0384434	-0.0782187	-0.0402218	0.0814157	-0.0187323	0.0549865	0.0742612	-0.259234	-0.0322693	-0.0701468	0.00831153	-0.109459	0.298221	0.116961	-0.0190902	0.245957	0.057611
P02786	TFR1_HUMAN	Transferrin receptor protein 1 (TR) (TfR) (TfR1) (Trfr) (T9) (p90) (CD antigen CD71) [Cleaved into: Transferrin receptor protein 1, serum form (sTfR)]	TFRC	-0.389563	0.0992719	0.31727	0.157106	-0.149117	0.0797225	0.0431881	-0.0479916	0.00765405	-0.0197511	0.0937333	0.0405252	0.0653306	0.0729088	-0.0796835	-0.040185	0.153177	-0.158894	0.118414	0.0195763	0.112151	0.269265	0.0616481	0.171309	0.175171	0.100338	-0.0993555	0.214901	0.013122	-0.0531807	-0.0926393	-0.394653	-0.460429	-0.0992726	0.0341868	-0.104455	-0.254913	-0.000156182	-0.386742	0.580253	0.214757	0.162765	0.146261	0.310809	0.399286	0.405793
P02787	TRFE_HUMAN	Serotransferrin (Transferrin) (Beta-1 metal-binding globulin) (Siderophilin)	TF PRO1400	-0.0502943	0.0427288	-0.0089251	-0.0482891	0.0603601	0.202968	-0.132681	-0.0814156	0.00494907	-0.0766496	-0.0455311	0.0633645	0.022717	-0.156687	0.0459251	0.0536028	-0.0627186	-0.193702	0.143578	0.0714003	-0.0477119	-0.00246801	-0.0760727	0.0216898	-0.036747	-0.0525105	-0.0859211	0.101091	-0.291746	-0.469209	-0.0415069	-0.290116	-0.0447823	-0.0462063	-0.199319	-0.406611	-0.317675	-0.358681	-0.115611	0.00162521	-0.371329	0.316605	0.000291021	0.0725931	0.702685	0.427765
P02788	TRFL_HUMAN	Lactotransferrin (Lactoferrin) (EC 3.4.21.-) (Growth-inhibiting protein 12) (Talalactoferrin) [Cleaved into: Lactoferricin-H (Lfcin-H); Kaliocin-1; Lactoferroxin-A; Lactoferroxin-B; Lactoferroxin-C]	LTF GIG12 LF	-0.471342	-0.0111044	0.719385	0.0208605	-0.13169	-0.138088	0.0457377	-0.014899	-0.0122128	-0.0877982	0.110432	0.0971881	0.215599	0.102071	-0.00526761	-0.139363	0.0555518	-0.185858	0.0379754	-0.316519	0.120661	0.488189	0.106108	0.334529	0.383069	0.158601	0.110696	0.421955	0.136544	0.0274038	-0.0143119	-0.203726	-0.5936	0.00158171	0.0643853	0.0498138	-0.0435341	0.207483	-0.465214	0.904314	0.691887	0.205965	0.0866048	0.340554	0.184635	0.12353
P02790	HEMO_HUMAN	Hemopexin (Beta-1B-glycoprotein)	HPX	-0.260058	-0.0735282	0.198026	0.201063	-0.0781263	0.216352	0.0333791	-0.102573	0.0195756	-0.0232516	-0.000313158	0.038054	0.15507	-0.103785	0.0808469	0.088082	0.0719728	-0.132778	0.106341	0.0285437	0.0521921	0.240703	0.0230374	0.0366311	0.00551489	0.111248	-0.187758	0.239333	-0.0689173	-0.217621	0.0745357	-0.43558	-0.264462	-0.1444	-0.136857	-0.329401	-0.357374	-0.20852	-0.203239	0.336662	-0.169816	0.316907	0.0979147	0.213759	0.757829	0.495484
P02792	FRIL_HUMAN	Ferritin light chain (Ferritin L subunit)	FTL	-0.134289	-0.138533	0.258692	0.0773347	0.15657	-0.0529524	-0.103743	0.0813584	0.0150869	0.0523285	0.0535824	-0.0520388	0.170437	0.0337611	-0.0572492	-0.0820958	0.0459267	-0.0256193	-0.0336361	-0.111878	0.0377813	0.201283	-0.0622593	0.34884	0.150953	-0.0114144	0.325267	0.217084	0.106099	0.0157953	-0.0276878	0.349225	-0.00482543	0.412452	0.452464	0.279876	0.193193	-0.0636607	-0.323322	0.22033	0.343856	-0.00601235	-0.153968	0.288234	0.0153141	0.0226791
P02794	FRIH_HUMAN	Ferritin heavy chain (Ferritin H subunit) (EC 1.16.3.1) (Cell proliferation-inducing gene 15 protein) [Cleaved into: Ferritin heavy chain, N-terminally processed]	FTH1 FTH FTHL6 OK/SW-cl.84 PIG15	-0.353194	0.12963	0.36652	0.171536	0.106831	-0.249503	-0.0394466	0.0210884	-0.0537831	0.133922	0.118064	-0.0805545	0.21862	-0.00438881	-0.155628	-0.173892	0.13839	-0.039945	-0.00424973	-0.202028	-0.00268766	0.253399	0.0216334	0.342313	0.266614	0.032986	0.289008	0.225114	0.161103	0.344693	0.0211789	0.319139	-0.126282	0.337486	0.38089	0.398824	0.338316	0.143838	-0.317081	0.448411	0.599708	-0.0940579	-0.204072	0.169158	-0.0971536	-0.148281
P03950	ANGI_HUMAN	Angiogenin (EC 3.1.27.-) (Ribonuclease 5) (RNase 5)	ANG RNASE5	0.323324	-0.0644898	-0.341862	-0.20501	0.27225	0.0907078	-0.145783	0.023605	0.0238198	0.15243	-0.140338	-0.196251	-0.0378172	0.00469402	0.120793	-0.0348314	-0.155597	0.126395	-0.0478339	0.151864	0.0152614	-0.219462	-0.0398204	-0.238324	-0.324462	-0.056842	0.00901466	-0.252532	-0.0326157	0.161309	0.0150792	0.0657363	0.365446	-0.146146	-0.235193	-0.214989	0.0332606	-0.393179	0.175075	-0.478121	-0.5489	0.243026	0.0295471	-0.236635	0.0993992	-0.141644
P03951	FA11_HUMAN	Coagulation factor XI (FXI) (EC 3.4.21.27) (Plasma thromboplastin antecedent) (PTA) [Cleaved into: Coagulation factor XIa heavy chain; Coagulation factor XIa light chain]	F11	-0.110155	-0.112346	0.0564433	0.0915355	-0.0918509	0.286031	0.0577624	-0.124887	-0.0092152	0.119656	-0.0847524	-0.106736	0.0966791	-0.0733971	0.0712322	0.0967359	0.0371888	-0.0198773	0.0851323	-0.023536	0.15379	0.0459674	0.0715857	0.00596685	-0.0478708	0.140481	0.00478737	0.134259	-0.0253646	0.0111651	0.0735403	-0.333166	-0.141579	-0.137331	-0.104782	-0.237902	-0.320926	-0.26463	-0.211645	0.204374	-0.185805	0.294488	0.0879334	0.213858	0.815097	0.480012
P03952	KLKB1_HUMAN	Plasma kallikrein (EC 3.4.21.34) (Fletcher factor) (Kininogenin) (Plasma prekallikrein) (PKK) [Cleaved into: Plasma kallikrein heavy chain; Plasma kallikrein light chain]	KLKB1 KLK3	-0.101065	-0.110934	0.205122	0.0628596	-0.0700013	0.134831	-0.0288602	-0.139771	0.00381334	0.129815	-0.0678597	-0.139865	0.213879	-0.150118	0.0622381	0.0873985	-0.036312	-0.158987	0.0777158	-0.098622	0.131517	0.14803	0.123607	0.164079	0.109846	0.154216	0.136875	0.279908	-0.093854	-0.390466	0.0639057	-0.14186	-0.204885	-0.114467	-0.0347185	-0.152256	-0.165435	-0.258947	-0.374956	0.340212	0.0439447	0.258468	-0.161466	0.183603	0.87313	0.467233
P03973	SLPI_HUMAN	Antileukoproteinase (ALP) (BLPI) (HUSI-1) (Mucus proteinase inhibitor) (MPI) (Protease inhibitor WAP4) (Secretory leukocyte protease inhibitor) (Seminal proteinase inhibitor) (WAP four-disulfide core domain protein 4)	SLPI WAP4 WFDC4	0.379971	-0.237995	-0.110957	-0.110378	0.119737	-0.111786	-0.0123152	-0.158355	-0.0308858	0.17721	-0.133996	-0.201051	0.15195	0.0940464	0.0845415	-0.068649	0.0211396	0.0390679	-0.112162	0.0606468	0.179753	0.0517712	0.0141842	-0.0128561	-0.144828	-0.0147921	0.0383912	-0.171396	0.164177	0.000869366	0.123326	0.229193	0.330345	-0.168564	-0.231939	-0.122168	0.144108	-0.401033	-0.0167632	-0.170609	-0.343252	0.292367	-0.168667	-0.275144	0.174829	-0.266284
P04003	C4BPA_HUMAN	C4b-binding protein alpha chain (C4bp) (Proline-rich protein) (PRP)	C4BPA C4BP	-0.0750225	-0.1795	0.233764	0.0465376	-0.144133	0.141974	0.0469524	-0.152105	-0.00407154	0.171971	-0.073154	-0.133781	0.169733	-0.0304992	0.0902159	0.0601926	-0.0370724	-0.102428	0.076681	-0.131969	0.201408	0.225988	0.164173	0.167227	0.122078	0.187878	0.0449352	0.295175	0.0378654	-0.162702	0.0476832	-0.163144	-0.247899	-0.247887	-0.0637851	-0.0522946	-0.0980242	-0.108533	-0.317653	0.407255	0.12536	0.217263	-0.215286	0.093708	0.841641	0.404115
P04004	VTNC_HUMAN	Vitronectin (VN) (S-protein) (Serum-spreading factor) (V75) [Cleaved into: Vitronectin V65 subunit; Vitronectin V10 subunit; Somatomedin-B]	VTN	-0.119468	-0.119996	0.123249	0.0523083	0.0294594	0.232422	-0.0213105	-0.122551	-0.00584487	0.150863	-0.0755065	-0.202794	0.192643	-0.0195251	0.0384543	0.0724203	0.0141835	-0.185226	0.117286	-0.00250663	0.123108	0.171933	0.0122985	0.118926	0.0416432	0.110773	-0.0134276	0.194837	-0.101904	-0.268587	0.0419524	-0.280804	-0.207806	-0.196864	-0.15846	-0.352217	-0.15234	-0.348047	-0.269468	0.186601	-0.213697	0.33674	-0.165405	0.0944315	0.889108	0.402277
P04062	GLCM_HUMAN	Lysosomal acid glucosylceramidase (Lysosomal acid GCase) (EC 3.2.1.45) (Acid beta-glucosidase) (Alglucerase) (Beta-glucocerebrosidase) (Beta-GC) (Cholesterol glucosyltransferase) (SGTase) (EC 2.4.1.-) (Cholesteryl-beta-glucosidase) (EC 3.2.1.-) (D-glucosyl-N-acylsphingosine glucohydrolase) (Imiglucerase)	GBA GC GLUC	-0.182468	-0.140451	0.279908	0.0350735	0.203487	0.108704	0.0173304	-0.315064	-0.0340266	0.227498	0.116488	-0.245555	0.117225	0.0583461	-0.119212	-0.231437	0.0914019	-0.0104279	0.0163365	-0.0404455	-0.0480953	0.353718	-0.0259722	0.138412	0.113473	0.0809134	0.0240303	0.272367	0.190568	0.102175	-0.0256569	-0.142281	-0.153265	0.0701252	-0.0207584	-0.0490424	0.0137634	-0.205457	-0.298377	0.384038	0.0287262	0.454309	0.0140221	0.142487	0.345245	0.179631
P04066	FUCO_HUMAN	Tissue alpha-L-fucosidase (EC 3.2.1.51) (Alpha-L-fucosidase I) (Alpha-L-fucoside fucohydrolase 1) (Alpha-L-fucosidase 1)	FUCA1 Nbla10230	-0.14481	0.104575	-0.197355	0.034321	0.455402	0.0280926	0.0762599	-0.00325088	-0.0217119	0.145887	0.0162861	-0.178254	0.187832	-0.0249367	-0.1164	-0.131699	0.120465	-0.0298552	0.103167	0.009416	-0.138289	-0.13237	-0.0667035	-0.00797897	-0.141272	-0.121046	0.0558868	-0.144669	-0.134774	-0.0399303	0.00803365	-0.181247	0.0654552	-0.0479489	-0.310723	-0.447863	0.0211589	-0.493848	-0.0447518	-0.158328	-0.390853	0.283687	0.0886714	0.00877694	0.150769	0.00505295
P04070	PROC_HUMAN	Vitamin K-dependent protein C (EC 3.4.21.69) (Anticoagulant protein C) (Autoprothrombin IIA) (Blood coagulation factor XIV) [Cleaved into: Vitamin K-dependent protein C light chain; Vitamin K-dependent protein C heavy chain; Activation peptide]	PROC	-0.0479423	-0.0489192	-0.101451	0.055424	0.220908	0.115209	0.0500921	-0.0691482	0.0330737	0.11482	-0.129203	-0.13133	0.10824	-0.0734148	-0.00446129	-0.0116792	0.0337881	-0.0657144	0.130518	-0.0301956	-0.0491778	-0.220698	0.0633311	-0.0348688	-0.163279	-0.0564579	0.0280812	0.0109132	-0.243398	-0.0650084	0.118521	-0.330975	-0.00449015	-0.201134	-0.295889	-0.46013	-0.248882	-0.407632	-0.029794	-0.0562948	-0.424283	0.32274	0.125354	0.00260511	0.5782	0.257034
P04075	ALDOA_HUMAN	Fructose-bisphosphate aldolase A (EC 4.1.2.13) (Lung cancer antigen NY-LU-1) (Muscle-type aldolase)	ALDOA ALDA	-0.0521208	-0.0458945	0.233761	0.0896582	0.0334844	-0.281331	-0.0126119	0.0253516	-0.0155732	-0.036403	0.0794402	0.0885674	0.0929288	0.0286758	0.0144156	-0.00530485	0.117274	0.0563176	-0.121269	-0.0363472	0.0390427	0.145361	0.0149141	0.232507	0.237281	0.0524016	0.136335	0.213644	0.110967	0.191281	0.128617	0.601762	0.0253548	0.275314	0.553288	0.4387	0.452599	0.0987356	-0.337025	0.276205	0.646632	-0.340419	-0.331687	-0.0503195	-0.254116	-0.139926
P04080	CYTB_HUMAN	Cystatin-B (CPI-B) (Liver thiol proteinase inhibitor) (Stefin-B)	CSTB CST6 STFB	0.110465	-0.140547	0.0846873	0.203306	-0.0646453	-0.225161	-0.025436	-0.0060443	0.0539567	0.0137941	0.126807	0.0105899	0.0653781	0.0157788	-0.0424926	0.103436	0.0544161	0.0686949	-0.204575	0.185624	-0.0643881	0.0911283	0.00943371	0.089965	0.0742108	-0.011571	0.136179	0.11766	0.069803	-0.239022	0.13125	0.581329	0.177602	0.306057	0.551847	0.396458	0.370713	0.0353348	-0.0976487	-0.0250934	0.275416	-0.385896	-0.32605	-0.138896	-0.29811	-0.187539
P04083	ANXA1_HUMAN	Annexin A1 (Annexin I) (Annexin-1) (Calpactin II) (Calpactin-2) (Chromobindin-9) (Lipocortin I) (Phospholipase A2 inhibitory protein) (p35)	ANXA1 ANX1 LPC1	-0.422412	-0.019227	0.500146	0.174186	-0.115873	-0.156463	0.122499	0.121874	-0.00632706	-0.0289676	0.0868726	0.0327525	0.266667	0.102871	-0.0489437	-0.0769323	0.0852562	-0.21657	0.154185	-0.324594	0.0678338	0.225788	0.144985	0.229197	0.324437	0.140795	0.148972	0.322603	0.00935008	-0.145966	0.0760477	-0.012302	-0.591691	-0.109797	0.156908	0.166018	0.257214	0.33389	-0.36499	0.717975	0.858122	-0.167538	-0.11674	0.189495	0.0219713	-0.0210216
P04085	PDGFA_HUMAN	Platelet-derived growth factor subunit A (PDGF subunit A) (PDGF-1) (Platelet-derived growth factor A chain) (Platelet-derived growth factor alpha polypeptide)	PDGFA PDGF1	0.270845	0.0108212	-0.446626	-0.139825	0.251686	0.0815159	0.0579509	-0.08702	0.0176491	0.0683739	-0.0421584	-0.132585	-0.0590466	-0.027276	0.0700658	0.0196053	-0.0233349	0.0106511	0.103983	0.188027	-0.0572267	-0.318355	-0.175151	-0.189931	-0.404868	-0.0763547	-0.115136	-0.391089	-0.292594	-0.310641	0.135002	0.0432193	0.424296	-0.09017	-0.29997	-0.384735	0.0441414	-0.43534	0.357678	-0.642274	-0.713253	0.0442397	-0.135487	-0.361032	-0.0772873	-0.246667
P04114	APOB_HUMAN	Apolipoprotein B-100 (Apo B-100) [Cleaved into: Apolipoprotein B-48 (Apo B-48)]	APOB	-0.207847	-0.106604	0.319621	0.0567095	-0.117194	0.114538	0.0547307	-0.127724	-0.000351046	0.139399	-0.0724575	-0.107596	0.133235	-0.04073	0.069735	0.0661839	-0.0203266	-0.0825675	0.0631928	-0.148673	0.20409	0.152474	0.145277	0.234139	0.173123	0.246735	0.105898	0.364242	0.0332619	-0.143343	0.0554891	-0.202753	-0.289331	-0.102859	-0.0368798	-0.049711	-0.190459	-0.0860441	-0.358848	0.455202	0.149875	0.268533	-0.101537	0.205279	0.80834	0.477976
P04156	PRIO_HUMAN	Major prion protein (PrP) (ASCR) (PrP27-30) (PrP33-35C) (CD antigen CD230)	PRNP ALTPRP PRIP PRP	0.485152	-0.0393028	-0.5496	-0.143544	0.2288	-0.0322704	0.00763616	-0.0910112	-6.68267e-05	0.101304	-0.155466	-0.0905175	-0.116696	-0.0289756	0.0646781	-0.0587281	0.0242938	0.149039	-0.00574047	0.184557	-0.00350532	-0.387457	-0.0822707	-0.262163	-0.435568	-0.155727	-0.0953546	-0.438111	-0.161891	0.185614	0.136012	0.267477	0.585486	-0.173939	-0.314013	-0.152255	0.265504	-0.353662	0.417819	-0.759117	-0.654035	-0.0621544	-0.293191	-0.549817	-0.169694	-0.403214
P04179	SODM_HUMAN	Superoxide dismutase [Mn], mitochondrial (EC 1.15.1.1)	SOD2	-0.30329	-0.113463	0.387853	0.288275	-0.0207554	-0.0814354	0.10223	-0.131442	-0.0120728	-0.0711592	0.177181	0.08585	0.153401	-0.0316257	-0.0692123	0.0299976	0.234027	-0.0200125	-0.014649	0.0765751	-0.0345891	0.331923	-0.0295816	0.25096	0.187539	0.120633	0.0126122	0.319098	0.115077	0.134419	0.143196	0.239499	-0.178947	0.309352	0.562473	0.225815	0.246698	0.0614062	-0.280489	0.399013	0.439654	-0.209075	-0.144688	0.15624	-0.0761314	0.051958
P04180	LCAT_HUMAN	Phosphatidylcholine-sterol acyltransferase (EC 2.3.1.43) (1-alkyl-2-acetylglycerophosphocholine esterase) (EC 3.1.1.47) (Lecithin-cholesterol acyltransferase) (Phospholipid-cholesterol acyltransferase) (Platelet-activating factor acetylhydrolase) (PAF acetylhydrolase)	LCAT	-0.0835609	0.0645162	-0.0771383	-0.10771	0.393872	0.16122	-0.133847	-0.075981	-0.00832731	0.0279846	-0.105363	-0.0224376	-0.0585044	-0.0251264	0.015559	-0.0193736	-0.0156087	0.00527686	0.0587842	0.0427676	-0.100921	0.103227	-0.0527135	-0.0430132	-0.113606	-0.0847237	-0.0534519	-0.0804213	-0.166403	-0.0838237	-0.0521821	-0.331104	0.0562292	-0.106107	-0.38437	-0.509845	-0.199324	-0.472552	-0.0508218	-0.111166	-0.464626	0.461163	0.168583	0.0362803	0.383971	0.264892
P04196	HRG_HUMAN	Histidine-rich glycoprotein (Histidine-proline-rich glycoprotein) (HPRG)	HRG	-0.0551825	-0.0688526	-0.0121985	0.171308	0.0924486	0.114711	-0.0344186	-0.113387	0.00507577	0.14824	-0.0371273	-0.124636	0.275239	-0.0246508	0.0200013	0.0366255	0.025539	-0.13563	0.0617751	-0.0495094	0.0694395	-0.0825766	0.053696	0.0392509	0.0401735	0.0404787	0.0129076	0.0685649	-0.134286	-0.0832683	0.154516	-0.192695	-0.0668751	-0.169987	-0.147704	-0.240797	-0.141843	-0.308162	-0.0998977	0.0678233	-0.238689	0.283913	-0.169701	-0.0466292	0.806539	0.307852
P04211	LV743_HUMAN	Immunoglobulin lambda variable 7-43 (Ig lambda chain V region 4A)	IGLV7-43	-0.0624616	-0.1533	-0.167257	0.0763548	-0.117512	0.405947	0.190978	0.0629763	-0.029757	-0.0177292	-0.0554802	0.0341188	-0.229043	-0.0499317	-0.00182237	0.174434	-0.0201426	0.0311643	0.0652528	0.167117	0.155916	-0.0956977	0.0518124	-0.149778	-0.112372	-0.0756619	-0.123163	-0.00656713	-0.0445616	-0.198458	-0.10055	-0.182507	-0.046117	-0.027704	0.108796	-0.161169	-0.258171	-0.280013	-0.176154	0.00539093	-0.123587	0.0363988	0.268901	0.250672	0.228207	0.655358
P04216	THY1_HUMAN	Thy-1 membrane glycoprotein (CDw90) (Thy-1 antigen) (CD antigen CD90)	THY1	0.274372	0.0460078	-0.421079	-0.166973	0.300616	0.117905	-0.0834462	-0.124011	-0.0250857	0.0665478	-0.0862001	-0.0487596	-0.12982	-0.088771	-0.011839	-0.0836205	0.0280829	0.0740596	0.0499872	0.162788	-0.103594	-0.171297	0.00250314	-0.278925	-0.428957	-0.280895	-0.0637533	-0.329962	-0.096065	0.137363	-0.00382127	0.0333594	0.425387	-0.0771298	-0.291557	-0.271108	0.0145429	-0.391468	0.24622	-0.569401	-0.599273	0.084818	0.0599121	-0.290426	-0.166843	-0.207501
P04217	A1BG_HUMAN	Alpha-1B-glycoprotein (Alpha-1-B glycoprotein)	A1BG	-0.142404	-0.0183019	0.0728065	0.110408	-0.0401286	0.281263	-0.0979769	-0.135492	-0.00290559	0.0132238	-0.0236111	-0.0391248	0.149964	-0.0642836	0.0867681	0.0879673	-0.0396132	-0.180615	0.0821866	0.0796623	0.0958587	0.270518	0.0264581	0.0534764	0.0463096	0.037117	-0.0776969	0.224255	-0.0515116	-0.355188	-0.0217081	-0.391681	-0.209223	-0.161378	-0.124983	-0.30706	-0.370671	-0.317128	-0.282329	0.272567	-0.180255	0.398446	0.0760746	0.25119	0.866143	0.556689
P04233	HG2A_HUMAN	HLA class II histocompatibility antigen gamma chain (HLA-DR antigens-associated invariant chain) (Ia antigen-associated invariant chain) (Ii) (CD antigen CD74) [Cleaved into: Class-II-associated invariant chain peptide (CLIP)]	CD74 DHLAG	0.0381644	-0.0346112	-0.123439	0.0854487	-0.0121269	0.084783	0.104673	-0.139715	-0.0151974	-0.0428604	0.178556	0.00479885	0.124245	0.0142088	-0.0814277	0.0747029	0.0375125	-0.0834187	0.0633125	0.161585	-0.11102	-0.150762	-0.0819181	-0.11503	-0.236343	-0.24785	-0.152934	-0.0936681	-0.110372	-0.0464109	0.0810289	-0.0765132	0.104535	0.0487647	0.0734589	-0.25529	-0.168202	-0.235285	0.130579	-0.208443	-0.430493	-0.0091524	0.0514461	-0.16024	0.0928653	0.0481084
P04271	S100B_HUMAN	Protein S100-B (S-100 protein beta chain) (S-100 protein subunit beta) (S100 calcium-binding protein B)	S100B	-0.1947	0.076438	0.032958	0.0749591	0.0161233	0.128216	0.00503299	0.0139093	-0.0293855	-0.0297897	0.0588356	0.0440163	0.0828497	-0.0494864	-0.13912	0.0677809	0.0545744	-0.0249931	-0.113323	-0.0266194	-0.0654526	0.0900487	-0.0658009	-0.113521	0.0599441	0.0272482	0.0238274	-0.0513369	0.119936	0.240198	-0.0787156	-0.0975373	0.0695453	0.368	0.10394	0.00611339	-0.297002	-0.0276821	-0.134479	0.108362	-0.0190571	0.128875	0.296811	0.288853	0.0923432	0.127738
P04275	VWF_HUMAN	von Willebrand factor (vWF) [Cleaved into: von Willebrand antigen 2 (von Willebrand antigen II)]	VWF F8VWF	-0.518729	-0.0312206	0.494247	0.0705012	-0.0253175	0.197393	0.0900813	-0.0672798	0.00984023	0.0972571	0.126367	-0.0856863	0.251638	0.136296	-0.0714529	-0.117673	0.0400798	-0.131032	-0.0333583	-0.201615	0.163128	0.484386	0.0778319	0.341482	0.404631	0.204435	0.0638864	0.305324	0.118899	-0.0895749	-0.0869138	-0.381992	-0.46687	0.0939973	-0.0655733	-0.200085	-0.322281	-0.126967	-0.531807	0.712064	0.260488	0.531647	0.178264	0.562355	0.622999	0.491027
P04278	SHBG_HUMAN	Sex hormone-binding globulin (SHBG) (Sex steroid-binding protein) (SBP) (Testis-specific androgen-binding protein) (ABP) (Testosterone-estradiol-binding globulin) (TeBG) (Testosterone-estrogen-binding globulin)	SHBG	-0.344287	0.0615109	0.0740477	0.163236	0.0340276	0.337801	-0.0594343	0.0291605	0.02372	0.0666784	-0.0161287	-0.0739394	0.0561101	-0.121712	-0.0126818	-0.0183914	0.0356266	-0.233588	0.117056	0.0594972	-0.0235711	0.127085	-0.0626627	0.0268322	0.113019	0.0991671	0.00319802	0.126357	-0.104388	-0.137007	-0.11546	-0.354788	-0.21653	0.125579	-0.00283414	-0.187553	-0.359734	-0.223832	-0.344702	0.285262	-0.0169269	0.385947	0.240823	0.477418	0.592268	0.497336
P04406	G3P_HUMAN	Glyceraldehyde-3-phosphate dehydrogenase (GAPDH) (EC 1.2.1.12) (Peptidyl-cysteine S-nitrosylase GAPDH) (EC 2.6.99.-)	GAPDH GAPD CDABP0047 OK/SW-cl.12	-0.447374	0.102116	0.497759	0.123472	-0.0610837	-0.159788	0.03601	0.044393	0.00605304	0.00437264	0.162712	-0.00125698	0.177739	0.057112	-0.0583147	-0.117284	0.104013	-0.119501	0.087142	-0.311373	0.0296512	0.269189	0.117555	0.337711	0.474765	0.209088	0.191618	0.374412	0.107257	0.310804	-0.0242815	0.0907908	-0.462378	0.1323	0.285771	0.387312	0.268339	0.482341	-0.298874	0.661556	0.896835	-0.1456	-0.128126	0.225994	-0.0785801	-0.0287745
P04424	ARLY_HUMAN	Argininosuccinate lyase (ASAL) (EC 4.3.2.1) (Arginosuccinase)	ASL	-0.336552	-0.000194415	0.239727	0.0558158	-0.00629876	0.151017	0.085682	0.0180198	0.0391136	0.00345914	0.134487	-0.0204406	0.145765	0.107941	-0.0026277	-0.0776766	-0.00479646	-0.0243263	-0.0547334	-0.00678257	0.216305	0.405784	0.0413335	0.112521	0.120784	0.047082	0.0869707	0.165702	0.0253902	0.0383918	-0.108411	-0.161622	-0.218422	0.142415	0.146095	-0.0353101	-0.147155	-0.0808354	-0.295799	0.418045	0.235361	0.224256	0.283921	0.630516	0.153892	0.202467
P04430	KV116_HUMAN	Immunoglobulin kappa variable 1-16 (Ig kappa chain V-I region BAN)	IGKV1-16	-0.243943	-0.0119615	0.120851	0.121244	-0.0820962	0.311474	0.0254062	-0.152332	0.00375777	0.0127822	0.103613	-0.0253421	0.0307902	-0.0311776	-0.050743	0.158431	-0.0315234	-0.12174	0.0662503	0.0781069	0.10375	0.073893	0.153833	0.0058749	0.0258967	-0.0862152	-0.0613001	0.186545	0.14226	-0.114	-0.0617082	-0.34794	-0.227978	-0.0347699	0.0444955	-0.173162	-0.344939	-0.185767	-0.258733	0.267132	-0.00880958	0.21295	0.311786	0.325722	0.469238	0.750021
P04632	CPNS1_HUMAN	Calpain small subunit 1 (CSS1) (Calcium-activated neutral proteinase small subunit) (CANP small subunit) (Calcium-dependent protease small subunit) (CDPS) (Calcium-dependent protease small subunit 1) (Calpain regulatory subunit)	CAPNS1 CAPN4 CAPNS	-0.189802	-0.125023	0.174796	0.204467	-0.0412485	-0.138021	0.322927	-0.00563139	-0.013244	-0.0804258	0.0864447	0.0656803	0.175702	0.152203	-0.0144861	0.156702	0.233618	0.0103804	0.0348436	-0.206169	-0.0237675	0.0920947	0.0654663	0.0874347	0.0895368	0.0539732	0.1708	0.125759	0.0732917	-0.103335	0.076257	0.0673407	-0.247245	0.107217	0.300105	0.148904	0.0738486	0.193104	-0.151566	0.281121	0.410358	-0.235117	-0.0631185	0.156957	-0.0801085	0.0500763
P04839	CY24B_HUMAN	Cytochrome b-245 heavy chain (EC 1.-.-.-) (CGD91-phox) (Cytochrome b(558) subunit beta) (Cytochrome b558 subunit beta) (Heme-binding membrane glycoprotein gp91phox) (NADPH oxidase 2) (Neutrophil cytochrome b 91 kDa polypeptide) (Superoxide-generating NADPH oxidase heavy chain subunit) (gp91-1) (gp91-phox) (p22 phagocyte B-cytochrome)	CYBB NOX2	-0.497799	0.0446305	0.434317	0.228521	-0.103851	-0.0566912	0.155276	0.066521	-0.00829885	-0.00720136	0.179832	0.01859	0.197101	0.104096	-0.0811982	-0.0923012	0.0821931	-0.194242	0.141922	-0.312673	0.0248671	0.24551	0.140525	0.191629	0.2717	0.0975891	0.0850079	0.328866	0.0404566	-0.0149504	0.0220302	-0.194623	-0.578634	-0.0812201	0.124239	0.0464415	0.0428549	0.184272	-0.400828	0.763665	0.727209	-0.0297057	0.149474	0.328846	0.0404606	0.122906
P04843	RPN1_HUMAN	Dolichyl-diphosphooligosaccharide--protein glycosyltransferase subunit 1 (Dolichyl-diphosphooligosaccharide--protein glycosyltransferase 67 kDa subunit) (Ribophorin I) (RPN-I) (Ribophorin-1)	RPN1	0.0954963	-0.0581462	-0.0604961	0.128525	-0.0644253	0.0126804	-0.023686	-0.107909	-0.000632129	-0.0227279	0.0206254	0.0134057	-0.132209	-0.12635	-0.11367	0.0970042	-0.00829472	0.0222224	0.0378644	0.0578092	-0.0314348	-0.045856	0.0173281	-0.10889	-0.115685	0.0607071	-0.0567439	0.110012	0.0312829	0.25852	0.0902256	0.0440913	-0.0150547	-0.120287	-0.0331243	0.32602	0.364277	0.732271	0.623419	-0.193243	0.0725275	-0.421395	-0.284653	-0.293615	-0.252831	-0.297165
P04844	RPN2_HUMAN	Dolichyl-diphosphooligosaccharide--protein glycosyltransferase subunit 2 (Dolichyl-diphosphooligosaccharide--protein glycosyltransferase 63 kDa subunit) (RIBIIR) (Ribophorin II) (RPN-II) (Ribophorin-2)	RPN2	-0.0335477	0.118704	0.00227657	0.0913743	-0.0818169	-0.121331	-0.0583001	0.0899245	0.0317531	-0.0577062	-0.0812045	0.094635	-0.0646094	-0.0880249	-0.126769	0.116809	-0.0595168	-0.0924992	0.136826	0.0449418	-0.0722931	-0.149882	0.0475686	-0.0606462	-0.0174898	0.118002	0.0020127	0.162739	-0.143172	0.0467513	0.121964	-0.0144108	-0.156359	-0.173312	-0.0421342	0.219051	0.33018	0.686745	0.417934	-0.0237231	0.23678	-0.45156	-0.23131	-0.207162	-0.256897	-0.232189
P04899	GNAI2_HUMAN	Guanine nucleotide-binding protein G(i) subunit alpha-2 (Adenylate cyclase-inhibiting G alpha protein)	GNAI2 GNAI2B	-0.473969	-0.015349	0.369184	0.110654	0.0209863	0.103995	0.12178	0.0975216	0.0155827	0.0865847	0.0730832	-0.081077	0.204586	0.0303088	-0.112003	0.000517905	-0.00137814	-0.181553	0.192046	-0.307371	0.0295738	0.221559	0.219588	0.245755	0.290784	0.15952	0.0788993	0.381781	-0.00426832	-0.124581	-0.0132215	-0.0736163	-0.563377	-0.20904	0.0964485	0.0836253	0.275327	0.294459	-0.264715	0.607602	0.73261	-0.113866	-0.0899618	0.223752	0.167581	0.135185
P05019	IGF1_HUMAN	Insulin-like growth factor I (IGF-I) (Mechano growth factor) (MGF) (Somatomedin-C)	IGF1 IBP1	0.03775	0.0610495	-0.0396801	-0.13712	0.13022	-0.200082	0.0707734	0.117004	-0.0401657	0.0316706	-0.0704074	0.0370373	0.0298014	0.128115	0.0134892	-0.062949	-0.015507	-0.0804724	0.088856	-0.111198	-0.0918498	0.0352269	0.0301951	-0.0806882	-0.0711414	-0.00239464	-0.182459	-0.111121	-0.100646	-0.0875795	-0.0385159	-0.220269	-0.0408015	-0.205994	-0.35291	-0.282007	-0.180279	-0.18822	-0.0228974	-0.000584966	-0.256017	0.316628	0.093517	0.0120545	0.268082	0.00992262
P05023	AT1A1_HUMAN	Sodium/potassium-transporting ATPase subunit alpha-1 (Na(+)/K(+) ATPase alpha-1 subunit) (EC 7.2.2.13) (Sodium pump subunit alpha-1)	ATP1A1	-0.0556904	-0.108221	-0.0202029	0.165631	0.0815046	0.139706	-0.0221745	-0.0261048	0.0134692	-0.00268257	0.131825	0.0497231	-0.0953051	0.00461073	-0.109742	0.0287768	-0.19046	0.0279518	-0.00989843	-0.0134237	0.0095725	0.0956777	0.0601353	-0.110632	-0.0516145	0.019303	-0.13396	0.103925	0.0492127	0.0870544	-0.085113	-0.203069	-0.116873	-0.104778	-0.0608595	0.036409	0.0324265	0.386604	0.298289	-0.00883307	0.0650504	-0.07511	0.168353	0.066465	-0.163684	-0.0608726
P05060	SCG1_HUMAN	Secretogranin-1 (Chromogranin-B) (CgB) (Secretogranin I) (SgI) [Cleaved into: PE-11; GAWK peptide; CCB peptide]	CHGB SCG1	0.395274	0.0467524	-0.5806	-0.173833	0.258679	0.0616	-0.0129645	-0.0494269	0.00568868	0.0890477	-0.163833	-0.114553	-0.204209	0.0126597	0.0686967	0.00581702	-0.0231392	0.0898688	0.0746151	0.197085	-0.0165875	-0.419655	-0.140578	-0.296947	-0.468684	-0.15146	-0.0885999	-0.474521	-0.272558	-0.199457	0.122197	0.166893	0.521363	-0.144409	-0.328439	-0.277419	0.181927	-0.356427	0.48304	-0.804855	-0.711116	-0.0563147	-0.209696	-0.46784	-0.185184	-0.304225
P05062	ALDOB_HUMAN	Fructose-bisphosphate aldolase B (EC 4.1.2.13) (Liver-type aldolase)	ALDOB ALDB	-0.482386	0.19137	0.242373	-0.0530652	0.049397	0.215418	0.0324798	0.0726572	-0.00214145	0.0622041	-0.0092305	-0.0874477	0.166432	0.00738585	-0.109189	-0.0928635	0.0555466	-0.00686817	0.155149	-0.128172	0.0413183	0.325499	0.0281804	0.188736	0.100803	-0.0287707	0.0335006	0.0881955	0.048849	-0.160808	-0.208296	-0.453575	-0.447778	0.085886	0.00570295	-0.228025	-0.325418	-0.186192	-0.454726	0.450118	0.181896	0.381572	0.450572	0.821873	0.33981	0.432741
P05067	A4_HUMAN	Amyloid-beta precursor protein (APP) (ABPP) (APPI) (Alzheimer disease amyloid A4 protein homolog) (Alzheimer disease amyloid protein) (Amyloid precursor protein) (Amyloid-beta (A4) precursor protein) (Amyloid-beta A4 protein) (Cerebral vascular amyloid peptide) (CVAP) (PreA4) (Protease nexin-II) (PN-II) [Cleaved into: N-APP; Soluble APP-alpha (S-APP-alpha); Soluble APP-beta (S-APP-beta); C99 (Bet…	APP A4 AD1	0.126526	0.201478	-0.410825	-0.220019	0.353387	0.0730798	-0.0293671	-0.0349866	-0.00657894	0.0367411	-0.0854207	-0.0780008	-0.182083	-0.101893	-0.0460975	-0.119543	-0.00562515	0.0365281	0.104467	0.0664214	-0.105654	-0.268743	-0.104806	-0.268817	-0.390514	-0.1792	-0.090067	-0.439438	-0.279038	-0.00571255	-0.0258825	-0.0641948	0.335788	0.043846	-0.358464	-0.349532	0.00840563	-0.311755	0.339341	-0.60077	-0.589609	0.160584	0.0769678	-0.196119	-0.228589	-0.270892
P05089	ARGI1_HUMAN	Arginase-1 (EC 3.5.3.1) (Liver-type arginase) (Type I arginase)	ARG1	-0.307313	0.0107401	0.215632	0.00680981	0.152705	-0.00408676	0.189181	-0.0535504	-0.00418044	0.175429	0.102026	-0.141973	0.20715	0.0781099	-0.0686643	-0.115316	0.0935455	0.0554923	0.0214592	-0.125868	0.0282878	0.191546	0.0428899	0.12903	0.223452	0.212106	0.124826	0.0877829	0.060092	0.0260137	0.0191622	0.0575727	-0.199006	-0.0549909	-0.128221	-0.017896	0.239191	0.028317	-0.113118	0.380404	0.384798	0.110703	-0.0776031	0.153662	0.0481144	-0.021235
P05090	APOD_HUMAN	Apolipoprotein D (Apo-D) (ApoD)	APOD	0.237212	-0.0440309	-0.373217	0.0285233	0.113511	0.00817069	0.0759795	0.00873911	0.00250901	-0.0211471	-0.0153724	0.0031112	0.229954	0.0598788	0.0951422	0.116459	0.176179	-0.0648539	0.0844249	0.287864	0.00187442	-0.265787	-0.13771	-0.147386	-0.24093	-0.159944	-0.0986331	-0.294771	-0.146877	-0.117641	0.106912	-0.11342	0.243985	-0.244495	-0.269773	-0.41124	-0.100306	-0.392258	0.185156	-0.386252	-0.612412	0.0362368	0.0607112	-0.295409	0.125492	-0.0281795
P05091	ALDH2_HUMAN	Aldehyde dehydrogenase, mitochondrial (EC 1.2.1.3) (ALDH class 2) (ALDH-E2) (ALDHI)	ALDH2 ALDM	-0.334439	0.0200172	0.254993	0.20564	-0.0175978	-0.0948649	0.125352	0.108643	0.103129	0.0393978	0.11099	-0.0168657	0.250159	0.0516924	-0.111017	-0.0599337	0.0639159	0.0195844	-0.059329	-0.205608	-0.0378103	0.143568	0.178412	0.251687	0.22321	0.164248	-0.0246848	0.156527	0.132916	0.0558202	-0.0686799	-0.0939323	-0.40562	0.0413323	0.125083	0.245596	0.127731	0.493852	-0.0338314	0.410855	0.538794	-0.0310474	0.0250088	0.274166	-0.0305928	-0.0506243
P05107	ITB2_HUMAN	Integrin beta-2 (Cell surface adhesion glycoproteins LFA-1/CR3/p150,95 subunit beta) (Complement receptor C3 subunit beta) (CD antigen CD18)	ITGB2 CD18 MFI7	-0.348419	-0.0941809	0.526418	0.156536	-0.237782	-0.138698	0.202594	-0.00603108	-0.0290887	-0.0387928	0.102641	0.0299164	0.298038	0.120869	0.0127156	-0.0802209	0.109961	-0.304095	0.132132	-0.281563	0.0932197	0.312527	0.205142	0.277888	0.309385	0.17981	0.036549	0.406255	0.08796	-0.307574	0.0490811	-0.126773	-0.581272	-0.182985	0.118619	0.0480481	0.052397	0.176014	-0.44739	0.834027	0.65878	0.0466638	-0.0549528	0.161443	0.243014	0.100062
P05109	S10A8_HUMAN	Protein S100-A8 (Calgranulin-A) (Calprotectin L1L subunit) (Cystic fibrosis antigen) (CFAG) (Leukocyte L1 complex light chain) (Migration inhibitory factor-related protein 8) (MRP-8) (p8) (S100 calcium-binding protein A8) (Urinary stone protein band A)	S100A8 CAGA CFAG MRP8	-0.482139	0.0233616	0.674922	0.0355249	-0.129723	-0.178536	0.0940192	0.030981	-0.0157652	-0.0597567	0.114393	0.0765648	0.239015	0.0499677	-0.0213959	-0.115496	0.0941375	-0.161737	0.104351	-0.319946	0.111848	0.406169	0.140041	0.353262	0.4164	0.149666	0.142182	0.380451	0.108647	-0.0507007	0.0173556	-0.103529	-0.585816	-0.0528603	0.103687	0.119109	0.108976	0.273412	-0.446736	0.848683	0.82837	-0.0205358	0.0103242	0.310833	0.0412958	0.0629241
P05114	HMGN1_HUMAN	Non-histone chromosomal protein HMG-14 (High mobility group nucleosome-binding domain-containing protein 1)	HMGN1 HMG14	0.239384	-0.17162	-0.0705021	-0.0475469	-0.0121487	-0.153096	0.0753822	0.0604396	-0.0273386	0.0869639	-0.102772	-0.0502385	-0.0241342	0.123111	0.0896952	0.023364	0.000257172	0.0943993	-0.129989	-0.0794091	0.0571941	-0.0437136	0.0971867	0.0118084	-0.0171205	0.0408158	-0.0220449	-0.0358929	0.113637	0.118531	0.0723716	0.436192	0.136323	-0.0988005	0.12234	0.276857	0.328447	0.191939	0.145347	-0.131344	0.184392	-0.242769	-0.352146	-0.256146	-0.118095	-0.313306
P05120	PAI2_HUMAN	Plasminogen activator inhibitor 2 (PAI-2) (Monocyte Arg-serpin) (Placental plasminogen activator inhibitor) (Serpin B2) (Urokinase inhibitor)	SERPINB2 PAI2 PLANH2	-0.047761	-0.126612	0.238036	0.0179474	0.123141	-0.0709174	-0.169899	0.0716775	-0.00365172	-0.0213972	0.0313702	0.0175154	-0.0931219	0.10766	-0.00957452	-0.101278	-0.118772	0.0951576	-0.174386	-0.0139573	0.023004	0.0947006	-0.0391108	0.0163914	0.247415	-0.00181232	-0.0308494	0.0595275	0.131753	0.0205039	-0.196704	0.100007	0.033986	0.218728	0.120585	0.103259	-0.0882424	0.0387256	-0.221288	0.236868	0.192974	0.145921	0.186369	0.165367	-0.134155	0.0114914
P05121	PAI1_HUMAN	Plasminogen activator inhibitor 1 (PAI) (PAI-1) (Endothelial plasminogen activator inhibitor) (Serpin E1)	SERPINE1 PAI1 PLANH1	-0.604607	0.0496295	0.507575	0.220649	-0.0325982	0.0471135	0.186358	-0.104055	-0.00849413	0.0681476	0.169632	-0.10859	0.270781	0.0793893	-0.10377	-0.135938	0.104361	-0.173435	0.0153422	-0.270898	0.0400596	0.366633	0.0491776	0.294331	0.301606	0.25435	0.118155	0.384057	0.134005	0.157834	-0.0612974	-0.405191	-0.511686	0.176727	0.0466593	-0.0969881	-0.315894	-0.0352627	-0.437418	0.767793	0.345214	0.450172	0.239747	0.556458	0.498021	0.35426
P05141	ADT2_HUMAN	ADP/ATP translocase 2 (ADP,ATP carrier protein 2) (ADP,ATP carrier protein, fibroblast isoform) (Adenine nucleotide translocator 2) (ANT 2) (Solute carrier family 25 member 5) [Cleaved into: ADP/ATP translocase 2, N-terminally processed]	SLC25A5 AAC2 ANT2	-0.0583751	0.0874195	0.0293372	0.204339	-0.141284	-0.121128	0.0210411	-0.0409508	0.02126	-0.12576	0.0295765	0.14392	-0.114897	-0.0498653	-0.126128	0.057824	0.0048247	-0.0327816	0.046557	0.0122596	-0.0383798	-0.0958895	0.0263878	-0.0473905	-0.00584958	0.0225557	-0.109477	0.122604	0.0405838	0.218793	0.000600032	-0.112419	-0.12505	-0.0605356	-0.0685645	0.342506	0.1656	0.821423	0.570536	-0.0673898	0.12995	-0.387683	-0.144381	-0.201345	-0.279419	-0.235046
P05154	IPSP_HUMAN	Plasma serine protease inhibitor (Acrosomal serine protease inhibitor) (Plasminogen activator inhibitor 3) (PAI-3) (PAI3) (Protein C inhibitor) (PCI) (Serpin A5)	SERPINA5 PCI PLANH3 PROCI	-0.0390585	0.0139098	0.013708	0.0315072	0.179448	-0.0307604	-0.0995297	0.0156688	-0.00131103	0.0756575	-0.0752196	-0.0767727	0.264186	0.00653176	0.0321833	-0.0446078	0.0307611	-0.121231	0.0579793	-0.0181818	0.0206114	-0.177761	0.0275779	0.0143702	-0.0126516	0.0317284	0.0285547	-0.00202398	-0.150833	-0.0667614	0.179216	-0.25079	0.0373566	-0.112627	-0.289245	-0.327558	-0.193974	-0.327046	-0.0745929	-0.0421878	-0.364032	0.359938	0.0477497	-0.00554116	0.597553	0.187307
P05155	IC1_HUMAN	Plasma protease C1 inhibitor (C1 Inh) (C1Inh) (C1 esterase inhibitor) (C1-inhibiting factor) (Serpin G1)	SERPING1 C1IN C1NH	0.172885	-0.177703	-0.0523232	0.140355	-0.232511	0.212459	-0.0905296	-0.161281	-0.0113225	-0.210873	-0.079539	0.234087	-0.0633371	-0.0313466	0.152449	0.205171	0.0345306	0.04132	-0.0426587	0.291598	0.0281598	0.0355078	-0.120215	-0.0219519	-0.068218	-0.110078	-0.196177	0.0281468	-0.00349405	-0.0740782	0.0151014	-0.142239	0.137274	0.169955	0.207797	-0.0828016	-0.387103	-0.264627	-0.132016	-0.0871333	-0.416278	0.161198	0.126724	0.0551903	0.44497	0.479963
P05156	CFAI_HUMAN	Complement factor I (EC 3.4.21.45) (C3B/C4B inactivator) [Cleaved into: Complement factor I heavy chain; Complement factor I light chain]	CFI IF	0.0483987	-0.258673	-0.0194622	0.107467	0.0329618	0.278374	-0.0156165	-0.123922	0.0225647	0.104133	-0.0507045	-0.0830158	0.15939	-0.0621191	0.108562	0.154555	0.00767308	-0.117443	0.139485	0.0900939	0.0729573	0.100962	0.0130186	0.101215	-0.0575246	0.0403403	-0.0368381	0.197105	-0.164291	-0.401328	0.089274	-0.176593	-0.0465239	-0.233886	-0.106913	-0.325131	-0.0845565	-0.386979	-0.128932	0.0371776	-0.331776	0.216182	-0.235608	-0.0379087	0.861179	0.410307
P05160	F13B_HUMAN	Coagulation factor XIII B chain (Fibrin-stabilizing factor B subunit) (Protein-glutamine gamma-glutamyltransferase B chain) (Transglutaminase B chain)	F13B	-0.26288	-0.01034	0.269811	0.0617562	-0.0695802	0.164423	-0.0298074	-0.0689988	-0.00580542	0.109151	0.00495797	-0.0930629	0.178902	-0.000613891	0.0183272	0.0156295	-0.0621425	-0.12498	0.0596498	-0.163159	0.13806	0.18814	0.0971004	0.128912	0.22185	0.15188	0.0521449	0.274368	-0.0109984	-0.195065	-0.0690413	-0.391554	-0.329537	-0.122022	-0.158016	-0.210187	-0.335955	-0.172118	-0.377917	0.477628	0.0607669	0.431805	0.0682149	0.332339	0.879734	0.538463
P05161	ISG15_HUMAN	Ubiquitin-like protein ISG15 (Interferon-induced 15 kDa protein) (Interferon-induced 17 kDa protein) (IP17) (Ubiquitin cross-reactive protein) (hUCRP)	ISG15 G1P2 UCRP	0.592541	-0.0663347	-0.363037	-0.0822815	-0.122995	-0.189408	-0.112826	-0.0849292	-0.016928	-0.0633586	-0.147686	0.081244	-0.143812	-0.106812	0.168396	-0.0540346	-0.142346	0.231245	-0.246011	0.0927973	-0.0891079	-0.213256	-0.0388427	-0.0561262	-0.132603	-0.191603	-0.0754201	-0.20808	0.117364	0.383123	0.0585246	0.653392	0.571608	0.252071	0.434753	0.504358	0.170582	-0.0166942	0.0717478	-0.454914	-0.0637866	-0.217133	-0.232085	-0.331635	-0.239578	-0.291042
P05164	PERM_HUMAN	Myeloperoxidase (MPO) (EC 1.11.2.2) [Cleaved into: Myeloperoxidase; 89 kDa myeloperoxidase; 84 kDa myeloperoxidase; Myeloperoxidase light chain; Myeloperoxidase heavy chain]	MPO	-0.473237	0.0194928	0.639526	0.18406	-0.263699	-0.219339	0.184056	-0.013493	-0.0111274	-0.0983311	0.117656	0.10618	0.246222	0.109538	-0.0258801	-0.104765	0.141073	-0.199513	0.0997649	-0.316862	0.0620775	0.322743	0.134116	0.303649	0.345133	0.185274	0.119678	0.360861	0.137223	0.16844	0.0533489	-0.148463	-0.59061	0.014399	0.184959	0.148695	0.00747639	0.260091	-0.45401	0.884505	0.761645	0.0198382	0.0765096	0.311583	0.0837958	0.0842831
P05198	IF2A_HUMAN	Eukaryotic translation initiation factor 2 subunit 1 (Eukaryotic translation initiation factor 2 subunit alpha) (eIF-2-alpha) (eIF-2A) (eIF-2alpha)	EIF2S1 EIF2A	0.0508812	0.0566822	0.129094	0.0757551	-0.362397	-0.270154	0.0299797	0.104884	-0.0017163	-0.18837	0.0270328	0.169197	-0.0241937	0.0583054	-0.0121004	0.00323154	0.0431417	-0.0527078	-0.0833776	-0.0974945	-0.000305551	0.0244732	0.153085	0.0911505	0.160084	0.195105	0.0385953	0.132016	0.143277	0.169044	0.128695	0.199214	-0.130684	0.0357045	0.192933	0.498918	0.175203	0.533197	-0.0246739	0.205594	0.521867	-0.273315	-0.0848338	-0.041886	-0.199162	-0.183419
P05204	HMGN2_HUMAN	Non-histone chromosomal protein HMG-17 (High mobility group nucleosome-binding domain-containing protein 2)	HMGN2 HMG17	0.278193	-0.158182	-0.0294625	-0.130835	0.0122638	-0.191577	0.0286814	0.00987801	-0.00782386	0.12601	-0.173853	-0.120455	-0.0209536	0.103536	0.133314	0.0694343	-0.0828402	0.12202	-0.0823424	-0.0336723	0.169541	-0.0183005	0.061843	0.0878657	0.0602039	0.233539	0.094963	-0.0715895	0.0799695	0.122511	0.133465	0.502213	0.153469	-0.187854	0.00686583	0.204327	0.542294	0.079091	0.0986853	-0.100565	0.162961	-0.166149	-0.538405	-0.286568	-0.0319421	-0.335055
P05231	IL6_HUMAN	Interleukin-6 (IL-6) (B-cell stimulatory factor 2) (BSF-2) (CTL differentiation factor) (CDF) (Hybridoma growth factor) (Interferon beta-2) (IFN-beta-2)	IL6 IFNB2	-0.346401	-0.0808383	0.63078	0.0831424	-0.196423	-0.209243	0.123253	-0.0253377	-0.0118731	-0.102598	0.0437	0.0821618	0.201994	0.162418	0.047761	-0.177314	0.0145209	-0.179084	-0.0396067	-0.348983	0.109007	0.478654	0.116205	0.334915	0.405236	0.25042	0.0798498	0.349671	0.188042	0.0475594	-0.0579169	-0.235017	-0.501147	0.0704034	0.0677433	0.0679969	-0.166297	0.170798	-0.472304	0.814852	0.522952	0.340735	0.140411	0.395272	0.288429	0.166583
P05362	ICAM1_HUMAN	Intercellular adhesion molecule 1 (ICAM-1) (Major group rhinovirus receptor) (CD antigen CD54)	ICAM1	-0.224488	-0.239043	0.269279	0.188588	-0.132383	0.298172	0.0606574	-0.100016	-0.00624585	-0.0843852	0.121901	0.0361452	0.20631	0.0708406	-0.0657376	0.12679	0.148801	-0.101923	-0.00814825	0.0790804	0.105632	0.419986	0.00886732	0.176899	0.186385	0.0229399	-0.106925	0.214885	0.0971819	-0.357774	-0.0846619	-0.194921	-0.281655	0.0844428	0.222663	-0.227839	-0.189584	-0.240824	-0.368188	0.393041	0.00282913	0.244961	0.0562608	0.370289	0.460054	0.443191
P05386	RLA1_HUMAN	60S acidic ribosomal protein P1 (Large ribosomal subunit protein P1)	RPLP1 RRP1	-0.133233	-0.0876122	0.262313	0.232306	-0.257464	-0.0415331	0.0134434	0.00229735	0.0408521	-0.0797413	0.0364963	0.170011	0.0702848	0.0950529	0.0159911	0.0565519	-0.0168569	-0.127423	-0.028183	-0.0567046	-0.0522066	0.149382	0.123722	0.196565	0.348882	0.127105	-0.0400722	0.302707	0.0585339	0.0336847	0.101821	0.113456	-0.287144	0.0300175	0.36392	0.481792	0.223947	0.517429	-0.0751759	0.348182	0.603549	-0.326494	-0.23615	-0.0355813	-0.0278851	0.0177376
P05387	RLA2_HUMAN	60S acidic ribosomal protein P2 (Large ribosomal subunit protein P2) (Renal carcinoma antigen NY-REN-44)	RPLP2 D11S2243E RPP2	-0.0206807	0.012351	0.161694	0.0811135	-0.00569515	-0.18286	-0.0862595	-0.0434804	0.0244926	0.0455555	0.00920101	-0.0180352	-0.00483558	0.0290593	0.0553874	0.0163827	-0.009159	-0.0645667	0.0981434	-0.179196	0.00477612	0.122378	0.0848127	0.173162	0.244022	0.0761065	0.106007	0.182994	-0.0808531	-0.267334	0.00431834	0.344673	-0.185966	0.0239216	0.278951	0.437485	0.579926	0.376732	-0.0648606	0.157401	0.602088	-0.308529	-0.468711	-0.134465	-0.132398	-0.184949
P05388	RLA0_HUMAN	60S acidic ribosomal protein P0 (60S ribosomal protein L10E) (Large ribosomal subunit protein uL10)	RPLP0	-0.0109304	0.0821046	0.0924314	0.152653	-0.182747	-0.190209	-0.0484274	-0.000665464	-0.0586118	-0.131336	-0.000288864	0.140227	-0.123257	-0.0202893	-0.0960911	0.0678067	0.00394948	-0.0144747	-0.000653883	-0.0308168	-0.0249662	-0.0529309	-0.00380462	0.0464357	0.181992	0.103518	-0.0351851	0.179335	0.0387281	0.152851	-0.0146179	0.0740133	-0.14614	0.0650356	0.173877	0.544713	0.296766	0.913391	0.429647	-0.0110304	0.372709	-0.465633	-0.280531	-0.17542	-0.288877	-0.235897
P05408	7B2_HUMAN	Neuroendocrine protein 7B2 (Pituitary polypeptide) (Secretogranin V) (Secretogranin-5) (Secretory granule endocrine protein I) [Cleaved into: N-terminal peptide; C-terminal peptide]	SCG5 SGNE1	0.408935	0.00335418	-0.533506	-0.150763	0.261618	0.00208941	0.0046078	-0.0696985	-0.0117982	0.108451	-0.157843	-0.145189	-0.137439	0.0135521	0.0799493	-0.0109458	-0.0088204	0.0758131	0.0832146	0.202316	-0.0195536	-0.392941	-0.103218	-0.27369	-0.501582	-0.166176	-0.106217	-0.448872	-0.245117	-0.235322	0.137715	0.144821	0.469472	-0.155022	-0.320944	-0.325473	0.133416	-0.417931	0.420492	-0.741776	-0.718251	-0.014405	-0.167155	-0.460497	-0.155013	-0.306774
P05413	FABPH_HUMAN	Fatty acid-binding protein, heart (Fatty acid-binding protein 3) (Heart-type fatty acid-binding protein) (H-FABP) (Mammary-derived growth inhibitor) (MDGI) (Muscle fatty acid-binding protein) (M-FABP)	FABP3 FABP11 MDGI	0.456766	-0.10662	-0.391914	-0.0232437	0.0965295	-0.0584178	-0.0366271	-0.146866	0.0146258	0.048698	-0.0941943	-0.0549257	-0.169014	-0.0388318	0.106972	-0.00770109	-0.0302875	0.315903	-0.270671	0.243723	-0.00758042	-0.140418	-0.109011	-0.19	-0.253661	-0.0761659	-0.0284183	-0.292287	0.174047	0.392287	0.069837	0.501972	0.826061	0.349686	0.128608	0.233271	0.0704418	-0.261886	0.164453	-0.514798	-0.375704	0.0182516	-0.0847476	-0.191404	-0.203741	-0.220647
P05451	REG1A_HUMAN	Lithostathine-1-alpha (Islet cells regeneration factor) (ICRF) (Islet of Langerhans regenerating protein) (REG) (Pancreatic stone protein) (PSP) (Pancreatic thread protein) (PTP) (Regenerating islet-derived protein 1-alpha) (REG-1-alpha) (Regenerating protein I alpha)	REG1A PSPS PSPS1 REG	-0.410011	0.0705409	0.374434	0.121528	-0.135428	0.00403633	0.117644	-0.00389514	-0.00709535	-0.0805186	0.123287	0.0314888	0.350953	0.118781	-0.0217982	-0.00960672	0.108081	-0.155289	-0.085497	-0.0886752	0.141644	0.353564	-0.00931803	0.220163	0.299523	0.193438	0.0212122	0.201981	0.118007	-0.288952	-0.038435	-0.302504	-0.344077	0.0708173	-0.134912	-0.185359	-0.211319	-0.0890031	-0.313151	0.511483	0.163011	0.350153	0.0959909	0.442041	0.374958	0.19249
P05452	TETN_HUMAN	Tetranectin (TN) (C-type lectin domain family 3 member B) (Plasminogen kringle 4-binding protein)	CLEC3B TNA	0.347518	-0.00346531	-0.365113	-0.181574	0.282883	0.0211877	-0.16036	-0.0549792	0.0103896	0.0864304	-0.121432	-0.119688	-0.145432	-0.101011	0.0365339	-0.000666284	-0.0840704	0.155483	0.0362859	0.1685	-0.0285783	-0.353631	-0.1912	-0.16901	-0.289748	-0.149623	-0.0365386	-0.285751	-0.222138	0.0111667	0.0584375	0.0916411	0.453994	-0.0685372	-0.35663	-0.300611	0.0972272	-0.46262	0.261478	-0.615979	-0.702792	0.247211	-0.201621	-0.342179	0.176456	-0.0697318
P05455	LA_HUMAN	Lupus La protein (La autoantigen) (La ribonucleoprotein) (Sjoegren syndrome type B antigen) (SS-B)	SSB	-0.0593097	-0.0276831	0.118268	0.18939	-0.128025	-0.217772	0.136394	0.0184515	0.060836	-0.0709713	-0.0512231	0.098792	0.036782	0.0141671	-0.0349952	-0.0853252	0.162777	-0.146957	0.0185732	-0.183987	-0.0683918	-0.106164	0.0948839	0.048058	0.262368	0.140556	0.00763703	0.14571	0.00644367	0.090427	0.0792668	0.0936961	-0.249281	-0.0244171	0.210967	0.484073	0.372871	0.71525	0.183425	0.167352	0.561595	-0.388091	-0.315531	-0.171008	-0.188408	-0.237702
P05543	THBG_HUMAN	Thyroxine-binding globulin (Serpin A7) (T4-binding globulin)	SERPINA7 TBG	-0.0128045	-0.199197	0.0337046	0.113552	0.034287	0.319207	-0.138479	-0.100867	0.0101652	0.0774951	-0.105161	-0.0628561	0.0668654	-0.157879	0.112069	0.114934	-0.0507572	-0.122226	0.0660316	0.155414	0.116508	0.144733	-0.0168042	0.0411997	0.0583614	0.10618	-0.0455775	0.254344	-0.104583	-0.279706	0.00288921	-0.145349	-0.0306525	-0.112278	-0.0975691	-0.213163	-0.110424	-0.369162	-0.228083	0.0726134	-0.251714	0.278016	-0.166253	0.0767268	0.813563	0.470093
P05546	HEP2_HUMAN	Heparin cofactor 2 (Heparin cofactor II) (HC-II) (Protease inhibitor leuserpin-2) (HLS2) (Serpin D1)	SERPIND1 HCF2	-0.0246873	-0.0204272	0.00505607	0.0147407	0.124909	0.113291	-0.11498	-0.0751042	-0.00093906	0.183099	-0.138056	-0.195392	0.108192	-0.17219	0.0391478	0.0486346	-0.0396259	-0.0705901	0.0658666	0.0393647	0.141903	-0.0923595	-0.00398456	0.0583398	-0.0120957	0.106366	-0.0168546	0.171693	-0.158166	-0.290765	0.0808778	-0.236961	-0.0151039	-0.110395	-0.211004	-0.306388	-0.192463	-0.381711	-0.161275	0.00952949	-0.360558	0.375372	-0.10674	0.0670969	0.856832	0.421689
P05783	K1C18_HUMAN	Keratin, type I cytoskeletal 18 (Cell proliferation-inducing gene 46 protein) (Cytokeratin-18) (CK-18) (Keratin-18) (K18)	KRT18 CYK18 PIG46	0.062535	0.0979923	-0.20162	-0.0674239	0.017871	-0.0519751	0.15587	0.00338392	0.0638939	0.0536396	-0.0797011	-0.00285195	-0.0255231	0.0228016	0.00324473	0.00832599	0.192523	0.11113	0.134738	0.0590652	0.109548	-0.216991	-0.0831346	-0.0620651	-0.258085	-0.0157494	-0.081328	-0.178462	-0.0676747	0.122449	0.0247069	-0.06787	0.146806	-0.0117144	-0.211401	-0.148669	-0.083157	0.0102879	0.298476	-0.281271	-0.327685	-0.0282394	-0.0105057	-0.0985465	-0.0588339	-0.126331
P05937	CALB1_HUMAN	Calbindin (Calbindin D28) (D-28K) (Vitamin D-dependent calcium-binding protein, avian-type)	CALB1 CAB27	0.584302	-0.0403954	-0.581426	-0.147404	0.0814001	0.0442976	-0.162723	-0.0224602	0.00758124	0.0403571	-0.217416	-0.00539742	-0.24063	-0.110358	0.144677	0.0210428	-0.0727295	0.196428	-0.170357	0.280058	-0.0172358	-0.284564	-0.0242344	-0.24604	-0.2627	-0.118837	6.51649e-06	-0.373805	-0.0212113	0.246203	0.0348987	0.477464	0.834059	0.0177626	-0.125008	0.194115	0.224585	-0.190275	0.350231	-0.710784	-0.467975	-0.0612718	-0.229484	-0.415139	-0.169083	-0.312136
P06276	CHLE_HUMAN	Cholinesterase (EC 3.1.1.8) (Acylcholine acylhydrolase) (Butyrylcholine esterase) (Choline esterase II) (Pseudocholinesterase)	BCHE CHE1	-0.233075	-0.0384014	0.262752	0.0134517	0.0784572	0.0821168	-0.00285359	-0.0829059	-0.0426595	0.138746	-0.035944	-0.157464	0.0668782	-0.0619877	-0.0264783	0.0905571	-0.0473095	-0.134979	0.0861871	-0.153589	0.106335	0.227101	0.137584	0.133539	0.13717	0.136129	0.0756866	0.252003	-0.0772093	-0.459388	-0.0547878	-0.29575	-0.300619	-0.0214454	-0.117156	-0.218929	-0.230134	-0.173754	-0.333629	0.395304	0.0805977	0.429301	0.00745513	0.327789	0.724971	0.491705
P06280	AGAL_HUMAN	Alpha-galactosidase A (EC 3.2.1.22) (Alpha-D-galactosidase A) (Alpha-D-galactoside galactohydrolase) (Galactosylgalactosylglucosylceramidase GLA) (EC 3.2.1.47) (Melibiase) (Agalsidase)	GLA	-0.48045	0.146358	0.25237	0.026217	-0.0123569	0.198116	0.0748724	0.082057	-0.0230263	0.0641762	0.103814	-0.13644	0.221001	0.0726446	-0.121616	0.0653371	0.0716795	-0.0687244	0.0514742	-0.142258	0.0248278	0.276562	0.158167	0.102766	0.222112	0.103437	0.0389992	0.105664	0.135845	-0.242567	-0.127219	-0.400407	-0.484647	-0.107187	-0.140967	-0.180419	-0.159626	0.130367	-0.225248	0.502309	0.355122	0.112777	0.349275	0.415856	0.0816464	0.18651
P06307	CCKN_HUMAN	Cholecystokinin (CCK) [Cleaved into: Cholecystokinin-58 (CCK58); Cholecystokinin-58 desnonopeptide ((1-49)-CCK58); Cholecystokinin-39 (CCK39); Cholecystokinin-33 (CCK33); Cholecystokinin-25 (CCK25); Cholecystokinin-18 (CCK18); Cholecystokinin-12 (CCK12); Cholecystokinin-8 (CCK8); Cholecystokinin-7 (CCK7); Cholecystokinin-5 (CCK5)]	CCK	0.0799591	0.0389765	-0.342021	-0.119616	0.289615	0.138095	0.0336607	0.080926	0.00295918	0.0983738	0.0479929	-0.0891147	-0.0641016	-0.00617782	-0.0706237	-0.0544552	-0.0387328	0.071005	0.0440977	0.0464324	-0.0238516	-0.167255	-0.0888139	-0.198004	-0.316775	-0.114443	-0.170483	-0.338299	-0.176995	0.0133603	-0.0538032	-0.184841	0.162256	-0.0353325	-0.241189	-0.335356	-0.111127	-0.238364	0.179306	-0.404727	-0.434783	0.0441331	0.241418	-0.0334994	-0.215852	-0.116357
P06310	KV230_HUMAN	Immunoglobulin kappa variable 2-30 (Ig kappa chain V-II region RPMI 6410)	IGKV2-30	-0.310571	-0.172756	0.289724	0.124744	0.0416484	0.147175	0.0962255	0.0781347	0.00431136	-0.0670209	0.0228059	0.0449942	0.1827	0.101112	0.0505051	-0.00317603	0.0468553	-0.323397	0.187696	-0.121402	-0.00701783	0.133745	0.097987	0.044197	0.190462	0.0449206	-0.0131552	0.163901	-0.0978511	-0.376078	-0.127783	-0.461468	-0.468024	-0.0656116	0.0264715	-0.382002	-0.460918	-0.228932	-0.35845	0.430989	0.0225283	0.298461	0.303974	0.31492	0.547103	0.599268
P06312	KV401_HUMAN	Immunoglobulin kappa variable 4-1 (Ig kappa chain V-IV region B17) (Ig kappa chain V-IV region JI) (Ig kappa chain V-IV region Len) (Ig kappa chain V-IV region STH)	IGKV4-1	-0.095502	-0.339153	0.186802	0.103504	-0.0643391	0.271755	0.0449369	0.0642591	-0.0258803	0.0570833	0.0193556	-0.00992659	5.36822e-05	0.0277647	0.0650377	0.101527	-0.0646179	-0.16867	0.0672912	0.0682482	0.0922992	-0.026956	0.0828388	0.105186	0.182781	0.0333668	-0.0118425	0.21179	-0.0495419	-0.252114	-0.00509094	-0.220541	-0.239669	-0.113973	0.0905841	-0.156749	-0.232268	-0.270044	-0.36185	0.240749	-0.0391696	0.168293	0.0323124	0.141789	0.63192	0.717055
P06331	HV434_HUMAN	Immunoglobulin heavy variable 4-34 (Ig heavy chain V-II region ARH-77)	IGHV4-34	-0.295904	-0.0466975	0.14288	0.125035	-0.0436303	0.361403	0.0462732	-0.117885	0.0183299	0.0563733	0.119222	-0.0641367	-0.141377	-0.0386262	-0.0288344	0.188753	0.0295504	-0.0543111	0.20337	0.0877245	0.0125165	0.0647871	0.0368171	0.0870681	0.0519274	0.0304117	0.0191618	0.150267	-0.144532	-0.550263	0.133139	-0.289695	-0.261434	0.0177167	0.0886214	-0.202512	-0.140406	-0.193808	-0.217778	0.186945	-0.0331306	0.104408	0.0496476	0.236284	0.448459	0.768076
P06396	GELS_HUMAN	Gelsolin (AGEL) (Actin-depolymerizing factor) (ADF) (Brevin)	GSN	-0.00322024	-0.0135	-0.0754945	-0.0723165	0.327303	-0.0487918	0.0146065	0.0285366	0.0272088	0.0548001	-0.00618701	-0.11746	0.367172	-0.0522466	0.00176043	0.0423663	0.0742005	-0.115563	0.110699	0.039036	-0.0409338	-0.100182	-0.129888	0.14398	-0.0189981	0.0371261	0.0221032	-0.0124467	-0.280979	-0.338695	0.120916	-0.139075	0.0698153	-0.115849	-0.360508	-0.523776	-0.00273246	-0.469646	0.00155317	-0.148965	-0.426201	0.276878	-0.100488	-0.121171	0.381472	0.0204075
P06576	ATPB_HUMAN	ATP synthase subunit beta, mitochondrial (EC 7.1.2.2) (ATP synthase F1 subunit beta)	ATP5F1B ATP5B ATPMB ATPSB	-0.0298744	0.0868992	0.0873866	0.137942	-0.242395	-0.174451	-0.0407044	0.125121	0.000684958	-0.133413	0.0279915	0.15245	-0.0832555	-0.0655939	-0.0442505	0.0777698	-0.0085762	-0.012732	0.0786038	-0.0310039	-0.0276852	0.0221775	0.0531032	-0.0135162	0.0840775	0.0569774	-0.0782943	0.131193	0.0204672	0.0757081	0.0708007	0.00725458	-0.234815	-0.0958045	0.0932264	0.44579	0.304122	0.891514	0.400097	0.0506313	0.442804	-0.501687	-0.21133	-0.161155	-0.303604	-0.209639
P06681	CO2_HUMAN	Complement C2 (EC 3.4.21.43) (C3/C5 convertase) [Cleaved into: Complement C2b fragment; Complement C2a fragment]	C2	0.191531	-0.278189	-0.0302836	0.205874	-0.15164	0.203365	-0.0708078	-0.234474	0.0066494	-0.0632844	-0.0692126	0.0487923	0.0555677	-0.0981115	0.142475	0.276121	0.0722625	-0.0554408	0.0093572	0.321557	0.115167	0.0962136	-0.0292303	0.0391466	-0.0150353	0.00194928	-0.0885728	0.15458	-0.0260433	-0.188663	0.125	0.00117304	0.119438	0.0273636	0.228961	-0.1194	-0.179321	-0.390888	-0.211734	-0.0412559	-0.354532	0.0864182	-0.189663	-0.0693364	0.620879	0.469375
P06702	S10A9_HUMAN	Protein S100-A9 (Calgranulin-B) (Calprotectin L1H subunit) (Leukocyte L1 complex heavy chain) (Migration inhibitory factor-related protein 14) (MRP-14) (p14) (S100 calcium-binding protein A9)	S100A9 CAGB CFAG MRP14	-0.51306	0.0578981	0.69187	0.05231	-0.133057	-0.207353	0.0713142	0.0727713	-0.00860875	-0.0780008	0.0928555	0.0868246	0.245036	0.044081	-0.0421455	-0.0904377	0.0943037	-0.182534	0.122889	-0.326063	0.0990765	0.396578	0.13932	0.348268	0.438619	0.18228	0.135375	0.380097	0.0818902	-0.12388	0.00305528	-0.11953	-0.613316	-0.0334294	0.0927188	0.110603	0.0974857	0.319209	-0.423137	0.840565	0.827476	-0.0345314	0.00577013	0.319846	0.0505553	0.0639497
P06703	S10A6_HUMAN	Protein S100-A6 (Calcyclin) (Growth factor-inducible protein 2A9) (MLN 4) (Prolactin receptor-associated protein) (PRA) (S100 calcium-binding protein A6)	S100A6 CACY	-0.0296726	0.00926507	0.262594	-0.080824	-0.00619928	-0.290188	-0.0169591	0.0391846	-0.0301334	0.00115322	-0.0262165	0.016194	0.0737367	0.0525985	0.109887	-0.0898064	-0.0242902	-0.0187656	-0.0104952	-0.254264	0.0857243	0.0896987	0.076247	0.183104	0.364403	0.143464	0.1817	0.180277	0.0900768	0.13805	0.0245444	0.43958	-0.169755	-0.0316652	0.13202	0.398862	0.492904	0.299383	-0.239738	0.340505	0.732309	-0.213014	-0.390619	-0.0990232	-0.162555	-0.263571
P06727	APOA4_HUMAN	Apolipoprotein A-IV (Apo-AIV) (ApoA-IV) (Apolipoprotein A4)	APOA4	-0.282813	0.0296628	0.228659	0.099747	0.00727719	0.08879	0.00263823	-0.0506363	0.00376373	0.0311157	-0.0150829	-0.062164	0.116143	0.062595	0.0768844	-0.143942	-0.00817932	-0.118551	0.0128599	-0.230457	0.0880809	-0.0170544	-0.130208	0.225524	0.24457	0.176181	0.0270579	0.189853	-0.146489	-0.231654	-0.0692613	-0.226751	-0.210198	0.0229627	-0.0920623	-0.157204	-0.129318	-0.158617	-0.344396	0.352703	0.0573857	0.341789	-0.0479595	0.307365	0.649477	0.345898
P06730	IF4E_HUMAN	Eukaryotic translation initiation factor 4E (eIF-4E) (eIF4E) (eIF-4F 25 kDa subunit) (mRNA cap-binding protein)	EIF4E EIF4EL1 EIF4F	-0.050065	0.0807792	0.115064	-0.00593503	0.00606018	-0.129007	-0.0574339	-0.0263999	0.0147468	-0.027211	0.0585879	0.0413685	-0.0588275	-0.0263823	-0.02399	-0.114455	0.0608841	0.00711083	-0.00846401	-0.174381	0.0025952	0.0799569	0.103867	0.0875363	0.241153	0.0902984	0.0339037	0.0955337	0.0348231	0.048852	0.0178408	0.15478	-0.127498	0.0620979	0.114738	0.491482	0.281415	0.597095	0.0521444	0.141742	0.535814	-0.219333	-0.110419	0.00191689	-0.338368	-0.220309
P06732	KCRM_HUMAN	Creatine kinase M-type (EC 2.7.3.2) (Creatine kinase M chain) (Creatine phosphokinase M-type) (CPK-M) (M-CK)	CKM CKMM	0.107373	-0.089746	-0.157222	0.00449712	0.147514	0.162129	-0.0953816	-0.0351327	-0.00232326	0.156143	-0.198834	-0.147782	-0.0287395	0.135749	0.128254	-0.0478615	-0.0674684	0.0372612	0.0178983	0.119365	0.109521	0.077534	-0.0818283	-0.0391209	-0.0965861	0.010871	-0.100544	0.00977714	0.0980597	0.107332	-0.0815039	-0.148914	0.0481731	-0.0145365	-0.0911355	-0.174837	-0.148705	-0.179633	0.0408662	-0.0982163	-0.292489	0.381406	0.0341842	0.134066	0.392062	0.150143
P06733	ENOA_HUMAN	Alpha-enolase (EC 4.2.1.11) (2-phospho-D-glycerate hydro-lyase) (C-myc promoter-binding protein) (Enolase 1) (MBP-1) (MPB-1) (Non-neural enolase) (NNE) (Phosphopyruvate hydratase) (Plasminogen-binding protein)	ENO1 ENO1L1 MBPB1 MPB1	-0.316466	0.0973069	0.438561	0.0722266	-0.100914	-0.22255	-0.000851885	0.0641396	-0.0021999	-0.0214071	0.0643943	0.0318095	0.146754	0.0187477	0.0329685	-0.133228	0.0396797	-0.0396621	0.00246638	-0.286888	0.0349615	0.276652	0.11875	0.366534	0.440244	0.109985	0.153132	0.30444	0.148437	0.263772	0.0239707	0.290191	-0.298269	0.211058	0.403486	0.521163	0.320088	0.448817	-0.346725	0.578995	0.903173	-0.176605	-0.224435	0.165179	-0.0987094	-0.107829
P06737	PYGL_HUMAN	Glycogen phosphorylase, liver form (EC 2.4.1.1)	PYGL	-0.511918	0.10574	0.512198	0.113256	-0.122559	-0.138256	0.118353	0.141055	-0.00976004	-0.0123885	0.126538	0.0423125	0.289154	0.0861638	-0.0153073	-0.136866	0.142329	-0.126905	0.0603783	-0.250506	0.0911619	0.355949	0.0889129	0.404421	0.440089	0.166517	0.137906	0.381543	0.104276	0.446474	0.0138849	-0.000978435	-0.492716	0.0942368	0.305619	0.224329	0.0585802	0.22445	-0.503493	0.778683	0.814038	-0.058232	-0.00964761	0.400129	0.062324	0.107607
P06744	G6PI_HUMAN	Glucose-6-phosphate isomerase (GPI) (EC 5.3.1.9) (Autocrine motility factor) (AMF) (Neuroleukin) (NLK) (Phosphoglucose isomerase) (PGI) (Phosphohexose isomerase) (PHI) (Sperm antigen 36) (SA-36)	GPI	-0.372503	0.0111681	0.52988	0.0826707	-0.0922327	-0.181158	-0.00126828	0.134348	-0.00229106	-0.0758077	0.140779	0.116895	0.240219	0.0417431	0.00834282	-0.108606	0.0823072	-0.105992	0.00352568	-0.202618	0.06131	0.394702	0.084501	0.375142	0.422821	0.107548	0.11129	0.341108	0.0854733	0.0546895	0.0460002	0.21283	-0.338803	0.16612	0.394655	0.320052	0.167843	0.2194	-0.505311	0.692922	0.859452	-0.139046	-0.0666809	0.289521	-0.0643539	0.0225319
P06748	NPM_HUMAN	Nucleophosmin (NPM) (Nucleolar phosphoprotein B23) (Nucleolar protein NO38) (Numatrin)	NPM1 NPM	0.217029	-0.122585	-0.109319	0.0269919	0.047676	-0.0815109	-0.033848	-0.0226536	0.0172392	0.0183913	-0.0762117	-0.0320947	-0.181008	-0.0322164	-0.0531948	0.0777622	-0.0712955	0.067113	-0.0547151	-0.0536151	0.0214019	-0.135982	0.0489281	0.00818032	0.0117846	0.136598	0.0211219	0.0236716	-0.00307727	0.162343	0.0595167	0.350317	0.121069	-0.145669	0.00934118	0.390464	0.582664	0.56795	0.534298	-0.286115	0.135249	-0.369605	-0.521246	-0.367168	-0.224706	-0.36885
P06753	TPM3_HUMAN	Tropomyosin alpha-3 chain (Gamma-tropomyosin) (Tropomyosin-3) (Tropomyosin-5) (hTM5)	TPM3	-0.00458072	-0.0332034	0.152073	-0.0239577	-0.0125924	-0.0987452	-0.0875599	0.0577085	0.0047469	0.0851972	-0.00641993	-0.0355386	0.00972971	0.0275399	0.0597017	-0.0654831	-0.0419117	0.0499241	-0.0133689	-0.148901	0.0735122	0.0409716	0.0705919	0.172836	0.235542	0.0783004	0.141488	0.115508	0.0114785	-0.0267104	0.115523	0.597678	-0.00537794	0.0113032	0.295495	0.474266	0.651254	0.234465	-0.148938	0.177923	0.70453	-0.335603	-0.503837	-0.138614	-0.208596	-0.271766
P06865	HEXA_HUMAN	Beta-hexosaminidase subunit alpha (EC 3.2.1.52) (Beta-N-acetylhexosaminidase subunit alpha) (Hexosaminidase subunit A) (N-acetyl-beta-glucosaminidase subunit alpha)	HEXA	-0.166031	0.0362989	-0.0560606	-0.0513563	0.331039	-0.0536814	0.206327	0.0775141	-0.0443105	0.122128	0.0647987	-0.16254	0.201205	-0.0055988	-0.190835	-0.013903	0.147216	-0.00566333	0.122355	-0.114444	-0.186755	-0.0133334	0.0804943	-0.0583204	0.0323305	0.0145015	0.0465959	-0.106643	-0.146891	-0.333836	-0.0372019	-0.182705	-0.169248	-0.108032	-0.160056	-0.389851	-0.0239475	-0.297143	-0.194972	0.0600774	-0.0459273	0.17191	0.186192	0.137998	-0.0348278	0.0349961
P07093	GDN_HUMAN	Glia-derived nexin (GDN) (Peptidase inhibitor 7) (PI-7) (Protease nexin 1) (PN-1) (Protease nexin I) (Serpin E2)	SERPINE2 PI7 PN1	-0.0139491	0.0817945	-0.151203	-0.100416	0.20935	0.100875	-0.046683	0.0323809	0.0185838	-0.0484964	-0.0662588	0.0151979	-0.140624	-0.0441427	0.0798188	-0.0716307	0.046623	0.0759657	-0.0782718	0.0646179	-0.00742447	0.00202472	0.00802787	-0.21185	-0.0422629	-0.0284288	-0.0566772	-0.185804	-0.00778927	0.167117	-0.165817	-0.202339	0.186044	0.244146	-0.174198	-0.274433	-0.317489	-0.307532	-0.0472881	-0.122664	-0.330655	0.432489	0.487231	0.192947	-0.125247	-0.000985925
P07108	ACBP_HUMAN	Acyl-CoA-binding protein (ACBP) (Diazepam-binding inhibitor) (DBI) (Endozepine) (EP)	DBI	0.29163	-0.0497512	-0.201592	0.0628051	0.104044	-0.176798	-0.087621	-0.0776999	0.00818034	-0.0537846	0.0235552	0.0582901	-0.0295458	-0.0469029	-0.0389558	0.207959	0.0417899	0.117284	-0.150905	0.143911	-0.123921	-0.0460122	-0.140284	-0.111559	-0.170006	-0.106958	0.0573565	-0.186348	-0.0729931	-0.116807	0.154628	0.514307	0.549497	0.471489	0.243867	0.125173	0.202408	-0.129631	0.22545	-0.448942	-0.230695	-0.154369	-0.208828	-0.299898	-0.332069	-0.316698
P07195	LDHB_HUMAN	L-lactate dehydrogenase B chain (LDH-B) (EC 1.1.1.27) (LDH heart subunit) (LDH-H) (Renal carcinoma antigen NY-REN-46)	LDHB	0.202687	-0.0572594	0.016524	-0.0537188	0.174812	-0.183564	-0.209244	-0.0630346	-0.00181563	-0.0494858	-0.00437145	0.0730258	-0.112556	-0.0794243	0.0523184	-0.01586	-0.0288877	0.0389726	-0.0789927	-0.0161273	-0.0533182	-0.102313	-0.166366	0.0477565	-0.00353559	-0.0393604	0.153817	-0.0116637	-0.0783459	0.140679	0.0804912	0.647834	0.517237	0.536493	0.3211	0.388322	0.316684	-0.0693495	-0.0472279	-0.236379	0.108419	-0.0816058	-0.231778	-0.154205	-0.340425	-0.287571
P07197	NFM_HUMAN	Neurofilament medium polypeptide (NF-M) (160 kDa neurofilament protein) (Neurofilament 3) (Neurofilament triplet M protein)	NEFM NEF3 NFM	0.48743	-0.0928445	-0.29173	-0.199095	0.0571561	-0.118365	-0.113918	-0.0260122	1.33625e-05	-0.0585375	-0.149441	0.0995047	-0.130314	0.0949927	0.114663	0.0217513	-0.0243278	0.19084	-0.22894	0.21775	-0.0764742	-0.250375	-0.140757	-0.151969	-0.158814	-0.0771015	-0.021684	-0.345545	-0.0178268	0.17249	0.121079	0.494616	0.655111	0.178079	0.085637	0.200235	0.125192	-0.151082	0.194559	-0.480353	-0.307374	-0.0921095	-0.109787	-0.282253	-0.22645	-0.244319
P07203	GPX1_HUMAN	Glutathione peroxidase 1 (GPx-1) (GSHPx-1) (EC 1.11.1.9) (Cellular glutathione peroxidase)	GPX1	-0.362787	0.156439	0.156385	0.0373909	-0.0809589	0.145021	0.0669762	0.0912421	-0.021993	-0.056145	0.227621	0.00474934	0.003457	0.0485301	-0.189855	0.0311435	-0.00183069	-0.0486991	0.138154	-0.212894	-0.0184155	0.025293	0.0851893	0.0145059	0.135843	0.0449161	0.156899	0.0559682	0.0741522	0.237151	-0.0815457	-0.226328	-0.372473	0.119403	0.146626	0.199376	-0.0323593	0.583471	0.0838808	0.257847	0.48915	-0.174267	0.306292	0.340761	-0.276827	-0.00446051
P07225	PROS_HUMAN	Vitamin K-dependent protein S	PROS1 PROS	0.0309892	-0.119053	-0.0184696	-0.0405923	0.191446	0.078818	0.0136614	-0.091144	0.00902758	0.187536	-0.0735388	-0.250297	0.160391	-0.0569495	0.0924098	0.0903152	0.010467	-0.0766495	0.177749	0.0156001	0.119553	0.00931938	-0.00966169	0.0394339	-0.140518	0.114051	0.0570993	0.0451554	-0.181788	-0.468443	0.0628691	-0.272836	-0.0356794	-0.297081	-0.421269	-0.494616	-0.111537	-0.419945	-0.0343159	-0.0240986	-0.432149	0.380039	-0.18866	-0.0685543	0.747739	0.283321
P07237	PDIA1_HUMAN	Protein disulfide-isomerase (PDI) (EC 5.3.4.1) (Cellular thyroid hormone-binding protein) (Prolyl 4-hydroxylase subunit beta) (p55)	P4HB ERBA2L PDI PDIA1 PO4DB	-0.163526	-0.104074	0.41794	0.046772	-0.0695016	-0.229489	0.0149628	0.105834	-0.00606322	0.00678453	0.0165374	0.00685154	0.187373	0.054321	0.0583333	-0.0825905	0.0144885	-0.0605253	0.0766985	-0.228987	0.0882182	0.275915	0.122378	0.28024	0.377559	0.158802	0.110631	0.266903	0.132787	-0.0342634	0.07245	0.320232	-0.326808	-0.112763	0.174768	0.360936	0.576794	0.32208	-0.308589	0.532553	0.843141	-0.211762	-0.383227	0.000612974	-0.0975762	-0.183074
P07305	H10_HUMAN	Histone H1.0 (Histone H1') (Histone H1(0)) [Cleaved into: Histone H1.0, N-terminally processed]	H1-0 H1F0 H1FV	0.111388	0.104178	-0.157692	0.018471	-0.0549096	-0.144896	0.105864	-0.0914352	0.0239201	0.0701014	3.42605e-06	-0.0621284	0.00161494	-0.0408371	0.0072016	-0.0174737	0.00284347	0.0470337	-0.0462603	-0.138117	-0.0714357	-0.163328	0.0756193	-0.0200249	0.0015177	-0.0234933	0.0691401	-0.0942642	0.0405515	0.246461	0.131769	0.245115	0.131839	-0.236623	-0.235072	0.0996016	0.382804	0.253294	0.578646	-0.144462	0.070535	-0.232063	-0.375047	-0.359645	-0.208978	-0.358737
P07311	ACYP1_HUMAN	Acylphosphatase-1 (EC 3.6.1.7) (Acylphosphatase, erythrocyte isozyme) (Acylphosphatase, organ-common type isozyme) (Acylphosphate phosphohydrolase 1)	ACYP1 ACYPE	-0.147417	0.133962	-0.08524	-0.0676425	-0.0575926	0.170658	0.104946	0.0841204	-0.0380398	0.0159338	0.212336	-0.0319012	-0.0284754	-0.0623873	-0.137034	-0.0481685	0.0995162	0.0513412	-0.0339287	-0.0476267	-0.0745355	-0.044291	0.0198648	-0.0144957	0.00351875	-0.0297281	0.241538	-0.106797	0.0236024	0.243437	-0.0567829	0.0502633	0.0558205	0.19179	0.0917037	0.0889506	0.0241344	0.00684027	-0.049213	0.0142227	0.124661	-0.0049377	0.180685	0.138021	-0.247399	-0.0188484
P07333	CSF1R_HUMAN	Macrophage colony-stimulating factor 1 receptor (CSF-1 receptor) (CSF-1-R) (CSF-1R) (M-CSF-R) (EC 2.7.10.1) (Proto-oncogene c-Fms) (CD antigen CD115)	CSF1R FMS	-0.218085	0.166315	-0.153032	0.0653806	0.0555567	0.176902	0.0936897	0.112395	-0.0312998	-0.0270578	0.10667	0.0124323	-0.0281021	0.0748816	-0.135708	0.107216	0.228395	-0.104741	0.228398	0.165659	-0.0208755	-0.192075	-0.0713579	-0.0748308	-0.157197	-0.113841	-0.0361802	-0.130111	-0.253611	-0.242297	0.0196044	-0.352844	-0.132986	-0.112672	-0.125918	-0.480847	-0.147668	-0.310496	0.0722288	-0.0954393	-0.358312	-0.0666919	0.244895	0.0461837	-0.0801766	0.138942
P07339	CATD_HUMAN	Cathepsin D (EC 3.4.23.5) [Cleaved into: Cathepsin D light chain; Cathepsin D heavy chain]	CTSD CPSD	0.142709	0.0247932	-0.208677	-0.168586	0.26598	0.0982083	-0.0371069	-0.196751	0.0175723	0.0666449	-0.00726356	-0.111123	-0.0337391	-0.232186	-0.0100605	-0.0703392	0.0139362	0.0246346	0.121625	0.0371172	-0.167375	0.0130124	-0.0855712	-0.134757	-0.19962	-0.098379	0.0590696	-0.198129	-0.133063	-0.153342	-0.0279413	-0.0240235	0.198973	0.0301398	-0.14682	-0.258079	0.014406	-0.359822	0.0698195	-0.343043	-0.43228	0.26541	-0.0904134	-0.208359	0.0931162	0.0020857
P07355	ANXA2_HUMAN	Annexin A2 (Annexin II) (Annexin-2) (Calpactin I heavy chain) (Calpactin-1 heavy chain) (Chromobindin-8) (Lipocortin II) (Placental anticoagulant protein IV) (PAP-IV) (Protein I) (p36)	ANXA2 ANX2 ANX2L4 CAL1H LPC2D	-0.0443256	-0.0602225	0.112959	0.0170807	0.139756	-0.0338521	-0.0504198	-0.0544763	0.00730123	0.190714	-0.0289001	-0.185182	0.0695182	-0.0158024	-0.0673247	-0.0798801	0.00903777	-0.0690281	0.156135	-0.114854	-0.0265908	-0.026885	0.0928063	-0.0684892	0.0524818	-0.0926179	0.208293	0.0303911	-0.0777904	-0.181356	0.0861182	0.192315	-0.113732	-0.105138	0.0188691	0.118678	0.403592	0.139613	-0.0143283	0.0612457	0.335437	-0.12308	-0.236663	-0.107872	-0.0700047	-0.167563
P07357	CO8A_HUMAN	Complement component C8 alpha chain (Complement component 8 subunit alpha)	C8A	-0.00411675	-0.0717588	0.0195267	0.013764	0.00208245	0.164726	-0.0758634	-0.0580655	0.0107229	0.151133	-0.125387	-0.163243	0.205255	-0.00581317	0.109548	0.0410112	-0.0123307	-0.0629134	0.0388273	0.0333815	0.237331	0.119857	0.00521911	0.126903	0.0567934	0.11451	0.0497557	0.173597	-0.0446809	-0.129394	0.0190146	-0.242563	-0.143013	-0.258069	-0.137276	-0.26616	-0.186221	-0.330089	-0.27136	0.145038	-0.21473	0.348314	-0.131138	0.0796459	0.878212	0.410017
P07358	CO8B_HUMAN	Complement component C8 beta chain (Complement component 8 subunit beta)	C8B	0.0693789	-0.208673	0.0902368	-0.0141532	0.0344413	0.170607	-0.10743	-0.11215	0.0104362	0.15053	-0.0863852	-0.167051	0.194128	-0.0575213	0.172196	0.0336593	-0.0778457	-0.084209	-0.00122423	0.0261718	0.24148	0.220484	0.0322027	0.147257	0.10314	0.156636	0.0437942	0.272356	-0.00333641	-0.143388	-0.0157371	-0.158463	-0.0745817	-0.220616	-0.128238	-0.192817	-0.156137	-0.334209	-0.29892	0.18704	-0.159706	0.392069	-0.157902	0.0805105	0.86508	0.386527
P07359	GP1BA_HUMAN	Platelet glycoprotein Ib alpha chain (GP-Ib alpha) (GPIb-alpha) (GPIbA) (Glycoprotein Ibalpha) (Antigen CD42b-alpha) (CD antigen CD42b) [Cleaved into: Glycocalicin]	GP1BA	-0.373091	-0.0645872	0.308297	0.129453	-0.144312	0.236448	0.104375	-0.00201741	0.00840213	-0.0463887	0.0723023	0.0288189	0.0438054	0.0998496	-0.0304097	-0.0213513	0.0731018	-0.136151	0.00308471	-0.17707	0.0859573	0.276207	0.0791361	0.132364	0.208322	0.224937	0.0356681	0.258608	0.0359657	-0.25307	-0.168815	-0.436799	-0.409768	0.130479	0.0484822	-0.0853452	-0.483318	-0.0609946	-0.487167	0.58055	0.239065	0.389986	0.387695	0.598802	0.553274	0.535132
P07360	CO8G_HUMAN	Complement component C8 gamma chain	C8G	-0.234519	-0.00520179	0.182346	0.0668009	-0.051058	0.205209	-0.042681	-0.0205441	0.0129432	0.0487783	-0.0348854	-0.0872798	0.209559	0.0152091	0.0447179	0.0506289	0.0234724	-0.178185	0.0916217	-0.0406058	0.192512	0.247714	0.0292981	0.181888	0.145869	0.134708	0.103944	0.279292	-0.101407	-0.368999	-0.0505337	-0.471207	-0.383843	-0.182297	-0.116152	-0.370472	-0.393104	-0.258097	-0.358835	0.357834	-0.0804412	0.376041	0.0735985	0.298938	0.862994	0.560488
P07384	CAN1_HUMAN	Calpain-1 catalytic subunit (EC 3.4.22.52) (Calcium-activated neutral proteinase 1) (CANP 1) (Calpain mu-type) (Calpain-1 large subunit) (Cell proliferation-inducing gene 30 protein) (Micromolar-calpain) (muCANP)	CAPN1 CANPL1 PIG30	-0.433726	0.155878	0.373551	0.0558183	-0.0224057	-0.0931559	0.0627641	0.0857533	-0.0106041	0.130812	0.13485	-0.106565	0.209083	-0.00556639	-0.095425	-0.0761979	0.091028	-0.0517493	0.0566629	-0.267423	0.0292397	0.166089	0.078869	0.30497	0.343594	0.192534	0.278185	0.283531	0.0989101	0.248207	0.0471273	0.164805	-0.375269	0.117161	0.223183	0.32778	0.29852	0.257329	-0.381527	0.594842	0.824569	-0.114593	-0.135924	0.293906	0.0177985	-0.013776
P07437	TBB5_HUMAN	Tubulin beta chain (Tubulin beta-5 chain)	TUBB TUBB5 OK/SW-cl.56	0.00313893	0.0445994	0.162588	0.147685	-0.258481	-0.249846	-0.0164242	0.0129255	-0.00471598	-0.175259	0.0331171	0.215673	-0.100546	-0.0604784	-0.0284337	0.00829096	0.0384015	-0.0393818	0.0224819	-0.0620166	-0.0324587	0.0265167	0.0611754	0.0475014	0.184084	0.125298	-0.0802268	0.183502	0.121824	0.303419	-0.00174924	0.0258825	-0.139753	-0.0219112	0.0763613	0.505501	0.236681	0.909301	0.439858	0.0337386	0.332907	-0.436243	-0.254608	-0.257118	-0.287653	-0.25986
P07451	CAH3_HUMAN	Carbonic anhydrase 3 (EC 4.2.1.1) (Carbonate dehydratase III) (Carbonic anhydrase III) (CA-III)	CA3	-0.130269	0.161088	-0.224364	-0.0208283	0.281691	0.18343	-0.0116264	0.0196958	0.00351503	0.197872	0.0426585	-0.26092	0.14169	0.0250194	-0.11498	-0.0783956	0.0524913	0.00969833	0.0625842	0.00762234	-0.0491609	-0.00874833	-0.155202	0.0157675	-0.0791826	0.0512118	0.25962	-0.117932	-0.0489146	0.00465118	-0.0946332	-0.125528	0.00421185	0.180391	-0.0966766	-0.150683	-0.0550381	-0.219578	-0.0477912	-0.0882737	-0.125977	0.244213	0.138789	0.299654	0.115186	0.00241892
P07585	PGS2_HUMAN	Decorin (Bone proteoglycan II) (PG-S2) (PG40)	DCN SLRR1B	0.408597	-0.00410196	-0.223421	-0.405819	0.168879	-0.0497971	-0.185569	-0.0250622	-0.00392592	0.0491319	-0.155331	-0.0749857	-0.261717	-0.105761	0.17364	-0.108603	-0.235341	0.203385	-0.077475	0.0742168	-0.0212134	-0.0655326	-0.0287962	-0.192934	-0.186066	-0.119062	-0.049201	-0.338426	0.0650885	0.342648	-0.134866	0.165573	0.547232	0.082273	-0.310357	-0.13188	-0.0653703	-0.316652	0.180184	-0.448132	-0.508391	0.384376	0.0995982	-0.250407	-0.177374	-0.231571
P07602	SAP_HUMAN	Prosaposin (Proactivator polypeptide) [Cleaved into: Saposin-A (Protein A); Saposin-B-Val; Saposin-B (Cerebroside sulfate activator) (CSAct) (Dispersin) (Sphingolipid activator protein 1) (SAP-1) (Sulfatide/GM1 activator); Saposin-C (A1 activator) (Co-beta-glucosidase) (Glucosylceramidase activator) (Sphingolipid activator protein 2) (SAP-2); Saposin-D (Component C) (Protein C)]	PSAP GLBA SAP1	0.24355	-0.0999816	-0.353771	-0.0426228	0.275307	0.0336519	0.0515045	-0.0247084	0.0187486	0.0285047	-0.0286113	-0.062221	0.143562	-0.0697832	0.00056026	0.0276185	0.0312386	-0.0254985	0.116252	0.150436	-0.0595947	-0.133313	-0.0751333	-0.135009	-0.296517	-0.187124	0.0721298	-0.278197	-0.189905	-0.15318	0.12066	0.168681	0.321648	-0.0926945	-0.106492	-0.29232	0.231056	-0.442624	0.183589	-0.458585	-0.486033	-0.0341911	-0.254218	-0.395485	-0.0362241	-0.170502
P07686	HEXB_HUMAN	Beta-hexosaminidase subunit beta (EC 3.2.1.52) (Beta-N-acetylhexosaminidase subunit beta) (Hexosaminidase subunit B) (Cervical cancer proto-oncogene 7 protein) (HCC-7) (N-acetyl-beta-glucosaminidase subunit beta) [Cleaved into: Beta-hexosaminidase subunit beta chain B; Beta-hexosaminidase subunit beta chain A]	HEXB HCC7	-0.0472268	0.0358675	0.0392591	-0.243142	0.324604	-0.0865906	0.0808441	-0.0596833	-0.0177423	0.0894723	0.05745	-0.161614	0.103621	-0.124625	-0.110748	-0.0307056	0.0184254	0.048771	0.112231	-0.057738	-0.139833	0.133321	0.0351531	0.0620294	0.0094367	-0.0384865	0.0500279	0.000954631	-0.0976455	-0.376549	-0.0347896	-0.015471	-0.0364569	-0.0647994	-0.112097	-0.261836	0.0515568	-0.314813	-0.205411	0.00914338	-0.0684041	0.22558	0.0229795	-0.00509544	0.0487987	0.0759785
P07711	CATL1_HUMAN	Procathepsin L (EC 3.4.22.15) (Cathepsin L1) (Major excreted protein) (MEP) [Cleaved into: Cathepsin L; Cathepsin L heavy chain; Cathepsin L light chain]	CTSL CTSL1	0.499203	-0.0735112	-0.271739	-0.243053	0.210981	-0.173136	-0.157045	-0.132251	0.00941526	0.0531544	-0.124602	-0.0594586	-0.0431954	-0.0443723	0.139824	-0.18192	-0.131832	0.169114	-0.207701	0.0547772	-0.0237943	-0.162942	-0.10881	-0.114798	-0.235011	-0.0907042	0.0618332	-0.280302	-0.0137875	0.119188	0.0863749	0.405044	0.632767	0.116531	-0.0988077	0.0651822	0.100214	-0.275017	0.157716	-0.452517	-0.426575	0.199898	-0.131861	-0.350821	-0.105935	-0.382171
P07737	PROF1_HUMAN	Profilin-1 (Epididymis tissue protein Li 184a) (Profilin I)	PFN1	-0.19089	-0.0315469	0.382123	0.130451	-0.311569	-0.223604	0.0839037	0.165789	-0.0280804	-0.184426	0.0727914	0.212884	0.139407	0.0391956	0.0313312	-0.017045	0.0680441	-0.142374	-0.00876401	-0.186673	-0.0304031	0.20895	0.161805	0.262689	0.379695	0.0283568	0.050719	0.242416	0.0764259	-0.149692	0.0624729	0.281942	-0.330682	0.067958	0.478507	0.419354	0.210384	0.363047	-0.343783	0.538114	0.853765	-0.355814	-0.0935868	0.0916058	-0.230957	-0.0656112
P07741	APT_HUMAN	Adenine phosphoribosyltransferase (APRT) (EC 2.4.2.7)	APRT	-0.177276	0.0938263	0.209897	0.183183	-0.227359	-0.157502	0.0215888	0.0618107	0.0070947	-0.125994	0.089201	0.126581	0.036008	-0.0192524	-0.0661028	0.0420243	0.072287	-0.0870636	0.0555022	-0.185048	0.0339081	-0.00621931	0.0571496	0.1219	0.277621	0.140629	0.10894	0.19079	0.0134413	0.0619698	0.0250462	-0.0403458	-0.36996	0.0432259	0.135874	0.472841	0.18518	0.848997	0.190677	0.254967	0.598004	-0.341045	-0.192576	0.0142214	-0.17018	-0.131622
P07814	SYEP_HUMAN	Bifunctional glutamate/proline--tRNA ligase (Bifunctional aminoacyl-tRNA synthetase) (Cell proliferation-inducing gene 32 protein) (Glutamatyl-prolyl-tRNA synthetase) [Includes: Glutamate--tRNA ligase (EC 6.1.1.17) (Glutamyl-tRNA synthetase) (GluRS); Proline--tRNA ligase (EC 6.1.1.15) (Prolyl-tRNA synthetase)]	EPRS1 EPRS GLNS PARS QARS QPRS PIG32	-0.0343942	0.111264	0.0560259	0.0878241	-0.157782	-0.166094	-0.0296445	0.0978353	0.00777775	-0.144412	0.0604613	0.169696	-0.105943	0.0435532	-0.0788697	0.0274466	0.00515647	0.0290802	-0.0377296	-0.0836583	-0.0137268	0.00524878	0.0609468	-0.0793311	0.0953678	0.0341923	-0.0867292	0.0475398	0.209372	0.349943	-0.107912	-0.020818	-0.105012	-0.0564436	-0.0231	0.434273	0.155122	0.903391	0.488659	0.0053527	0.332534	-0.374004	0.0260344	-0.0746078	-0.473698	-0.317048
P07858	CATB_HUMAN	Cathepsin B (EC 3.4.22.1) (APP secretase) (APPS) (Cathepsin B1) [Cleaved into: Cathepsin B light chain; Cathepsin B heavy chain]	CTSB CPSB	0.0373561	-0.0125484	-0.115338	0.116575	-0.0300942	0.0150583	0.0546181	-0.0247877	-0.0181386	-0.0566858	-0.0467768	0.0277276	0.139678	0.140827	0.10329	-0.104122	0.16667	-0.159306	0.193498	0.0713587	0.189521	0.00474476	-0.0255209	-0.0348632	-0.0903081	-0.0606183	0.130994	-0.131471	-0.157923	-0.34303	0.120208	0.0280344	-0.070188	-0.181612	-0.00476164	-0.0536488	0.22518	-0.0589975	0.00974567	0.0291847	0.00727482	-0.154005	-0.251272	-0.149495	-0.00434433	-0.110802
P07900	HS90A_HUMAN	Heat shock protein HSP 90-alpha (EC 3.6.4.10) (Heat shock 86 kDa) (HSP 86) (HSP86) (Lipopolysaccharide-associated protein 2) (LAP-2) (LPS-associated protein 2) (Renal carcinoma antigen NY-REN-38)	HSP90AA1 HSP90A HSPC1 HSPCA	0.166058	-0.00454055	0.0795058	0.0783421	-0.301973	-0.208211	-0.0766693	-0.0233521	-0.00821369	-0.0560652	0.0302351	0.113467	-0.180972	-0.0521668	-0.000373361	0.035685	-0.0340442	0.178911	-0.184264	0.0319423	-0.032842	0.0721004	0.011578	0.18188	0.189564	0.0219762	0.00451355	0.159074	0.222409	0.301288	0.0606186	0.596777	0.200372	0.374092	0.634052	0.873358	0.37488	0.603501	0.0677819	0.0179443	0.5227	-0.474934	-0.367882	-0.147797	-0.374208	-0.252435
P07910	HNRPC_HUMAN	Heterogeneous nuclear ribonucleoproteins C1/C2 (hnRNP C1/C2)	HNRNPC HNRPC	0.10359	-0.00784114	-0.0510821	0.00371954	0.033408	-0.0506164	-0.102971	0.0163281	0.0492264	0.0352175	-0.0284593	0.0467922	-0.136556	-0.0645453	-0.0489846	0.0618279	-0.118629	0.0823064	-0.0803901	-0.0354667	-0.00377411	-0.0157269	0.0212546	0.0275526	0.137491	0.058414	0.000602764	0.0923136	0.0816739	0.322085	0.0875595	0.304229	0.0607822	-0.146753	-0.00585992	0.432106	0.587214	0.665398	0.604117	-0.198884	0.237568	-0.420472	-0.493342	-0.380385	-0.272296	-0.361355
P07942	LAMB1_HUMAN	Laminin subunit beta-1 (Laminin B1 chain) (Laminin-1 subunit beta) (Laminin-10 subunit beta) (Laminin-12 subunit beta) (Laminin-2 subunit beta) (Laminin-6 subunit beta) (Laminin-8 subunit beta)	LAMB1	0.261316	-0.0445534	-0.248672	-0.253898	0.271804	0.144207	-0.161554	-0.0792536	0.0123546	0.0719598	-0.132593	-0.154768	-0.211321	-0.0177049	0.124229	0.00356369	-0.140506	0.12274	0.057149	0.206791	0.0911927	-0.206389	-0.19746	-0.145686	-0.136919	-0.0324519	0.00735103	-0.226679	-0.177574	-0.203569	-0.0650875	0.0396503	0.359972	0.00345784	-0.305311	-0.386679	0.0265927	-0.538351	0.00298144	-0.368775	-0.569261	0.452959	-0.0817329	-0.0921912	0.181387	0.0397467
P07948	LYN_HUMAN	Tyrosine-protein kinase Lyn (EC 2.7.10.2) (Lck/Yes-related novel protein tyrosine kinase) (V-yes-1 Yamaguchi sarcoma viral related oncogene homolog) (p53Lyn) (p56Lyn)	LYN JTK8	-0.365543	0.0941272	0.376962	0.0480109	-0.0881593	-0.0664858	0.0583795	0.048676	-0.0206752	-0.0809617	0.126199	0.0671534	0.206086	0.113494	-0.0171216	-0.185363	0.0288451	-0.121994	0.000497105	-0.296033	0.0451772	0.259477	0.123533	0.254818	0.276031	0.156153	0.0598504	0.256882	0.109628	0.172534	-0.00454772	-0.18602	-0.450053	-0.0559255	0.0863141	0.0990362	-0.0237432	0.339638	-0.264365	0.644185	0.595134	-0.00503594	0.264398	0.333828	-0.0498525	0.0301003
P07951	TPM2_HUMAN	Tropomyosin beta chain (Beta-tropomyosin) (Tropomyosin-2)	TPM2 TMSB	0.209998	-0.164119	-0.0252454	-0.229221	0.164768	-0.0350125	0.0312931	-0.0922103	-0.00903077	0.161846	-0.1105	-0.230981	0.0579377	-0.0741487	0.0107574	0.0517349	-0.00441904	0.0634656	0.0204363	0.0785362	-0.0115185	-0.103478	-0.00499691	0.0294228	0.00940849	0.0456445	0.124063	-0.117752	-0.0425536	0.129925	-0.05683	0.335909	0.337477	0.0736847	-0.0277268	-0.0562758	0.357899	-0.278069	0.0533853	-0.217902	-0.186716	0.0263642	-0.277626	-0.20222	0.0113871	-0.239064
P07954	FUMH_HUMAN	Fumarate hydratase, mitochondrial (Fumarase) (HsFH) (EC 4.2.1.2)	FH	-0.329548	0.122906	0.205887	0.0810053	-0.0323513	0.00339287	0.0478098	0.0973763	0.000720441	0.0637784	0.0861532	-0.0379796	0.0465377	0.0786163	-0.120247	-0.0600984	0.0792506	-0.00581899	0.0193952	-0.248773	-0.0260616	0.0890502	0.0383022	0.205572	0.145112	0.129695	0.170419	0.134059	0.0354078	0.184873	-0.0724801	0.180895	-0.226439	0.316383	0.373408	0.392125	0.156898	0.35259	-0.189011	0.280693	0.550414	-0.192807	-0.0872001	0.280808	-0.133245	-0.0705056
P07996	TSP1_HUMAN	Thrombospondin-1 (Glycoprotein G)	THBS1 TSP TSP1	-0.373389	-0.0127185	0.536859	0.0311222	0.0260629	-0.0269133	-0.0305615	-0.140613	-0.0177129	0.100299	0.152018	-0.152188	0.169362	0.130323	0.0171934	-0.175272	-0.0101555	-0.121717	-0.0111211	-0.233456	0.097262	0.493897	-0.0291221	0.29511	0.26737	0.272032	0.189727	0.252868	0.145562	0.0487914	-0.0699036	-0.159919	-0.283124	0.293986	0.00321504	-0.00396384	-0.152217	-0.10094	-0.463916	0.661838	0.317811	0.572551	0.118908	0.418455	0.299313	0.139314
P07998	RNAS1_HUMAN	Ribonuclease pancreatic (EC 4.6.1.18) (HP-RNase) (RIB-1) (RNase UpI-1) (Ribonuclease 1) (RNase 1) (Ribonuclease A) (RNase A)	RNASE1 RIB1 RNS1	0.147206	0.161163	-0.459126	-0.160256	0.296969	0.0271399	0.0523377	0.0743488	-0.0206678	0.0284632	-0.0181516	-0.0996266	0.0208714	0.0376835	-0.0678176	-0.0182319	0.0813778	0.0496999	0.208164	0.044649	-0.0505185	-0.44305	-0.19257	-0.191811	-0.421786	-0.207588	0.0361821	-0.46654	-0.370382	-0.253188	0.0806273	-0.114937	0.260641	-0.0922647	-0.365808	-0.423615	0.0090636	-0.302682	0.372305	-0.600699	-0.602907	-0.0202411	0.0544881	-0.255371	-0.224754	-0.276874
P08123	CO1A2_HUMAN	Collagen alpha-2(I) chain (Alpha-2 type I collagen)	COL1A2	0.444902	0.0656277	-0.526502	-0.230079	0.206609	-0.0612231	-0.0927605	0.0846728	-0.00711942	0.119739	-0.120343	-0.12791	-0.254538	-0.0198929	0.0515253	0.0438176	-0.0991099	0.180921	0.0551894	0.26294	0.0368758	-0.505122	-0.159883	-0.248598	-0.40905	-0.132004	0.00280683	-0.358905	-0.180186	0.10748	0.105046	0.266738	0.566398	-0.0841247	-0.239449	-0.124746	0.216387	-0.300963	0.369891	-0.686944	-0.57606	-0.0614065	-0.19105	-0.439723	-0.203375	-0.274636
P08133	ANXA6_HUMAN	Annexin A6 (67 kDa calelectrin) (Annexin VI) (Annexin-6) (Calphobindin-II) (CPB-II) (Chromobindin-20) (Lipocortin VI) (Protein III) (p68) (p70)	ANXA6 ANX6	-0.167356	0.0344948	0.297314	0.121183	-0.107544	-0.256781	0.0461263	0.0254106	-0.0274544	-0.0364125	0.0227847	0.060919	0.141426	0.0143972	-0.0465892	-0.0258169	0.0262729	-0.175165	0.123451	-0.240466	-0.00230366	0.106229	0.164038	0.0742047	0.21488	0.0442423	0.114402	0.236631	-0.0237103	-0.11288	0.0761852	0.150989	-0.371674	-0.17891	0.143795	0.319615	0.406142	0.465354	-0.165517	0.412	0.765457	-0.365831	-0.248739	-0.0654794	-0.175801	-0.212149
P08174	DAF_HUMAN	Complement decay-accelerating factor (CD antigen CD55)	CD55 CR DAF	0.224623	-0.0441691	-0.164259	-0.218864	0.323168	-0.0699897	-0.0363678	-0.107627	-0.00136695	0.119228	-0.00663346	-0.14985	0.0328672	-0.00875944	0.0325084	-0.0117371	0.00394326	0.0254172	0.107366	0.185814	-0.0617621	-0.0404636	-0.171912	-0.115276	-0.285199	-0.191778	-0.0901948	-0.204954	-0.165213	-0.31685	0.114875	0.0805514	0.288406	-0.13526	-0.310595	-0.422358	0.172541	-0.487733	0.158573	-0.402259	-0.56647	0.161571	-0.19432	-0.386207	-0.0704395	-0.22847
P08185	CBG_HUMAN	Corticosteroid-binding globulin (CBG) (Serpin A6) (Transcortin)	SERPINA6 CBG	-0.194937	-0.117719	0.17375	0.16149	-0.0535226	0.308582	-0.0810445	-0.104598	0.00795941	0.0301931	-0.0177771	-0.025741	0.097869	-0.153869	0.054706	0.135404	0.00344796	-0.21482	0.0650327	0.0781354	0.124343	0.258838	0.0122819	0.158243	0.0533403	0.141335	-0.0346626	0.296498	-0.0802519	-0.275306	-0.00934853	-0.34195	-0.241205	-0.0655379	-0.018996	-0.204358	-0.30818	-0.271117	-0.343048	0.314033	-0.0960534	0.324838	0.0730063	0.270188	0.850685	0.612236
P08195	4F2_HUMAN	4F2 cell-surface antigen heavy chain (4F2hc) (4F2 heavy chain antigen) (Lymphocyte activation antigen 4F2 large subunit) (Solute carrier family 3 member 2) (CD antigen CD98)	SLC3A2 MDU1	0.159883	-0.00809656	-0.266124	0.0671017	0.0425926	0.143913	-0.0624442	-0.115699	0.0454864	-0.135235	-0.0580029	0.114394	-0.138241	0.0108364	0.0474297	0.0111237	0.121273	0.0263901	0.0933147	0.229204	-0.069544	-0.0696318	-0.115892	-0.107306	-0.20039	-0.14942	-0.15053	-0.149117	-0.00677292	0.144173	-0.0893903	-0.205009	0.234494	0.105253	-0.150682	-0.158815	-0.177346	-0.164419	0.260025	-0.362521	-0.592379	0.195511	0.174406	-0.0830834	0.0333696	0.0847233
P08238	HS90B_HUMAN	Heat shock protein HSP 90-beta (HSP 90) (Heat shock 84 kDa) (HSP 84) (HSP84)	HSP90AB1 HSP90B HSPC2 HSPCB	0.0705186	0.0545519	0.161154	0.115524	-0.327413	-0.29124	-0.0407926	0.00169102	0.00499968	-0.110289	0.0291688	0.161581	-0.112778	-0.00889677	-0.0295586	0.0267798	-0.0129653	0.0488066	-0.116907	-0.0346866	-0.0250988	0.0397056	0.0220526	0.149279	0.299089	0.0916164	-0.00610195	0.19877	0.177768	0.239604	0.0316899	0.270928	-0.0349288	0.169244	0.328999	0.721445	0.266681	0.845528	0.263465	0.0890948	0.474463	-0.422963	-0.33776	-0.177847	-0.275462	-0.234393
P08246	ELNE_HUMAN	Neutrophil elastase (EC 3.4.21.37) (Bone marrow serine protease) (Elastase-2) (Human leukocyte elastase) (HLE) (Medullasin) (PMN elastase)	ELANE ELA2	-0.543803	0.122797	0.68755	0.0480471	-0.179083	-0.162066	0.0387114	0.0514058	-0.0106017	-0.106147	0.165734	0.124554	0.249592	0.119972	-0.0414527	-0.127166	0.0896354	-0.160864	0.0358249	-0.340745	0.0701438	0.475097	0.0947123	0.346988	0.430337	0.154544	0.147191	0.325044	0.113773	0.0183065	-0.0234637	-0.215582	-0.597106	0.0683239	0.105308	0.0768434	-0.10696	0.234205	-0.503732	0.895338	0.75106	0.11138	0.216626	0.44015	0.0581856	0.118166
P08253	MMP2_HUMAN	72 kDa type IV collagenase (EC 3.4.24.24) (72 kDa gelatinase) (Gelatinase A) (Matrix metalloproteinase-2) (MMP-2) (TBE-1) [Cleaved into: PEX]	MMP2 CLG4A	0.281856	0.0375067	-0.457495	-0.0663649	0.206295	0.0329227	-0.0567157	0.0672811	-0.0041322	0.0849596	-0.0813621	-0.106384	-0.0573261	0.0118937	-0.00867175	0.0551954	0.00908012	-0.0156605	0.169266	0.249165	-0.0764976	-0.442733	-0.169013	-0.260529	-0.325127	-0.183221	0.0172445	-0.413179	-0.326614	-0.330453	0.129718	0.0411824	0.400902	-0.106376	-0.315402	-0.317609	0.114307	-0.39562	0.346334	-0.658004	-0.699575	0.0295365	-0.167944	-0.416269	-0.00139756	-0.181122
P08254	MMP3_HUMAN	Stromelysin-1 (SL-1) (EC 3.4.24.17) (Matrix metalloproteinase-3) (MMP-3) (Transin-1)	MMP3 STMY1	-0.543394	0.0520729	0.356368	0.0440567	0.118254	0.256471	0.0632357	-0.0183816	-0.015344	0.00365227	0.138895	-0.0147964	0.213126	0.0926246	-0.0566474	-0.231791	0.100884	-0.15631	0.0928793	-0.262573	0.0149296	0.423407	0.0532507	0.250234	0.256732	0.0768869	0.0504314	0.262214	0.113514	0.159913	-0.215589	-0.377262	-0.458652	0.0440414	-0.0452752	-0.24298	-0.257933	-0.0643502	-0.36645	0.625005	0.31075	0.41527	0.310858	0.541869	0.260049	0.297485
P08294	SODE_HUMAN	Extracellular superoxide dismutase [Cu-Zn] (EC-SOD) (EC 1.15.1.1)	SOD3	0.227737	0.0759487	-0.380652	-0.148409	0.260836	0.0233244	-0.0120973	-0.0684829	0.0017697	0.0652531	-0.0200299	-0.136721	-0.0635465	-0.0325447	0.0392219	0.0070727	-0.0477971	0.0222436	0.103492	0.155149	-0.134596	-0.293419	-0.101922	-0.25087	-0.375828	-0.111348	-0.0945393	-0.378702	-0.219817	-0.170091	0.0236024	-0.107278	0.327058	-0.110221	-0.31502	-0.442199	-0.161179	-0.382267	0.367845	-0.580896	-0.69381	0.165938	0.13144	-0.259137	-0.0892789	-0.102601
P08311	CATG_HUMAN	Cathepsin G (CG) (EC 3.4.21.20)	CTSG	-0.351535	-0.112819	0.610291	0.135193	-0.190261	-0.149754	0.141037	-0.090536	-0.00028865	-0.083881	0.113988	0.0889235	0.213827	0.14292	0.0489677	-0.0994139	0.0858494	-0.203679	0.0682933	-0.333498	0.108711	0.349189	0.0895247	0.276701	0.393032	0.215959	0.0931861	0.319935	0.167569	0.0464639	0.00848627	-0.1115	-0.536528	-0.0741373	0.0992689	0.134579	0.0427653	0.245599	-0.418351	0.812662	0.721205	0.0530437	0.0238052	0.249944	0.0984131	0.0506204
P08493	MGP_HUMAN	Matrix Gla protein (MGP) (Cell growth-inhibiting gene 36 protein)	MGP MGLAP GIG36	0.300848	-0.0304118	-0.504218	-0.0554981	0.0864403	0.0954628	0.120845	0.036026	-0.0220863	0.171794	-0.0684694	-0.210899	-0.040818	0.122975	0.0355597	0.0578541	0.0261611	-0.00476417	0.0856886	0.124132	0.0649144	-0.417735	-0.0703699	-0.213142	-0.372442	-0.062154	-0.0465446	-0.370506	-0.181394	-0.0830377	0.139246	-0.0702685	0.340432	-0.132268	-0.229388	-0.310461	-0.0972698	-0.308641	0.322164	-0.523768	-0.617164	-0.0206062	0.071003	-0.259085	-0.0825513	-0.164847
P08519	APOA_HUMAN	Apolipoprotein(a) (Apo(a)) (Lp(a)) (EC 3.4.21.-)	LPA	-0.0309014	-0.0237204	0.166972	0.000777305	-0.170781	-0.0246458	-0.0281069	0.0050443	-0.00462421	0.0772013	-0.082611	-0.0590044	0.114902	0.0426397	0.158514	0.0494077	0.0206177	-0.0964569	0.112937	-0.139361	0.185841	0.222964	0.0869773	0.0619933	-0.00502617	0.020681	0.0424329	0.0946717	-0.0280516	-0.313088	0.0561534	-0.223627	-0.260364	-0.180935	-0.0699404	-0.14647	-0.254915	-0.124797	-0.201846	0.263659	0.0337631	0.168489	0.0795369	0.204128	0.39624	0.248633
P08559	ODPA_HUMAN	Pyruvate dehydrogenase E1 component subunit alpha, somatic form, mitochondrial (EC 1.2.4.1) (PDHE1-A type I)	PDHA1 PHE1A	-0.0310068	0.00613101	0.102663	0.0416778	-0.101759	-0.0154945	0.0447667	-0.181273	-0.00941287	0.0203987	0.106876	-0.00625532	0.0120764	-0.0111904	-0.161086	0.0434635	-0.0347173	-0.0709062	0.00900068	-0.106386	0.00797478	0.128233	-0.00870878	0.0187694	0.0719789	-0.110476	-0.0479584	0.0965706	0.0292875	0.000257025	0.0723366	0.00773713	-0.0710765	0.0272844	0.0458378	0.248355	0.126143	0.468736	0.235797	0.0637067	0.187313	-0.154079	-0.147055	-0.01602	-0.143719	-0.0767868
P08567	PLEK_HUMAN	Pleckstrin (Platelet 47 kDa protein) (p47)	PLEK P47	-0.433921	-0.0382394	0.402919	0.211951	-0.0860682	0.00754125	0.127011	0.0788037	-0.00608071	0.0752158	0.0776246	-0.0822187	0.206678	0.111135	-0.0250385	-0.0918529	0.13186	-0.195788	0.0284749	-0.319285	0.057051	0.179456	0.119034	0.277547	0.337389	0.293657	0.139226	0.349206	0.0681422	0.0590009	0.00745129	0.0239531	-0.434055	0.0502919	0.253171	0.218152	0.067996	0.228102	-0.370313	0.58364	0.646289	-0.0339277	-0.103476	0.203525	0.198553	0.0878417
P08571	CD14_HUMAN	Monocyte differentiation antigen CD14 (Myeloid cell-specific leucine-rich glycoprotein) (CD antigen CD14) [Cleaved into: Monocyte differentiation antigen CD14, urinary form; Monocyte differentiation antigen CD14, membrane-bound form]	CD14	0.242842	-0.131042	-0.201692	0.0648567	-0.0704428	0.182276	-0.0585667	-0.200244	-0.00208627	-0.0444902	-0.0331703	0.0401976	0.105903	0.0577278	0.10797	0.121857	0.0637165	-0.0362633	0.0807358	0.276219	0.0695964	0.0229325	-0.0516384	-0.026154	-0.209625	-0.126908	-0.074116	-0.0370663	-0.136981	-0.450467	0.152356	0.0551508	0.166472	-0.197855	0.083439	-0.15328	0.0712032	-0.277055	0.0628586	-0.224659	-0.39423	-0.156828	-0.202683	-0.288649	0.160953	0.0519351
P08572	CO4A2_HUMAN	Collagen alpha-2(IV) chain [Cleaved into: Canstatin]	COL4A2	0.22591	0.0427066	-0.416416	-0.0428683	0.220985	0.130031	-0.0805718	-0.0645429	-0.0191362	0.0251186	-0.0251619	-0.0478166	-0.180105	0.132432	0.0251004	-0.0163688	-0.133382	0.112549	-0.0395864	0.160074	-0.0312663	-0.230748	-0.0902046	-0.349806	-0.315597	-0.215152	-0.0426481	-0.429179	0.000484355	0.171418	-0.106541	0.0016413	0.421591	0.0893181	-0.262048	-0.26635	-0.13917	-0.380837	0.177822	-0.461134	-0.53483	0.252674	0.234067	-0.0537844	-0.244116	-0.179634
P08574	CY1_HUMAN	Cytochrome c1, heme protein, mitochondrial (EC 7.1.1.8) (Complex III subunit 4) (Complex III subunit IV) (Cytochrome b-c1 complex subunit 4) (Ubiquinol-cytochrome-c reductase complex cytochrome c1 subunit) (Cytochrome c-1)	CYC1	-0.0179761	0.0377961	-0.0817408	0.282713	-0.133647	-0.0303916	0.0410641	-0.065841	-0.0165757	-0.00602911	0.0540578	-0.0112775	0.0208198	-0.0140119	-0.102786	0.0180815	0.141326	0.0271988	0.0147359	-0.131422	0.0648727	-0.165774	0.0843605	-0.0727984	0.0494312	0.00691268	0.022533	0.0359538	0.167143	0.317294	0.114362	0.00575845	-0.109561	-0.11966	-0.0362893	0.292897	0.229354	0.480584	0.209243	0.00506589	0.270891	-0.277695	-0.137129	-0.10539	-0.179896	-0.13178
P08575	PTPRC_HUMAN	Receptor-type tyrosine-protein phosphatase C (EC 3.1.3.48) (Leukocyte common antigen) (L-CA) (T200) (CD antigen CD45)	PTPRC CD45	-0.279412	-0.072055	0.364995	0.157922	-0.185159	-0.0641988	0.171222	-0.00982214	-0.0151279	-0.0413201	0.109792	0.0334844	0.181852	0.0869047	-0.0681077	0.0189302	0.0312032	-0.278303	0.185477	-0.211553	0.0053875	0.205395	0.224105	0.11988	0.200761	0.0195048	0.040454	0.374459	-0.0665335	-0.427418	0.0637562	0.0149055	-0.523984	-0.231849	0.214183	0.085656	0.246498	0.209629	-0.30448	0.597933	0.665029	-0.188299	-0.153014	0.0493798	0.0466504	0.0492423
P08581	MET_HUMAN	Hepatocyte growth factor receptor (HGF receptor) (EC 2.7.10.1) (HGF/SF receptor) (Proto-oncogene c-Met) (Scatter factor receptor) (SF receptor) (Tyrosine-protein kinase Met)	MET	0.0312838	0.0335906	-0.0962473	-0.028645	0.199433	-0.0274374	0.00904435	-0.101252	-0.0278489	0.100902	0.0417944	-0.0359614	-0.0897809	-0.0945301	-0.0485995	-0.14651	-0.0665612	0.127716	-0.0158133	-0.0754191	-0.0655009	0.0518638	-0.0389153	0.0908999	-0.099551	-0.0268991	-0.0555099	0.113721	-0.0258026	-0.0135114	0.00918251	-0.0724298	0.0462993	-0.0239422	-0.081859	-0.0969375	-0.116023	-0.17974	-0.0934261	0.0209617	-0.159327	0.20643	0.0266793	0.114987	0.175112	0.104634
P08582	TRFM_HUMAN	Melanotransferrin (Melanoma-associated antigen p97) (CD antigen CD228)	MELTF MAP97 MFI2	0.137721	0.0142596	-0.175583	-0.0988082	0.0865694	0.0699389	-0.04608	-0.0508528	0.0428097	0.0175933	0.127793	-0.0646745	-0.122372	-0.0225765	-0.124078	0.037781	-0.0548481	0.15954	-0.100956	0.0545369	-0.116696	-0.218867	-0.0342215	-0.153798	-0.132035	-0.066905	0.0198439	-0.150535	0.0904956	0.143007	-0.132596	0.0776573	0.158153	0.102108	-0.0370667	0.0698179	-0.014485	0.0302819	0.188158	-0.175143	-0.138292	0.128288	0.0357293	0.018634	-0.0509397	-0.115471
P08603	CFAH_HUMAN	Complement factor H (H factor 1)	CFH HF HF1 HF2	-0.0703359	-0.140658	0.120063	0.0312491	0.0595908	0.129177	-0.0368674	-0.0158947	0.0191445	0.100826	-0.014478	-0.100932	0.252696	0.0111581	0.0801782	0.0558366	-0.0261614	-0.183553	0.14193	-0.0101418	0.139045	0.103342	-0.0315919	0.157221	0.0398626	0.077129	0.0456503	0.181631	-0.176052	-0.470113	0.0620891	-0.275289	-0.133608	-0.184535	-0.224333	-0.405737	-0.198645	-0.431812	-0.263848	0.194706	-0.264341	0.392265	-0.13644	0.0546903	0.869211	0.424466
P08621	RU17_HUMAN	U1 small nuclear ribonucleoprotein 70 kDa (U1 snRNP 70 kDa) (U1-70K) (snRNP70)	SNRNP70 RNPU1Z RPU1 SNRP70 U1AP1	0.151761	-0.0160979	-0.280641	0.00682395	0.109809	0.0898231	0.0527501	-0.107461	-0.0312789	0.141084	-0.0368178	-0.173736	-0.121042	0.00706787	-0.0864785	0.15894	-0.072092	0.010405	0.00182553	0.0438033	-0.0566309	-0.266268	-0.0779365	-0.130112	-0.203321	0.0199085	-0.0357106	-0.169836	-0.0735041	0.0348509	0.0638093	0.113537	0.121686	-0.13746	-0.135037	-0.0751258	0.280409	0.0957092	0.576419	-0.395726	-0.228338	-0.169545	-0.205731	-0.245656	-0.172766	-0.266025
P08637	FCG3A_HUMAN	Low affinity immunoglobulin gamma Fc region receptor III-A (CD16a antigen) (Fc-gamma RIII-alpha) (Fc-gamma RIII) (Fc-gamma RIIIa) (FcRIII) (FcRIIIa) (FcR-10) (IgG Fc receptor III-2) (CD antigen CD16a)	FCGR3A CD16A FCG3 FCGR3 IGFR3	0.197173	-0.214943	-0.0126203	0.12008	-0.256614	0.0519665	0.0867195	-0.190983	-0.0155429	-0.161627	0.114303	0.187149	0.0187289	0.0764814	0.0949902	0.21004	0.0508387	0.0759146	-0.0985711	0.263938	0.0517013	0.111762	-0.0220643	0.00355078	0.0184327	-0.0895662	-0.0264105	0.0696749	0.085277	0.114257	0.0793359	0.166199	0.117231	0.0672344	0.351489	-0.0126516	-0.0635742	-0.263364	-0.147839	0.0519852	-0.166231	-0.0985153	-0.0401013	-0.104255	0.0991512	0.191954
P08670	VIME_HUMAN	Vimentin	VIM	-0.191535	-0.0202192	0.346115	0.118015	-0.0602179	-0.177169	-0.0148787	0.0158415	-0.0129123	-0.0281612	0.0733818	-0.0268234	0.0698739	0.0903873	0.0211966	-0.07708	0.0287045	-0.0724126	-0.0578497	-0.259215	0.0817517	0.148026	0.0382137	0.203135	0.366648	0.127874	0.173888	0.281511	0.0744225	0.0304234	0.0289273	0.319818	-0.233226	0.180873	0.380064	0.442428	0.389677	0.413068	-0.234284	0.403391	0.76234	-0.194685	-0.297429	0.0108186	-0.182643	-0.196202
P08697	A2AP_HUMAN	Alpha-2-antiplasmin (Alpha-2-AP) (Alpha-2-plasmin inhibitor) (Alpha-2-PI) (Serpin F2)	SERPINF2 AAP PLI	0.0061797	-0.202663	-0.00583698	0.140309	0.04397	0.243138	-0.00727967	-0.173327	0.00738112	0.0981656	-0.101391	-0.0980092	0.0678016	-0.101795	0.105837	0.098501	0.031769	-0.094986	0.0931132	0.136956	0.155964	0.0606994	-0.0373633	0.057088	-0.0171192	0.125229	-0.0496563	0.189414	-0.15389	-0.321151	0.0882931	-0.150156	-0.00982156	-0.0888746	-0.0995432	-0.227209	-0.0727828	-0.356708	-0.153999	0.0374327	-0.307854	0.295377	-0.279207	0.00627874	0.866654	0.41912
P08708	RS17_HUMAN	40S ribosomal protein S17 (Small ribosomal subunit protein eS17)	RPS17 RPS17L	-0.013522	0.150406	-0.113044	0.113899	-0.0919065	-0.0704003	0.0128183	0.0246707	0.00160359	-0.0532787	-0.00137303	0.0678799	-0.150149	-0.0447285	-0.154582	0.0674667	0.0447466	0.0169074	0.00173628	0.002967	-0.0746707	-0.139061	0.00142024	-0.0408747	0.0427233	0.0790833	-0.0834644	0.0108453	0.0265809	0.14691	-0.0270842	-0.052446	-0.0643482	-0.0118417	-0.0280886	0.352294	0.218549	0.804635	0.63883	-0.206144	0.111223	-0.438751	-0.174456	-0.18631	-0.377553	-0.272606
P08709	FA7_HUMAN	Coagulation factor VII (EC 3.4.21.21) (Proconvertin) (Serum prothrombin conversion accelerator) (SPCA) (Eptacog alfa) [Cleaved into: Factor VII light chain; Factor VII heavy chain]	F7	-0.196537	0.0560523	0.18859	0.146382	-0.173569	-0.0958712	0.130154	-0.0187704	0.00135254	0.0867273	-0.0121188	-0.0296168	0.112994	0.107932	0.0431884	-0.00452018	0.126116	-0.192075	0.0730365	-0.118423	0.0229931	0.164796	0.170653	0.11825	0.0755344	0.122968	0.0738425	0.267137	0.0838153	-0.0680248	0.107953	-0.192671	-0.374199	-0.0613892	0.125767	0.0527893	-0.123031	0.0185347	-0.328897	0.474351	0.310234	0.0916454	0.0970101	0.279781	0.295228	0.246902
P08754	GNAI3_HUMAN	Guanine nucleotide-binding protein G(i) subunit alpha-3 (G(i) alpha-3)	GNAI3	-0.0206537	-0.0170275	0.187499	0.0641162	-0.138956	-0.319636	0.0659155	0.16607	0.0407064	-0.0722958	-0.0678687	0.0278253	0.0564331	0.0357982	-0.0704818	0.116213	-0.0230086	-0.0429083	0.0215685	-0.085497	0.0956703	-0.0376827	0.0418414	0.0642701	0.127538	0.047013	0.00602733	0.133336	-0.0325688	-0.247043	0.0100609	0.130042	-0.26985	-0.155378	0.0269076	0.1754	0.342943	0.49254	0.124284	0.174382	0.431523	-0.36042	-0.298238	-0.0872145	-0.17664	-0.244936
P08758	ANXA5_HUMAN	Annexin A5 (Anchorin CII) (Annexin V) (Annexin-5) (Calphobindin I) (CBP-I) (Endonexin II) (Lipocortin V) (Placental anticoagulant protein 4) (PP4) (Placental anticoagulant protein I) (PAP-I) (Thromboplastin inhibitor) (Vascular anticoagulant-alpha) (VAC-alpha)	ANXA5 ANX5 ENX2 PP4	-0.201618	-0.106164	0.326717	0.148723	0.051812	-0.164659	0.0911095	-0.0474799	-0.0346831	0.115494	0.0379658	-0.122134	0.190561	0.07129	-0.0515019	-0.0388948	0.0389688	-0.151884	0.133038	-0.227816	0.0431097	0.121946	0.125008	0.0852626	0.162337	0.11784	0.171806	0.275769	0.0474045	0.0461014	0.12511	0.181622	-0.326371	-0.086629	0.145847	0.273407	0.465081	0.311297	-0.218026	0.429625	0.670489	-0.175195	-0.274369	-0.0349002	-0.0590349	-0.18608
P08833	IBP1_HUMAN	Insulin-like growth factor-binding protein 1 (IBP-1) (IGF-binding protein 1) (IGFBP-1) (Placental protein 12) (PP12)	IGFBP1 IBP1	-0.433694	0.0571381	0.207771	0.126565	0.0810594	0.216898	0.102535	-0.0670005	-0.00497666	-0.0491545	0.143769	-0.0308008	0.00747487	0.0334579	-0.0535667	-0.00603984	0.104933	0.170224	-0.0400678	0.0208249	0.141177	0.235381	-0.190552	0.112954	0.0446631	0.0692809	0.0903274	-0.00585982	0.104026	0.00439402	-0.0969034	-0.25575	-0.171666	0.335663	0.0835248	-0.190923	-0.311233	-0.210211	-0.299128	0.306457	0.0292058	0.323425	0.350116	0.615118	0.100152	0.328089
P08865	RSSA_HUMAN	40S ribosomal protein SA (37 kDa laminin receptor precursor) (37LRP) (37/67 kDa laminin receptor) (LRP/LR) (67 kDa laminin receptor) (67LR) (Colon carcinoma laminin-binding protein) (Laminin receptor 1) (LamR) (Laminin-binding protein precursor p40) (LBP/p40) (Multidrug resistance-associated protein MGr1-Ag) (NEM/1CHD4) (Small ribosomal subunit protein uS2)	RPSA LAMBR LAMR1	-0.104741	0.0508378	0.2357	0.13056	-0.314159	-0.169272	0.00193958	0.0867966	0.0343007	-0.153503	0.0573969	0.157076	-0.0245373	-0.0136945	-0.0664287	0.0727553	0.000670013	-0.0788851	0.0226691	-0.131697	-0.0284763	0.118247	0.0861574	0.109205	0.264827	0.103964	-0.000690655	0.191582	0.0585614	0.0204634	-0.0164291	-0.0106804	-0.301767	0.0439988	0.186562	0.497891	0.183764	0.884297	0.202125	0.199459	0.529496	-0.404715	-0.169511	-0.0303542	-0.21978	-0.122062
P09104	ENOG_HUMAN	Gamma-enolase (EC 4.2.1.11) (2-phospho-D-glycerate hydro-lyase) (Enolase 2) (Neural enolase) (Neuron-specific enolase) (NSE)	ENO2	0.525624	0.00959252	-0.41676	-0.166109	0.126465	-0.0572542	-0.23767	-0.131297	0.0032256	0.0453199	-0.0978769	-0.0313604	-0.213284	-0.191188	0.0463618	-0.0241916	-0.133265	0.269182	-0.301134	0.176197	-0.0463851	-0.13617	-0.0979299	-0.213759	-0.189471	-0.113546	0.0645707	-0.319189	0.0385085	0.242387	0.0252231	0.551194	0.901694	0.375529	0.0659059	0.258494	0.0820929	-0.231091	0.190919	-0.620589	-0.418964	0.0495549	-0.140625	-0.320825	-0.208317	-0.272978
P09172	DOPO_HUMAN	Dopamine beta-hydroxylase (EC 1.14.17.1) (Dopamine beta-monooxygenase) [Cleaved into: Soluble dopamine beta-hydroxylase]	DBH	-0.165138	0.112803	0.0455987	0.0815238	-0.0953891	0.0567347	0.0142738	0.0245944	0.0225617	-0.00894781	-0.0301062	-0.00728529	0.225935	0.0380016	-0.0164503	0.0640202	0.0866263	-0.219482	0.0750841	-0.0511324	0.0119912	0.06845	0.180021	-0.0740306	0.00634308	0.0788339	0.0786177	0.0720604	-0.0184535	-0.0992647	-0.018011	-0.365678	-0.296567	-0.227861	-0.162888	-0.253507	-0.311977	-0.0938445	-0.156061	0.279882	-0.00404842	0.205223	0.213829	0.211094	0.473385	0.322741
P09211	GSTP1_HUMAN	Glutathione S-transferase P (EC 2.5.1.18) (GST class-pi) (GSTP1-1)	GSTP1 FAEES3 GST3	-0.217207	-0.0579405	0.474749	0.0914332	-0.136621	-0.248401	0.0337096	0.0326873	0.0141694	-0.0811117	0.102293	0.111576	0.194047	-0.039284	0.0392798	-0.135531	0.0777057	-0.0508916	-0.0623455	-0.263289	-0.0102414	0.26519	0.159279	0.3245	0.399859	0.115141	0.107402	0.289365	0.206741	0.377974	0.0633544	0.314369	-0.215474	0.233654	0.432847	0.518448	0.197847	0.34296	-0.387163	0.576591	0.816975	-0.118305	-0.0897573	0.152583	-0.10219	-0.0805432
P09326	CD48_HUMAN	CD48 antigen (B-lymphocyte activation marker BLAST-1) (BCM1 surface antigen) (Leukocyte antigen MEM-102) (SLAM family member 2) (SLAMF2) (Signaling lymphocytic activation molecule 2) (TCT.1) (CD antigen CD48)	CD48 BCM1 BLAST1	0.382532	-0.188105	-0.23257	0.201309	-0.401497	0.138151	-0.140215	-0.0204246	0.00435167	-0.0144464	-0.0771789	0.0557448	-0.0886453	-0.0224091	0.113895	0.24283	-0.0278189	0.0436727	-0.0462228	0.352813	0.021399	-0.00599205	0.00682984	-0.148967	-0.199923	-0.220296	-0.196517	0.0527489	0.108018	-0.0491152	0.0954591	0.292884	0.240965	-0.0935656	0.315153	0.147615	0.110985	-0.208378	-0.0194232	-0.18813	-0.187054	-0.203559	-0.248617	-0.27595	0.120541	0.114235
P09341	GROA_HUMAN	Growth-regulated alpha protein (C-X-C motif chemokine 1) (GRO-alpha(1-73)) (Melanoma growth stimulatory activity) (MGSA) (Neutrophil-activating protein 3) (NAP-3) [Cleaved into: GRO-alpha(4-73); GRO-alpha(5-73); GRO-alpha(6-73)]	CXCL1 GRO GRO1 GROA MGSA SCYB1	-0.217054	0.0787712	0.251	-0.0792193	-0.14504	-0.00981422	0.0648143	0.0589254	-0.0228021	-0.0441902	0.0304274	0.0642525	-0.0162948	0.0792095	0.045097	-0.173679	-0.0740663	-0.0212036	-0.046864	-0.157464	0.0368331	0.200523	-0.039492	0.0891586	0.158673	0.207924	0.0731962	0.0620968	0.168222	0.130102	-0.0616907	-0.233507	-0.239782	0.0655727	-0.107963	0.0351647	-0.201213	0.111384	-0.273627	0.48007	0.278443	0.342492	0.297886	0.449414	0.0664835	0.0707699
P09382	LEG1_HUMAN	Galectin-1 (Gal-1) (14 kDa laminin-binding protein) (HLBP14) (14 kDa lectin) (Beta-galactoside-binding lectin L-14-I) (Galaptin) (HBL) (HPL) (Lactose-binding lectin 1) (Lectin galactoside-binding soluble 1) (Putative MAPK-activating protein PM12) (S-Lac lectin 1)	LGALS1	0.260359	-0.220737	0.0494399	-0.00143194	0.124851	-0.212435	-0.142295	0.0092801	-0.0133235	0.0658082	0.0125691	-0.0904247	0.110853	0.0304729	0.0898286	-0.055295	-0.0332093	-0.0284177	-0.120675	0.00300045	0.0055354	-0.0861544	-0.111485	0.094854	0.0613205	-0.0809497	0.225598	0.0296761	-0.0215758	-0.0628656	0.0504581	0.594644	0.320254	0.327446	0.430947	0.317765	0.317814	-0.0955594	-0.156029	-0.143849	0.114717	-0.127032	-0.332892	-0.298023	-0.149502	-0.314438
P09417	DHPR_HUMAN	Dihydropteridine reductase (EC 1.5.1.34) (HDHPR) (Quinoid dihydropteridine reductase) (Short chain dehydrogenase/reductase family 33C member 1)	QDPR DHPR SDR33C1	-0.354005	0.187844	0.154562	-0.0575326	0.331512	-0.0464713	0.0261505	0.0329794	-0.0233242	0.173684	0.186435	-0.158956	0.207127	-0.00861646	-0.257189	-0.218141	0.0528238	0.0445609	-0.130885	-0.277883	-0.136319	-0.010104	-0.000242849	0.160946	0.0424766	0.0430857	0.22267	-0.0549233	0.167118	0.494613	-0.117299	0.0131846	-0.0350287	0.337698	0.00396025	0.107185	0.0436351	0.0355337	-0.118295	0.196425	0.269714	0.208106	0.269684	0.313194	-0.233714	-0.234083
P09429	HMGB1_HUMAN	High mobility group protein B1 (High mobility group protein 1) (HMG-1)	HMGB1 HMG1	-0.0310321	-0.0357714	0.229384	0.0472458	-0.163065	-0.240531	0.0274351	0.101748	-0.0275713	-0.0796757	-0.0224219	0.137368	0.0930217	0.0351409	0.0566089	0.0382245	0.022285	-0.125335	0.132134	-0.164817	0.0589903	0.165205	0.11196	0.0713818	0.29229	-0.0402291	0.0693068	0.120008	-0.0301607	-0.235245	0.081753	0.244043	-0.287498	-0.174056	0.188322	0.274476	0.430488	0.333004	-0.210978	0.343509	0.740804	-0.365427	-0.289168	-0.095209	-0.234936	-0.188353
P09467	F16P1_HUMAN	Fructose-1,6-bisphosphatase 1 (FBPase 1) (EC 3.1.3.11) (D-fructose-1,6-bisphosphate 1-phosphohydrolase 1) (Liver FBPase)	FBP1 FBP	-0.515323	0.239827	0.292968	0.176454	-0.229746	-0.115389	0.185879	0.305572	0.00116354	0.0333991	0.126783	0.00728064	0.10552	0.0932873	-0.142998	-0.0680927	0.0793621	-0.0961317	0.10631	-0.196827	-0.0168223	0.0873642	0.0807974	0.229482	0.240341	0.0330051	0.10725	0.177535	0.0244734	0.174152	0.0226739	-0.123227	-0.414715	0.219795	0.315344	0.184316	-0.137041	0.170092	-0.362465	0.527239	0.523153	-0.0522305	0.104122	0.455642	0.093298	0.247417
P09486	SPRC_HUMAN	SPARC (Basement-membrane protein 40) (BM-40) (Osteonectin) (ON) (Secreted protein acidic and rich in cysteine)	SPARC ON	0.261041	0.0843055	-0.440524	-0.22167	0.307127	0.0641255	-0.0234617	-0.0476451	-0.00904116	0.0814935	-0.133888	-0.144584	-0.25504	-0.109544	0.0657202	-0.0717077	-0.0391368	0.186263	0.0335379	0.179976	-0.0910229	-0.306001	-0.205585	-0.298464	-0.410316	-0.108522	-0.0421505	-0.443033	-0.149098	0.240058	-0.0046576	0.0730293	0.481052	0.0860914	-0.35128	-0.267896	0.0423836	-0.373836	0.381685	-0.660239	-0.640939	0.22497	-0.0240471	-0.22933	-0.184355	-0.238784
P09493	TPM1_HUMAN	Tropomyosin alpha-1 chain (Alpha-tropomyosin) (Tropomyosin-1)	TPM1 C15orf13 TMSA	0.138162	-0.0887149	-0.0294992	0.045914	0.0409099	-0.153737	-0.000915186	0.00401713	0.0143929	0.113911	-0.0515952	-0.0269236	0.048889	0.0233099	0.0610234	0.0675598	-0.0241048	0.0410058	-0.0392332	-0.117594	0.0613188	-0.106108	0.0348414	0.0642018	0.0867604	0.0999322	0.123702	0.0324297	-0.0804741	-0.109828	0.168698	0.579231	0.12127	-0.0602978	0.155916	0.399054	0.639964	0.154243	0.036928	-0.0328872	0.435019	-0.324502	-0.592596	-0.286926	-0.0984427	-0.314038
P09497	CLCB_HUMAN	Clathrin light chain B (Lcb)	CLTB	0.11296	-0.01044	0.168543	-0.0766603	-0.130931	-0.217761	-0.101453	0.00254601	-0.0539378	0.0699696	0.0112515	0.00833344	-0.0077713	0.00419487	0.0191465	0.0191347	-0.045457	-0.00280905	-0.025226	-0.194683	0.146322	0.0159289	0.150482	0.0116308	0.0446313	-0.0236719	0.150611	0.127081	0.0935533	0.194953	-0.00235113	0.364603	0.026519	0.0959248	0.21715	0.402969	0.20403	0.242366	-0.118862	0.104872	0.397713	-0.162469	-0.206212	-0.123976	-0.0993593	-0.122439
P09525	ANXA4_HUMAN	Annexin A4 (35-beta calcimedin) (Annexin IV) (Annexin-4) (Carbohydrate-binding protein p33/p41) (Chromobindin-4) (Endonexin I) (Lipocortin IV) (P32.5) (PP4-X) (Placental anticoagulant protein II) (PAP-II) (Protein II)	ANXA4 ANX4	-0.486187	-0.0556363	0.288782	0.122923	0.134295	0.182539	0.204722	0.0308455	0.00581295	0.0970167	0.146037	-0.0884182	0.171657	0.173428	-0.191057	-0.0897554	0.112413	-0.110682	0.125576	-0.271139	0.0444752	0.0854211	0.0928408	0.0389768	0.142194	0.164324	0.134548	0.17183	0.0749084	0.116202	-0.0599295	-0.122754	-0.414701	-0.0644334	-0.0591566	0.00364174	0.127774	0.264965	-0.136689	0.48441	0.526438	-0.00506468	0.0980982	0.275672	-0.00385123	0.00295267
P09603	CSF1_HUMAN	Macrophage colony-stimulating factor 1 (CSF-1) (M-CSF) (MCSF) (Lanimostim) [Cleaved into: Processed macrophage colony-stimulating factor 1]	CSF1	0.380406	-0.19311	-0.284751	-0.0745562	0.122845	0.0413974	0.0312281	-0.206489	0.00115963	-0.108565	-0.143599	0.0689303	-0.120139	0.0454579	0.192258	-0.123151	-0.0545049	0.00985357	-0.128347	0.172337	-0.0181714	-0.0111224	-0.121973	-0.104583	-0.247546	0.0344805	-0.188598	-0.217741	-0.047458	-0.221291	0.070301	0.0356354	0.422748	0.0223739	-0.319383	-0.237034	-0.126633	-0.351509	0.206222	-0.384051	-0.633945	0.402954	-0.0734895	-0.199135	0.12431	-0.145208
P09619	PGFRB_HUMAN	Platelet-derived growth factor receptor beta (PDGF-R-beta) (PDGFR-beta) (EC 2.7.10.1) (Beta platelet-derived growth factor receptor) (Beta-type platelet-derived growth factor receptor) (CD140 antigen-like family member B) (Platelet-derived growth factor receptor 1) (PDGFR-1) (CD antigen CD140b)	PDGFRB PDGFR PDGFR1	0.169619	-0.0245287	-0.302715	-0.175087	0.217246	0.11483	0.061554	-0.012127	-0.00558489	0.0229129	-0.110049	-0.109326	0.0834501	0.0780008	0.0781222	-0.100426	0.0317644	0.0201893	0.114843	0.130735	-0.00367206	-0.106128	-0.114194	-0.121462	-0.280857	-0.151815	0.0246587	-0.327351	-0.247524	-0.210977	-0.0110266	-0.118979	0.272368	-0.0684166	-0.333102	-0.461709	-0.119809	-0.525581	0.0290082	-0.341769	-0.561686	0.292971	0.14946	-0.0654878	0.0541501	-0.0916903
P09622	DLDH_HUMAN	Dihydrolipoyl dehydrogenase, mitochondrial (EC 1.8.1.4) (Dihydrolipoamide dehydrogenase) (Glycine cleavage system L protein)	DLD GCSL LAD PHE3	0.000471883	-0.101087	0.170045	0.0296457	0.0342941	-0.112058	0.00326118	-0.0950149	-0.00834807	-0.0704406	0.00678037	0.0503809	-0.00912207	0.0150709	0.0341515	0.147011	0.0266667	0.0841112	0.0429522	0.162721	0.0177778	0.228461	0.0468134	0.00150985	-0.0352081	0.00599274	-0.0524324	0.0270899	0.187168	0.13381	0.0239037	0.224853	-0.0147853	0.00832231	0.162752	0.166606	0.332354	0.011453	-0.169093	0.153321	0.29067	-0.0485988	-0.161161	0.0939465	-0.0619638	0.0116719
P09651	ROA1_HUMAN	Heterogeneous nuclear ribonucleoprotein A1 (hnRNP A1) (Helix-destabilizing protein) (Single-strand RNA-binding protein) (hnRNP core protein A1) [Cleaved into: Heterogeneous nuclear ribonucleoprotein A1, N-terminally processed]	HNRNPA1 HNRPA1	0.148068	-0.0540716	-0.0136802	0.0391796	-0.0562701	-0.172994	-0.0407604	0.0657648	-0.0103152	-0.065886	-0.0929143	0.0502636	-0.0919609	-0.0401742	0.0641429	0.0810669	-0.0465311	0.0224256	-0.0112931	-0.103189	0.021941	-0.0990495	0.0436333	0.0492062	0.196389	0.1705	0.0703154	0.0816587	-0.00743296	0.0730013	0.065213	0.483653	0.0527577	0.0349847	0.248277	0.563396	0.572084	0.623901	0.227256	-0.107415	0.497158	-0.504825	-0.551348	-0.305004	-0.278051	-0.356364
P09668	CATH_HUMAN	Pro-cathepsin H [Cleaved into: Cathepsin H mini chain; Cathepsin H (EC 3.4.22.16); Cathepsin H heavy chain; Cathepsin H light chain]	CTSH CPSB	0.0892184	-0.00140568	-0.232219	0.0244327	0.247135	0.0959959	-0.0556197	-0.0910038	-0.00736275	0.0130258	0.0937359	-0.064428	0.170977	0.0488926	-0.208795	0.136112	0.0773664	-0.086367	0.0475997	0.218667	-0.16174	-0.0502381	-0.0582932	-0.231479	-0.251439	-0.229921	0.0250368	-0.17505	-0.197865	-0.293647	0.10983	-0.0225074	0.133566	-0.0509728	-0.0231278	-0.248529	0.0402475	-0.275444	0.0692634	-0.308004	-0.349311	-0.0255451	-0.0198264	-0.189964	0.0565486	-0.0185556
P09669	COX6C_HUMAN	Cytochrome c oxidase subunit 6C (Cytochrome c oxidase polypeptide VIc)	COX6C	0.0367735	0.210691	-0.305367	0.051094	-0.0048515	-0.0523313	0.100212	0.0345232	-0.0119002	0.0292388	0.016169	0.00876733	-0.0981816	-0.0108768	-0.143026	0.0435232	0.0656237	0.0451249	0.0565208	0.0837347	-0.124232	-0.301848	-0.0383174	-0.221788	-0.275705	-0.0358031	-0.108218	-0.155574	-0.0670263	0.22834	0.0531679	-0.139574	0.0515778	-0.171323	-0.245865	-0.0115418	0.168571	0.460068	0.800686	-0.332665	-0.18556	-0.316465	-0.0266002	-0.243722	-0.418262	-0.362086
P09871	C1S_HUMAN	Complement C1s subcomponent (EC 3.4.21.42) (C1 esterase) (Complement component 1 subcomponent s) [Cleaved into: Complement C1s subcomponent heavy chain; Complement C1s subcomponent light chain]	C1S	0.487322	-0.0687455	-0.408734	-0.135997	0.0736836	-0.0153427	-0.143161	-0.0176502	0.0047969	0.013515	-0.149448	-0.0467921	-0.00144183	-0.030455	0.194941	0.0536623	-0.0385252	0.0640925	0.0234259	0.200558	0.0423796	-0.289636	-0.129848	-0.126261	-0.305055	-0.156482	-0.0559124	-0.335534	-0.190584	-0.310514	0.140136	0.111867	0.489726	-0.163484	-0.30799	-0.280396	-0.0163187	-0.42376	0.257276	-0.619845	-0.724585	0.103733	-0.229647	-0.478794	0.120684	-0.195189
P09874	PARP1_HUMAN	Poly [ADP-ribose] polymerase 1 (PARP-1) (EC 2.4.2.30) (ADP-ribosyltransferase diphtheria toxin-like 1) (ARTD1) (DNA ADP-ribosyltransferase PARP1) (EC 2.4.2.-) (NAD(+) ADP-ribosyltransferase 1) (ADPRT 1) (Poly[ADP-ribose] synthase 1) (Protein poly-ADP-ribosyltransferase PARP1) (EC 2.4.2.-)	PARP1 ADPRT PPOL	-0.0423129	0.0917182	-0.0303222	0.122804	0.00540124	-0.0842383	-0.0574014	0.0588547	0.0152451	-0.0728902	0.0362357	0.124266	-0.0971042	-0.0214246	-0.145006	0.044825	-0.00129877	-0.0107533	-0.0212621	-0.0550336	-0.0281067	-0.221948	0.0163523	-0.0604004	0.0473462	0.092834	0.0212522	0.0353367	0.0348734	0.326249	-0.0168005	-0.0592659	-0.0588687	-0.0532362	-0.0554531	0.333317	0.150346	0.790647	0.574768	-0.149198	0.0906466	-0.327051	-0.110254	-0.169483	-0.224056	-0.217538
P09914	IFIT1_HUMAN	Interferon-induced protein with tetratricopeptide repeats 1 (IFIT-1) (Interferon-induced 56 kDa protein) (IFI-56K) (P56)	IFIT1 G10P1 IFI56 IFNAI1 ISG56	0.103462	-0.0792258	0.0931229	0.090298	-0.106179	-0.158794	-0.0759936	0.00616329	0.00440916	-0.0119627	-0.0574176	-0.0141161	-0.00333332	-0.00218461	0.111752	-0.0833926	-0.0380838	-0.0202319	-0.0349321	-0.0117902	0.0491656	-0.168554	0.0928495	0.0257567	0.0282996	-0.0471842	-0.0347023	0.0436838	0.203119	0.287501	-0.027166	0.303992	0.0496782	0.00506744	0.280296	0.327848	0.182269	0.0747362	-0.157086	0.146912	0.379548	-0.0777163	-0.0207992	-0.080047	-0.175885	-0.211203
P09917	LOX5_HUMAN	Polyunsaturated fatty acid 5-lipoxygenase (EC 1.13.11.-) (Arachidonate 5-lipoxygenase) (5-LO) (5-lipoxygenase) (EC 1.13.11.34)	ALOX5 LOG5	-0.201105	-0.109391	0.372578	0.0436841	-0.0680423	-0.118232	0.118287	0.0015566	-0.0036431	0.0620167	0.103608	-0.0220679	0.258246	0.0653836	-0.0169669	-0.143446	0.0253851	-0.0779111	-0.0372131	-0.248849	0.0355025	0.404638	0.157608	0.266689	0.322018	0.148298	0.0941788	0.231032	0.158225	0.0990424	-0.0230727	0.0615632	-0.27099	-0.0649601	0.0743732	0.240627	0.2744	0.255912	-0.289222	0.477509	0.550595	-0.0508144	-0.130655	0.0903608	0.0238501	-0.0593124
P09936	UCHL1_HUMAN	Ubiquitin carboxyl-terminal hydrolase isozyme L1 (UCH-L1) (EC 3.4.19.12) (Neuron cytoplasmic protein 9.5) (PGP 9.5) (PGP9.5) (Ubiquitin thioesterase L1)	UCHL1	0.288381	0.064845	-0.158532	-0.17606	-0.000576475	-0.16611	-0.0511579	-0.0964811	0.0273186	0.0318138	-0.0827396	-0.0359398	-0.101518	-0.106153	0.0453263	-0.0535344	-0.10346	0.179923	-0.270697	0.0590197	0.0229302	-0.111849	-0.0771416	-0.107619	-0.0220932	-0.00583912	-0.0161573	-0.253045	0.125673	0.281287	0.0350073	0.362658	0.665714	0.358753	-0.00739674	0.254181	-0.0596338	-0.0420103	0.123571	-0.270942	-0.214769	0.159358	-0.0540143	-0.144244	-0.0695556	-0.211483
P09960	LKHA4_HUMAN	Leukotriene A-4 hydrolase (LTA-4 hydrolase) (EC 3.3.2.6) (Leukotriene A(4) hydrolase) (Tripeptide aminopeptidase LTA4H) (EC 3.4.11.4)	LTA4H LTA4	-0.29846	-0.0171837	0.425254	0.107089	-0.150271	-0.0938494	0.111227	-0.0761554	-0.00867757	-0.0910792	0.128527	0.121776	0.154499	0.0471862	0.0582578	-0.0717511	0.119631	-0.0690116	-0.0134331	-0.167782	0.0782404	0.336978	0.0924171	0.34082	0.391334	0.144173	0.123296	0.372998	0.129299	0.21098	0.0410031	0.255192	-0.315441	0.149279	0.521654	0.384289	0.19737	0.182225	-0.458796	0.628767	0.783882	-0.18973	-0.116357	0.222896	-0.0715381	0.0596039
P09972	ALDOC_HUMAN	Fructose-bisphosphate aldolase C (EC 4.1.2.13) (Brain-type aldolase)	ALDOC ALDC	0.50367	-0.175253	-0.282583	-0.0355114	0.0858647	-0.172137	-0.0778269	-0.124757	-0.00901093	-0.0726416	-0.101158	0.115269	-0.161909	-0.109087	0.120985	0.142766	-0.0124228	0.188873	-0.245795	0.344778	-0.0758918	-0.137291	-0.0847287	-0.145851	-0.140316	-0.0607678	-0.063051	-0.250918	0.025521	0.182231	0.158173	0.572046	0.828638	0.261875	0.15049	0.277131	0.190466	-0.148876	0.176548	-0.516873	-0.329497	-0.14151	-0.241855	-0.440074	-0.22171	-0.248778
P0C0L4	CO4A_HUMAN	Complement C4-A (Acidic complement C4) (C3 and PZP-like alpha-2-macroglobulin domain-containing protein 2) [Cleaved into: Complement C4 beta chain; Complement C4-A alpha chain; C4a anaphylatoxin; C4b-A; C4d-A; Complement C4 gamma chain]	C4A CO4 CPAMD2	0.0913405	-0.0654588	-0.0368354	0.0559184	-0.127221	0.0385175	0.0258953	-0.085889	-0.0192374	0.0631503	-0.106282	-0.0649178	0.245302	-0.0833443	0.157655	0.0665365	0.03717	-0.147405	0.0999681	0.102727	0.0361273	0.0485865	-0.0154939	0.0935453	-0.105725	0.0488571	-0.0249469	0.0647499	-0.172153	-0.413943	0.176745	-0.133862	-0.0148997	-0.168632	-0.14639	-0.308867	-0.0775498	-0.357735	-0.0551704	0.000115414	-0.323119	0.186747	-0.228134	-0.138005	0.588461	0.225097
P0C0L5	CO4B_HUMAN	Complement C4-B (Basic complement C4) (C3 and PZP-like alpha-2-macroglobulin domain-containing protein 3) [Cleaved into: Complement C4 beta chain; Complement C4-B alpha chain; C4a anaphylatoxin; C4b-B; C4d-B; Complement C4 gamma chain]	C4B CO4 CPAMD3; C4B_2	0.10753	-0.215159	0.0193566	0.058881	-0.0108862	0.123832	-0.0226414	-0.132262	0.0217439	0.04256	-0.122695	-0.0881857	0.244661	-0.0482662	0.11529	0.161901	0.0448075	-0.115767	0.0880504	0.0707394	0.0864317	0.0388184	0.0854044	0.136286	-0.066384	-0.0118464	-0.102933	0.136908	-0.213772	-0.526647	0.173541	-0.0994429	-0.0251732	-0.192503	-0.0945356	-0.3059	-0.0878653	-0.408209	-0.205291	0.0195974	-0.286031	0.218466	-0.198455	-0.0723441	0.71358	0.321326
P0CG39	POTEJ_HUMAN	POTE ankyrin domain family member J	POTEJ	-0.116266	-0.0229846	0.153343	0.0660999	-0.120419	-0.0498523	0.0745603	0.0666702	-0.0144653	-0.0525291	-0.00177461	0.0450759	0.0588774	-0.126624	0.0433931	-0.0123947	0.117094	-0.0168561	0.0899776	-0.0732624	0.0192676	0.0546073	0.0101163	0.21672	0.27941	0.230309	0.0822208	0.21243	-0.122877	-0.260561	0.145515	0.256416	-0.151973	0.0885673	0.272938	0.255469	0.357865	0.145005	-0.254581	0.23979	0.500201	-0.256383	-0.405567	0.0423359	0.105135	0.0031926
P0DJI8	SAA1_HUMAN	Serum amyloid A-1 protein (SAA) [Cleaved into: Amyloid protein A (Amyloid fibril protein AA); Serum amyloid protein A(2-104); Serum amyloid protein A(3-104); Serum amyloid protein A(2-103); Serum amyloid protein A(2-102); Serum amyloid protein A(4-101)]	SAA1	-0.0530724	-0.133879	0.396461	-0.0237486	-0.273242	-0.00999006	-0.051061	-0.0999248	-0.00277464	-0.0641484	0.13575	0.072886	0.140046	0.150516	0.0594712	-0.104579	-0.0703107	-0.030956	-0.113483	-0.0607366	0.12331	0.487746	0.0483518	0.180388	0.180224	0.0638713	-0.0285785	0.22889	0.207901	-0.0843086	0.0581168	-0.14631	-0.265117	-0.106284	-0.0141595	0.00692811	-0.128222	0.0849986	-0.26954	0.480744	0.236272	0.18965	-0.0182185	0.0821777	0.293854	0.139086
P0DJI9	SAA2_HUMAN	Serum amyloid A-2 protein (SAA2) [Cleaved into: Amyloid A2 protein (AA2)]	SAA2	0.133965	-0.291805	0.346023	-0.183688	-0.134872	0.156369	-0.179501	-0.242108	-2.0262e-05	-0.0347107	0.0421583	0.0108128	0.046118	0.0291633	0.146398	-0.0412864	-0.125748	0.0478601	-0.111682	0.0574905	0.280861	0.542185	0.0126794	0.205828	0.0981489	0.0722871	-0.118154	0.208041	0.21362	-0.275332	-0.0594184	-0.0976175	-0.0907708	-0.170927	-0.0945786	-0.120009	-0.116615	-0.144332	-0.302221	0.30975	0.0222749	0.305374	0.0198293	0.123879	0.388107	0.258966
P0DP01	HV108_HUMAN	Immunoglobulin heavy variable 1-8	IGHV1-8	-0.511344	0.0445821	0.305299	0.121685	0.0337094	0.305466	0.0269655	-0.00816384	0.00722455	0.0146656	0.125059	0.00662363	0.0327877	-0.116198	-0.111167	0.101902	0.0828984	-0.111056	0.088281	-0.0263438	0.0207746	0.22964	0.0905312	0.115377	0.159653	0.0789006	0.0271711	0.260866	0.0424237	-0.0168128	-0.000279842	-0.294406	-0.34454	0.101169	0.182662	-0.136809	-0.209544	-0.173999	-0.408907	0.441182	0.204903	0.124434	0.265203	0.395623	0.352372	0.631911
P0DP58	LYNX1_HUMAN	Ly-6/neurotoxin-like protein 1 (Endogenous prototoxin LYNX1) (Testicular tissue protein Li 112)	LYNX1	0.0322381	0.263314	-0.446802	-0.150222	0.159008	0.143127	0.0860785	0.0560781	-0.025251	-0.035115	0.0253071	-0.0192934	-0.0725848	0.0253097	-0.061362	-0.0412054	0.0972308	0.00197649	0.230848	0.11766	-0.0867008	-0.353978	-0.14218	-0.318804	-0.436344	-0.251894	-0.0572625	-0.521096	-0.331987	-0.244758	0.0360094	-0.20884	0.198301	-0.115658	-0.364788	-0.447618	-0.100731	-0.293351	0.296147	-0.496379	-0.531035	-0.0184351	0.24832	-0.120982	-0.296251	-0.210057
P10124	SRGN_HUMAN	Serglycin (Hematopoietic proteoglycan core protein) (Platelet proteoglycan core protein) (P.PG) (Secretory granule proteoglycan core protein)	SRGN PRG PRG1	-0.00275809	-0.132729	0.129081	0.0312877	-0.10544	0.0201115	0.0363317	-0.0123548	0.0657084	0.219836	-0.0739105	-0.186262	0.0534077	0.0104539	0.118572	-0.109333	-0.118453	-0.0704617	0.0178306	-0.0576528	0.0817249	0.0632317	0.171891	0.237403	0.168728	0.144371	-0.0947666	0.163284	0.0843834	-0.0224019	0.121207	0.173814	-0.0150774	-0.127841	-0.00146007	0.154844	0.316459	-0.0328982	-0.0314749	0.183244	0.0979714	0.167205	-0.426592	-0.173111	0.336457	-0.0396504
P10145	IL8_HUMAN	Interleukin-8 (IL-8) (C-X-C motif chemokine 8) (Chemokine (C-X-C motif) ligand 8) (Emoctakin) (Granulocyte chemotactic protein 1) (GCP-1) (Monocyte-derived neutrophil chemotactic factor) (MDNCF) (Monocyte-derived neutrophil-activating peptide) (MONAP) (Neutrophil-activating protein 1) (NAP-1) (Protein 3-10C) (T-cell chemotactic factor) [Cleaved into: MDNCF-a (GCP/IL-8 protein IV) (IL8/NAP1 form I…	CXCL8 IL8	-0.379578	0.0228296	0.398467	0.0451806	0.0275904	-0.00479846	0.105186	-0.109186	-0.0217754	0.156079	0.0831845	-0.156881	0.124459	0.00798812	-0.0457753	-0.112379	-0.00339304	-0.0209433	-0.0660865	-0.273215	-0.0847486	0.355919	0.0285793	0.293936	0.283617	0.293871	0.19339	0.282306	0.141807	-0.245659	-0.00906069	-0.164471	-0.347476	0.188294	0.0306506	0.0388981	-0.0881774	0.0599817	-0.362543	0.622258	0.379984	0.378939	0.0391303	0.458106	0.299635	0.173277
P10153	RNAS2_HUMAN	Non-secretory ribonuclease (EC 4.6.1.18) (Eosinophil-derived neurotoxin) (RNase UpI-2) (Ribonuclease 2) (RNase 2) (Ribonuclease US)	RNASE2 EDN RNS2	0.0272348	-0.168603	0.121856	-0.072875	-0.231048	-0.0503402	-0.029754	0.565475	0.00616555	-0.0155024	0.021491	0.0723572	0.184887	0.143329	0.109959	-0.000328498	-0.0755463	-0.0790769	0.0670142	0.0194769	-0.0376713	0.157781	0.085485	0.0642467	0.0866748	-0.0718272	-0.0788948	0.0338063	-0.0456299	-0.438802	-0.0295166	0.00952244	-0.128195	-0.155189	0.0625592	-0.114051	-0.0992656	-0.121432	-0.265584	0.185745	0.14519	-0.044685	0.104273	0.028784	-0.0441293	0.0837586
P10253	LYAG_HUMAN	Lysosomal alpha-glucosidase (EC 3.2.1.20) (Acid maltase) (Aglucosidase alfa) [Cleaved into: 76 kDa lysosomal alpha-glucosidase; 70 kDa lysosomal alpha-glucosidase]	GAA	-0.206977	0.0517496	0.0570108	-0.0947266	0.388383	-0.0470226	0.080869	0.0468439	-0.00310102	0.133002	0.165541	-0.152707	0.167698	0.0722936	-0.113294	-0.0702033	0.0172392	0.0877978	-0.00828603	0.00922413	-0.195454	0.0492776	0.0163702	-0.0285065	-0.052292	-0.0597302	-0.108363	-0.0733274	0.252996	0.340843	-0.110575	-0.164244	-0.0225905	0.00632592	-0.123498	-0.274724	-0.128453	-0.273077	-0.0545993	0.0929801	-0.147421	0.321214	0.378625	0.19695	-0.0450945	0.0623581
P10412	H14_HUMAN	Histone H1.4 (Histone H1b) (Histone H1s-4)	H1-4 H1F4 HIST1H1E	0.0828028	0.141318	-0.360633	0.0179409	0.0358755	0.0720328	0.0984727	-0.0218231	-0.00056903	0.0706568	-0.0478606	0.0009501	-0.179689	-0.114193	-0.0304656	0.00111867	0.0603873	0.0121108	0.0702946	0.0227005	-0.137653	-0.270992	-0.00569426	-0.164801	-0.325988	-0.0922165	-0.0296374	-0.19613	-0.13037	0.142041	0.0461132	-0.133818	0.211307	-0.144678	-0.317306	-0.143951	-0.0144157	0.0741772	0.789784	-0.455425	-0.424442	-0.143392	0.0263405	-0.238507	-0.187732	-0.135521
P10451	OSTP_HUMAN	Osteopontin (Bone sialoprotein 1) (Nephropontin) (Secreted phosphoprotein 1) (SPP-1) (Urinary stone protein) (Uropontin)	SPP1 BNSP OPN PSEC0156	0.657656	-0.0734498	-0.6048	-0.124037	0.0464547	-0.065372	-0.0298231	-0.134585	0.00244095	-0.0134243	-0.206771	0.0169585	-0.235261	-0.0423169	0.153279	0.040323	-0.0505393	0.166051	-0.0767995	0.280179	0.00342709	-0.376741	-0.0799078	-0.265756	-0.387907	-0.153417	-0.0327271	-0.354314	-0.149555	-0.329767	0.143807	0.461122	0.680167	-0.0699219	-0.0780848	0.0251453	0.269967	-0.293765	0.361025	-0.734915	-0.5678	-0.19515	-0.362298	-0.562058	-0.209938	-0.346941
P10586	PTPRF_HUMAN	Receptor-type tyrosine-protein phosphatase F (EC 3.1.3.48) (Leukocyte common antigen related) (LAR)	PTPRF LAR	-0.172225	0.165168	-0.0548062	-0.127038	0.350482	0.0984082	-0.0481581	-0.0335696	0.0313317	-0.00569313	0.0441773	-0.0220676	-0.0190779	-0.0766129	-0.0952586	-0.269825	0.0832044	0.033526	0.129069	-0.03534	-0.0938707	-0.077604	-0.110848	-0.125504	-0.179409	-0.162039	-0.0377581	-0.168817	-0.168772	-0.013554	-0.0475934	-0.328452	0.0658467	0.160123	-0.315025	-0.44293	-0.251826	-0.444405	-0.0700005	-0.14017	-0.465326	0.456539	0.343819	0.140771	0.0973773	0.0811337
P10599	THIO_HUMAN	Thioredoxin (Trx) (ATL-derived factor) (ADF) (Surface-associated sulphydryl protein) (SASP) (allergen Hom s Trx)	TXN TRDX TRX TRX1	0.0418676	-0.00412923	0.103473	-0.0605688	0.0597927	-0.114414	-0.120188	-0.00265733	-0.0475194	0.138163	0.0547659	-0.0736424	0.000635497	-0.101177	-0.0365826	-0.100088	-0.0666547	0.0947241	-0.10703	-0.0628477	-0.0607093	-0.0105922	0.00313536	0.151496	0.142602	0.0223071	0.250755	0.0848411	0.0888121	0.29098	0.0498484	0.67562	0.199009	0.317568	0.377466	0.509561	0.472235	0.0871588	-0.145396	0.0760619	0.507675	-0.169787	-0.329935	-0.0888649	-0.220745	-0.227665
P10606	COX5B_HUMAN	Cytochrome c oxidase subunit 5B, mitochondrial (Cytochrome c oxidase polypeptide Vb)	COX5B	0.044917	-0.0437777	-0.0993912	0.0840322	0.128416	0.0439773	-0.0621219	-0.0247608	0.0121064	0.0846256	0.00385848	-0.112708	-0.0492086	-0.0848517	0.00193189	0.0173252	-0.0614798	0.0376046	0.133315	-0.0386846	0.0167858	-0.207905	-0.00667444	-0.0932684	-0.0769837	0.0894642	0.0700361	0.0217238	-0.0619634	0.0549042	-0.0234043	0.159853	-0.0508339	-0.181371	0.00124351	0.24863	0.46617	0.284663	0.137411	-0.055591	0.254128	-0.218937	-0.252252	-0.0900093	-0.0709411	-0.158675
P10619	PPGB_HUMAN	Lysosomal protective protein (EC 3.4.16.5) (Carboxypeptidase C) (Carboxypeptidase L) (Cathepsin A) (Protective protein cathepsin A) (PPCA) (Protective protein for beta-galactosidase) [Cleaved into: Lysosomal protective protein 32 kDa chain; Lysosomal protective protein 20 kDa chain]	CTSA PPGB	-0.159999	-0.0131879	0.264278	-0.144981	0.166606	0.0283107	-0.105997	-0.0189265	0.0180086	0.0182027	0.0499597	0.00381752	0.102054	-0.1283	-0.0339743	-0.199324	-0.0941743	0.0836379	-0.0502227	-0.180769	0.0649498	0.340648	0.0803371	0.191213	0.277397	0.102836	0.00847253	0.145581	0.146673	-0.0145134	-0.0915398	0.0827238	-0.0998431	-0.0132313	-0.111598	0.0853409	0.160441	0.0844162	-0.241222	0.335594	0.406706	0.196116	0.0328909	0.214037	0.00851504	-0.0240411
P10636	TAU_HUMAN	Microtubule-associated protein tau (Neurofibrillary tangle protein) (Paired helical filament-tau) (PHF-tau)	MAPT MAPTL MTBT1 TAU	0.518133	-0.0925021	-0.21259	-0.196525	0.0757818	-0.275252	-0.135433	-0.0567199	-0.010768	-0.0879352	-0.132157	0.0762518	-0.227632	-0.08998	0.0865805	0.00606623	-0.123152	0.251334	-0.252076	0.0262434	0.00360083	-0.0901302	-0.102645	-0.132603	-0.172208	-0.0898003	0.0160844	-0.330905	0.0712054	0.162033	0.0126603	0.4738	0.645673	0.368968	0.091467	0.230229	0.0876746	-0.127577	0.136641	-0.488385	-0.279442	-0.0368705	-0.0632264	-0.209485	-0.331633	-0.287832
P10643	CO7_HUMAN	Complement component C7	C7	-0.00070324	-0.0519944	-0.108763	0.0759414	0.0902973	0.113567	-0.0242373	0.0538503	0.000351399	0.0160168	0.0600333	-0.0525604	0.144544	0.178159	0.0505147	0.0738738	0.115363	-0.115766	0.132123	0.179611	0.0654148	-0.00391792	-0.14979	0.0379124	-0.0363576	-0.045141	0.0599523	-0.0781052	-0.247481	-0.44524	0.141314	-0.168258	0.080086	-0.0910523	-0.177842	-0.389404	-0.126947	-0.47148	-0.124065	-0.103709	-0.418965	0.187121	-0.0207355	-0.0158055	0.337234	0.197703
P10644	KAP0_HUMAN	cAMP-dependent protein kinase type I-alpha regulatory subunit (Tissue-specific extinguisher 1) (TSE1)	PRKAR1A PKR1 PRKAR1 TSE1	-0.0588256	-0.117728	0.279568	-0.0551398	-0.124607	0.0421074	-0.0342042	-0.0556159	-0.0668177	-0.0690957	0.0513686	0.0951383	0.0256151	-0.0284558	0.040707	0.0316306	-0.00142942	0.0719594	-0.0313802	-0.000261838	0.157634	0.188424	0.159712	0.143463	0.200297	-0.0355537	0.0469011	0.225287	0.167346	0.130488	-0.00758255	0.276679	-0.130962	0.0813109	0.350377	0.316304	0.243742	0.0685414	-0.311668	0.316615	0.525831	-0.116579	-0.0438767	0.049698	-0.0562259	0.0628481
P10645	CMGA_HUMAN	Chromogranin-A (CgA) (Pituitary secretory protein I) (SP-I) [Cleaved into: Vasostatin-1 (Vasostatin I); Vasostatin-2 (Vasostatin II); EA-92; ES-43; Pancreastatin; SS-18; WA-8; WE-14; LF-19; Catestatin (SL21); AL-11; GV-19; GR-44; ER-37; GE-25; Serpinin-RRG; Serpinin; p-Glu serpinin precursor]	CHGA	0.205016	0.132885	-0.522035	-0.133313	0.282169	0.0550579	0.0760191	0.00833804	0.00565531	0.0179315	-0.0932727	-0.0474999	-0.130129	-0.00110764	-0.015696	-0.0624502	0.0946198	0.029542	0.171419	0.126884	-0.031506	-0.440191	-0.132089	-0.236064	-0.444692	-0.184303	-0.0635497	-0.429705	-0.388017	-0.359758	0.0792905	0.0478533	0.330965	-0.0776053	-0.297629	-0.357085	0.151883	-0.355206	0.373628	-0.678985	-0.620632	-0.103388	-0.158564	-0.341144	-0.205861	-0.290364
P10721	KIT_HUMAN	Mast/stem cell growth factor receptor Kit (SCFR) (EC 2.7.10.1) (Piebald trait protein) (PBT) (Proto-oncogene c-Kit) (Tyrosine-protein kinase Kit) (p145 c-kit) (v-kit Hardy-Zuckerman 4 feline sarcoma viral oncogene homolog) (CD antigen CD117)	KIT SCFR	0.223131	-0.0394318	-0.282545	-0.0915255	0.32316	0.033887	-0.0411895	-0.155763	-0.0234357	0.0127578	-0.118315	-0.0795229	-0.140861	0.0197501	0.0388021	-0.0331733	-0.00920219	0.0469236	0.0350056	0.0589188	-0.0982315	-0.175023	-0.150102	-0.210815	-0.353169	-0.143865	-0.0894294	-0.370668	-0.200615	-0.192073	0.0412452	-0.0926928	0.363361	0.00176765	-0.364563	-0.452947	-0.104884	-0.474815	0.216748	-0.508683	-0.692295	0.338019	0.0700729	-0.167329	0.0369783	-0.0801007
P10768	ESTD_HUMAN	S-formylglutathione hydrolase (FGH) (EC 3.1.2.12) (Esterase D) (Methylumbelliferyl-acetate deacetylase) (EC 3.1.1.56)	ESD	-0.152299	0.210449	0.0828537	0.0470975	-0.0155898	-0.192847	-0.0438679	0.132133	0.005425	-0.0914283	0.0164598	0.0755402	-0.0246921	0.0893229	-0.0417679	-0.044099	0.0114908	-0.0332101	-0.129918	-0.184783	-0.0487076	0.0627908	-0.0234774	0.11497	0.280474	0.178537	0.266035	0.0339922	0.0796509	0.161641	-0.0901086	0.203247	-0.121516	0.416159	0.285523	0.52324	0.133039	0.536145	-0.0729395	0.202253	0.58765	-0.14577	-0.0100175	0.209595	-0.331179	-0.205013
P10809	CH60_HUMAN	60 kDa heat shock protein, mitochondrial (EC 5.6.1.7) (60 kDa chaperonin) (Chaperonin 60) (CPN60) (Heat shock protein 60) (HSP-60) (Hsp60) (HuCHA60) (Mitochondrial matrix protein P1) (P60 lymphocyte protein)	HSPD1 HSP60	0.113457	0.0193911	0.0121926	0.10936	-0.220731	-0.219479	-0.0282995	0.0881579	0.0053548	-0.131945	0.0218761	0.126145	-0.169981	-0.0226002	-0.0723973	0.0892389	-0.0123403	0.0377095	0.0161893	-0.0272552	-0.0331757	-0.119175	0.0102266	-0.045072	0.0222809	0.0400545	-0.0660777	0.0403597	0.0547217	0.143315	0.0396771	0.0696133	-0.0868729	-0.0616318	0.0687102	0.494892	0.322959	0.90186	0.544355	-0.126954	0.274453	-0.481171	-0.272643	-0.234567	-0.378821	-0.324406
P10909	CLUS_HUMAN	Clusterin (Aging-associated gene 4 protein) (Apolipoprotein J) (Apo-J) (Complement cytolysis inhibitor) (CLI) (Complement-associated protein SP-40,40) (Ku70-binding protein 1) (NA1/NA2) (Sulfated glycoprotein 2) (SGP-2) (Testosterone-repressed prostate message 2) (TRPM-2) [Cleaved into: Clusterin beta chain (ApoJalpha) (Complement cytolysis inhibitor a chain); Clusterin alpha chain (ApoJbeta) (Co…	CLU APOJ CLI KUB1 AAG4	0.412548	-0.0583639	-0.473236	-0.120408	0.307448	0.0559816	-0.0965464	-0.12557	-0.00483878	0.154948	-0.0935366	-0.212633	0.00556048	-0.0454075	0.106878	-0.0119154	-0.0208454	0.0561931	0.0230408	0.199181	0.0188728	-0.338443	-0.12371	-0.169535	-0.378311	-0.116016	-0.0157475	-0.312976	-0.232406	-0.316939	0.0903025	0.160758	0.509346	-0.099315	-0.247722	-0.315602	0.112502	-0.522322	0.201024	-0.626642	-0.715193	0.131731	-0.257025	-0.41497	0.188575	-0.181543
P10915	HPLN1_HUMAN	Hyaluronan and proteoglycan link protein 1 (Cartilage-linking protein 1) (Cartilage-link protein) (Proteoglycan link protein)	HAPLN1 CRTL1	-0.266586	-0.0284654	0.184055	0.0708034	0.0270683	0.0929796	0.118666	-0.00621723	-0.0385746	0.00861956	0.121033	-0.122645	0.0978176	0.0648884	-0.0272995	-0.0966069	0.031195	0.00919189	0.10599	-0.0795943	0.0522278	-0.0554516	0.0363036	0.0115278	0.169013	-0.0196948	0.0208912	-0.0322517	0.0659506	0.0651892	-0.225522	-0.238625	-0.252419	0.15756	0.0877063	-0.064105	-0.201232	-0.0531352	-0.290476	0.326035	0.150639	0.228881	0.214395	0.329826	0.174705	0.182291
P11021	BIP_HUMAN	Endoplasmic reticulum chaperone BiP (EC 3.6.4.10) (78 kDa glucose-regulated protein) (GRP-78) (Binding-immunoglobulin protein) (BiP) (Heat shock protein 70 family protein 5) (HSP70 family protein 5) (Heat shock protein family A member 5) (Immunoglobulin heavy chain-binding protein)	HSPA5 GRP78	0.124103	-0.0630327	0.0515476	-0.0152593	0.104034	-0.208146	-0.085444	0.00860546	-0.0129736	0.115379	0.0387366	-0.100598	0.0627349	-0.0565426	-0.016569	0.0644888	0.0491758	0.0931834	0.0996467	0.0289741	-0.0237937	0.0731033	-0.0437172	0.140725	0.0855846	0.0269698	0.223115	0.0430458	0.039055	0.152291	0.211461	0.516997	0.0826406	-0.00939786	0.127053	0.409749	0.895689	0.316264	0.138964	-0.0427859	0.406365	-0.396928	-0.595229	-0.352358	-0.277536	-0.38763
P11047	LAMC1_HUMAN	Laminin subunit gamma-1 (Laminin B2 chain) (Laminin-1 subunit gamma) (Laminin-10 subunit gamma) (Laminin-11 subunit gamma) (Laminin-2 subunit gamma) (Laminin-3 subunit gamma) (Laminin-4 subunit gamma) (Laminin-6 subunit gamma) (Laminin-7 subunit gamma) (Laminin-8 subunit gamma) (Laminin-9 subunit gamma) (S-laminin subunit gamma) (S-LAM gamma)	LAMC1 LAMB2	0.358625	-0.214097	-0.213755	-0.158366	0.316443	0.0536723	-0.122159	-0.161083	0.0486659	0.0879063	-0.0512042	-0.155417	-0.0519571	0.0718152	0.159741	-0.0919146	-0.0576755	0.143507	-0.0559113	0.251867	0.0849503	-0.102875	-0.20699	-0.160929	-0.280898	-0.111549	-0.00123162	-0.281503	0.0456255	0.171071	0.0137944	0.14892	0.462059	0.00888506	-0.294224	-0.284955	0.0846059	-0.530066	0.0691057	-0.406923	-0.588492	0.4018	-0.0877106	-0.233083	0.0233599	-0.159474
P11137	MTAP2_HUMAN	Microtubule-associated protein 2 (MAP-2)	MAP2	0.754971	-0.136306	-0.309848	-0.305362	-0.016016	-0.110247	-0.357781	-0.179675	-0.0158569	0.0590869	-0.200208	-0.0463565	-0.275761	-0.14617	0.190585	0.0237439	-0.317679	0.301911	-0.313317	0.274734	0.0306057	-0.0926386	-0.0341	-0.145388	-0.196526	-0.142587	-0.109161	-0.23159	0.119552	0.124683	0.0518059	0.659957	0.860493	0.126314	0.0758617	0.280269	0.151881	-0.234009	0.147084	-0.574925	-0.376392	-0.00141796	-0.287269	-0.434302	-0.140621	-0.246366
P11142	HSP7C_HUMAN	Heat shock cognate 71 kDa protein (EC 3.6.4.10) (Heat shock 70 kDa protein 8) (Lipopolysaccharide-associated protein 1) (LAP-1) (LPS-associated protein 1)	HSPA8 HSC70 HSP73 HSPA10	0.00776147	-0.0374573	0.270982	0.0337227	-0.108344	-0.286123	-0.0725718	0.0517064	0.00524369	0.026172	0.0264349	0.0313096	0.0309307	-0.00911266	0.0457285	-0.0244818	-0.042825	-0.000636975	-0.0674635	-0.203335	0.0528618	0.126234	0.115375	0.234444	0.305837	0.130463	0.151812	0.239891	0.131927	0.155728	0.0794337	0.517513	-0.089941	0.139407	0.372419	0.714355	0.548963	0.577015	-0.0809822	0.275065	0.812395	-0.37292	-0.446536	-0.121849	-0.241679	-0.283302
P11177	ODPB_HUMAN	Pyruvate dehydrogenase E1 component subunit beta, mitochondrial (PDHE1-B) (EC 1.2.4.1)	PDHB PHE1B	0.0811048	-0.060042	0.11188	0.121186	-0.17518	-0.185529	-0.127504	0.161631	0.0361353	-0.201515	-0.0627336	0.237082	-0.126094	-0.0374681	0.00583046	-0.0133237	-0.0390209	-0.0239564	-0.0193392	-0.0830417	-0.0593871	0.0292963	0.0386717	0.0961314	0.145308	0.0600335	0.012694	0.130052	0.0612635	0.186203	-0.0363954	0.00519222	-0.0914	0.0278804	0.0269298	0.418832	0.152426	0.763454	0.409723	-0.0571382	0.193569	-0.261125	-0.178102	-0.13364	-0.163529	-0.205178
P11215	ITAM_HUMAN	Integrin alpha-M (CD11 antigen-like family member B) (CR-3 alpha chain) (Cell surface glycoprotein MAC-1 subunit alpha) (Leukocyte adhesion receptor MO1) (Neutrophil adherence receptor) (CD antigen CD11b)	ITGAM CD11B CR3A	-0.341401	-0.102832	0.597597	0.113422	-0.280061	-0.191935	0.170246	0.062144	-0.00423049	-0.101702	0.0474847	0.0920132	0.238798	0.133203	0.0608151	-0.131154	0.0700639	-0.223053	0.0561286	-0.265612	0.101352	0.362975	0.180434	0.312895	0.35709	0.200837	0.0236037	0.404222	0.168986	0.00121226	-0.00669475	-0.16334	-0.57994	-0.125716	0.109518	0.0757717	-0.0254052	0.186884	-0.483767	0.878184	0.658709	0.153266	0.0776737	0.284951	0.224412	0.126422
P11216	PYGB_HUMAN	Glycogen phosphorylase, brain form (EC 2.4.1.1)	PYGB	-0.183347	-0.0913447	0.0406267	0.0275386	0.219446	0.23614	-0.0282548	0.0713738	0.0394624	0.211523	0.056916	-0.140553	-0.0226218	-0.0128385	-0.0789549	-0.133973	0.0577993	0.0670904	-0.0271424	-0.0637906	-0.003727	-0.0143793	-0.0649547	0.101863	0.107319	0.0758716	0.212739	0.101206	0.0832805	0.335645	-0.201155	0.137944	0.0355058	0.246067	0.15837	0.212374	0.21118	0.0267467	-0.134753	0.103786	0.207842	0.154137	-0.0671301	0.148526	0.14348	0.0496009
P11226	MBL2_HUMAN	Mannose-binding protein C (MBP-C) (Collectin-1) (MBP1) (Mannan-binding protein) (Mannose-binding lectin)	MBL2 COLEC1 MBL	-0.246152	0.00236833	0.231824	-0.0159489	-0.0313006	0.211322	-0.0608097	-0.0248662	-0.00387483	0.202032	-0.0199525	-0.182357	0.0577408	0.126312	0.039618	-0.0429338	-0.0787276	-0.040272	0.0191689	-0.10115	0.26197	0.232118	0.115511	0.0754593	0.191998	0.159741	0.0363346	0.281813	0.125329	0.0313455	-0.140058	-0.289002	-0.254469	-0.0997036	-0.174442	-0.110097	-0.154171	-0.158692	-0.316384	0.405266	0.0418705	0.427837	0.0407124	0.309043	0.70037	0.422621
P11279	LAMP1_HUMAN	Lysosome-associated membrane glycoprotein 1 (LAMP-1) (Lysosome-associated membrane protein 1) (CD107 antigen-like family member A) (CD antigen CD107a)	LAMP1	-0.0689784	-0.0639416	-0.0827694	-0.0242287	0.289911	0.189581	0.0269994	-0.0787521	-0.00758117	-0.0841637	0.0114062	0.0961349	-0.0317985	0.045092	-0.126181	0.0309509	0.0897843	0.134408	-0.0109131	0.0155856	-0.0459294	0.0705706	-0.0216266	-0.126627	-0.111917	-0.0167324	-0.145676	-0.105343	-0.0859403	-0.0291039	-0.115585	-0.310591	-0.0639221	-0.0773177	-0.246325	-0.340226	-0.109679	-0.185611	-0.019058	-0.080611	-0.27164	0.250645	0.314248	0.0906678	-0.020671	0.12206
P11362	FGFR1_HUMAN	Fibroblast growth factor receptor 1 (FGFR-1) (EC 2.7.10.1) (Basic fibroblast growth factor receptor 1) (BFGFR) (bFGF-R-1) (Fms-like tyrosine kinase 2) (FLT-2) (N-sam) (Proto-oncogene c-Fgr) (CD antigen CD331)	FGFR1 BFGFR CEK FGFBR FLG FLT2 HBGFR	0.158869	0.135391	-0.294582	-0.21113	0.297799	0.00816909	-0.0759687	-0.0466949	-0.00064026	-0.0299421	-0.0787315	-0.00844879	-0.0319223	-0.00912747	-0.000169937	-0.0720094	0.0601661	-0.0212477	0.12664	0.107346	-0.153423	-0.185312	-0.108609	-0.174765	-0.320336	-0.24945	-0.0892709	-0.405033	-0.253377	-0.216699	0.0271542	-0.171351	0.298997	-0.0939453	-0.457532	-0.506075	-0.126731	-0.450464	0.220385	-0.508969	-0.644473	0.208387	0.187821	-0.184702	-0.178377	-0.195164
P11387	TOP1_HUMAN	DNA topoisomerase 1 (EC 5.6.2.1) (DNA topoisomerase I)	TOP1	-0.0995079	0.0362471	-0.0650542	0.0446374	-0.0197316	-0.0437476	0.192009	0.170622	0.00662909	-0.0234816	0.0864064	-0.0745987	-0.0109121	0.0892599	-0.0633351	0.0767737	0.0350679	-0.103267	0.254324	-0.154226	-0.00234968	-0.189083	0.0577116	-0.0339577	-0.160494	-0.0695953	-0.154647	-0.0540647	-0.0871064	-0.245107	0.0252121	-0.0711796	-0.297184	-0.0661561	0.0803546	0.0507443	0.120038	0.347466	0.132104	0.0135621	0.234887	-0.278967	-0.00166258	0.0377564	-0.161383	-0.0589284
P11413	G6PD_HUMAN	Glucose-6-phosphate 1-dehydrogenase (G6PD) (EC 1.1.1.49)	G6PD	-0.531057	0.190489	0.475526	0.104912	-0.173139	-0.168444	0.127869	0.20379	0.00104669	-0.00211959	0.130443	0.0270471	0.266333	0.10051	-0.0583554	-0.105536	0.0770047	-0.166365	0.119352	-0.309375	0.057383	0.306904	0.0958525	0.239744	0.384095	0.149469	0.128667	0.309226	0.132249	0.206416	0.0221575	-0.0821498	-0.588294	-0.0513497	0.10642	0.200939	0.116709	0.393143	-0.333765	0.76222	0.873919	-0.0986354	0.0146625	0.320537	-0.0347305	0.00698706
P11586	C1TC_HUMAN	C-1-tetrahydrofolate synthase, cytoplasmic (C1-THF synthase) (Epididymis secretory sperm binding protein) [Cleaved into: C-1-tetrahydrofolate synthase, cytoplasmic, N-terminally processed] [Includes: Methylenetetrahydrofolate dehydrogenase (EC 1.5.1.5); Methenyltetrahydrofolate cyclohydrolase (EC 3.5.4.9); Formyltetrahydrofolate synthetase (EC 6.3.4.3)]	MTHFD1 MTHFC MTHFD	-0.0921047	0.106318	0.144727	0.141476	-0.286545	-0.2019	0.0825387	0.0271672	0.00376716	-0.204882	0.0168461	0.196686	-0.0759866	0.0665819	-0.0461789	0.019226	0.0778969	-0.04706	-0.00109126	-0.133701	0.00977933	0.0644202	-0.0124872	0.0604326	0.154632	0.179188	-0.0371928	0.171294	0.0799343	0.172359	-0.0252994	-0.112125	-0.254503	0.0585515	0.0788659	0.412847	0.0229267	0.864539	0.298539	0.158992	0.383637	-0.292146	-0.0697987	0.0408391	-0.234865	-0.141537
P11597	CETP_HUMAN	Cholesteryl ester transfer protein (Lipid transfer protein I)	CETP	-0.406146	-0.0705617	0.292865	0.0798867	0.00576552	0.135516	0.316837	-0.102162	-0.0293866	0.228453	0.205505	-0.215484	0.209279	0.000952269	-0.130238	-0.0208645	0.114738	-0.166079	0.077842	-0.262211	-0.103692	0.196986	0.108301	0.162735	0.238557	0.149585	-0.013016	0.252688	0.0481574	-0.10793	-0.0584877	-0.443479	-0.374983	-0.0134747	-0.0984157	-0.235321	-0.337822	-0.123917	-0.343124	0.529224	0.124009	0.328997	0.262819	0.411799	0.491038	0.41775
P11717	MPRI_HUMAN	Cation-independent mannose-6-phosphate receptor (CI Man-6-P receptor) (CI-MPR) (M6PR) (300 kDa mannose 6-phosphate receptor) (MPR 300) (Insulin-like growth factor 2 receptor) (Insulin-like growth factor II receptor) (IGF-II receptor) (M6P/IGF2 receptor) (M6P/IGF2R) (CD antigen CD222)	IGF2R MPRI	-0.160021	-0.099552	0.0730027	0.140311	0.0612722	0.173514	0.133441	-0.206036	0.0348952	0.0767606	0.175801	-0.084177	0.143969	0.0882386	-0.046483	-0.0245477	0.202246	-0.0186546	-0.0301161	0.173493	-0.00436995	0.309088	-0.0614335	0.00537205	-0.0439456	-0.00992988	-0.0509783	0.0967903	0.106487	-0.141352	-0.0466446	-0.22389	-0.12802	0.056292	0.0946314	-0.274829	-0.204419	-0.363583	-0.296333	0.307422	-0.197388	0.375425	0.195248	0.238707	0.280398	0.272534
P11766	ADHX_HUMAN	Alcohol dehydrogenase class-3 (EC 1.1.1.1) (Alcohol dehydrogenase 5) (Alcohol dehydrogenase class chi chain) (Alcohol dehydrogenase class-III) (Glutathione-dependent formaldehyde dehydrogenase) (FALDH) (FDH) (GSH-FDH) (EC 1.1.1.-) (S-(hydroxymethyl)glutathione dehydrogenase) (EC 1.1.1.284)	ADH5 ADHX FDH	-0.2001	0.25164	0.303232	0.0325797	-0.211758	-0.379743	-0.0379036	0.176704	-0.0308861	-0.119852	0.0472221	0.0815585	0.0809556	0.0248782	-0.077373	-0.0616137	0.0273687	-0.107396	0.00828332	-0.257971	-0.0301104	0.100926	0.0771221	0.20213	0.315651	0.0670389	0.145658	0.187705	0.0184502	-0.0450471	-0.0151378	0.0197228	-0.313691	0.195709	0.149995	0.42371	0.0913527	0.706566	-0.00259102	0.290379	0.603232	-0.209461	-0.106618	0.130281	-0.182827	-0.157652
P12004	PCNA_HUMAN	Proliferating cell nuclear antigen (PCNA) (Cyclin)	PCNA	0.0157431	-0.0180962	0.233487	0.0597839	-0.347848	-0.145276	-0.06621	0.061897	-0.0232252	-0.189571	0.0190165	0.224828	-0.13269	-0.0138587	0.0881807	-0.0515993	-0.0507574	-0.000979401	-0.041952	-0.0886362	0.0174435	0.0521422	0.068773	0.0924562	0.401847	0.0516783	-0.0584422	0.152148	0.172382	0.31507	-0.0278136	0.210611	-0.146538	0.0899211	0.356333	0.645471	0.294135	0.731101	0.106992	0.197646	0.562203	-0.316706	-0.181878	-0.102863	-0.263466	-0.112054
P12081	HARS1_HUMAN	Histidine--tRNA ligase, cytoplasmic (EC 6.1.1.21) (Histidyl-tRNA synthetase) (HisRS)	HARS1 HARS HRS	-0.157295	-0.086972	0.210149	-0.0311967	-0.0359331	-0.0186949	0.194495	0.00205373	0.101647	0.0838722	0.0876929	-0.0593711	0.0594437	0.0674469	-0.0589905	-0.103216	0.0492052	0.0259546	0.0645806	-0.233716	0.0126078	0.014689	0.158046	0.2498	0.179936	-0.00898236	0.0380852	0.0301867	-0.101703	-0.259678	0.0301095	0.145012	-0.160494	-0.131146	0.0724336	0.143614	0.358276	0.0655296	-0.142547	0.202864	0.382875	-0.157997	-0.262291	-0.0133722	0.074148	-0.0367879
P12109	CO6A1_HUMAN	Collagen alpha-1(VI) chain	COL6A1	0.333114	0.0154328	-0.422403	-0.17097	0.315508	0.0869423	-0.139716	-0.107986	0.00620499	0.0392326	-0.113451	-0.0853512	-0.0873663	-0.0839642	0.106635	-0.081026	-0.0293872	0.0571517	0.076525	0.203675	-0.0411433	-0.162664	-0.142593	-0.205648	-0.357203	-0.168486	-0.0837076	-0.363626	-0.188714	-0.134635	-0.00669546	0.0290322	0.477839	-0.0297373	-0.334738	-0.359455	0.00440273	-0.477889	0.171639	-0.579353	-0.699609	0.233293	-0.0367383	-0.291963	-0.0292265	-0.164927
P12110	CO6A2_HUMAN	Collagen alpha-2(VI) chain	COL6A2	0.11214	-0.238299	0.0940198	-0.0530024	0.219641	-0.0276167	-0.0113878	-0.154937	0.00841284	0.0900318	0.0418105	-0.126398	0.170836	0.0709866	0.0431438	-0.0894325	-0.0226422	-0.00751435	-0.134694	0.099856	0.0405118	0.149427	-0.0297182	-0.0189486	-0.159525	-0.0823423	0.0205652	-0.0564063	0.163469	0.205047	-0.0199644	0.0167217	0.206273	0.0932212	-0.077469	-0.175023	-0.139944	-0.343725	-0.0775147	0.00328764	-0.276265	0.401146	0.108359	-0.0376059	0.0591267	-0.0352916
P12111	CO6A3_HUMAN	Collagen alpha-3(VI) chain	COL6A3	-0.327116	0.0557391	0.197001	-0.0610135	0.168122	0.168566	-0.0359135	0.0784784	0.0188097	0.063601	0.0408398	-0.127677	0.146931	0.153089	0.0192784	-0.173736	-0.0132307	-0.096728	0.0272841	0.0326799	0.00293469	0.232324	-0.135914	0.0769912	0.130788	0.0826991	0.0200531	0.0519196	0.070732	0.0822608	-0.151078	-0.435124	-0.179322	0.172219	-0.208671	-0.372334	-0.41452	-0.344023	-0.332951	0.370156	-0.172354	0.796377	0.401656	0.447862	0.370578	0.321092
P12236	ADT3_HUMAN	ADP/ATP translocase 3 (ADP,ATP carrier protein 3) (ADP,ATP carrier protein, isoform T2) (ANT 2) (Adenine nucleotide translocator 3) (ANT 3) (Solute carrier family 25 member 6) [Cleaved into: ADP/ATP translocase 3, N-terminally processed]	SLC25A6 AAC3 ANT3 CDABP0051	-0.0432066	0.0512942	-0.0265168	0.182895	-0.0877348	-0.00325041	0.0150878	-0.0888686	-0.0569306	-0.00763933	0.06362	-0.000156191	-0.0363386	-0.11284	-0.170172	0.0211805	0.0343113	-0.141762	0.151946	-0.0897179	-0.0498854	-0.189216	0.102184	-0.136347	0.0165432	0.045902	-0.0598822	0.11454	-0.0288339	0.20771	-8.05236e-05	-0.163332	-0.198975	-0.168556	-0.0785114	0.188286	0.145206	0.590139	0.358668	-0.0150475	0.108534	-0.249619	-0.165012	-0.211968	-0.0629145	-0.0874673
P12259	FA5_HUMAN	Coagulation factor V (Activated protein C cofactor) (Proaccelerin, labile factor) [Cleaved into: Coagulation factor V heavy chain; Coagulation factor V light chain]	F5	0.470471	-0.0885061	-0.415012	-0.254421	0.205806	0.0742622	-0.0894834	-0.139172	-0.000256653	0.118046	-0.183935	-0.194131	-0.266512	-0.135738	0.150447	-0.0131159	-0.147837	0.236103	0.00946488	0.175166	-0.034803	-0.227288	-0.0540541	-0.312747	-0.40532	-0.115363	-0.0264681	-0.359974	-0.0849796	-0.0437688	-0.0141848	0.110532	0.524796	-0.0827504	-0.300218	-0.217536	-0.034494	-0.39879	0.29493	-0.632208	-0.703454	0.282104	-0.0506745	-0.343682	0.0624509	-0.0820338
P12268	IMDH2_HUMAN	Inosine-5'-monophosphate dehydrogenase 2 (IMP dehydrogenase 2) (IMPD 2) (IMPDH 2) (EC 1.1.1.205) (Inosine-5'-monophosphate dehydrogenase type II) (IMP dehydrogenase II) (IMPDH-II)	IMPDH2 IMPD2	-0.0558498	0.00463051	0.129181	0.150255	-0.0675319	-0.176666	0.0185272	-0.0135498	-0.011106	-0.16892	0.0116035	0.144213	-0.0413969	-0.0195021	-0.0677033	-0.0267575	0.0422688	-0.0257715	0.0213464	-0.0885143	-0.0212866	0.0265223	0.0698248	0.0557416	0.149777	0.0744518	-0.0568049	0.146072	0.0690903	0.161764	-0.0533964	-0.0423746	-0.158037	0.00998913	-0.00861251	0.352306	0.203696	0.830683	0.480019	0.0157816	0.246408	-0.325913	-0.201077	-0.17927	-0.24004	-0.244121
P12277	KCRB_HUMAN	Creatine kinase B-type (EC 2.7.3.2) (Brain creatine kinase) (B-CK) (Creatine kinase B chain) (Creatine phosphokinase B-type) (CPK-B)	CKB CKBB	0.324319	-0.00342268	-0.140368	0.0134448	-0.0811812	-0.146392	-0.157752	-0.131918	0.00511363	-0.0577586	-0.0863208	0.108519	-0.164489	-0.163726	0.030689	0.0343824	-0.0585168	0.187545	-0.273537	0.11762	0.020814	-0.117389	-0.0676281	-0.0670482	-0.0710666	0.0330978	-0.073116	-0.0872179	0.157475	0.406908	0.00809815	0.319679	0.626773	0.392013	0.0378726	0.425083	0.00151451	0.320094	0.427093	-0.389561	-0.25545	-0.077709	-0.175424	-0.307996	-0.147933	-0.288814
P12314	FCGR1_HUMAN	High affinity immunoglobulin gamma Fc receptor I (IgG Fc receptor I) (Fc-gamma RI) (FcRI) (Fc-gamma RIA) (FcgammaRIa) (CD antigen CD64)	FCGR1A FCG1 FCGR1 IGFR1	-0.0560477	-0.0728944	0.0895862	-0.0392479	0.0948537	-0.00114396	-0.0278336	0.132303	-0.0698899	0.0768704	0.0812804	-0.10265	0.048673	0.0223021	-0.0961058	-0.0231169	-0.0594174	-0.0784218	0.0536776	-0.0332846	0.0111471	-0.174144	0.0248397	-0.0484427	0.035342	-0.112424	-0.00750658	0.0741968	0.0365775	0.169583	-0.308236	-0.08817	-0.0975051	-0.0140119	0.0770303	-0.0796781	-0.145302	0.00593601	-0.0558466	0.112195	0.0364742	0.0520796	0.23982	0.123121	-0.00912378	0.0207825
P12318	FCG2A_HUMAN	Low affinity immunoglobulin gamma Fc region receptor II-a (IgG Fc receptor II-a) (CDw32) (Fc-gamma RII-a) (Fc-gamma-RIIa) (FcRII-a) (CD antigen CD32)	FCGR2A CD32 FCG2 FCGR2A1 IGFR2	0.00308417	-0.0741892	-0.185229	0.167521	-0.167765	0.202314	0.166186	0.0214506	-0.0137396	-0.216525	-0.0509884	0.163956	0.113419	0.255237	0.118481	0.120621	0.0466204	-0.138508	0.150312	0.222583	0.110559	0.00665506	-0.0790699	-0.17041	-0.224508	-0.0481444	-0.0619485	-0.0962962	-0.201787	-0.543699	-0.0715534	-0.312026	-0.154897	-0.144242	-0.0431662	-0.391735	-0.225558	-0.279579	-0.0836193	0.00316911	-0.226405	-0.0207691	0.227036	0.118332	0.0395972	0.154801
P12429	ANXA3_HUMAN	Annexin A3 (35-alpha calcimedin) (Annexin III) (Annexin-3) (Inositol 1,2-cyclic phosphate 2-phosphohydrolase) (Lipocortin III) (Placental anticoagulant protein III) (PAP-III)	ANXA3 ANX3	-0.506679	-0.0125818	0.53667	0.192931	-0.019717	-0.0805965	0.177166	-0.0864786	-0.00889421	0.0373269	0.124058	-0.0535418	0.324531	0.0358356	-0.049541	-0.0598848	0.187054	-0.171619	0.176938	-0.288172	0.121239	0.344619	0.11549	0.264763	0.291811	0.210839	0.173701	0.317196	0.0816937	0.00992569	0.0807867	-0.124631	-0.55871	-0.0753194	0.091626	0.0188652	0.16202	0.171854	-0.406577	0.783053	0.721418	-0.0558308	-0.0329833	0.279557	0.0931028	0.033038
P12544	GRAA_HUMAN	Granzyme A (EC 3.4.21.78) (CTL tryptase) (Cytotoxic T-lymphocyte proteinase 1) (Fragmentin-1) (Granzyme-1) (Hanukkah factor) (H factor) (HF)	GZMA CTLA3 HFSP	0.0659358	-0.044561	-0.131591	0.0154483	-0.0280399	0.0949847	0.060088	-0.00816641	0.00781563	-0.0515134	-0.0578089	0.109794	-0.0568672	0.0144514	0.00505623	0.089488	-0.000756168	-0.154642	0.0840729	0.000737636	-0.0361991	-0.215999	-0.00215606	-0.109213	-0.108589	-0.068688	-0.11956	-0.066584	-0.25134	-0.23717	-0.0702386	0.0330673	-0.0464964	-0.169527	0.0302001	0.0233719	0.0117058	0.0326118	0.0642334	-0.127156	0.0983666	-0.235214	0.0288484	-0.078289	-0.102162	-0.0168197
P12724	ECP_HUMAN	Eosinophil cationic protein (ECP) (EC 3.1.27.-) (Ribonuclease 3) (RNase 3)	RNASE3 ECP RNS3	-0.53507	0.139347	0.517254	0.0325273	-0.153398	-0.177745	0.0889106	0.406207	-0.0141477	-0.079592	0.0342215	0.106648	0.285392	0.0742695	-0.0409744	-0.124646	0.110597	-0.241671	0.177688	-0.314609	0.00227433	0.241007	0.103251	0.256661	0.352236	0.153986	0.110405	0.210541	-0.0533861	-0.157699	-0.0512271	-0.271672	-0.609961	-0.0302979	0.0240299	-0.110016	-0.109309	0.190016	-0.376763	0.707611	0.627344	0.0131336	0.210892	0.402371	0.0287785	0.119502
P12814	ACTN1_HUMAN	Alpha-actinin-1 (Alpha-actinin cytoskeletal isoform) (F-actin cross-linking protein) (Non-muscle alpha-actinin-1)	ACTN1	-0.47544	0.0765833	0.566952	0.0938257	-0.128401	-0.228933	0.142995	0.099439	-0.00602907	-0.0418161	0.151428	0.0522732	0.288638	0.0909003	-0.0356668	-0.0668773	0.12202	-0.156136	0.0744868	-0.343596	0.061681	0.37769	0.112369	0.297001	0.448705	0.199796	0.127758	0.321098	0.0614069	-0.2036	0.0446116	-0.0566039	-0.57564	-0.0452016	0.102506	0.109969	0.141222	0.312354	-0.407601	0.796721	0.851494	-0.0879492	-0.0466221	0.263705	0.00292319	0.00158263
P12821	ACE_HUMAN	Angiotensin-converting enzyme (ACE) (EC 3.2.1.-) (EC 3.4.15.1) (Dipeptidyl carboxypeptidase I) (Kininase II) (CD antigen CD143) [Cleaved into: Angiotensin-converting enzyme, soluble form]	ACE DCP DCP1	-0.201955	0.00687692	0.0823697	0.125093	-0.0185339	0.00657974	0.222429	-0.0756513	0.0596861	-0.136137	0.0128455	0.108855	0.204381	0.0800721	-0.0169719	0.0114558	0.241731	-0.133756	0.0569969	-0.0317285	-0.0763642	-0.176984	-0.00224277	-0.0919087	0.0082934	-0.0235348	-0.148958	-0.0257386	-0.185575	-0.24163	0.0874394	-0.358466	-0.1772	0.0139194	-0.0568748	-0.381217	-0.388763	-0.295317	-0.236066	0.17033	-0.212464	0.234091	0.288871	0.171569	0.283251	0.265011
P12830	CADH1_HUMAN	Cadherin-1 (CAM 120/80) (Epithelial cadherin) (E-cadherin) (Uvomorulin) (CD antigen CD324) [Cleaved into: E-Cad/CTF1; E-Cad/CTF2; E-Cad/CTF3]	CDH1 CDHE UVO	-0.290698	0.0293825	0.275289	0.0106548	-0.0259859	-0.00468995	0.106065	0.0258478	0.0413006	-0.0593685	0.0461103	-0.00509649	0.290772	0.0584648	0.0225423	-0.0901433	0.142456	-0.125161	-0.00920504	-0.103672	0.0620042	0.238955	-0.11632	0.214984	0.311736	0.121568	0.0486202	0.179404	-0.0188284	-0.324048	-0.141552	-0.370156	-0.279797	0.0332129	-0.203404	-0.288676	-0.24546	-0.228306	-0.377446	0.402331	-0.00510358	0.463965	0.130601	0.401563	0.546011	0.347311
P12955	PEPD_HUMAN	Xaa-Pro dipeptidase (X-Pro dipeptidase) (EC 3.4.13.9) (Imidodipeptidase) (Peptidase D) (Proline dipeptidase) (Prolidase)	PEPD PRD	-0.251003	0.054989	0.158931	-0.0183944	0.0294414	0.14757	-0.0628702	0.113225	-0.0252658	0.0023445	-0.0497473	-0.0545887	-0.0683395	0.0995772	-0.0651884	0.0489288	-0.100883	0.0352743	-0.0351589	-0.0442325	-0.0988196	0.105234	-0.0583967	0.147917	0.0951095	0.0646324	0.129897	0.174911	-0.0198405	-0.189473	-0.141657	0.0197851	-0.118409	0.402359	0.379799	0.077223	-0.237501	-0.109161	-0.343581	0.214138	0.133866	0.196954	0.256218	0.603397	0.232029	0.337259
P12956	XRCC6_HUMAN	X-ray repair cross-complementing protein 6 (EC 3.6.4.-) (EC 4.2.99.-) (5'-deoxyribose-5-phosphate lyase Ku70) (5'-dRP lyase Ku70) (70 kDa subunit of Ku antigen) (ATP-dependent DNA helicase 2 subunit 1) (ATP-dependent DNA helicase II 70 kDa subunit) (CTC box-binding factor 75 kDa subunit) (CTC75) (CTCBF) (DNA repair protein XRCC6) (Lupus Ku autoantigen protein p70) (Ku70) (Thyroid-lupus autoantige…	XRCC6 G22P1	0.0931296	0.0305702	0.202069	0.0932431	-0.411977	-0.410052	0.0374414	0.105794	-0.00601763	-0.237844	-0.04879	0.22278	-0.0415133	-0.0207921	0.0365866	0.0296472	-0.0136008	-0.0643948	0.00163311	-0.134236	0.0114022	0.026132	0.102852	0.074879	0.252943	0.0564197	0.0210847	0.201807	0.00666881	-0.0850932	0.08932	0.238805	-0.189501	-0.0377258	0.224193	0.563417	0.347375	0.783005	0.14649	0.165421	0.615071	-0.504674	-0.374222	-0.228393	-0.258512	-0.27065
P13010	XRCC5_HUMAN	X-ray repair cross-complementing protein 5 (EC 3.6.4.-) (86 kDa subunit of Ku antigen) (ATP-dependent DNA helicase 2 subunit 2) (ATP-dependent DNA helicase II 80 kDa subunit) (CTC box-binding factor 85 kDa subunit) (CTC85) (CTCBF) (DNA repair protein XRCC5) (Ku80) (Ku86) (Lupus Ku autoantigen protein p86) (Nuclear factor IV) (Thyroid-lupus autoantigen) (TLAA) (X-ray repair complementing defective…	XRCC5 G22P2	-0.160625	0.0179974	0.32364	0.126809	-0.228241	-0.220389	0.00582458	0.113695	-0.00699588	-0.195239	0.0517984	0.161585	-0.00174981	0.0611037	-0.0233993	-0.0179689	-0.00574319	-0.0900918	0.0570242	-0.246474	0.00897839	0.0849449	0.112145	0.116175	0.306106	0.090912	0.0446854	0.217906	0.0516222	-0.0664224	-0.0236949	0.0710824	-0.399086	-0.0242148	0.210973	0.49005	0.290394	0.836978	0.0642904	0.326181	0.751261	-0.401507	-0.148601	0.0199265	-0.302738	-0.192551
P13073	COX41_HUMAN	Cytochrome c oxidase subunit 4 isoform 1, mitochondrial (Cytochrome c oxidase polypeptide IV) (Cytochrome c oxidase subunit IV isoform 1) (COX IV-1)	COX4I1 COX4	0.315346	0.101166	-0.342964	0.0332373	-0.125672	-0.107939	-0.0587791	-0.0126838	0.00660149	-0.0991334	-0.136503	0.0692567	-0.242981	-0.0839667	-0.0292169	0.0815155	-0.0930236	0.0567265	0.0570713	0.0972467	-0.0898194	-0.302542	-0.0791071	-0.253937	-0.233415	-0.0935584	0.000965525	-0.154117	-0.11987	0.00211513	0.0966304	0.108357	0.156716	-0.134315	-0.146316	0.185052	0.262892	0.504282	0.763441	-0.495515	-0.194049	-0.390677	-0.268547	-0.422393	-0.35588	-0.373841
P13284	GILT_HUMAN	Gamma-interferon-inducible lysosomal thiol reductase (EC 1.8.-.-) (Gamma-interferon-inducible protein IP-30) (Legumaturain)	IFI30 GILT IP30	0.225179	-0.206275	-0.053348	0.0829336	-0.161488	-0.104562	0.0650094	0.0763174	0.119335	-0.147789	0.00528956	0.119417	0.0623217	-0.0469638	0.105585	-0.0287383	-0.0518849	-0.0867371	0.0164953	-0.100017	-0.142156	0.0223852	0.176134	-0.116512	0.0246931	-0.173158	-0.19459	-0.0777603	-0.129028	-0.523495	0.00791181	0.102232	0.00584954	-0.139318	0.187305	0.0214626	-0.0864088	-0.0432999	-0.0822848	-0.028561	0.0375604	-0.0746268	0.0131463	-0.205758	0.00226818	0.00825945
P13473	LAMP2_HUMAN	Lysosome-associated membrane glycoprotein 2 (LAMP-2) (Lysosome-associated membrane protein 2) (CD107 antigen-like family member B) (LGP-96) (CD antigen CD107b)	LAMP2	-0.000938565	-0.0177645	-0.0467365	-0.116426	0.369305	-0.0623114	0.0612408	-0.0922657	-0.0345397	0.14187	-0.0234072	-0.166346	0.144339	-0.132757	-0.0891687	0.141138	0.0541401	-0.024766	0.117695	0.123908	-0.0854817	-0.00658728	-0.0328187	0.0121726	-0.126258	0.0423285	-0.0142931	-0.0188814	-0.244193	-0.277195	0.0649072	0.0871484	0.096755	-0.105941	-0.197465	-0.373797	0.311274	-0.393943	0.0287393	-0.176622	-0.287524	0.0549369	-0.257311	-0.18295	0.133765	-0.0812291
P13489	RINI_HUMAN	Ribonuclease inhibitor (Placental ribonuclease inhibitor) (Placental RNase inhibitor) (Ribonuclease/angiogenin inhibitor 1) (RAI)	RNH1 PRI RNH	-0.0501856	-0.0965707	0.242067	0.0819129	-0.175593	-0.127649	0.0550959	0.000434182	0.0100029	-0.0657509	0.129043	0.111601	-0.0315436	-0.00933741	0.00881705	-0.029601	0.0138116	0.100108	-0.18336	-0.100261	-0.0363285	0.156815	0.0733885	0.276861	0.246204	0.0265689	0.106542	0.213477	0.182386	0.242327	0.0205457	0.545956	0.00309808	0.439482	0.770177	0.621843	0.234122	0.197448	-0.354484	0.31818	0.669424	-0.280707	-0.124919	0.137795	-0.227945	-0.00958763
P13497	BMP1_HUMAN	Bone morphogenetic protein 1 (BMP-1) (EC 3.4.24.19) (Mammalian tolloid protein) (mTld) (Procollagen C-proteinase) (PCP)	BMP1 PCOLC	0.219176	0.0134356	-0.40056	-0.0204789	0.187225	0.0712272	-0.0147503	0.00669106	0.00924796	-0.041025	-0.0103935	-0.053742	-0.0728977	0.0603651	0.0722573	0.0314492	0.033755	0.0671493	0.00245948	0.209941	0.0559817	-0.121134	-0.1357	-0.109586	-0.275051	-0.0713607	-0.0550678	-0.16715	-0.136439	-0.273919	0.0264122	-0.0897013	0.24363	0.0353348	-0.190161	-0.386365	-0.105441	-0.381325	0.224605	-0.425074	-0.569977	0.127986	-0.030792	-0.0782822	0.109567	-0.0240555
P13498	CY24A_HUMAN	Cytochrome b-245 light chain (Cytochrome b(558) alpha chain) (Cytochrome b558 subunit alpha) (Neutrophil cytochrome b 22 kDa polypeptide) (Superoxide-generating NADPH oxidase light chain subunit) (p22 phagocyte B-cytochrome) (p22-phox) (p22phox)	CYBA	-0.241247	-0.0817625	0.298883	0.153406	-0.108808	-0.0995499	0.167251	0.054489	-0.04721	-0.0569658	0.0768543	0.0557101	0.18174	0.0897569	-0.0147329	-0.0261087	0.0415979	-0.106646	0.177261	-0.209126	0.156667	0.0569672	0.128383	0.11108	0.270696	0.111321	0.118634	0.169495	0.0353715	0.0798975	0.0576029	0.0781	-0.316445	-0.107228	0.104278	0.170713	0.321037	0.325886	-0.169198	0.470719	0.641991	-0.22917	-0.154856	0.0533514	-0.116332	-0.114016
P13500	CCL2_HUMAN	C-C motif chemokine 2 (HC11) (Monocyte chemoattractant protein 1) (Monocyte chemotactic and activating factor) (MCAF) (Monocyte chemotactic protein 1) (MCP-1) (Monocyte secretory protein JE) (Small-inducible cytokine A2)	CCL2 MCP1 SCYA2	-0.26954	-0.110666	0.442894	-0.0885638	-0.0072982	-0.0108473	0.139266	-0.0722861	-0.0202971	0.0271287	-0.00993334	-0.0422516	0.189889	-0.0308306	0.0575382	-0.141328	0.0409449	0.0272979	-0.0498271	-0.161174	0.085254	0.258737	0.0753642	0.313807	0.2349	0.309276	0.0351465	0.158151	0.160638	0.0672083	0.0441531	-0.127551	-0.195476	0.00330028	-0.100534	0.0247342	-0.0227553	0.0773409	-0.245085	0.472408	0.240964	0.329239	0.0475403	0.290349	0.323681	0.0580779
P13521	SCG2_HUMAN	Secretogranin-2 (Chromogranin-C) (Secretogranin II) (SgII) [Cleaved into: Secretoneurin (SN); Manserin]	SCG2 CHGC	0.223272	0.189691	-0.546469	-0.171029	0.234783	0.0816246	0.0223625	0.0129961	-0.00267191	0.0614787	-0.15781	-0.106292	-0.239471	0.0201047	0.0391283	-0.10075	-0.0133068	0.0794421	0.106397	0.120882	0.0113834	-0.366949	-0.100844	-0.296075	-0.469347	-0.176378	-0.0803168	-0.501441	-0.233006	-0.134347	-0.00173697	0.0247704	0.401228	-0.0517589	-0.323208	-0.292231	0.0898906	-0.303636	0.465479	-0.700088	-0.64782	0.0083008	-0.0161575	-0.27181	-0.283146	-0.298811
P13591	NCAM1_HUMAN	Neural cell adhesion molecule 1 (N-CAM-1) (NCAM-1) (CD antigen CD56)	NCAM1 NCAM	0.332565	0.0670394	-0.52404	-0.138381	0.277768	0.0025388	0.0108077	-0.0445997	-0.000360353	0.026329	-0.106439	-0.061037	-0.118192	-0.0237803	0.00751732	-0.0117571	0.0671297	0.0598114	0.110979	0.209134	-0.100889	-0.365463	-0.153169	-0.275182	-0.45883	-0.224685	-0.07162	-0.447867	-0.314186	-0.272976	0.126985	0.119407	0.470934	-0.0462559	-0.291239	-0.342442	0.134859	-0.406487	0.381629	-0.748475	-0.71383	-0.0393101	-0.159252	-0.434751	-0.224163	-0.313397
P13598	ICAM2_HUMAN	Intercellular adhesion molecule 2 (ICAM-2) (CD antigen CD102)	ICAM2	0.40527	-0.145412	-0.343555	-0.038449	0.0206974	0.191947	-0.174353	-0.124356	-0.00577893	-0.0489774	-0.11951	0.0445295	-0.101955	-0.0263678	0.106959	0.146759	-0.110575	0.137347	-0.141073	0.302539	0.0522824	-0.0835532	-0.0505197	-0.119804	-0.100851	-0.211176	-0.282136	-0.171711	-0.0810254	-0.338538	-0.0517625	0.0999626	0.440265	0.0225577	-0.061234	-0.239824	-0.116626	-0.531859	0.0470627	-0.462592	-0.676241	0.202692	-0.102229	-0.187691	0.290937	0.18449
P13611	CSPG2_HUMAN	Versican core protein (Chondroitin sulfate proteoglycan core protein 2) (Chondroitin sulfate proteoglycan 2) (Glial hyaluronate-binding protein) (GHAP) (Large fibroblast proteoglycan) (PG-M)	VCAN CSPG2	0.342692	-0.121201	-0.112139	-0.169237	0.020411	-0.0617093	-0.0623278	-0.13741	-0.0336718	0.0314051	-0.0671543	-0.0670602	-0.096581	0.122789	0.150265	-0.0296136	-0.0325393	-0.0606074	0.0521906	0.141842	0.0303188	-0.00409549	0.0156975	-0.0538084	-0.0144446	-0.137044	-0.13016	-0.169444	-0.092633	-0.401095	0.0623266	0.279324	0.312262	-0.0567268	0.0081361	-0.0623744	0.167385	-0.275503	-0.0286048	-0.121032	-0.205867	0.0930133	-0.280481	-0.361074	-0.0141832	-0.209136
P13639	EF2_HUMAN	Elongation factor 2 (EF-2)	EEF2 EF2	-0.12907	-0.010168	0.287399	0.109208	-0.223228	-0.121307	-0.0345544	0.0780315	-0.00584089	-0.0552189	0.0381584	0.108892	-0.0115352	-0.0041923	0.00739659	-0.0436688	-0.00332349	-0.0693066	0.0319777	-0.150908	-0.00114749	0.108672	0.070153	0.20842	0.322745	0.0951453	0.0541594	0.248485	0.102411	0.174625	0.0144066	0.217828	-0.264824	0.0844517	0.314221	0.664055	0.427154	0.812651	0.126512	0.252179	0.700687	-0.393626	-0.339263	-0.0659084	-0.186447	-0.170158
P13667	PDIA4_HUMAN	Protein disulfide-isomerase A4 (EC 5.3.4.1) (Endoplasmic reticulum resident protein 70) (ER protein 70) (ERp70) (Endoplasmic reticulum resident protein 72) (ER protein 72) (ERp-72) (ERp72)	PDIA4 ERP70 ERP72	0.145938	-0.0713422	0.0563964	-0.043777	0.00623547	-0.201902	-0.0796216	0.0839476	-0.00862332	0.0750356	-0.00220653	-0.0918575	0.00654951	0.0343735	0.0217749	0.112467	-0.0704938	0.0631988	0.0757802	-0.0651064	0.0393144	0.0938417	0.0160077	0.0734006	0.139346	-0.0193871	0.136844	0.00764325	0.0048533	-0.246346	0.118051	0.433367	-0.0434866	-0.0866296	0.144671	0.357493	0.737461	0.32626	-0.00434698	0.0407808	0.517116	-0.339094	-0.467242	-0.161532	-0.259402	-0.291013
P13671	CO6_HUMAN	Complement component C6	C6	0.116463	-0.105172	-0.13998	0.0414314	0.000566077	0.156937	-0.00946336	-0.0791601	0.0180825	0.14693	-0.171783	-0.153225	0.0645144	-0.0976843	0.159899	0.0709614	-0.0322143	-0.0852959	0.0834137	0.0382551	0.140648	-0.107932	0.0697231	0.020233	-0.0506668	0.109054	0.0772911	0.141119	-0.141405	-0.257501	0.0865007	-0.138375	0.0028519	-0.172579	-0.0938982	-0.169674	-0.164656	-0.297677	-0.126081	-0.0339556	-0.282228	0.217632	-0.23047	-0.0525165	0.85128	0.395053
P13688	CEAM1_HUMAN	Carcinoembryonic antigen-related cell adhesion molecule 1 (Biliary glycoprotein 1) (BGP-1) (CD antigen CD66a)	CEACAM1 BGP BGP1	-0.536392	0.0185626	0.232275	0.156603	-0.0202732	0.248908	0.212403	0.179915	-0.0271766	-0.101922	0.192123	0.0773348	0.151651	0.135541	-0.158407	0.00782856	0.114135	-0.136959	0.0905366	-0.208882	0.0482359	0.205492	0.0213939	0.109787	0.18167	0.061714	-0.00218738	0.123414	-0.00224861	-0.160057	-0.0693857	-0.508092	-0.558199	0.0569297	0.0881225	-0.244113	-0.31772	0.0221791	-0.326762	0.554511	0.310671	0.147645	0.511079	0.613617	0.158233	0.429772
P13693	TCTP_HUMAN	Translationally-controlled tumor protein (TCTP) (Fortilin) (Histamine-releasing factor) (HRF) (p23)	TPT1	0.135284	-0.117057	0.0750578	0.0146574	-0.128517	-0.109151	-0.0483309	0.0462651	0.0299213	-0.175882	0.024609	0.131894	-0.0554218	0.0175015	0.1039	0.0771844	-0.104589	0.0283998	-0.171999	-0.0540848	-0.0323678	0.0401592	0.11067	0.0848686	0.195545	0.0326725	0.0478611	0.032254	0.0911801	-0.285486	-0.0273723	0.490239	0.0669003	0.332203	0.538846	0.54596	0.178992	0.249716	-0.228669	0.121931	0.5567	-0.251498	-0.0760193	0.0449272	-0.236916	-0.0776125
P13727	PRG2_HUMAN	Bone marrow proteoglycan (BMPG) (Proteoglycan 2) [Cleaved into: Eosinophil granule major basic protein (EMBP) (MBP) (Pregnancy-associated major basic protein)]	PRG2 MBP	-0.397587	0.0944982	0.126554	0.075011	-0.0951781	0.156217	0.0345662	0.471721	-0.0111963	0.117383	0.118968	-0.124227	0.0494297	0.14029	-0.183018	-0.0729967	-0.0370768	-0.117609	0.0598856	-0.162133	0.00449107	-0.0300002	-0.0374712	0.0681045	0.095184	0.0116644	-0.0276482	0.109436	0.00453532	-0.0640548	-0.221218	-0.409942	-0.37874	0.00194385	-0.0197727	-0.163864	-0.37184	-0.0202912	-0.297999	0.349296	0.148843	0.235322	0.50615	0.586492	0.187773	0.284734
P13747	HLAE_HUMAN	HLA class I histocompatibility antigen, alpha chain E (MHC class I antigen E) [Cleaved into: Soluble HLA class I histocompatibility antigen, alpha chain E (sHLA-E)]	HLA-E HLA-6.2 HLAE	0.136745	0.0168861	-0.137112	-0.133083	0.104307	-0.0667917	0.00376018	0.0430736	-0.0293664	-0.0283192	0.00450216	-0.072244	-0.0564558	0.209896	0.0557954	0.0072155	-0.052557	0.12353	-0.213396	0.0876441	0.0682228	0.0477696	-0.0478497	-0.115277	-0.0716946	0.0857573	0.00756003	-0.0745823	0.0617501	-0.297209	-0.0751738	0.0555725	0.151268	0.0214731	-0.00675323	-0.046518	-0.138745	-0.150725	-0.077551	-0.0994707	-0.203106	0.117729	0.24036	0.121594	-0.0426542	-0.00911804
P13796	PLSL_HUMAN	Plastin-2 (L-plastin) (LC64P) (Lymphocyte cytosolic protein 1) (LCP-1)	LCP1 PLS2	-0.113503	-0.178343	0.332677	0.0844	-0.18194	0.0119096	0.000370172	0.0201534	0.00678294	-0.0460186	0.108053	0.111503	0.102966	0.0115517	0.0441694	0.0661709	-0.00117165	-0.0194517	-0.0444427	-0.00345391	0.0796842	0.324868	0.106808	0.304426	0.277941	0.0197459	-0.00585186	0.393293	0.147091	0.0573008	0.072397	0.396138	-0.217122	0.0699285	0.618921	0.427171	0.316852	0.183607	-0.390729	0.453538	0.724697	-0.324462	-0.222962	0.100317	-0.0832736	0.0793129
P13798	ACPH_HUMAN	Acylamino-acid-releasing enzyme (AARE) (EC 3.4.19.1) (Acyl-peptide hydrolase) (APH) (Acylaminoacyl-peptidase) (Oxidized protein hydrolase) (OPH)	APEH D3F15S2 D3S48E DNF15S2	-0.424	0.138796	0.18715	0.0183157	0.0631237	0.167488	0.0602693	0.0860132	0.0415631	0.0900928	0.255607	-0.0611016	0.104781	0.0367473	-0.106828	-0.063144	-0.0490784	-0.0644349	0.0464494	-0.266639	-0.0487959	0.0994103	0.0698119	0.0931214	0.194204	0.175203	0.255815	0.128251	0.0367447	0.108598	-0.10144	-0.0910442	-0.401746	0.0660021	0.0603492	0.122107	0.0796626	0.24193	-0.15278	0.410782	0.598854	-0.0103076	0.207071	0.339521	-0.106963	0.0315759
P13804	ETFA_HUMAN	Electron transfer flavoprotein subunit alpha, mitochondrial (Alpha-ETF)	ETFA	0.0830576	0.0822245	0.094772	0.150223	-0.289748	-0.299531	-0.0667461	0.0325355	-0.0165018	-0.156764	0.0337392	0.16227	-0.0866083	-0.0989172	-0.101322	0.0553004	0.0721073	-0.0333943	0.0100603	-0.0340286	-0.0715038	-0.0945521	0.00567742	0.0606569	0.120299	0.0374186	-0.0336334	0.0855634	0.0191537	0.128033	0.0419593	0.0221865	-0.0886501	0.0363101	0.0665777	0.464007	0.161536	0.832955	0.426683	-0.0440873	0.214497	-0.411799	-0.302144	-0.252038	-0.21603	-0.258423
P13807	GYS1_HUMAN	Glycogen [starch] synthase, muscle (EC 2.4.1.11)	GYS1 GYS	-0.444816	0.013029	0.417	0.120147	-0.0991967	-0.0770872	0.238838	0.0655751	-0.00716222	-0.169201	0.129619	0.124062	0.120302	0.169933	-0.0904453	-0.0913182	0.206527	-0.164924	0.154385	-0.400923	0.0215835	0.174697	0.102668	0.221515	0.366544	0.162087	0.0722556	0.29715	0.00211386	0.0834845	-0.0883135	-0.24488	-0.583069	0.01832	0.101695	0.121683	0.0454528	0.473516	-0.197874	0.626514	0.656056	-0.106774	0.105618	0.271909	-0.0304264	0.0530217
P13861	KAP2_HUMAN	cAMP-dependent protein kinase type II-alpha regulatory subunit	PRKAR2A PKR2 PRKAR2	-0.171685	-0.0650312	0.345136	0.119548	-0.0415527	-0.125817	0.0835179	-0.223279	0.065879	-0.00571472	0.072685	0.0462255	0.154967	-0.125173	-0.0351282	0.0417329	0.0826467	0.0112903	0.0636081	-0.0129932	-0.0214252	0.168818	0.0991906	0.18532	0.166512	0.105604	0.0876208	0.181416	0.18153	0.296626	0.0735191	0.0296353	-0.118707	0.111702	0.048968	0.203253	0.16571	0.177791	-0.133348	0.322933	0.3063	0.0205083	-0.146825	0.0732658	0.154617	0.0384094
P13929	ENOB_HUMAN	Beta-enolase (EC 4.2.1.11) (2-phospho-D-glycerate hydro-lyase) (Enolase 3) (Muscle-specific enolase) (MSE) (Skeletal muscle enolase)	ENO3	-0.23784	-0.0752616	0.250743	-0.0312307	0.210981	0.155163	-0.129966	0.0429286	-0.00463574	0.0340124	-0.0315943	-0.0431481	0.138406	0.0552086	0.173291	-0.0730641	0.00530962	-0.0451808	0.0443449	-0.191421	0.228448	0.307696	0.0501988	0.217939	0.301853	0.136967	0.104824	0.144641	0.01495	-0.106268	-0.0880465	0.101153	-0.224118	0.131585	0.214309	0.101676	0.188241	0.0575274	-0.341466	0.336829	0.461794	0.126983	-0.0998217	0.216813	0.128103	0.0466536
[truncated: 1,529 more rows]
[truncated: 5 more columns]
