# Supplementary material for: Deep Proteomics Network and Machine Learning Analysis of Human Cerebrospinal Fluid in Japanese Encephalitis Virus Infection
Source: J Proteome Res. 2023 May 23;22(6):1614–29. doi: 10.1021/acs.jproteome.2c00563 (PMC10246887; doi:10.1021/acs.jproteome.2c00563)
Supplement: Supplementary file 1 — pr2c00563_si_001.zip [file pr2c00563_si_001.zip › S11_WGCNA summary of modules.xlsx]

## Sheet: summary
Order	Module	No. of proteins	JE association	Other infection categories association	Trait association	Notes	Literature	Module descriptor	Top 5 protein/s significant
1	darkred	51	Yes (↑)*	Downregulated in the other infection categories	Associated with seizures, GCS and JE outcome	The 14-3-3 proteins have the highest module membership; these are a family of homologous proteins that consist of seven isoforms (β, γ, ε, η, ζ, σ, and τ/θ) in mammals. These are highly conserved scaffold and adapter proteins, known to interact with over 200 proteins that contain specific pSer/pThr motifs. Through binding to their target proteins, 14-3-3 proteins participate in the regulation of …	doi.org/10.1093/jnen/64.3.202; 10.1017/S1092852919000981; 10.1016/j.chom.2019.09.012	Anti-apoptosis	Yes
2	red	14	Yes (↑)*	Bacteria_main and fungi (downregulated)	Antibiotics before LP, seizures, GCS, JE_outcome			Neuronal damage	Yes
3	sienna3	7	No	No	Associated with GCS and JE outcome (upregulated)		doi.org/10.1016/j.ijid.2014.02.011	Oxidative stress	No
4	orangered4	10	No	Associated with TB (upregulated) and rickettsia (downregulated)	Associated with GCS and JE outcome (upregulated)	TYMP previously identified as a biomarker of TBM, WARS previously identified as a biomarker of TB pleural effusions; WARS and LAP3 previously identified as biomarkers of TB. Polena et al 2016 - "Infection with M. tuberculosis leads to the recruitment of mononuclear cells from neighboring blood vessels and to the formation of highly vascularized granulomas. The mechanisms controlling the formation…	doi.org/10.1128/JCM.01771-20; doi.org/10.1038/s41598-022-06924-y; doi.org/10.3389/fimmu.2019.00527	Angiogenesis	No
5	yellowgreen	5	Yes (↑)*	Rickettsia and OT (downregulated)	GCS, outcome and JE outcome (upregulated)			Heat shock response	Yes
6	yellow	5	Yes (↑)	No	JE outcome	ER stress and UPR	doi.org/10.1093/femsre/fuab016; doi.org/10.1128/JVI.02274-16	Unfolded protein response	No
7	darkgreen	371	No	OT (downregulated)	CSF WCC, JE outcome			Cellular response to cytokines	No
8	floralwhite	45	Yes (↑)	Bacteria_main (downregulated)	CSF WCC, Blood CRP	The association is stronger with a downregulation in bacteria-main.	doi.org/10.1101/2020.07.16.206920	Translation	No
9	darkolivegreen	83	Yes (↓)*	Bacteria (upregulated)	CSF WCC, Blood CRP, total protein	Neutrophil enrichment and also CRP		Acute inflammation	Yes
10	paleturquoise	604	Yes (↓)*	Bacteria (upregulated)	CSF WCC, Blood CRP, total protein	Actin binding and blood-brain-barrier breakdown		Actin	Yes
11	salmon	7	No*	Bacteria (upregulated)	Outcome and duration of admission; CSF WCC, Blood CRP, total protein	Tenascin and collagen		Extracellular matrix	Yes
12	mediumpurple3	11	Yes (↓)*	OT (upregulated)	Duration of admission			Lymphocyte subset	Yes
13	plum1	9	Yes (↓)*	Bacteria_main and OT (upregulated)	Blood CRP and duration of admission	Not associated with outcome. Is this a marker of hepatitis?	https://www.nature.com/articles/s41575-018-0014-9.pdf?proof=t	Hepatoxicity	Yes
14	darkorange	193	Yes (↓)	OT (upregulated)	Age years (upregulated), seizures (downregulated), total protein (upregulated), JE outcome (downregulated).	The association is stronger with OT and JE outcome.	https://www.ncbi.nlm.nih.gov/pmc/articles/PMC3533763/ This includes Albumin but not CRP. https://pubmed.ncbi.nlm.nih.gov/33612084/	Activation of coagulation	No
15	greenyellow	46	Yes (↓)*	Bacteria_main and OT (upregulated)	Hx fever and total protein (upregulated) and JE_outcome downregulated			Igs	Yes
16	skyblue3	6	Yes (↑)	Downregulated in bacteria_main and TB, and upregulated in OT	Antibiotics before LP and Hx of fever (upregulated)	JE and OT. Assoc with improved outcome JE.		IgM	No
17	brown	669	Yes (↑)	Bacteria_main and TB (downregulated)	CSF WCC, Blood CRP and CSF total protein downregulated.			Cell adhesion and pathogen attachment	No
18	magenta	16	Yes (↑)*	Bacteria_main and virus_NonJE (downregulated) and OT (upregulated)	Antibiotics before LP upregulated and JE outcome (downregulated)			Endothelial activation	Yes
19	pink	9	Yes (↑)*	Bacteria_main and virus_NonJE (downregulated)	Antibiotics before LP upregulated and CSF WCC (downregulated)	Downregulated in bacteria_main and upregulated in JE and antibiotics before LP		Macrophage activation	Yes
20	royalblue	15	No	OT (upregulated)	GCS (downregulated) and JE outcome (downregulated)	Outcome - Improved outcome overall and particularly in JE	https://pubmed.ncbi.nlm.nih.gov/21949747/	Myeloid dendritic cells	No
