# Supplementary material for: Deep Proteomics Network and Machine Learning Analysis of Human Cerebrospinal Fluid in Japanese Encephalitis Virus Infection
Source: J Proteome Res. 2023 May 23;22(6):1614–29. doi: 10.1021/acs.jproteome.2c00563 (PMC10246887; doi:10.1021/acs.jproteome.2c00563)
Supplement: Supplementary file 1 — pr2c00563_si_001.zip [file pr2c00563_si_001.zip › S12_Boruta Lasso proteins.xlsx]

## Sheet: Sheet1
Accession	Boruta_proteins	Lasso_proteins	Present in DIA data	Module	Module descriptor	FC	t.test.pvalue	Row.names	corrected.pvalue	Entry name	median	iqr	Gene	Gene synonym	Ensembl	Gene description	Chromosome	Position	Protein class	Biological process	Molecular function	Disease involvement	Evidence	HPA evidence	UniProt evidence	NeXtProt evidence	RNA tissue specificity	RNA tissue distribution	RNA tissue specificity score	RNA tissue specific nTPM	RNA single cell type specificity	RNA single cell type distribution	RNA single cell type specificity score	RNA single cell type specific nTPM	RNA cancer specificity	RNA cancer distribution	RNA cancer specificity score	RNA cancer specific FPKM	RNA brain regional specificity	RNA brain regional distribution	RNA brain regional specificity score	RNA brain regional specific nTPM	RNA blood cell specificity	RNA blood cell distribution	RNA blood cell specificity score	RNA blood cell specific nTPM	RNA blood lineage specificity	RNA blood lineage distribution	RNA blood lineage specificity score
A0A075B6K5	A0A075B6K5		Yes	skyblue3	IgM	1.57	0.563451	A0A075B6K5	0.999719	LV39_HUMAN	62.0791	74.0863	IGLV3-9		ENSG00000211670	Immunoglobulin lambda variable 3-9	22	22819010-22819756	Immunoglobulin genes, Predicted secreted proteins	Adaptive immunity, Immunity			Evidence at protein level	Evidence at transcript level	No human protein/transcript evidence	Evidence at protein level	Tissue enhanced	Detected in many		lymphoid tissue: 316.5;stomach 1: 118.3	Cell type enriched	Detected in some	9	Plasma cells: 13.9	Low cancer specificity	Detected in many			Region enhanced	Detected in single		cerebral cortex: 1.8	Group enriched	Detected in many	51	memory B-cell: 64.7;naive B-cell: 168.7	Lineage enriched	Detected in many	74
A0A0B4J1X5		A0A0B4J1X5	Yes	darkorange	Activation of coagulation	1.3	0.378689	A0A0B4J1X5	0.999719	HV374_HUMAN	96.3949	88.2893	IGHV3-74		ENSG00000224650	Immunoglobulin heavy variable 3-74	14	106810442-106811131	Immunoglobulin genes, Predicted secreted proteins	Adaptive immunity, Immunity			Evidence at protein level	Evidence at transcript level	No human protein/transcript evidence	Evidence at protein level	Tissue enhanced	Detected in many		esophagus: 88.1;lymphoid tissue: 329.7;salivary gland: 103.4	Cell type enriched	Detected in some	454	Plasma cells: 19404.3	Low cancer specificity	Detected in all			Region enhanced	Detected in single		cerebral cortex: 1.5	Immune cell enhanced	Detected in single		naive CD8 T-cell: 1.2	Low lineage specificity	Detected in single
O15204		O15204	Yes	darkolivegreen	Acute inflammation	0.7	1.75375e-07	O15204	0.000362677	ADEC1_HUMAN	86.4415	48.935	ADAMDEC1	M12.219	ENSG00000134028	ADAM like decysin 1	8	24384285-24406013	Plasma proteins, Predicted intracellular proteins, Predicted secreted proteins		Hydrolase, Metalloprotease, Protease		Evidence at protein level	Evidence at transcript level	Evidence at protein level	Evidence at protein level	Tissue enriched	Detected in some	6	intestine: 428.4	Cell type enhanced	Detected in some		Hofbauer cells: 14.8;Kupffer cells: 12.9;Macrophages: 25.5;monocytes: 5.2	Cancer enhanced	Detected in all		testis cancer: 16.7	Not detected	Not detected			Immune cell enhanced	Detected in some		eosinophil: 1.9	Low lineage specificity	Detected in many
O75781	O75781		Yes	red	Neuronal damage	2.62	2.67629e-09	O75781	5.70852e-06	PALM_HUMAN	54.4969	72.9756	PALM	KIAA0270, PALM1	ENSG00000099864	Paralemmin	19	708935-748329	Predicted intracellular proteins	Cell shape			Evidence at protein level	Evidence at protein level	Evidence at protein level	Evidence at protein level	Tissue enhanced	Detected in many		brain: 259.8	Cell type enhanced	Detected in many		Astrocytes: 85.2;Distal tubular cells: 52.8;Hepatic stellate cells: 63.1;Leydig cells: 48.4;Muller glia cells: 92.8;Proximal tubular cells: 57.9	Low cancer specificity	Detected in all			Low region specificity	Detected in all			Immune cell enriched	Detected in single	5	non-classical monocyte: 1.9	Lineage enriched	Detected in single	19
O95292		O95292	No	brown	Cell adhesion and pathogen attachment	1.46	0.000160129	O95292	0.28583	VAPB_HUMAN	128.386	103.207	VAPB	ALS8, VAP-B, VAP-C	ENSG00000124164	VAMP associated protein B and C	20	58389229-58451101	Disease related genes, Human disease related genes, Metabolic proteins, Potential drug targets, Predicted intracellular proteins, Predicted membrane proteins, Transporters	Host-virus interaction, Unfolded protein response		Amyotrophic lateral sclerosis, Disease variant, Neurodegeneration	Evidence at protein level	Evidence at protein level	Evidence at protein level	Evidence at protein level	Low tissue specificity	Detected in all			Low cell type specificity	Detected in all			Low cancer specificity	Detected in all			Low region specificity	Detected in all			Low immune cell specificity	Detected in all			Low lineage specificity	Detected in all
O95433	O95433		Yes	yellowgreen	Heat shock response	1.32	3.5479e-07	O95433	0.000729802	AHSA1_HUMAN	101.903	41.7927	AHSA1	Aha1, C14orf3, hAha1, p38	ENSG00000100591	Activator of HSP90 ATPase activity 1	14	77457870-77469472	Plasma proteins, Predicted intracellular proteins, Transporters	Host-virus interaction, Stress response	Chaperone		Evidence at protein level	Evidence at protein level	Evidence at protein level	Evidence at protein level	Low tissue specificity	Detected in all			Low cell type specificity	Detected in all			Low cancer specificity	Detected in all			Low region specificity	Detected in all			Low immune cell specificity	Detected in all			Low lineage specificity	Detected in all
O95998	O95998		Yes	brown	Cell adhesion and pathogen attachment	1.84	2.9066e-10	O95998	6.26372e-07	I18BP_HUMAN	122.652	99.8701	IL18BP	IL18BPa	ENSG00000137496	Interleukin 18 binding protein	11	71998613-72005715	Disease related genes, Metabolic proteins, Predicted secreted proteins				Evidence at protein level	Evidence at protein level	Evidence at protein level	Evidence at protein level	Tissue enhanced	Detected in all		lymphoid tissue: 49.6	Cell type enhanced	Detected in many		Adipocytes: 14.0;Exocrine glandular cells: 13.6;Kupffer cells: 14.2;Langerhans cells: 12.9;Macrophages: 15.4	Low cancer specificity	Detected in all			Low region specificity	Detected in all			Low immune cell specificity	Detected in all			Low lineage specificity	Detected in all
P00491	P00491		Yes	paleturquoise	Actin	0.64	1.46004e-05	P00491	0.028062	PNPH_HUMAN	60.1076	41.262	PNP	NP, PUNP	ENSG00000198805	Purine nucleoside phosphorylase	14	20468954-20477089	Disease related genes, Enzymes, FDA approved drug targets, Human disease related genes, Metabolic proteins, Plasma proteins, Predicted intracellular proteins	Purine salvage	Glycosyltransferase, Transferase	Disease variant, FDA approved drug targets	Evidence at protein level	Evidence at protein level	Evidence at protein level	Evidence at protein level	Tissue enhanced	Detected in all		bone marrow: 336.8;epididymis: 600.0	Cell type enhanced	Detected in many		Cytotrophoblasts: 360.6;Erythroid cells: 227.3;Syncytiotrophoblasts: 646.2	Low cancer specificity	Detected in all			Low region specificity	Detected in all			Low immune cell specificity	Detected in all			Low lineage specificity	Detected in all
P04839	P04839		Yes	paleturquoise	Actin	0.43	0.0022268	P04839	0.999719	CY24B_HUMAN	50.0736	44.0966	CYBB	CGD, GP91-PHOX, NOX2	ENSG00000165168	Cytochrome b-245 beta chain	X	37780059-37813461	Disease related genes, Human disease related genes, Potential drug targets, Predicted membrane proteins, Transporters	Electron transport, Ion transport, Transport	Ion channel, Oxidoreductase, Voltage-gated channel	Chronic granulomatous disease, Disease variant	Evidence at protein level	Evidence at protein level	Evidence at protein level	Evidence at protein level	Tissue enhanced	Detected in all		bone marrow: 162.4;lymphoid tissue: 160.3	Cell type enhanced	Detected in many		Hofbauer cells: 157.2;Kupffer cells: 456.0;Macrophages: 469.3;monocytes: 396.6	Low cancer specificity	Detected in all			Low region specificity	Detected in all			Immune cell enhanced	Detected in many		classical monocyte: 276.3;intermediate monocyte: 261.6	Group enriched	Detected in many	4
P05121	P05121		Yes	darkolivegreen	Acute inflammation	0.53	3.42702e-12	P05121	7.42292e-09	PAI1_HUMAN	77.0261	60.1718	SERPINE1	PAI, PAI1, PLANH1	ENSG00000106366	Serpin family E member 1	7	101127104-101139247	Cancer-related genes, Candidate cardiovascular disease genes, Disease related genes, FDA approved drug targets, Human disease related genes, Plasma proteins, Predicted secreted proteins		Protease inhibitor, Serine protease inhibitor	Cancer-related genes, FDA approved drug targets	Evidence at protein level	Evidence at transcript level	Evidence at protein level	Evidence at protein level	Tissue enhanced	Detected in all		gallbladder: 363.2;liver: 348.7;placenta: 421.4;urinary bladder: 363.5	Cell type enhanced	Detected in many		Endothelial cells: 165.1;Fibroblasts: 162.1;Pancreatic endocrine cells: 231.8;Smooth muscle cells: 239.3;Syncytiotrophoblasts: 651.7	Low cancer specificity	Detected in all			Low region specificity	Detected in all			Immune cell enriched	Detected in single	20	NK-cell: 9.5	Lineage enriched	Detected in single	20
P05161	P05161		Yes	darkred	Anti-apoptosis	1.99	1.07548e-08	P05161	2.28216e-05	ISG15_HUMAN	71.7102	58.6812	ISG15	G1P2, IFI15, UCRP	ENSG00000187608	ISG15 ubiquitin like modifier	1	1001138-1014540	Disease related genes, Human disease related genes, Predicted intracellular proteins, Predicted secreted proteins	Antiviral defense, Host-virus interaction, Immunity, Innate immunity, Ubl conjugation pathway			Evidence at protein level	Evidence at transcript level	Evidence at protein level	Evidence at protein level	Tissue enhanced	Detected in all		salivary gland: 322.8	Cell type enhanced	Detected in many		Extravillous trophoblasts: 497.1;Paneth cells: 403.1;Proximal enterocytes: 461.3	Low cancer specificity	Detected in all			Low region specificity	Detected in all			Low immune cell specificity	Detected in all			Low lineage specificity	Detected in all
P05937	P05937		Yes	red	Neuronal damage	2.93	0.000270165	P05937	0.470088	CALB1_HUMAN	88.2432	120.552	CALB1	CALB	ENSG00000104327	Calbindin 1	8	90058608-90095475	Predicted intracellular proteins				Evidence at protein level	Evidence at protein level	Evidence at protein level	Evidence at protein level	Tissue enriched	Detected in many	5	kidney: 323.5	Cell type enhanced	Detected in some		Bipolar cells: 26.1;Collecting duct cells: 27.6;Cone photoreceptor cells: 91.8;Distal tubular cells: 31.3;Horizontal cells: 99.3	Low cancer specificity	Detected in many			Low region specificity	Detected in all			Immune cell enhanced	Detected in some		neutrophil: 2.8	Group enriched	Detected in many	6
P07197	P07197		Yes	brown	Cell adhesion and pathogen attachment	2.97	0.1066	P07197	0.999719	NFM_HUMAN	67.6943	110.05	NEFM	NEF3, NF-M, NFM	ENSG00000104722	Neurofilament medium	8	24913758-24919098	Plasma proteins, Predicted intracellular proteins				Evidence at protein level	Evidence at protein level	Evidence at protein level	Evidence at protein level	Tissue enriched	Detected in many	8	brain: 719.2	Cell type enhanced	Detected in many		Early spermatids: 92.6;Excitatory neurons: 46.6;Late spermatids: 114.6;Rod photoreceptor cells: 69.1;Spermatocytes: 43.8	Low cancer specificity	Detected in many			Low region specificity	Detected in all			Not detected in immune cells	Not detected			Not detected	Not detected
P07711	P07711		Yes	brown	Cell adhesion and pathogen attachment	1.51	1.17647e-07	P07711	0.000244471	CATL1_HUMAN	137.804	91.4179	CTSL	CTSL1, FLJ31037	ENSG00000135047	Cathepsin L	9	87724051-87731469	Cancer-related genes, Enzymes, Metabolic proteins, Plasma proteins, Predicted intracellular proteins		Hydrolase, Protease, Thiol protease	Cancer-related genes	Evidence at protein level	Evidence at protein level	Evidence at protein level	Evidence at protein level	Tissue enhanced	Detected in all		placenta: 568.3	Cell type enhanced	Detected in many		Cytotrophoblasts: 1081.6;Extravillous trophoblasts: 1012.3;Hepatic stellate cells: 580.4;Hofbauer cells: 1105.7;Macrophages: 537.2;Syncytiotrophoblasts: 1543.6	Low cancer specificity	Detected in all			Low region specificity	Detected in all			Group enriched	Detected in many	10	intermediate monocyte: 128.1;non-classical monocyte: 195.2	Lineage enriched	Detected in many	12
P09467	P09467		Yes	paleturquoise	Actin	0.53	2.01916e-09	P09467	4.31293e-06	F16P1_HUMAN	54.0007	52.904	FBP1	FBP	ENSG00000165140	Fructose-bisphosphatase 1	9	94603133-94640249	Disease related genes, Enzymes, Human disease related genes, Metabolic proteins, Plasma proteins, Potential drug targets, Predicted intracellular proteins	Carbohydrate metabolism, Gluconeogenesis	Allosteric enzyme, Hydrolase	Disease variant	Evidence at protein level	Evidence at protein level	Evidence at protein level	Evidence at protein level	Tissue enhanced	Detected in many		intestine: 327.4;kidney: 300.6;liver: 900.5	Cell type enhanced	Detected in many		Hepatocytes: 500.4;Macrophages: 238.6;Proximal enterocytes: 1095.0;Proximal tubular cells: 864.1	Low cancer specificity	Detected in all			Low region specificity	Detected in all			Immune cell enhanced	Detected in all		eosinophil: 404.3	Low lineage specificity	Detected in all
P0DJI9		P0DJI9	Yes	darkolivegreen	Acute inflammation	1.15	0.926966	P0DJI9	0.999719	SAA2_HUMAN	62.7727	64.9506	SAA2		ENSG00000134339	Serum amyloid A2	11	18239223-18248668	Disease related genes, Predicted secreted proteins	Acute phase		Amyloidosis	Evidence at protein level	Evidence at transcript level	Evidence at protein level	Evidence at protein level	Tissue enriched	Detected in many	20	liver: 36562.7	Cell type enriched	Detected in many	4	Hepatocytes: 55342.6	Cancer enriched	Detected in many	22	liver cancer: 150.5	Group enriched	Detected in some	6	hypothalamus: 49.8;white matter: 19.9	Immune cell enhanced	Detected in some		neutrophil: 1.1	Low lineage specificity	Detected in single
P0DP01	P0DP01		Yes	darkolivegreen	Acute inflammation	0.49	1.1162e-08	P0DP01	2.36634e-05	HV108_HUMAN	85.9612	76.4994
P10451	P10451		Yes	brown	Cell adhesion and pathogen attachment	3.98	1.85884e-16	P10451	4.04298e-13	OSTP_HUMAN	94.018	148.782	SPP1	BNSP, BSPI, ETA-1, OPN	ENSG00000118785	Secreted phosphoprotein 1	4	87975650-87983426	Cancer-related genes, Plasma proteins, Predicted secreted proteins	Biomineralization, Cell adhesion	Cytokine	Cancer-related genes	Evidence at protein level	Evidence at protein level	Evidence at protein level	Evidence at protein level	Tissue enhanced	Detected in many		brain: 1911.4;gallbladder: 2446.6;kidney: 3595.2;placenta: 2815.3	Cell type enriched	Detected in many	8	Hofbauer cells: 60702.5	Group enriched	Detected in all	4	glioma: 1690.9;renal cancer: 1385.1	Low region specificity	Detected in all			Immune cell enriched	Detected in some	10	neutrophil: 24.8	Lineage enriched	Detected in single	249
P10636		P10636	No	brown	Cell adhesion and pathogen attachment	2.43	5.10366e-05	P10636	0.0948261	TAU_HUMAN	25.2418	36.1148	MAPT	DDPAC, FLJ31424, FTDP-17, MAPTL, MGC138549, MSTD, MTBT1, MTBT2, PPND, PPP1R103, tau	ENSG00000186868	Microtubule associated protein tau	17	45894527-46028334	Candidate cardiovascular disease genes, Disease related genes, FDA approved drug targets, Human disease related genes, Plasma proteins, Predicted intracellular proteins, Predicted secreted proteins			Alzheimer disease, Disease variant, FDA approved drug targets, Neurodegeneration, Parkinsonism	Evidence at protein level	Evidence at protein level	Evidence at protein level	Evidence at protein level	Tissue enhanced	Detected in many		brain: 68.5;skeletal muscle: 79.7	Cell type enhanced	Detected in many		Astrocytes: 142.4;Bipolar cells: 314.4;Early spermatids: 199.9;Excitatory neurons: 189.2;Horizontal cells: 361.7;Inhibitory neurons: 153.7;Late spermatids: 416.6;Muller glia cells: 145.7;Oligodendrocytes: 163.8	Cancer enhanced	Detected in many		breast cancer: 9.5;glioma: 13.3	Low region specificity	Detected in all			Immune cell enhanced	Detected in single		non-classical monocyte: 1.7	Low lineage specificity	Detected in single
P11137	P11137	P11137	Yes	red	Neuronal damage	5.75	1.25637e-15	P11137	2.73009e-12	MTAP2_HUMAN	42.0926	107.4	MAP2	MAP2A, MAP2B, MAP2C	ENSG00000078018	Microtubule associated protein 2	2	209424058-209734118	FDA approved drug targets, Plasma proteins, Predicted intracellular proteins		Calmodulin-binding	FDA approved drug targets	Evidence at protein level	Evidence at protein level	Evidence at protein level	Evidence at protein level	Group enriched	Detected in many	10	brain: 243.5;retina: 414.6	Group enriched	Detected in many	5	Cone photoreceptor cells: 875.7;Excitatory neurons: 883.3;Inhibitory neurons: 823.6;Oligodendrocyte precursor cells: 688.6;Rod photoreceptor cells: 514.5	Group enriched	Detected in many	4	glioma: 30.4;thyroid cancer: 8.0	Low region specificity	Detected in all			Not detected in immune cells	Not detected			Not detected	Not detected
P11413	P11413		Yes	paleturquoise	Actin	0.56	1.88156e-07	P11413	0.000388543	G6PD_HUMAN	80.7081	56.6457	G6PD	G6PD1	ENSG00000160211	Glucose-6-phosphate dehydrogenase	X	154531391-154547572	Cancer-related genes, Disease related genes, Enzymes, Human disease related genes, Metabolic proteins, Plasma proteins, Potential drug targets, Predicted intracellular proteins	Carbohydrate metabolism, Glucose metabolism	Oxidoreductase	Cancer-related genes, Disease variant, Hereditary hemolytic anemia	Evidence at protein level	Evidence at protein level	Evidence at protein level	Evidence at protein level	Tissue enhanced	Detected in all		bone marrow: 106.9	Cell type enhanced	Detected in many		monocytes: 112.3	Low cancer specificity	Detected in all			Low region specificity	Detected in all			Immune cell enhanced	Detected in all		eosinophil: 412.7	Lineage enriched	Detected in all	5
P14136		P14136	Yes	darkolivegreen	Acute inflammation	0.71	0.03635	P14136	0.999719	GFAP_HUMAN	74.4068	69.064	GFAP	FLJ45472	ENSG00000131095	Glial fibrillary acidic protein	17	44903159-44916937	Candidate cardiovascular disease genes, Disease related genes, Human disease related genes, Plasma proteins, Predicted intracellular proteins			Disease variant, Leukodystrophy	Evidence at protein level	Evidence at protein level	Evidence at protein level	Evidence at protein level	Tissue enriched	Detected in many	7	brain: 12855.4	Cell type enriched	Detected in some	7	Astrocytes: 381.9	Cancer enriched	Detected in some	368	glioma: 2468.0	Low region specificity	Detected in all			Immune cell enhanced	Detected in some		neutrophil: 6.2	Group enriched	Detected in many	5
P14151	P14151	P14151	Yes	magenta	Endothelial activation	1.82	1.15301e-16	P14151	2.50894e-13	LYAM1_HUMAN	151.322	105.081	SELL	CD62L, hLHRc, LAM-1, LAM1, Leu-8, LNHR, LSEL, Lyam-1, LYAM1, PLNHR	ENSG00000188404	Selectin L	1	169690665-169711702	Cancer-related genes, Candidate cardiovascular disease genes, CD markers, Plasma proteins, Predicted intracellular proteins, Predicted membrane proteins	Cell adhesion		Cancer-related genes	Evidence at protein level	Evidence at protein level	Evidence at protein level	Evidence at protein level	Group enriched	Detected in many	5	bone marrow: 151.8;lymphoid tissue: 233.3	Group enriched	Detected in many	5	B-cells: 221.4;dendritic cells: 206.0;Kupffer cells: 68.9;Macrophages: 86.3;monocytes: 208.7;NK-cells: 110.2;T-cells: 104.9	Low cancer specificity	Detected in all			Low region specificity	Detected in all			Low immune cell specificity	Detected in all			Low lineage specificity	Detected in all
P14780	P14780		Yes	darkolivegreen	Acute inflammation	0.31	2.92986e-06	P14780	0.00582748	MMP9_HUMAN	65.093	125.884	MMP9	CLG4B	ENSG00000100985	Matrix metallopeptidase 9	20	46008908-46016561	Cancer-related genes, Candidate cardiovascular disease genes, Disease related genes, Enzymes, FDA approved drug targets, Human disease related genes, Plasma proteins, Predicted secreted proteins	Collagen degradation	Hydrolase, Metalloprotease, Protease	Cancer-related genes, FDA approved drug targets	Evidence at protein level	Evidence at protein level	Evidence at protein level	Evidence at protein level	Group enriched	Detected in many	11	bone marrow: 379.6;lymphoid tissue: 106.2	Group enriched	Detected in many	5	Hofbauer cells: 260.1;Langerhans cells: 606.0;Macrophages: 230.6	Low cancer specificity	Detected in all			Group enriched	Detected in some	5	cerebral cortex: 8.6;thalamus: 3.8	Immune cell enriched	Detected in some	127	neutrophil: 272.2	Lineage enriched	Detected in single	341
P17213	P17213		Yes	darkolivegreen	Acute inflammation	0.36	1.51519e-07	P17213	0.000313947	BPI_HUMAN	55.4426	65.824	BPI	BPIFD1	ENSG00000101425	Bactericidal permeability increasing protein	20	38304150-38337505	Predicted intracellular proteins, Predicted secreted proteins, Transporters		Antibiotic, Antimicrobial		Evidence at protein level	Evidence at protein level	Evidence at protein level	Evidence at protein level	Tissue enriched	Detected in some	88	bone marrow: 1516.9	Group enriched	Detected in some	8	Early spermatids: 201.8;Late spermatids: 220.6;Proximal tubular cells: 99.7	Not detected	Not detected			Not detected	Not detected			Group enriched	Detected in some	17	classical monocyte: 14.5;neutrophil: 7.1	Group enriched	Detected in many	17
P17927	P17927		Yes	darkolivegreen	Acute inflammation	0.53	4.67923e-15	P17927	1.01586e-11	CR1_HUMAN	52.8244	38.9049	CR1	CD35, KN	ENSG00000203710	Complement C3b/C4b receptor 1 (Knops blood group)	1	207496147-207641765	Blood group antigen proteins, CD markers, Plasma proteins, Predicted membrane proteins	Complement pathway, Host-virus interaction, Immunity, Innate immunity	Blood group antigen, Host cell receptor for virus entry, Receptor		Evidence at protein level	Evidence at protein level	Evidence at protein level	Evidence at protein level	Tissue enhanced	Detected in many		adipose tissue: 13.4;lymphoid tissue: 27.5	Cell type enhanced	Detected in some		B-cells: 32.6;Erythroid cells: 20.4;Kupffer cells: 59.1;Macrophages: 24.9;monocytes: 13.3	Low cancer specificity	Detected in single			Low region specificity	Detected in many			Group enriched	Detected in many	6	basophil: 53.7;eosinophil: 17.2;neutrophil: 15.6	Lineage enriched	Detected in many	12
P18085		P18085	Yes	darkgreen	Cellular response to cytokines	0.84	0.334213	P18085	0.999719	ARF4_HUMAN	40.0085	36.8313	ARF4	ARF2	ENSG00000168374	ADP ribosylation factor 4	3	57571363-57598220	Plasma proteins, Predicted intracellular proteins	ER-Golgi transport, Protein transport, Transport			Evidence at protein level	Evidence at transcript level	Evidence at protein level	Evidence at protein level	Low tissue specificity	Detected in all			Low cell type specificity	Detected in all			Low cancer specificity	Detected in all			Low region specificity	Detected in all			Low immune cell specificity	Detected in all			Low lineage specificity	Detected in all
P20160	P20160		Yes	darkolivegreen	Acute inflammation	0.22	0.00195284	P20160	0.999719	CAP7_HUMAN	39.1542	62.4852	AZU1	AZAMP, AZU, CAP37, HBP, HUMAZUR, NAZC	ENSG00000172232	Azurocidin 1	19	825097-832018	Enzymes, Plasma proteins, Predicted intracellular proteins, Predicted secreted proteins	Chemotaxis	Antibiotic, Antimicrobial, Heparin-binding, Serine protease homolog		Evidence at protein level	Evidence at protein level	Evidence at protein level	Evidence at protein level	Tissue enriched	Detected in some	48	bone marrow: 1592.0	Cell type enhanced	Detected in some		Breast glandular cells: 4.5;Breast myoepithelial cells: 4.6;Endometrial ciliated cells: 8.9;Erythroid cells: 8.8;Respiratory ciliated cells: 4.5;Skeletal myocytes: 5.7;Spermatogonia: 6.4	Low cancer specificity	Detected in some			Not detected	Not detected			Immune cell enriched	Detected in single	9	neutrophil: 3.3	Lineage enriched	Detected in single	9
P20618	P20618	P20618	Yes	paleturquoise	Actin	0.56	1.18387e-07	P20618	0.000245889	PSB1_HUMAN	84.9547	55.6748	PSMB1	HC5, PMSB1	ENSG00000008018	Proteasome 20S subunit beta 1	6	170535120-170553307	Enzymes, FDA approved drug targets, Plasma proteins, Predicted intracellular proteins	Host-virus interaction		FDA approved drug targets	Evidence at protein level	Evidence at protein level	Evidence at protein level	Evidence at protein level	Low tissue specificity	Detected in all			Cell type enhanced	Detected in all		Syncytiotrophoblasts: 1197.8	Low cancer specificity	Detected in all			Low region specificity	Detected in all			Low immune cell specificity	Detected in all			Low lineage specificity	Detected in all
P20962	P20962		Yes	brown	Cell adhesion and pathogen attachment	2.62	2.49794e-06	P20962	0.00499338	PTMS_HUMAN	33.7946	42.8574	PTMS	ParaT	ENSG00000159335	Parathymosin	12	6765516-6770952	Predicted intracellular proteins	Immunity			Evidence at protein level	Evidence at transcript level	Evidence at protein level	Evidence at protein level	Tissue enhanced	Detected in all		liver: 569.8	Low cell type specificity	Detected in many			Low cancer specificity	Detected in all			Low region specificity	Detected in all			Immune cell enriched	Detected in many	6	basophil: 25.6	Lineage enriched	Detected in many	6
P21399	P21399		No	paleturquoise	Actin	0.5	7.0189e-10	P21399	1.50836e-06	ACOHC_HUMAN	35.9444	34.8775	ACO1	IREB1, IREBP, IRP1	ENSG00000122729	Aconitase 1	9	32384603-32454769	Cancer-related genes, Citric acid cycle related proteins, Enzymes, Metabolic proteins, Plasma proteins, Predicted intracellular proteins	Tricarboxylic acid cycle	Lyase, RNA-binding	Cancer-related genes	Evidence at protein level	Evidence at protein level	Evidence at protein level	Evidence at protein level	Tissue enhanced	Detected in all		liver: 135.6	Cell type enhanced	Detected in all		Hepatocytes: 194.4;Proximal tubular cells: 183.4	Low cancer specificity	Detected in all			Low region specificity	Detected in all			Low immune cell specificity	Detected in all			Low lineage specificity	Detected in all
P22894	P22894		Yes	darkolivegreen	Acute inflammation	0.36	8.45664e-08	P22894	0.000176575	MMP8_HUMAN	75.6619	84.0743	MMP8	CLG1	ENSG00000118113	Matrix metallopeptidase 8	11	102711796-102727050	Cancer-related genes, Enzymes, Plasma proteins, Predicted intracellular proteins, Predicted secreted proteins	Collagen degradation	Hydrolase, Metalloprotease, Protease	Cancer-related genes	Evidence at protein level	Evidence at protein level	Evidence at protein level	Evidence at protein level	Tissue enriched	Detected in some	36	bone marrow: 506.1	Group enriched	Detected in some	6	Hofbauer cells: 4.0;Macrophages: 1.5	Cancer enriched	Detected in single	17	melanoma: 5.7	Not detected	Not detected			Immune cell enhanced	Detected in single		non-classical monocyte: 1.7	Lineage enhanced	Detected in single
P22897		P22897	Yes	royalblue	Myeloid dendritic cells	0.74	2.80496e-06	P22897	0.00558188	MRC1_HUMAN	117.499	73.1719	MRC1	bA541I19.1, CD206, CLEC13D, CLEC13DL, MRC1L1	ENSG00000260314	Mannose receptor C-type 1	10	17809348-17911164	CD markers, FDA approved drug targets, Plasma proteins, Predicted membrane proteins	Endocytosis, Host-virus interaction	Host cell receptor for virus entry, Receptor	FDA approved drug targets	Evidence at protein level	Evidence at protein level	Evidence at protein level	Evidence at protein level	Tissue enhanced	Detected in many		lung: 123.4	Group enriched	Detected in many	4	Breast glandular cells: 128.9;Hepatic stellate cells: 397.7;Hofbauer cells: 176.1;Kupffer cells: 361.4;Macrophages: 316.5	Low cancer specificity	Detected in all			Low region specificity	Detected in many			Immune cell enriched	Detected in single	16	myeloid DC: 4.8	Lineage enriched	Detected in single	16
P23582	P23582		Yes	brown	Cell adhesion and pathogen attachment	2.26	9.14343e-08	P23582	0.00019064	ANFC_HUMAN	115.709	113.158	NPPC	CNP	ENSG00000163273	Natriuretic peptide C	2	231921809-231926396	Predicted secreted proteins, Transporters	Osteogenesis	Hormone, Vasoactive		Evidence at protein level	Evidence at transcript level	Evidence at protein level	Evidence at protein level	Tissue enriched	Detected in many	8	brain: 36.1	Group enriched	Detected in many	8	Basal squamous epithelial cells: 190.1;Skeletal myocytes: 264.2	Low cancer specificity	Detected in many			Group enriched	Detected in many	5	hypothalamus: 36.1;medulla oblongata: 34.1;spinal cord: 17.7;white matter: 15.0	Not detected in immune cells	Not detected			Not detected	Not detected
P25713	P25713		Yes	brown	Cell adhesion and pathogen attachment	6.48	1.29901e-10	P25713	2.80586e-07	MT3_HUMAN	37.8696	86.898	MT3	GIF	ENSG00000087250	Metallothionein 3	16	56589074-56591088	Predicted intracellular proteins				Evidence at protein level	Evidence at protein level	Evidence at protein level	Evidence at protein level	Group enriched	Detected in many	53	brain: 6495.8;choroid plexus: 3367.6	Cell type enriched	Detected in many	5	Astrocytes: 228.8	Cancer enriched	Detected in many	58	glioma: 392.7	Low region specificity	Detected in all			Immune cell enriched	Detected in some	4	naive CD8 T-cell: 5.0	Lineage enriched	Detected in single	51
P26022	P26022	P26022	Yes	darkolivegreen	Acute inflammation	0.34	1.36551e-10	P26022	2.94814e-07	PTX3_HUMAN	39.461	42.3707	PTX3	TNFAIP5, TSG-14	ENSG00000163661	Pentraxin 3	3	157436850-157443633	Plasma proteins, Predicted secreted proteins				Evidence at protein level	Evidence at protein level	Evidence at protein level	Evidence at protein level	Tissue enhanced	Detected in many		adipose tissue: 180.0;urinary bladder: 193.5	Cell type enhanced	Detected in many		Endometrial ciliated cells: 16.2;Fibroblasts: 44.7;Glandular and luminal cells: 24.0;Langerhans cells: 23.6;Macrophages: 27.0;Melanocytes: 14.2	Cancer enhanced	Detected in many		glioma: 22.5	Region enhanced	Detected in some		hypothalamus: 5.0	Not detected in immune cells	Not detected			Not detected	Not detected
P27105	P27105		Yes	paleturquoise	Actin	0.43	0.000106441	P27105	0.193084	STOM_HUMAN	58.5951	46.7495	STOM	BND7, EPB7, EPB72	ENSG00000148175	Stomatin	9	121338987-121370304	Plasma proteins, Predicted membrane proteins, Transporters				Evidence at protein level	Evidence at protein level	Evidence at protein level	Evidence at protein level	Low tissue specificity	Detected in all			Cell type enhanced	Detected in many		Adipocytes: 454.6;Erythroid cells: 535.1;Hepatocytes: 371.2	Low cancer specificity	Detected in all			Low region specificity	Detected in all			Low immune cell specificity	Detected in all			Low lineage specificity	Detected in all
P28482		P28482	Yes	paleturquoise	Actin	0.97	0.0575113	P28482	0.999719	MK01_HUMAN	107.496	54.4482	MAPK1	ERK, ERK2, MAPK2, p41mapk, PRKM1, PRKM2	ENSG00000100030	Mitogen-activated protein kinase 1	22	21759657-21867680	Cancer-related genes, Enzymes, FDA approved drug targets, Human disease related genes, Metabolic proteins, Plasma proteins, Predicted intracellular proteins, RAS pathway related proteins	Apoptosis, Cell cycle, Host-virus interaction, Transcription, Transcription regulation	DNA-binding, Kinase, Repressor, Serine/threonine-protein kinase, Transferase	Cancer-related genes, FDA approved drug targets	Evidence at protein level	Evidence at protein level	Evidence at protein level	Evidence at protein level	Low tissue specificity	Detected in all			Low cell type specificity	Detected in all			Low cancer specificity	Detected in all			Low region specificity	Detected in all			Low immune cell specificity	Detected in all			Low lineage specificity	Detected in all
P28676	P28676		Yes	darkolivegreen	Acute inflammation	0.42	1.84989e-08	P28676	3.91252e-05	GRAN_HUMAN	74.1303	84.7958	GCA	GCL	ENSG00000115271	Grancalcin	2	162318840-162371595	Plasma proteins, Predicted intracellular proteins				Evidence at protein level	Evidence at protein level	Evidence at protein level	Evidence at protein level	Tissue enriched	Detected in all	5	bone marrow: 329.0	Cell type enhanced	Detected in all		Early spermatids: 185.0;Kupffer cells: 183.3;Macrophages: 153.5;monocytes: 228.5	Low cancer specificity	Detected in all			Low region specificity	Detected in all			Group enriched	Detected in all	4	eosinophil: 327.4;neutrophil: 864.2	Lineage enriched	Detected in all	7
P30046	P30046		Yes	paleturquoise	Actin	0.73	4.39236e-05	P30046	0.0820492	DOPD_HUMAN	60.4813	40.0385	DDT	D-DT, DDCT, MIF-2, MIF2	ENSG00000099977	D-dopachrome tautomerase	22	23971365-23979828	Enzymes, Plasma proteins, Predicted intracellular proteins	Melanin biosynthesis	Lyase		Evidence at protein level	Evidence at transcript level	Evidence at protein level	Evidence at protein level	Tissue enhanced	Detected in all		liver: 842.8	Cell type enhanced	Detected in all		Hepatocytes: 4869.6;Proximal tubular cells: 1415.8	Low cancer specificity	Detected in all			Low region specificity	Detected in all			Low immune cell specificity	Detected in all			Low lineage specificity	Detected in all
P30530	P30530		Yes	brown	Cell adhesion and pathogen attachment	1.33	1.15298e-06	P30530	0.00234171	UFO_HUMAN	98.9743	53.2187	AXL	ARK, JTK11, Tyro7, UFO	ENSG00000167601	AXL receptor tyrosine kinase	19	41219223-41261766	Disease related genes, Enzymes, FDA approved drug targets, Metabolic proteins, Plasma proteins, Predicted membrane proteins	Differentiation, Host-virus interaction, Immunity, Innate immunity	Host cell receptor for virus entry, Kinase, Receptor, Transferase, Tyrosine-protein kinase	FDA approved drug targets, Oncogene, Proto-oncogene	Evidence at protein level	Evidence at protein level	Evidence at protein level	Evidence at protein level	Low tissue specificity	Detected in all			Cell type enhanced	Detected in many		Fibroblasts: 147.2;Kupffer cells: 187.5;Langerhans cells: 185.5;Prostatic glandular cells: 123.4;Sertoli cells: 210.4;Smooth muscle cells: 171.1	Low cancer specificity	Detected in all			Low region specificity	Detected in all			Immune cell enhanced	Detected in some		NK-cell: 11.1;plasmacytoid DC: 25.7	Group enriched	Detected in many	12
P31946	P31946		Yes	darkred	Anti-apoptosis	2.06	9.9714e-08	P31946	0.000207704	1433B_HUMAN	94.1546	89.0572	YWHAB	YWHAA	ENSG00000166913	Tyrosine 3-monooxygenase/tryptophan 5-monooxygenase activation protein beta	20	44885702-44908532	Cancer-related genes, Plasma proteins, Predicted intracellular proteins	Host-virus interaction		Cancer-related genes	Evidence at protein level	Evidence at protein level	Evidence at protein level	Evidence at protein level	Low tissue specificity	Detected in all			Low cell type specificity	Detected in all			Low cancer specificity	Detected in all			Low region specificity	Detected in all			Low immune cell specificity	Detected in all			Low lineage specificity	Detected in all
P32320	P32320		Yes	paleturquoise	Actin	0.44	4.69342e-06	P32320	0.0092648	CDD_HUMAN	53.2776	56.1849	CDA	CDD	ENSG00000158825	Cytidine deaminase	1	20589086-20618903	Enzymes, FDA approved drug targets, Metabolic proteins, Plasma proteins, Predicted intracellular proteins		Hydrolase	FDA approved drug targets	Evidence at protein level	Evidence at protein level	Evidence at protein level	Evidence at protein level	Tissue enhanced	Detected in many		bone marrow: 195.3;esophagus: 87.8;liver: 87.4	Cell type enhanced	Detected in many		Distal enterocytes: 364.9;Hepatocytes: 107.8;Pancreatic endocrine cells: 120.2;Paneth cells: 400.5;Proximal enterocytes: 137.6	Low cancer specificity	Detected in all			Low region specificity	Detected in all			Immune cell enhanced	Detected in many		neutrophil: 1234.7	Lineage enriched	Detected in many	6
P36222	P36222	P36222	Yes	brown	Cell adhesion and pathogen attachment	2.13	6.46263e-10	P36222	1.39011e-06	CH3L1_HUMAN	95.2079	92.841	CHI3L1	GP39, YK-40, YKL40	ENSG00000133048	Chitinase 3 like 1	1	203178931-203186704	Cancer-related genes, Disease related genes, Human disease related genes, Metabolic proteins, Plasma proteins, Predicted intracellular proteins, Predicted secreted proteins	Apoptosis, Inflammatory response	Antimicrobial	Asthma, Cancer-related genes, Schizophrenia	Evidence at protein level	Evidence at transcript level	Evidence at protein level	Evidence at protein level	Tissue enhanced	Detected in many		brain: 402.3;liver: 451.5	Cell type enhanced	Detected in many		Basal respiratory cells: 88.7;Ductal cells: 88.9;Hepatocytes: 61.8;Hofbauer cells: 317.5	Cancer enriched	Detected in all	8	glioma: 1313.7	Low region specificity	Detected in all			Immune cell enriched	Detected in single	495	neutrophil: 470.4	Lineage enriched	Detected in single	495
P40199	P40199		Yes	darkolivegreen	Acute inflammation	0.54	0.0748668	P40199	0.999719	CEAM6_HUMAN	52.7638	35.5791	CEACAM6	CD66c, NCA	ENSG00000086548	CEA cell adhesion molecule 6	19	41750977-41772211	Cancer-related genes, CD markers, Predicted intracellular proteins, Predicted membrane proteins	Apoptosis, Cell adhesion		Cancer-related genes, Oncogene	Evidence at protein level	Evidence at protein level	Evidence at protein level	Evidence at protein level	Tissue enhanced	Detected in many		bone marrow: 183.1;esophagus: 196.8;intestine: 222.5;lung: 289.2;salivary gland: 179.1	Cell type enhanced	Detected in many		Alveolar cells type 1: 942.3;Club cells: 322.1;Distal enterocytes: 640.1;Paneth cells: 391.1;Urothelial cells: 182.3	Group enriched	Detected in many	4	cervical cancer: 139.4;colorectal cancer: 500.8;lung cancer: 344.1;pancreatic cancer: 437.5;stomach cancer: 231.8	Low region specificity	Detected in single			Immune cell enhanced	Detected in single		neutrophil: 1.1	Low lineage specificity	Detected in single
P42768		P42768	Yes	paleturquoise	Actin	0.7	6.32192e-05	P42768	0.11664	WASP_HUMAN	51.3914	42.496	WAS	IMD2, THC, WASP, WASPA	ENSG00000015285	WASP actin nucleation promoting factor	X	48676596-48691427	Cancer-related genes, Disease related genes, Human disease related genes, Predicted intracellular proteins			Cancer-related genes, Disease variant	Evidence at protein level	Evidence at protein level	Evidence at protein level	Evidence at protein level	Tissue enhanced	Detected in many		bone marrow: 59.0;lymphoid tissue: 83.7	Cell type enhanced	Detected in many		B-cells: 83.2;dendritic cells: 91.7;Hofbauer cells: 111.5;Kupffer cells: 110.7;Macrophages: 118.1;monocytes: 88.2;NK-cells: 84.5;Plasma cells: 57.8;T-cells: 99.3	Low cancer specificity	Detected in all			Low region specificity	Detected in all			Immune cell enhanced	Detected in all		eosinophil: 37.4	Group enriched	Detected in all	4
P47755	P47755		Yes	paleturquoise	Actin	0.48	5.0317e-08	P47755	0.000105464	CAZA2_HUMAN	25.5433	23.6911	CAPZA2	CAPPA2, CAPZ	ENSG00000198898	Capping actin protein of muscle Z-line subunit alpha 2	7	116811070-116922049	Plasma proteins, Predicted intracellular proteins		Actin capping, Actin-binding		Evidence at protein level	Evidence at transcript level	Evidence at protein level	Evidence at protein level	Low tissue specificity	Detected in all			Low cell type specificity	Detected in all			Low cancer specificity	Detected in all			Low region specificity	Detected in all			Low immune cell specificity	Detected in all			Low lineage specificity	Detected in all
P48539	P48539		Yes	brown	Cell adhesion and pathogen attachment	2.2	0.000559064	P48539	0.940904	PCP4_HUMAN	54.5069	57.2869	PCP4	PEP-19	ENSG00000183036	Purkinje cell protein 4	21	39867438-39929397	Predicted intracellular proteins		Calmodulin-binding		Evidence at protein level	Evidence at protein level	Evidence at protein level	Evidence at protein level	Tissue enhanced	Detected in many		brain: 609.6;seminal vesicle: 1292.4	Group enriched	Detected in many	4	Bipolar cells: 600.9;Distal tubular cells: 645.6;Horizontal cells: 1398.2;Proximal tubular cells: 941.2	Cancer enhanced	Detected in many		prostate cancer: 41.7;thyroid cancer: 48.8	Low region specificity	Detected in all			Not detected in immune cells	Not detected			Not detected	Not detected
P49006	P49006		No	brown	Cell adhesion and pathogen attachment	1.64	2.66909e-05	P49006	0.0506593	MRP_HUMAN	71.1548	51.141	MARCKSL1	F52, MacMARCKS, MLP, MLP1	ENSG00000175130	MARCKS like 1	1	32333839-32336233	Predicted intracellular proteins		Actin-binding, Calmodulin-binding		Evidence at protein level	Evidence at protein level	Evidence at protein level	Evidence at protein level	Tissue enhanced	Detected in all		brain: 743.2	Cell type enhanced	Detected in many		monocytes: 941.4	Low cancer specificity	Detected in all			Low region specificity	Detected in all			Immune cell enriched	Detected in all	8	eosinophil: 252.7	Lineage enriched	Detected in all	8
P54920	P54920		Yes	paleturquoise	Actin	1.14	0.143441	P54920	0.999719	SNAA_HUMAN	94.5095	41.3592	NAPA		ENSG00000105402	NSF attachment protein alpha	19	47487637-47515091	Predicted intracellular proteins	ER-Golgi transport, Protein transport, Transport			Evidence at protein level	Evidence at protein level	Evidence at protein level	Evidence at protein level	Low tissue specificity	Detected in all			Low cell type specificity	Detected in all			Low cancer specificity	Detected in all			Low region specificity	Detected in all			Low immune cell specificity	Detected in all			Low lineage specificity	Detected in all
P61769	P61769		Yes	brown	Cell adhesion and pathogen attachment	1.63	1.77342e-10	P61769	3.82349e-07	B2MG_HUMAN	168.178	119.634	B2M		ENSG00000166710	Beta-2-microglobulin	15	44711487-44718851	Cancer-related genes, Disease related genes, Human disease related genes, Plasma proteins, Potential drug targets, Predicted secreted proteins, Transporters	Immunity		Amyloidosis, Cancer-related genes, Disease variant	Evidence at protein level	Evidence at protein level	Evidence at protein level	Evidence at protein level	Low tissue specificity	Detected in all			Cell type enhanced	Detected in all		monocytes: 31919.3;NK-cells: 24726.3	Low cancer specificity	Detected in all			Low region specificity	Detected in all			Low immune cell specificity	Detected in all			Low lineage specificity	Detected in all
P61956	P61956		Yes	brown	Cell adhesion and pathogen attachment	2.89	1.66132e-05	P61956	0.0318641	SUMO2_HUMAN	90.8513	164.768	SUMO2	SMT3B, SMT3H2	ENSG00000188612	Small ubiquitin like modifier 2	17	75165586-75182959	Predicted intracellular proteins	Ubl conjugation pathway			Evidence at protein level	Evidence at protein level	Evidence at protein level	Evidence at protein level	Low tissue specificity	Detected in all			Low cell type specificity	Detected in all			Low cancer specificity	Detected in all			Low region specificity	Detected in all			Low immune cell specificity	Detected in all			Low lineage specificity	Detected in all
P61981	P61981		Yes	darkred	Anti-apoptosis	2.51	3.15733e-11	P61981	6.82931e-08	1433G_HUMAN	61.2574	66.3214	YWHAG	14-3-3ÃƒÅ½Ã‚Â³, 14-3-3GAMMA, PPP1R170	ENSG00000170027	Tyrosine 3-monooxygenase/tryptophan 5-monooxygenase activation protein gamma	7	76326799-76358991	Disease related genes, Human disease related genes, Plasma proteins, Predicted intracellular proteins			Disease variant, Epilepsy	Evidence at protein level	Evidence at protein level	Evidence at protein level	Evidence at protein level	Tissue enhanced	Detected in all		brain: 404.3;skeletal muscle: 353.1	Cell type enhanced	Detected in all		Basal keratinocytes: 408.8;Suprabasal keratinocytes: 425.4	Low cancer specificity	Detected in all			Low region specificity	Detected in all			Low immune cell specificity	Detected in many			Low lineage specificity	Detected in many
P62258	P62258		Yes	darkred	Anti-apoptosis	2.21	1.47594e-10	P62258	3.18509e-07	1433E_HUMAN	94.0899	86.1741	YWHAE	FLJ45465	ENSG00000108953	Tyrosine 3-monooxygenase/tryptophan 5-monooxygenase activation protein epsilon	17	1344275-1400222	Cancer-related genes, Human disease related genes, Plasma proteins, Predicted intracellular proteins	Host-virus interaction		Cancer-related genes	Evidence at protein level	Evidence at protein level	Evidence at protein level	Evidence at protein level	Low tissue specificity	Detected in all			Low cell type specificity	Detected in all			Low cancer specificity	Detected in all			Low region specificity	Detected in all			Low immune cell specificity	Detected in all			Low lineage specificity	Detected in all
P62328	P62328		Yes	darkred	Anti-apoptosis	2.46	9.58287e-10	P62328	2.05648e-06	TYB4_HUMAN	152.357	180.727	TMSB4X	TB4X, TMSB4	ENSG00000205542	Thymosin beta 4 X-linked	X	12975110-12977227	Plasma proteins, Predicted intracellular proteins		Actin-binding		Evidence at protein level	Evidence at protein level	Evidence at protein level	Evidence at protein level	Low tissue specificity	Detected in all			Cell type enhanced	Detected in all		Hofbauer cells: 30742.3;Langerhans cells: 57681.0;monocytes: 48133.8	Low cancer specificity	Detected in all			Low region specificity	Detected in all			Low immune cell specificity	Detected in all			Low lineage specificity	Detected in all
P63104	P63104		Yes	darkred	Anti-apoptosis	2.36	1.72085e-10	P63104	3.71187e-07	1433Z_HUMAN	85.4988	99.4407	YWHAZ	14-3-3-zeta, KCIP-1, YWHAD	ENSG00000164924	Tyrosine 3-monooxygenase/tryptophan 5-monooxygenase activation protein zeta	8	100916523-100953388	Plasma proteins, Predicted intracellular proteins, Transporters			Disease variant	Evidence at protein level	Evidence at protein level	Evidence at protein level	Evidence at protein level	Low tissue specificity	Detected in all			Cell type enhanced	Detected in all		Late spermatids: 2118.0	Low cancer specificity	Detected in all			Low region specificity	Detected in all			Low immune cell specificity	Detected in all			Low lineage specificity	Detected in all
P80511	P80511		Yes	darkolivegreen	Acute inflammation	0.32	0.000310831	P80511	0.538981	S10AC_HUMAN	64.3299	144.111	S100A12	CAAF1, CAGC, CGRP, ENRAGE, MRP6, p6	ENSG00000163221	S100 calcium binding protein A12	1	153373711-153375621	Plasma proteins, Predicted intracellular proteins, Predicted secreted proteins	Immunity, Inflammatory response, Innate immunity	Antibiotic, Antimicrobial, Fungicide		Evidence at protein level	Evidence at protein level	Evidence at protein level	Evidence at protein level	Tissue enriched	Detected in many	7	bone marrow: 3523.6	Group enriched	Detected in many	20	Kupffer cells: 711.7;Macrophages: 475.0;monocytes: 998.3	Cancer enhanced	Detected in many		head and neck cancer: 51.4	Low region specificity	Detected in all			Group enriched	Detected in many	13	classical monocyte: 1321.1;neutrophil: 1781.4	Group enriched	Detected in many	13
P80723	P80723		Yes	brown	Cell adhesion and pathogen attachment	2.71	3.75967e-08	P80723	7.90284e-05	BASP1_HUMAN	89.1236	107.173	BASP1	CAP-23, CAP23, NAP-22, NAP22	ENSG00000176788	Brain abundant membrane attached signal protein 1	5	17065598-17276843	Plasma proteins, Predicted intracellular proteins, Transporters				Evidence at protein level	Evidence at protein level	Evidence at protein level	Evidence at protein level	Group enriched	Detected in all	4	brain: 483.6;epididymis: 306.0	Cell type enhanced	Detected in many		Endometrial stromal cells: 345.6;Extravillous trophoblasts: 362.9;Langerhans cells: 489.4;Muller glia cells: 796.9;Syncytiotrophoblasts: 738.5	Low cancer specificity	Detected in all			Low region specificity	Detected in all			Immune cell enriched	Detected in many	5	neutrophil: 128.5	Lineage enriched	Detected in many	16
P98066		P98066	Yes	darkolivegreen	Acute inflammation	0.46	5.04965e-08	P98066	0.00010579	TSG6_HUMAN	130.105	131.796	TNFAIP6	TSG-6, TSG6	ENSG00000123610	TNF alpha induced protein 6	2	151357592-151380046	Plasma proteins, Predicted secreted proteins	Cell adhesion			Evidence at protein level	Evidence at protein level	Evidence at protein level	Evidence at protein level	Tissue enriched	Detected in many	7	urinary bladder: 197.8	Cell type enhanced	Detected in many		Early spermatids: 443.9;Fibroblasts: 302.3;Langerhans cells: 137.4;Melanocytes: 74.7	Cancer enhanced	Detected in many		renal cancer: 27.2	Low region specificity	Detected in all			Immune cell enriched	Detected in some	22	neutrophil: 183.0	Lineage enriched	Detected in many	22
Q04917	Q04917		Yes	darkred	Anti-apoptosis	2	2.46753e-09	Q04917	5.26571e-06	1433F_HUMAN	65.1999	56.4641	YWHAH	YWHA1	ENSG00000128245	Tyrosine 3-monooxygenase/tryptophan 5-monooxygenase activation protein eta	22	31944522-31957603	Cancer-related genes, Plasma proteins, Predicted intracellular proteins			Cancer-related genes	Evidence at protein level	Evidence at protein level	Evidence at protein level	Evidence at protein level	Tissue enhanced	Detected in all		brain: 458.8	Low cell type specificity	Detected in all			Low cancer specificity	Detected in all			Low region specificity	Detected in all			Low immune cell specificity	Detected in all			Low lineage specificity	Detected in all
Q05315	Q05315		Yes	paleturquoise	Actin	0.3	0.00113991	Q05315	0.999719	LEG10_HUMAN	67.3241	125.447	CLC	Gal-10, LGALS10, MGC149659	ENSG00000105205	Charcot-Leyden crystal galectin	19	39731255-39738029	Metabolic proteins, Predicted intracellular proteins				Evidence at protein level	Evidence at protein level	Evidence at protein level	Evidence at protein level	Tissue enriched	Detected in many	11	bone marrow: 456.3	Cell type enriched	Detected in some	15	Erythroid cells: 127.8	Cancer enhanced	Detected in some		colorectal cancer: 3.0	Not detected	Not detected			Group enriched	Detected in all	312	basophil: 28756.2;eosinophil: 21481.0	Lineage enriched	Detected in all	2254
Q13185	Q13185		Yes	paleturquoise	Actin	1.76	0.00974478	Q13185	0.999719	CBX3_HUMAN	41.3726	40.3903	CBX3	HP1Hs-gamma	ENSG00000122565	Chromobox 3	7	26201162-26213607	Plasma proteins, Predicted intracellular proteins	Biological rhythms, Transcription, Transcription regulation	Chromatin regulator, Repressor		Evidence at protein level	Evidence at protein level	Evidence at protein level	Evidence at protein level	Low tissue specificity	Detected in all			Low cell type specificity	Detected in all			Low cancer specificity	Detected in all			Low region specificity	Detected in all			Low immune cell specificity	Detected in all			Low lineage specificity	Detected in all
Q13451	Q13451		Yes	paleturquoise	Actin	1.06	0.271285	Q13451	0.999719	FKBP5_HUMAN	90.0971	41.47	FKBP5	FKBP51, FKBP54, P54, PPIase, Ptg-10	ENSG00000096060	FKBP prolyl isomerase 5	6	35573585-35728583	Cancer-related genes, Enzymes, Human disease related genes, Metabolic proteins, Plasma proteins, Predicted intracellular proteins		Chaperone, Isomerase, Rotamase	Cancer-related genes	Evidence at protein level	Evidence at protein level	Evidence at protein level	Evidence at protein level	Tissue enhanced	Detected in all		skeletal muscle: 900.0;tongue: 933.3	Cell type enhanced	Detected in many		Kupffer cells: 384.2	Low cancer specificity	Detected in all			Low region specificity	Detected in all			Low immune cell specificity	Detected in all			Low lineage specificity	Detected in all
Q14019	Q14019		Yes	darkred	Anti-apoptosis	1.84	3.44355e-06	Q14019	0.006832	COTL1_HUMAN	137.529	108.714	COTL1	CLP	ENSG00000103187	Coactosin like F-actin binding protein 1	16	84565596-84618078	Plasma proteins, Predicted intracellular proteins		Actin-binding, Chaperone		Evidence at protein level	Evidence at protein level	Evidence at protein level	Evidence at protein level	Tissue enhanced	Detected in all		bone marrow: 275.7;lymphoid tissue: 377.4	Cell type enhanced	Detected in all		Extravillous trophoblasts: 1402.6;Hofbauer cells: 595.3;Kupffer cells: 1015.5;Langerhans cells: 1146.3;Macrophages: 1046.2;monocytes: 949.1	Low cancer specificity	Detected in all			Low region specificity	Detected in all			Group enriched	Detected in all	4	classical monocyte: 2441.1;eosinophil: 3418.8;intermediate monocyte: 4072.1;myeloid DC: 2395.7;neutrophil: 1758.0;non-classical monocyte: 4579.3	Group enriched	Detected in all	5
Q14738		Q14738	No	darkgreen	Cellular response to cytokines	1.14	0.0881909	Q14738	0.999719	2A5D_HUMAN	95.1144	72.5986	PPP2R5D	B56D, B56delta	ENSG00000112640	Protein phosphatase 2 regulatory subunit B'delta	6	42984553-43012342	Disease related genes, Human disease related genes, Predicted intracellular proteins			Disease variant, Mental retardation	Evidence at protein level	Evidence at transcript level	Evidence at protein level	Evidence at protein level	Low tissue specificity	Detected in all			Cell type enhanced	Detected in all		Proximal enterocytes: 35.7	Low cancer specificity	Detected in all			Low region specificity	Detected in all			Low immune cell specificity	Detected in all			Low lineage specificity	Detected in all
Q15029	Q15029		No	darkgreen	Cellular response to cytokines	0.86	0.192944	Q15029	0.999719	U5S1_HUMAN	101.661	71.1982	EFTUD2	SNRNP116, Snrp116, Snu114, U5-116KD	ENSG00000108883	Elongation factor Tu GTP binding domain containing 2	17	44849948-44899445	Disease related genes, Human disease related genes, Plasma proteins, Predicted intracellular proteins	mRNA processing, mRNA splicing		Disease variant, Mental retardation	Evidence at protein level	Evidence at protein level	Evidence at protein level	Evidence at protein level	Low tissue specificity	Detected in all			Low cell type specificity	Detected in many			Low cancer specificity	Detected in all			Low region specificity	Detected in all			Low immune cell specificity	Detected in all			Low lineage specificity	Detected in all
Q15424		Q15424	Yes	darkgreen	Cellular response to cytokines	1.75	0.0229556	Q15424	0.999719	SAFB1_HUMAN	17.9747	28.0141	SAFB	HET, SAFB1	ENSG00000160633	Scaffold attachment factor B	19	5623035-5668478	Plasma proteins, Predicted intracellular proteins	Transcription, Transcription regulation	DNA-binding, Repressor, RNA-binding		Evidence at protein level	Evidence at protein level	Evidence at protein level	Evidence at protein level	Low tissue specificity	Detected in all			Low cell type specificity	Detected in all			Low cancer specificity	Detected in all			Low region specificity	Detected in all			Low immune cell specificity	Detected in all			Low lineage specificity	Detected in all
Q15833	Q15833	Q15833	Yes	paleturquoise	Actin	0.47	4.26762e-16	Q15833	9.27782e-13	STXB2_HUMAN	48.8784	39.682	STXBP2	Hunc18b, UNC18B	ENSG00000076944	Syntaxin binding protein 2	19	7636881-7647873	Disease related genes, Plasma proteins, Predicted intracellular proteins	Exocytosis, Protein transport, Transport		Disease variant	Evidence at protein level	Evidence at protein level	Evidence at protein level	Evidence at protein level	Tissue enhanced	Detected in all		bone marrow: 196.0	Cell type enhanced	Detected in many		Kupffer cells: 262.5;Macrophages: 249.1;monocytes: 368.2	Low cancer specificity	Detected in all			Low region specificity	Detected in all			Group enriched	Detected in all	5	basophil: 248.6;classical monocyte: 471.0;eosinophil: 295.6;intermediate monocyte: 604.8;myeloid DC: 239.7;neutrophil: 356.2;non-classical monocyte: 893.3	Group enriched	Detected in all	6
Q16539	Q16539	Q16539	Yes	paleturquoise	Actin	1.26	0.00723062	Q16539	0.999719	MK14_HUMAN	40.8659	28.176	MAPK14	CSBP1, CSBP2, CSPB1, Mxi2, p38, PRKM14, PRKM15	ENSG00000112062	Mitogen-activated protein kinase 14	6	36027677-36111236	Cancer-related genes, Enzymes, Metabolic proteins, Predicted intracellular proteins	Apoptosis, Stress response, Transcription, Transcription regulation	Kinase, Serine/threonine-protein kinase, Transferase	Cancer-related genes	Evidence at protein level	Evidence at protein level	Evidence at protein level	Evidence at protein level	Low tissue specificity	Detected in all			Cell type enhanced	Detected in all		Excitatory neurons: 104.9	Low cancer specificity	Detected in all			Low region specificity	Detected in all			Group enriched	Detected in all	5	basophil: 79.0;neutrophil: 24.9	Lineage enriched	Detected in all	7
Q16881	Q16881		Yes	paleturquoise	Actin	0.66	2.13634e-06	Q16881	0.00428337	TRXR1_HUMAN	67.8338	30.4322	TXNRD1	GRIM-12, Trxr1, TXNR	ENSG00000198431	Thioredoxin reductase 1	12	104215779-104350307	Cancer-related genes, Enzymes, FDA approved drug targets, Metabolic proteins, Plasma proteins, Predicted intracellular proteins	Electron transport, Transport	Oxidoreductase	Cancer-related genes, FDA approved drug targets	Evidence at protein level	Evidence at protein level	Evidence at protein level	Evidence at protein level	Low tissue specificity	Detected in all			Cell type enhanced	Detected in many		Basal prostatic cells: 459.7;Prostatic glandular cells: 557.4;Urothelial cells: 488.0	Low cancer specificity	Detected in all			Low region specificity	Detected in all			Low immune cell specificity	Detected in all			Low lineage specificity	Detected in all
Q6GTX8	Q6GTX8		Yes	pink	Macrophage activation	1.76	4.08892e-09	Q6GTX8	8.70941e-06	LAIR1_HUMAN	114.143	83.5471	LAIR1	CD305	ENSG00000167613	Leukocyte associated immunoglobulin like receptor 1	19	54351384-54370558	CD markers, Predicted intracellular proteins, Predicted membrane proteins	Adaptive immunity, Immunity	Receptor		Evidence at protein level	Evidence at protein level	Evidence at protein level	Evidence at protein level	Tissue enhanced	Detected in many		lung: 28.4;lymphoid tissue: 46.7	Cell type enhanced	Detected in many		dendritic cells: 106.6;granulocytes: 109.3;Hofbauer cells: 190.9;Kupffer cells: 100.9;Macrophages: 128.9;NK-cells: 98.9	Low cancer specificity	Detected in all			Low region specificity	Detected in many			Low immune cell specificity	Detected in many			Low lineage specificity	Detected in all
Q6P4A8	Q6P4A8	Q6P4A8	Yes	darkolivegreen	Acute inflammation	0.35	0.000701358	Q6P4A8	0.999719	PLBL1_HUMAN	75.0408	82.9234	PLBD1	FLJ22662	ENSG00000121316	Phospholipase B domain containing 1	12	14503661-14567883	Predicted intracellular proteins	Lipid degradation, Lipid metabolism	Hydrolase		Evidence at protein level	Evidence at protein level	Evidence at protein level	Evidence at protein level	Tissue enhanced	Detected in many		bone marrow: 288.7	Cell type enhanced	Detected in many		Extravillous trophoblasts: 187.7;Hofbauer cells: 105.6;Kupffer cells: 109.4;Macrophages: 116.3;monocytes: 192.8;Paneth cells: 105.9	Cancer enhanced	Detected in all		testis cancer: 113.6	Low region specificity	Detected in all			Group enriched	Detected in many	6	classical monocyte: 662.9;intermediate monocyte: 204.4;myeloid DC: 357.3;neutrophil: 443.8	Group enriched	Detected in all	135
Q6UX06	Q6UX06		Yes	darkolivegreen	Acute inflammation	0.31	1.93491e-07	Q6UX06	0.000399365	OLFM4_HUMAN	74.9826	90.581	OLFM4	GC1, GW112, OlfD	ENSG00000102837	Olfactomedin 4	13	53028813-53052057	Predicted secreted proteins	Cell adhesion			Evidence at protein level	Evidence at protein level	Evidence at protein level	Evidence at protein level	Tissue enhanced	Detected in many		intestine: 1307.0;pancreas: 677.1	Cell type enhanced	Detected in many		Ductal cells: 497.1;Exocrine glandular cells: 900.9;Intestinal goblet cells: 791.9;Pancreatic endocrine cells: 933.7;Paneth cells: 556.9;Undifferentiated cells: 2419.9;Urothelial cells: 1989.0	Group enriched	Detected in many	14	colorectal cancer: 711.4;pancreatic cancer: 594.7;stomach cancer: 724.0	Not detected	Not detected			Not detected in immune cells	Not detected			Not detected	Not detected
Q8N111	Q8N111		Yes	red	Neuronal damage	2.87	1.26376e-08	Q8N111	2.67665e-05	CEND_HUMAN	52.9777	76.9556	CEND1	BM88, FLJ90066	ENSG00000184524	Cell cycle exit and neuronal differentiation 1	11	787115-790113	Predicted membrane proteins	Differentiation			Evidence at protein level	Evidence at protein level	Evidence at protein level	Evidence at protein level	Tissue enriched	Detected in some	8	brain: 216.3	Cell type enhanced	Detected in some		Bipolar cells: 94.2;Excitatory neurons: 42.9;Horizontal cells: 75.7;Inhibitory neurons: 45.6;Rod photoreceptor cells: 25.5	Cancer enriched	Detected in many	13	glioma: 24.8	Low region specificity	Detected in all			Not detected in immune cells	Not detected			Not detected	Not detected
Q8NBJ4	Q8NBJ4		Yes	brown	Cell adhesion and pathogen attachment	1.91	2.51576e-15	Q8NBJ4	5.46423e-12	GOLM1_HUMAN	122.974	91.1368	GOLM1	bA379P1.3, C9orf155, FLJ23608, GOLPH2, GP73	ENSG00000135052	Golgi membrane protein 1	9	86026146-86100173	Plasma proteins, Predicted intracellular proteins				Evidence at protein level	Evidence at protein level	Evidence at protein level	Evidence at protein level	Tissue enhanced	Detected in all		stomach 1: 399.7	Cell type enhanced	Detected in many		Distal enterocytes: 362.8;Early spermatids: 339.0;Gastric mucus-secreting cells: 245.6;Ionocytes: 325.5;Late spermatids: 391.6;Pancreatic endocrine cells: 282.9;Paneth cells: 265.2;Undifferentiated cells: 245.6	Cancer enhanced	Detected in all		prostate cancer: 343.7	Low region specificity	Detected in all			Group enriched	Detected in many	4	basophil: 1.9;classical monocyte: 3.6;gdT-cell: 3.5;intermediate monocyte: 2.6;neutrophil: 4.2;non-classical monocyte: 4.2;plasmacytoid DC: 1.5	Low lineage specificity	Detected in many
Q92835		Q92835	No	paleturquoise	Actin	1.07	0.0610358	Q92835	0.999719	SHIP1_HUMAN	81.9277	43.6513	INPP5D	hp51CN, SHIP, SHIP1	ENSG00000168918	Inositol polyphosphate-5-phosphatase D	2	233059967-233207903	Enzymes, Metabolic proteins, Plasma proteins, Predicted intracellular proteins	Apoptosis, Immunity	Hydrolase		Evidence at protein level	Evidence at protein level	Evidence at protein level	Evidence at protein level	Tissue enhanced	Detected in many		intestine: 51.2;lymphoid tissue: 100.2	Cell type enhanced	Detected in many		B-cells: 94.5;dendritic cells: 95.8;Kupffer cells: 65.6;Microglial cells: 181.8;NK-cells: 193.6;T-cells: 60.6	Low cancer specificity	Detected in all			Low region specificity	Detected in all			Low immune cell specificity	Detected in all			Low lineage specificity	Detected in all
Q96AZ6	Q96AZ6	Q96AZ6	Yes	darkred	Anti-apoptosis	1.64	5.23107e-06	Q96AZ6	0.0103104	ISG20_HUMAN	113.049	77.3893	ISG20	CD25, HEM45	ENSG00000172183	Interferon stimulated exonuclease gene 20	15	88635670-88656483	Enzymes, Predicted intracellular proteins	Antiviral defense, Immunity, Innate immunity, rRNA processing	Exonuclease, Hydrolase, Nuclease, RNA-binding		Evidence at protein level	Evidence at transcript level	Evidence at protein level	Evidence at protein level	Tissue enhanced	Detected in many		lymphoid tissue: 190.5	Cell type enhanced	Detected in many		Langerhans cells: 500.2;Paneth cells: 476.1;Plasma cells: 663.4;Urothelial cells: 538.6	Low cancer specificity	Detected in all			Low region specificity	Detected in all			Low immune cell specificity	Detected in all			Low lineage specificity	Detected in all
Q99439	Q99439		Yes	paleturquoise	Actin	0.47	1.04479e-07	Q99439	0.00021742	CNN2_HUMAN	85.8101	79.8811	CNN2		ENSG00000064666	Calponin 2	19	1026586-1039068	Plasma proteins, Predicted intracellular proteins		Actin-binding, Calmodulin-binding		Evidence at protein level	Evidence at transcript level	Evidence at protein level	Evidence at protein level	Low tissue specificity	Detected in all			Cell type enhanced	Detected in many		Basal prostatic cells: 274.2	Low cancer specificity	Detected in all			Low region specificity	Detected in all			Low immune cell specificity	Detected in all			Low lineage specificity	Detected in all
Q99536	Q99536		Yes	darkolivegreen	Acute inflammation	0.62	8.46329e-09	Q99536	1.7976e-05	VAT1_HUMAN	82.6331	51.357	VAT1	FLJ20230, VATI	ENSG00000108828	Vesicle amine transport 1	17	43014607-43025123	Plasma proteins, Predicted intracellular proteins		Oxidoreductase		Evidence at protein level	Evidence at transcript level	Evidence at protein level	Evidence at protein level	Low tissue specificity	Detected in all			Cell type enhanced	Detected in all		Adipocytes: 133.2;Hofbauer cells: 146.4;Melanocytes: 122.7	Cancer enhanced	Detected in all		melanoma: 295.5	Low region specificity	Detected in all			Immune cell enriched	Detected in all	4	basophil: 104.0	Lineage enriched	Detected in all	5
Q9UBT2	Q9UBT2		No	darkgreen	Cellular response to cytokines	1.35	4.36619e-05	Q9UBT2	0.081604	SAE2_HUMAN	105.983	55.5664	UBA2	FLJ13058, HRIHFB2115, SAE2	ENSG00000126261	Ubiquitin like modifier activating enzyme 2	19	34428352-34471251	Metabolic proteins, Predicted intracellular proteins, Predicted membrane proteins	Ubl conjugation pathway	Transferase		Evidence at protein level	Evidence at protein level	Evidence at protein level	Evidence at protein level	Low tissue specificity	Detected in all			Cell type enhanced	Detected in all		Sertoli cells: 269.5	Low cancer specificity	Detected in all			Low region specificity	Detected in all			Low immune cell specificity	Detected in many			Low lineage specificity	Detected in all
Q9UKM9	Q9UKM9		Yes	darkgreen	Cellular response to cytokines	1.12	0.284741	Q9UKM9	0.999719	RALY_HUMAN	70.1489	40.4552	RALY	HNRPCL2, P542	ENSG00000125970	RALY heterogeneous nuclear ribonucleoprotein	20	33993646-34108308	Plasma proteins, Predicted intracellular proteins	mRNA processing, mRNA splicing, Transcription, Transcription regulation	Ribonucleoprotein, RNA-binding		Evidence at protein level	Evidence at protein level	Evidence at protein level	Evidence at protein level	Low tissue specificity	Detected in all			Low cell type specificity	Detected in all			Low cancer specificity	Detected in all			Low region specificity	Detected in all			Low immune cell specificity	Detected in all			Low lineage specificity	Detected in all
Q9Y275	Q9Y275		Yes	magenta	Endothelial activation	1.7	3.38696e-13	Q9Y275	7.34632e-10	TN13B_HUMAN	73.9925	48.7751	TNFSF13B	BAFF, BLYS, CD257, TALL-1, TALL1, THANK, TNFSF20	ENSG00000102524	TNF superfamily member 13b	13	108251240-108308484	Cancer-related genes, CD markers, FDA approved drug targets, Plasma proteins, Predicted intracellular proteins, Predicted membrane proteins, Predicted secreted proteins	Immunity	Cytokine	Cancer-related genes, FDA approved drug targets	Evidence at protein level	Evidence at protein level	Evidence at protein level	Evidence at protein level	Tissue enhanced	Detected in many		lymphoid tissue: 26.1	Cell type enhanced	Detected in many		Hofbauer cells: 87.5;Kupffer cells: 141.1;Langerhans cells: 246.7;Macrophages: 170.4;monocytes: 509.4	Low cancer specificity	Detected in all			Low region specificity	Detected in all			Immune cell enhanced	Detected in all		neutrophil: 505.4	Group enriched	Detected in all	11
Q9Y2S6		Q9Y2S6	Yes	paleturquoise	Actin	1.23	0.97409	Q9Y2S6	0.999719	TMA7_HUMAN	220.025	199.564	TMA7	CCDC72, HSPC016	ENSG00000232112	Translation machinery associated 7 homolog	3	48440257-48444208	Predicted intracellular proteins				Evidence at protein level	Evidence at transcript level	Evidence at protein level	Evidence at protein level	Low tissue specificity	Detected in all			Low cell type specificity	Detected in all			Low cancer specificity	Detected in all			Low region specificity	Detected in all			Low immune cell specificity	Detected in all			Low lineage specificity	Detected in all
[truncated: 275 more columns]
