# Supplementary material for: Deep Proteomics Network and Machine Learning Analysis of Human Cerebrospinal Fluid in Japanese Encephalitis Virus Infection
Source: J Proteome Res. 2023 May 23;22(6):1614–29. doi: 10.1021/acs.jproteome.2c00563 (PMC10246887; doi:10.1021/acs.jproteome.2c00563)
Supplement: Supplementary file 1 — pr2c00563_si_001.zip [file pr2c00563_si_001.zip › S2_Patient metadata.xlsx]

## Sheet: data
Order	Study	TMT batch	TMT channel	CSF sample date	Hospital	Category of infection	Aetiology	Diagnostic method	HIV	Age (yrs)	Sex	Days of illness	Ethnicity	Clinical presentation	Seizures	Comorbidities or drugs prior to hospital	Glasgow Coma Scale on admission	Blood WCC x10^6/mL	Blood CRP mg/L	Antibiotics before LP	CSF opening pressure in cm H20	CSF colour	CSF wcc x10^6 /L	CSF neutrophil %	CSF lymphocyte %	CSF RCC x10^6 /L	CSF total protein mg /dL	csf glucose mmol/L	Treatment	Outcome	Outcome Binary	Duration admission days
1	Pilot	11	126	2004-07-03	Mahosot	Virus	Japanese encephalitis virus	JEV RNA and JEV IgM detected in CSF. JEV IgM acute serum Negative and convalescent not done. Dengue PCR, IgM and NS1 Negative in CSF and serum.	No	10	Male	4	Lao loum	4 days illness. Fever, Headache, Vomitting, Irritable, Confusion, Drowsiness, Seizure and Neck stiffness	Yes	None reported	11	24	59.7		27	Clear	145	79	21	0	152	4.662	Ceftriaxone 2 days	Dead	1	1
2	Pilot	11	127N	2005-07-19	Mahosot	Virus	Japanese encephalitis virus	JEV RNA detected in CSF. JEV IgM acute serum Negative and convalescent not done. Dengue PCR, IgM and NS1 Negative in CSF and serum.	No	9	Female	7	Lao sung	7 days illness. Fever, Rigors, Headache, Vomitting, Anoerexia, Drowsiness, Seizure and Neck stiffness	Yes	None reported	15	23	104.2	Yes	27	Clear	105	86	14	0	22	4.107	Ceftriaxone 3 days and Docycycline 1 day	Dead	1	3
3	Pilot	11	127C	2008-07-04	Mahosot	Virus	Japanese encephalitis virus	JEV RNA detected in CSF. JEV IgM acute serum Negative and convalescent not done. Dengue PCR, IgM and NS1 Negative in CSF and serum.	No	10	Male	4	Lao loum	4 days illness. Fever, Headache, Drowsiness, Seizure and Neck stiffness	Yes	None reported	5	10.8	16.13	Yes	13	Clear	95	52.63	47.37	0	39	4.44	Ceftriaxone 14 days and Docycycline 7 days	Alive	0	41
4	Pilot	11	128N	2008-10-30	Mahosot	Virus	Japanese encephalitis virus	JEV RNA and JEV IgM detected in CSF. JEV IgM detected in acute and convalescent sample. Dengue PCR, IgM and NS1 Negative.	No	18	Male	4	Lao loum	4 days illness. Fever, Rigors, Headache, Myalgia, Anoerexia, Irritable, Confusion, Drowsiness	No	Smoker	11	9.8	43.25	No	19	Clear	215	37.21	62.79	0	57	2.997	Ceftriaxone 3 days and Gentamicin 3 days	Dead	1	2
5	Pilot	12	126	2008-12-03	Mahosot	Virus	Japanese encephalitis virus	JEV IgM detected in CSF, and confirmed by seroneutralisation as a four-fold increase in JEV, tested alongside Dengue and Zika.	No	16	Male	15	Lao loum	15 days illness. Fever, Rigors, Headache, Vomitting, Myalgia, Irritable, Confusion and Neck stiffness	No	Smoker	15	15.2	25.7	Yes	23	Clear	430	45	55	0	78	3.663	Ceftriaxone 7 days	Alive	0	11
6	Pilot	12	127N	2009-07-02	Mahosot	Virus	Japanese encephalitis virus	JEV IgM detected in CSF, and confirmed by seroneutralisation as a four-fold increase in JEV, tested alongside Dengue and Zika.	No	16	Female	5	Lao loum	5 days illness. Fever, Headache, Vomitting, Anoerexia, Irritable, Confusion, Drowsiness, Seizure and Neck stiffness	Yes	None reported	10	11	38.67	Yes	25	Clear	190	82	18	0	30	1.6095	Ceftriaxone 14 days	Alive	0	13
7	Pilot	12	127C	2009-07-12	Mahosot	Virus	Japanese encephalitis virus	JEV IgM detected in CSF, and confirmed by seroneutralisation as a four-fold increase in JEV, tested alongside Dengue and Zika.	No	6	Male	4	Lao loum	4 days illness. Fever, Headache, Vomitting, , Anoerexia, Seizure and Neck stiffness	No	None reported	12	12.81	96.9	No	18.5	Clear	275	29	71	0	17	2.442	Ceftriaxone and Docycycline (days not reported)	Alive	0
8	Pilot	12	128N	2012-01-29	Mahosot	Virus	Japanese encephalitis virus	JEV IgM detected in CSF, and confirmed by seroneutralisation as a four-fold increase in JEV, tested alongside Dengue and Zika.	No	30	Male	20	Lao loum	20 days illness. Fever, Rigors, Headache, Vomitting, , Anoerexia, Confusion, Drowsiness and Neck stiffness	No	None reported	15		96.9		17	Clear	340	17.65	82.35	0	88	1.9425	Ceftriaxone and Docycycline (days not reported)	Alive	0
9	Pilot	13	128C	2009-08-23	Mahosot	Rickettsia	Orientia tsutsugamushi	Orientia Tsutsugamushi DNa detected in CSF and serum. AdditioNally, Leptospirosis hardjo 'probably' detected by serum MAT (i.e. titre >1:400 but no four-fold increase), Leptospirosis DNa not detected in CSF and serum and IFA Negative.	No	22	Female	6	Lao loum	6 days illness. Fever, headache, vomitting, myalgia, anoerexia, drowsiness, neck stiffness, diplopia, lymphadenopathy	No	None reported	15	13.6	131.31	Yes	25	Clear	60	67	33	0	210	3.441	Doxycycline 3 days	Alive	0	5
10	Pilot	13	129N	2009-09-24	Mahosot	Rickettsia	Orientia tsutsugamushi	Orientia Tsutsugamushi DNa detected in CSF and serum, and IFA Positive. Dengue IgM detected in acute and convalescent serum at reducing titre (semi-quantitative test), IgM not detected in CSF, NS1/ RNA not detected in CSF or serum.	No	16	Male	12	Lao loum	12 days illness. Fever, headache, arthralgia, myalgia, anoerexia, drowsiness, papilloedema	No	None reported	15	13.6	42.88	Yes	8	Clear	5	100	0	0	99	2.997	Doxycycline 7 days	Alive	0	8
11	Pilot	13	129C	2009-12-21	Mahosot	Fungi	Cryptococcus neoformans spp.	Cryptococcus antigen (LFA) Positive in CSF on two LPs with high opening pressure; Serum not done. CMV DNa dected in serum, Negative in csf.	No	24	Male	1	Lao loum	1 days illness. Fever, headache, vomitting, myalgia, rash, anoerexia, irritibility, neck stiffness, confusion	No	None reported	11	15	87.68	No	36	Turbid	225	100	0	18	558	2.553	Amphotericin 14 days, Ceftriaxone 14 days and Gentamicin 5 days	Alive	0	30
12	Pilot	13	130N	2010-06-14	Mahosot	Bacteria	Leptospirosis spp.	Leptospira hebdomadis detected by four-fold rise in serum MAT. CSF lepto PCR Negative, IFA Negative and blood pcr not done.	No	25	Male	7	Lao loum	7 days illness. Fever, shortness of breath, diarrhoea, myalgia, bilateral limb weakness (power 2/5 and absent reflexes), abdominal tenderness with 16cm hepatomegaly	No	Smoker	15	7	194.9	No	27	Clear	340	74	26	4	32	3.552	Ceftriaxone 14 days and Ofloxacin 7 days	Alive	0	17
13	Pilot	13	130C	2010-06-22	Mahosot	Virus	Dengue virus	Dengue RNA detected in serum, typed as Dengue 1, Flavivirus RNA detected in CSF and Dengue seroconversion in ELISA. NS1 not detected in CSF or serum.	No	20	Male	4	Lao loum	4 days illness. Fever, Rigors, Headache, Vomitting, Myalgia, Anoerexia, Irritable, Confusion, Drowsiness, Seizure and Neck stiffness	Yes	Alcohol excess	9		144.6	Yes	17	Yellow	15	33	67	0	160	5.4945	Ceftriaxone, Docycycline and Ciprofloxacin (days not reported)	Alive	0	10
14	Pilot	13	131N	2011-04-20	Mahosot	Virus	Cytomegalovirus	CMV DNa detected in CSF; Leptospirosis sp. (?coopenhageni or autumNalis) detected by serum MAT four-fold rise, IFA Negative.	No	22	Male	1	Lao loum	1 days illness. Fever, headache, vomitting, neck stiffness	No	None reported	15	10	26.1	No	19	Clear	245	59	41	0	65	3.2745	Ceftriaxone (days not reported)	Alive	0	11
15	Pilot	13	131C	2011-05-27	Mahosot	Virus	Enterovirus spp.	Enterovirus RNA detected in CSF	No	8	Male	2	Lao loum	2 days illness. Fever, Headache, Vomitting, Anoerexia,	No	None reported	15	16	4.78	Yes	12	Clear	60	25	75	0	24	2.8305	Ceftriaxone (days not reported)	Alive	0
16	Larger	1	127N	2015-08-25	Mahosot	Virus	Japanese encephalitis virus	JE Confirmed	No	7	Male	4	Lao loum	4 days illness. Fever, anorexia, drowsiness, headache, tachycardia and tachypnoea.	Yes	None reported	5	22.5		Yes	16	Clear	65	0	100	0	66	1.88	Chloramphenicol 10 days, Ceftazidime 11 days, Doxycycline 7 days, Ciprofloxacin 4 days, Amikacin 14 days and Meropenem 15 days.	Alive (Severe sequelae, impairing function sufficient to make patient dependent)	0	20
17	Larger	1	127C	2012-05-28	Mahosot	Virus	Japanese encephalitis virus	JE Confirmed	No	6	Male	4	Lao unspecified	4 days illness. Fever, vomitting, anoerexia, confusion, seizures, neck stiffness, tachycardia, tachypnoea, inguinal lymphadenopathy.	Yes	None reported	9	20		Yes	16	Clear	65	100	0	0	87	5.994	Ceftriaxone days not reported.	Alive	0	14
18	Larger	1	128N	2012-12-04	Friendship	Virus	Japanese encephalitis virus	JE Confirmed	No	30	Male	3	Lao unspecified	3 days illness. Fever.	No	None reported	11	138		Yes		Clear	960	93.23	6.77	0	16	1.8315
19	Larger	1	128C	2015-08-02	Friendship	Virus	Japanese encephalitis virus	JE Confirmed	No	40	Male	3	Lao unspecified	3 days illness. Fever, rigors, headache, vomitting, arthralgia, myalgia, anoerexia, irritability, confusion, drowsiness, visual impairment, seizures, tachycardia, anaemia, hepatomegaly, neck stiffness.	Yes	None reported	13	10			17	Clear	420	72.62	27.38	0	95	2.997
20	Larger	1	129N	2013-08-01	Friendship	Virus	Japanese encephalitis virus	JE Confirmed	No	20	Male	7	Lao unspecified	7 days illness. Fever.	No	None reported						Clear	150	6.67	93.33	0	30	7.4925
21	Larger	1	129C	2015-08-10	Mahosot	Virus	Japanese encephalitis virus	JE Confirmed	No	32	Male	5	Lao sung	5 days illness. Fever, rigors, abdominal pain, myalgia, drowsiness, headache, vertigo, tachypnoea and meningism.	No	None reported	14	5.8		Yes	22	Clear	230	15.22	84.78	0	68	3.27	Ceftriaxone 8 days.	Alive (Moderate sequelae mildly affecting function, probably compatible with independent living)	0	7
22	Larger	1	130N	2011-06-18	Mahosot	Virus	Japanese encephalitis virus	JE Confirmed	No	24	Male	3	Lao loum	3 days illness. Fever, rigors, headache, vomitting, anoerexia, irritability, confusion, drowsiness, neck stiffness and tachypnoea.	No	Alcohol excess	10	14	48.29	Yes	24.5	Turbid	785	5.1	94.9	0	60	8.8245	Ceftriaxone 14 days and Gentamicin 4 days.	Alive	0	13
23	Larger	1	130C	2011-06-27	Mahosot	Virus	Japanese encephalitis virus	JE Confirmed	No	7	Male	3	Lao loum	3 days illness. Fever, rigors, headache, cough, vomitting, rash, anoerexia, irritability, confusion, drowsiness, seizures, limb weakness, tachycardia and tachypnoea.	Yes	None reported	12	22	46.7	No	40	Clear	160	34	66	0	56	4.0515	Ampicillin, Gentamicin and Doxycycline days not reported.
24	Larger	1	131N	2015-06-19	Mahosot	Virus	Japanese encephalitis virus	JE Confirmed	No	15	Male	7	Lao loum	7 days illness. Fever, vomitting, drowsiness, headache, weakness and tachypnoea.	Yes	None reported	3	7.55		No	25	Turbid	245	40.82	59.18	0	35	7.27	Ceftriaxone 10 days, Gentamicin 2 days and 4FDC.	Alive (Severe sequelae, impairing function sufficient to make patient dependent)	0	10
25	Larger	1	131C	2015-09-15	Mahosot	Virus	Japanese encephalitis virus	JE Confirmed	No	16	Male	5	Lao loum	5 days illness. Fever, sore throat, ear pain, jaundice, myalgia, arthralgia, drowsiness, headache, vertigo, dysphasia, weakness, photophobia, bradycardia, tachypnoea and meningism.	No	None reported	8	5.09			20	Clear	200	0	100	0	88	4.16	Ceftriaxone 11 days and 4FDC.	Alive (Moderate sequelae mildly affecting function, probably compatible with independent living)	0	17
26	Larger	1	132N	2009-08-01	Friendship	Virus	Japanese encephalitis virus	JE Confirmed	No	16	Male	4	Lao loum	4 days illness. Fever, rigors, headache, vomitting, myalgia, irritability, confusion, drowsiness, seizures, neck stiffness.	Yes	Smoker and previous history of tuberculosis	7	4.4		Yes	19.5	Clear	30	0	100	0			Ceftriaxone days not reported	Died	1	1
27	Larger	1	132C	2013-06-28	Mahosot	Virus	Japanese encephalitis virus	JE Confirmed	No	3	Male	3	Lao loum	3 days illness. Fever, headache, diarrhoea, vomitting, drowsiness, seizures, neck stiffness, tachycardia, hypotension, tachypnoea.	Yes	None reported	12	19.36		No	25	Turbid	0	0	0	0	54	5.328	Ceftriaxone 9 days.	Alive	0	14
28	Larger	1	133N	2014-08-24	Friendship	Virus	Japanese encephalitis virus	JE Confirmed	No	17	Female	5	Lao unspecified	5 days illness. Fever, headache, vomitting, myalgia, irritability, confusion, drowsiness, hypotension, neck stiffness.	No	None reported	14	14		Yes		Clear	290	22.41	77.59	0	34	3.4965
29	Larger	1	133C	2014-03-07	Child	Virus	Japanese encephalitis virus	JE Confirmed	No	9	Female	2	Lao unspecified	2 days illness. Fever.	No	None reported					28	Turbid	20	100	0	0		6.216
30	Larger	1	134N	2012-07-18	Mahosot	Virus	Japanese encephalitis virus	JE Confirmed	No	55	Male	4	Lao sung	4 days illness. Fever, headache, shortness of breath, cough, myalgia, anoerexia, irritability, confusion, drowsiness, neck stiffness, visual impairment, neck stiffness, tachycardia.	No	None reported	4			Yes	19	Clear	135	0	100	0			Ceftriaxone and 4FDC days not reported.	Taken home/Probable death	1
31	Larger	2	127N	2013-07-17	Mahosot	Virus	Japanese encephalitis virus	JE Confirmed	No	2	Female	6	Lao sung	6 days illness. Fever, rigors, headache, irritability, confusion, seizures, neck stiffness, tachycardia, Hypotension, hypotension, tachypnoea.	Yes	None reported		7		Yes	38	Clear	15	0	100	0	66	3.774	Ceftriaxone 8 days.	Died	1	11
32	Larger	2	127C	2012-07-31	Mahosot	Virus	Japanese encephalitis virus	JE Confirmed	No	17	Male	4	Lao sung	4 days illness. Fever, rigors, headache, vomitting, arthralgia, myalgia, anoerexia, irritability, confusion, drowsiness, neck stiffness.	No	None reported	12	17		No	32.5	Clear	55	45.45	54.55	0	44	3.3855	Ceftriaxone days not reported.	Alive	0
33	Larger	2	128N	2014-03-18	Mahosot	Virus	Japanese encephalitis virus	JE Confirmed	No	18	Female	1	Lao sung	1 days illness. Fever, diarrhoea, myalgia, anoerexia, irritability, confusion, drowsiness, visual impairment, neck stiffness, limb weakness.	No	None reported				Yes	24	Turbid	55	45.45	54.55	0	78	2.3865	Ceftriaxone 5 days and Gentamicin 3 days.	Alive	0
34	Larger	2	128C	2013-08-09	Mahosot	Virus	Japanese encephalitis virus	JE Confirmed	No	25	Female	4	Lao loum	4 days illness. Fever, headache, vomitting, seizures, neck stiffness, tachypnoea.	Yes	None reported	8	7.84			23	Turbid	55	18.18	81.82	0	65	1.221	Ceftriaxone 14 days.	Alive	0
35	Larger	2	129N	2014-06-18	Mahosot	Virus	Japanese encephalitis virus	JE Confirmed	No	20	Female	6	Lao loum	6 days illness. Fever, headache, anoerexia, confusion, drowsiness, neck stiffness, limb weakness, tachypnoea.	No	None reported	13	4.46			25	Clear	40	12.5	87.5		38	2.1645	Ceftriaxone 7 days.	Alive	0
36	Larger	2	129C	2012-07-28	Friendship	Virus	Japanese encephalitis virus	JE Confirmed	No	20	Male	5	Lao unspecified	5 days illness. Fever, rigors, headache, shortness of breath, cough, vomitting, myalgia, confusion, drowsiness, seizures, limb weakness, hypotension, eschar, neck stiffness.	Yes	None reported		11.3		Yes		Turbid	215	9.3	90.7	0	43	3.2745
37	Larger	2	130N	2009-08-19	LNT	Virus	Japanese encephalitis virus	JE Confirmed	No	11	Male	6	Lao loum	6 days illness. Fever, headache, vomitting, anoerexia, confusion, drowsiness, seizures, tachycardia, tachypnoea, lymphadenopathy (axillary), neck stiffness.	Yes	Diabetes mellitus	11	1.2		Yes			10	9.3	100	0		3.2745	Ceftriaxone days not reported
38	Larger	2	130C	2014-07-21	Mahosot	Virus	Japanese encephalitis virus	JE Confirmed	No	74	Female	3	Lao unspecified	3 days illness. Fever, rigors, headache, shortness of breath, arthralgia, myalgia, irritability, confusion, neck stiffness, tachycardia, tachypnoea, anaemia.	No	None reported	11	8.52		Yes	18		10	100	0	0	77	4.329
39	Larger	2	131N	2012-07-01	Friendship	Virus	Japanese encephalitis virus	JE Confirmed	No	15	Female	4	Lao loum	4 days illness. Fever, headache, hearing loss, vomitting, myalgia, anoerexia, confusion, drowsiness, limb weakness, tachycardia, tachypnoea, anaemia, lymphadenopathy, neck stiffness.	No	None reported		18		Yes		Clear	195	12.82	87.18	0	34	4.773
40	Larger	2	131C	2011-07-28	Friendship	Virus	Japanese encephalitis virus	JE Confirmed	No	10	Male	7	Lao unspecified	7 days illness. Fever, rigors, headache, vomitting, anoerexia, irritability, confusion, drowsiness, neck stiffness.	No	None reported	13	16.2		No		Clear	265	100	0	0	110	4.107
41	Larger	2	132N	2012-07-27	Friendship	Virus	Japanese encephalitis virus	JE Confirmed	No	22	Male	4	Lao sung	4 days illness. Fever, headache, vomitting, irritability, confusion, drowsiness, tachycardia, neck stiffness.	No	Alcohol excess	15	10		Yes	26	Clear	285	31.58	68.42	0	168	5.328
42	Larger	2	132C	2012-07-15	Friendship	Virus	Japanese encephalitis virus	JE Confirmed	No	23	Male	5	Lao sung	5 days illness. Fever, rigors, headache, icterus, cough, vomitting, anoerexia, irritability, confusion, drowsiness, seizures, anaemia, icterus, splenomegaly, neck stiffness.	Yes	Alcohol excess	3	7			30	Red	60	16.67	83.33	0	300	2.6085
43	Larger	2	133N	2015-07-05	Friendship	Virus	Japanese encephalitis virus	JE Confirmed	No	65	Female	5	Lao loum	5 days illness. Fever, rigors, headache, arthralgia, myalgia, anoerexia, limb weakness, anaemia, neck stiffness.	No	Steroid use	15	14.9		Yes	29	Clear	935	1.6	98.4	0
44	Larger	2	133C	2013-07-03	Friendship	Virus	Japanese encephalitis virus	JE Confirmed	No	18	Female	6	Lao loum	6 days illness. Fever, rigors, headache, myalgia, irritability, confusion, tachycardia, tachypnoea, neck stiffness.	No	Alcohol excess	15	12.9		Yes	40	Clear	50	0	100	0	100	8.325
45	Larger	2	134N	2007-07-31	Mahosot	Virus	Japanese encephalitis virus	JE Confirmed	No	17	Female	3	Lao sung	3 days illness. Fever, rigors, headache, vomitting, anoerexia, irritability, confusion, drowsiness, neck stiffness and tachycardia.	No	None reported	13	5.1	102.28	Yes	23.5	Turbid	60	100	0	275	51	5.9385	Ceftriaxone and Gentamicin days not reported.	Alive	0	20
46	Larger	3	127N	2015-06-24	Mahosot	Virus	Japanese encephalitis virus	JE Confirmed	No	17	Female	4	Lao loum	4 days illness. Fever, rigors, anorexia, drowsiness, headache, vertigo, weakness and meningism.	No	None reported	9	8.38		No	15	Clear	135	3.7	96.3	0	41	3.6	Ceftriaxone 14 days and 4FDC.	Alive (Moderate sequelae mildly affecting function, probably compatible with independent living)	0	16
47	Larger	3	127C	2010-08-09	Mahosot	Virus	Japanese encephalitis virus	JE Confirmed	No	26	Male	3	Lao loum	3 days illness. Fever, headache, vomitting, irritability, confusion, drowsiness, neck stiffness, limb weakness and tachypnoea.	No	None reported	13	12	75.26	Yes	23	Clear	150	40	60	0	114	2.886	Ceftriaxone days not reported.	Alive	0	12
48	Larger	3	128N	2012-05-16	Mahosot	Virus	Japanese encephalitis virus	JE Confirmed	No	12	Male	14	Lao sung	3 days illness. Fever, headache, shortness of breath, drowsiness, seizures, limb weakness, tachycardia, tachypnoea, anaemia, right limb weakness, inguinal lymphadenopathy.	Yes	None reported	8	20		Yes	18	Clear	10	100	0	340	102	8.325	Ceftriaxone and Doxycycline days not reported.	Died	1	26
49	Larger	3	128C	2016-06-27	Mahosot	Virus	Japanese encephalitis virus	JE Confirmed	No	14	Male	3	Lao loum	3 days illness. Fever, sore throat, anorexia, drowsiness, headache, dysphasia, tachycardia, tachypnoea, meningism and jaw dystonia.	No	None reported	13	14		Yes	24	Clear	205	4.88	95.12	0	60	3.49	Ceftriaxone 14 days and Doxycycline 6 days.	Alive (Moderate sequelae mildly affecting function, probably compatible with independent living)	0	15
50	Larger	3	129N	2016-07-13	Mahosot	Virus	Japanese encephalitis virus	JE Confirmed	No	37	Female	2	Lao loum	2 days illness. Fever, vomitting, headache, dysphasia and meningism.	No	None reported	5	17.76		Yes	23	Clear	0	0	0	0	48	3.66	Ceftriaxone 14 days and Doxycycline 7 days.	Alive (Severe sequelae, impairing function sufficient to make patient dependent)	0	13
51	Larger	3	129C	2016-07-11	Mahosot	Virus	Japanese encephalitis virus	JE Confirmed	No	13	Male	4	Lao theung	4 days illness. Fever, vomitting, headache, vertigo, agitation, dysphasia, visual loss, oral thrush, tachypnoea and meningism.	Yes	None reported	12	7.46		Yes	29	Clear	65	23.08	76.92	0	30	5.27	Ceftriaxone 12 days and Doxycycline 5 days.	Alive (Full recovery)	0	14
52	Larger	3	130N	2017-06-23	Mahosot	Virus	Japanese encephalitis virus	JE Confirmed	No	35	Male	4	Lao loum	4 days illness. Fever, headache, vertigo, bradycardia, hypoxic, tachypnoea and meningism.	Yes	Smoker	10	9.23		Yes	22	Clear	145	10.34	89.66	385	78	3.16	Ceftriaxone 14 days, Amikacin 7 days and Doxycyline 7 days.	Alive (Severe sequelae, impairing function sufficient to make patient dependent)	0	21
53	Larger	3	130C	2017-06-07	Mahosot	Virus	Japanese encephalitis virus	JE Confirmed	No	13	Male	3	Lao loum	3 days illness. Fever, cough, sore throat, vomitting, headache, vertigo, tachycardia, tachypnoea and meningism.	No	None reported	5	15.06		Yes	36	Clear	120	25	75	0	55	4.16	Ceftriaxone 14 days, Acyclovir 3 days, Doxycycline 5 days and Chloramphenicol 10 days.	Alive (Moderate sequelae mildly affecting function, probably compatible with independent living)	0	29
54	Larger	3	131N	2006-02-12	Mahosot	Virus	Japanese encephalitis virus	JE Confirmed	No	22	Male	4	Lao loum	4 days illness. Fever, headache, anoerexia, irritability, confusion, drowsiness, seizures, neck stiffness , tachycardia and hepatomegaly 12 cm.	Yes	Alcohol excess	7	13	23.07	No	12	Clear	315	27	73	295	120	3.6075	Gentamicin 4 days and Ceftriaxone 4 days.	Taken home/Probable death	1	4
55	Larger	3	131C		Mahosot	Virus	Japanese encephalitis virus	JE Confirmed	No	13	Male	6	Lao unspecified	7 days illness. Fever.	No	None reported	5	19		Yes	12	Clear	30	0	100	0	78	1.998
56	Larger	3	132N	2014-08-04	Friendship	Virus	Japanese encephalitis virus	JE Confirmed	No	33	Female	7	Lao unspecified	7 days illness. Fever.	No	None reported	5	10.97			16	Turbid	5	1700	0	0	84	2.9415
57	Larger	3	132C	2009-10-16	Mahosot	Virus	Japanese encephalitis virus	JE Confirmed	No	11	Female	4	Lao sung	4 days illness. Fever, vomitting, anoerexia, irritability, confusion, drowsiness, seizures, neck stiffness, tachycardia, hypotension and tachypnoea.	Yes	None reported	12		14.3	Yes	17	Turbid	50	10	90	0	16	4.551	Ceftriaxone days not reported.
58	Larger	3	133N	2015-07-29	Mahosot	Virus	Japanese encephalitis virus	JE Confirmed	No	51	Male	3	Lao sung	3 days illness. Fever, rigors, cough, sore throat, anorexia, vomitting, myalgia, drowsiness, headache, agitation, hallucination, dysphasia and meningism.	No	None reported	11	4.24		Yes	24	Clear	35	0	100	0	108	4.66	Ceftriaxone 14 days and 4FDC.	Alive (Moderate sequelae mildly affecting function, probably compatible with independent living)	0	15
59	Larger	3	133C	2012-06-19	Mahosot	Virus	Japanese encephalitis virus	JE Confirmed	No	7	Male	7	Lao loum	7 days illness. Fever, rigors, headache, icterus, vomitting, myalgia, anoerexia, neck stiffness, tachycardia, tachypnoea, anaemia, hepatomegaly 2 cm.	No	None reported	15	11		No	25	Clear	105	14.29	85.71	30	165	4.4955	Ceftriaxone and 4FDC days not reported.	Alive	0
60	Larger	3	134N	2010-08-10	Mahosot	Virus	Japanese encephalitis virus	JE Confirmed	No	10	Male	4	Lao loum	4 days illness. Fever, headache, hearing loss, anoerexia, irritability, confusion, drowsiness, visual impairment, seizures, neck stiffness, limb weakness, hypotension and tachypnoea.	Yes	None reported	6		27.87	Yes	15.5		10	0	100	880	130	9.99	Ceftriaxone days not reported.	Died	1	4
61	Larger	4	127N	2010-07-20	Mahosot	Virus	Japanese encephalitis virus	JE Confirmed	No	16	Male	5	Lao sung	5 days illness. Fever, headache, vomitting, drowsiness, confusion, neck stiffness, anaemia and abdominal tenderness.	No	None reported	13	18	11.84	Yes	20	Clear	170	32.35	67.65	0	24	3.996	Ceftriaxone and Gentamicin days not reported.
62	Larger	4	127C	2010-05-06	Mahosot	Virus	Japanese encephalitis virus	JE Confirmed	No	23	Male	5	Lao loum	5 days illness. Fever, headache, vomitting, drowsiness, confusion, neck stiffness, tachycardia and tachypnoea.	No	None reported	14		24.36	Yes	21	Clear	90	56	44	0	41	1.1655	Ceftriaxone and Doxycycline days not reported.	Alive	0	17
63	Larger	4	128N	2014-07-18	Child	Virus	Japanese encephalitis virus	JE Confirmed	No	5	Male	4	Lao unspecified	4 days illness. Fever.	No	None reported					19	Clear	95	89.47	10.53	0	60	2.22
64	Larger	4	128C	2013-08-29	Child	Virus	Japanese encephalitis virus	JE Confirmed	No	8	Female	4	Lao unspecified	4 days illness. Fever, headache, vomitting, anoerexia, confusion, drowsiness, seizures, hypotension, tachypnoea, anaemia.	Yes	None reported	11	23		Yes		Turbid	25	0	100	0	103	3.552
65	Larger	4	129N	2013-06-08	Mahosot	Virus	Japanese encephalitis virus	JE Confirmed	No	5	Male	5	Lao sung	5 days illness. Fever, headache, vomitting, neck stiffness, limb weakness, tachypnoea.	No	None reported	6	11.27		Yes	22	Clear	210	26.19	73.81	0	30	6.3825	Ceftriaxone 9 days and Gentamicin 6 days.	Alive	0	17
66	Larger	4	129C	2016-06-15	MIL	Virus	Japanese encephalitis virus	JE Confirmed	No	21	Female	5	Lao loum	5 days illness. Fever, headache, icterus, myalgia, seizures, limb weakness, tachypnoea, anaemia, icterus, splenomegaly, neck stiffness.	Yes	None reported	6	13.9		Yes		Turbid	40	12.5	87.5	0	165	3.7185
67	Larger	4	130N	2015-08-02	Mahosot	Virus	Japanese encephalitis virus	JE Confirmed	No	58	Male	2	Lao sung	2 days illness. Fever, anorexia, headache, vertigo, agitation, bradycardia and tachypnoea.	No	None reported	15	16			26	Clear	75	33.33	66.67	0	110	4.0515	Ceftriaxone, Doxycycline and Albendazole days not reported.	Alive (Full recovery)	0	11
68	Larger	4	130C	2013-06-20	Mahosot	Virus	Japanese encephalitis virus	JE Confirmed	No	8	Female	4	Lao unspecified	4 days illness. Fever, headache, vomitting, drowsiness, seizures, neck stiffness, limb weakness, tachycardia, tachypnoea.	Yes	None reported	11	12.03		Yes	36	Clear	45	22.22	77.78	0	198	2.4975	Ceftriaxone 10 days.	Alive	0	15
69	Larger	4	131N	2016-07-26	Mahosot	Virus	Japanese encephalitis virus	JE Confirmed	No	5	Female	13	Lao loum	13 days illness. Fever, anorexia, vomitting, arthralgia, drowsiness, headache, agitation, dysphasia, weakness, weight loss, night sweats, tachycardia, oral thrush, hypotensive and meningism.	No	None reported	13	8.59		Yes	16	Clear	35	14.29	85.71	0	52	4.77	Ceftriaxone 5 days.	Alive (Severe sequelae, impairing function sufficient to make patient dependent)	0	21
70	Larger	4	131C	2015-07-05	Friendship	Virus	Japanese encephalitis virus	JE Confirmed	No	19	Male	5	Lao unspecified	5 days illness. Fever, headache, vomitting, myalgia, irritability, confusion, drowsiness, seizures.	Yes	Alcohol excess	11	19		Yes		Clear	315	77.78	22.22	0	38	3.3855
71	Larger	4	132N	2014-07-24	Mahosot	Virus	Japanese encephalitis virus	JE Confirmed	No	46	Male	13	Lao loum	13 days illness. Fever, headache3, irritability, confusion, drowsiness, neck stiffness, tachycardia, hypotension, tachypnoea, abdominal tenderness.	No	Alcohol excess and smoker	14	5.74		Yes	13	Clear	25	0	100	0	37	3.885	Ceftriaxone and Doxycycline days not reported.
72	Larger	4	132C	2017-06-29	Mahosot	Virus	Japanese encephalitis virus	JE Confirmed	No	6	Female	4	Lao unspecified	4 days illness. Fever, shortness of breath, sore throat, headache, dysphasia and hypotensive.	Yes	None reported	15	20.15		Yes	24.5	Clear	225	44.44	55.56	0	22	1.94	Ceftriaxone 10 days.	Alive (Full recovery)	0	7
73	Larger	4	133N	2015-09-18	Mahosot	Virus	Japanese encephalitis virus	JE Confirmed	No	32	Male	7	Lao sung	7 days illness. Fever, vomitting, diarrhoea, myalgia, arthralgia, headache, vertigo, dysphasia, weakness and meningism.	Yes	None reported	8	5.88		Yes	22	Clear	110	36.36	63.64	65	39	2.83	Ceftriaxone 8 days and Doxycycline 7 days.	Alive (Full recovery)	0	11
74	Larger	4	133C	2011-07-21	Mahosot	Virus	Japanese encephalitis virus	JE Confirmed	No	16	Female	2	Lao loum	2 days illness. Fever, headache, vomitting, anoerexia, irritability, confusion, drowsiness, neck stiffness, tachycardia, tachypnoea and anaemia.	No	None reported	9	14	66.7	No	34	Turbid	640	48.44	51.56	0	126	5.328	Ceftriaxone and Doxycycline days not reported.
75	Larger	4	134N	2009-08-01	UX	Virus	Japanese encephalitis virus	JE Confirmed	No	12	Female	1	Lao loum	1 days illness. Fever, headache, vomitting, irritability, confusion, seizures, tachycardia, tachypnoea.	Yes	None reported	7	13.3											Ceftriaxone days not reported
76	Larger	5	127N	2016-02-29	Mahosot	Bacteria	Staphylococcus aureus	S. aureus CSF and BC	No	54	Male	11	Lao theung	11 days illness. Fever, shortness of breath, cough, anorexia, myalgia, arthralgia, drowsiness, vertigo, tachycardia, tachypnoea and meningism.	No	Smoker	8	53.77		Yes	17	Turbid	1600	100	0	0	924	12.59	Ceftriaxone 3 days.			3
77	Larger	5	127C	2008-02-27	Mahosot	Bacteria	Escherichia coli	E Coli grown in BC. No growth in CSF.	No	62	Female	0	Lao loum	1 days illness. Fever, headache, vomitting, irritability and confusion.	No	Diabetes mellitus	13	17.1	8.03		9.5	Yellow	285	39	61	55	99	7.659	Ceftriaxone 11 days.	Alive	0	24
78	Larger	5	128N	2016-05-12	Mahosot	Bacteria	Haemophilus influenza	PCR for H. influenzae is positive in CSF. CSF BC no growth	No	9	Male	2	Lao loum	2 days illness. Fever, vomitting, myalgia, headache, vertigo, tachycardia, tachypnoea and meningism.	No	None reported	13	29.28		Yes	9.5	Clear	30	0	0	0	90	3.88	Ceftriaxone 14 days and Co-trimoxazole 12 days.	Alive (Full recovery)	0	9
79	Larger	5	128C	2008-05-19	Mahosot	Bacteria	Escherichia coli	E Coli grown in BC and CSF.	No	0.08	Male	2	Lao sung	2 days illness. Fever, shortness of breath, vomitting, irritability, neck stiffness, tachycardia, tachypnoea, anaemia, hepatomegaly 1cm and abdominal tenderness.	No	None reported	15	3.2	191.62	No	21	Turbid	95	95	5	255	294	0.4995	Ceftriaxone 2 days and Gentamicin 2 days.	Died	1	2
80	Larger	5	129N	2005-11-12	Mahosot	Bacteria	Klebsiella pneumoniae	Klebsiella pneumoniae grown in CSF and BC	No	55	Female	14	Lao loum	14 days illness. Fever, anoerexia, irritability, confusion, seizures, neck stiffness, earache, tachycardia and tachypnoea.	Yes	None reported	7	10.5	196.97	Yes	41	Turbid				0	162	11.766	Ceftriaxone 1 day.	Died	1	31
81	Larger	5	129C	2011-06-03	Mahosot	Bacteria	Klebsiella pneumoniae	Klebsiella pneumoniae grown in CSF and BC	No	48	Male	3	Lao loum	3 days illness. Fever, rigors, headache, vomitting, anoerexia, irritability, confusion, drowsiness, seizures, neck stiffness, limb weakness, tachycardia, tachypnoea, anaemia and abdominal tenderness.	Yes	Diabetes mellitus and smoker	12	66	181.37	No	31	Yellow	1495	82.61	17.39	0	168	5.55	Ceftriaxone 10 days and Doxycycline 9 days Ciprofloxacin 6 days.	Died	1	9
82	Larger	5	130N	2010-05-08	Mahosot	Bacteria	Leptospirosis spp.	Leptospira DNA detected in CSF and buffy coat. MAT probably positive (<4-fold rise) typed as L. canicola	No	50	Female	2	Lao loum	2 days illness. Fever, headache, vomitting, anoerexia, confusion, drowsiness, neck stiffness, tachycardia, tachypnoea and anaemia.	No	Diabetes mellitus	8	16	31.62	No	35	Red	375	100	0	5475	120	12.3765	Ceftriaxone 14 days.	Alive	0	16
83	Larger	5	130C	2014-08-20	Mahosot	Bacteria	Klebsiella pneumoniae	K.pneumoniae grown in CSF	No	42	Male	2	Lao loum	2 days illness. Fever, rigors, shortness of breath, haemoptysis, cough, jaundice, abdominal pain, drowsiness, headache, vertigo, agitation and hypoxic.	No	None reported	3	7		No	40	Turbid	9920	97.28	2.72	2560	300	0.138195	Ceftriaxone 3 days and Gentamicin 3 days.	Alive (Severe sequelae, impairing function sufficient to make patient dependent)	0	2
84	Larger	5	131N	2015-09-29	Mahosot	Bacteria	Neisseria meningitidis	N. mening DNA CSF. No growth in BC or CSF culture.	No	0.47	Male	7	Lao sung	7 days illness. Fever, anorexia, diarrhoea, drowsiness, agitation, weakness, tachycardia and hypoxic.	Yes	None reported	11	28.17		Yes	10	Turbid	670	88.81	11.19	0	55	3.6	Ceftriaxone 21 days, Ciprofloxacin 3 days and Co-trimoxazole 6 days.	Alive (Moderate sequelae mildly affecting function, probably compatible with independent living)	0	16
85	Larger	5	131C	2011-04-21	Mahosot	Bacteria	Leptospirosis spp.	Leptospira mwalok detected by MAT. DNA not detected in CSF or buffy coat.	No	72	Male	5	Lao loum	5 days illness. Fever, rigors, headache, jaundice, dysuria, shortness of breath, irritability, drowsiness, tachycardia, tachypnoea, anaemia, icterus, bilateral crepitations and abdominal tenderness.	No	Alcohol excess and smoker	15	4	162.31	Yes	22	Clear	0	0	0	135	17	4.44	Ceftriaxone and Azithromycin days not reported.
86	Larger	5	132N	2017-11-10	Mahosot	Bacteria	Neisseria meningitidis	Neiserria menigitidis grew in CSF and blood. PCR for Neiserria menigitidis was positive in CSF	No	60	Female	1	Lao unspecified	1 days illness. Fever, shortness of breath, cough, sore throat, anorexia, drowsiness, headache, vertigo, dysphasia, bradycardia, tachypnoea and meningism.	No	Smoker	12	18.24		No	15	Turbid	3100	97.1	2.9	105	60	2.66	Ceftriaxone 13 days.	Alive (Moderate sequelae mildly affecting function, probably compatible with independent living)	0	12
87	Larger	5	132C	2016-05-27	Mahosot	Bacteria	Neisseria meningitidis	N. mening DNA CSF. CSF and BC not done.	No	10	Female	2	Lao sung	2 days illness. Fever, sore throat, anorexia, vomitting, purpuric rash, drowsiness, headache, vertigo, agitation, hypotensive, tachypnoea, meningism and vesicle on lip.	No	None reported	15	17.7		No	40	Turbid	500	95	5	0	588	3.3855	Ceftriaxone days not reported.			11
88	Larger	5	133N	2016-07-23	Mahosot	Bacteria	Streptococcus agalactiae	S. agalatiae grew in CSF and BC, and DNA detected in CSF	No	35	Male	2	Lao loum	2 days illness. Fever, anorexia, vomitting, myalgia, drowsiness, headache, vertigo and agitation.	No	None reported	15	12.78		No	25	Turbid	500	97	3	0	70	8.32	Ceftriaxone 14 days.	Alive (Full recovery)	0	7
89	Larger	5	133C	2015-03-02	Mahosot	Bacteria	Streptococcus agalactiae	Gram positive cocci in CSF but culture no growth, PCR positive for Streptococcus agalactiae	No	0.06	Male	1	Lao loum	1 days illness. Fever, shortness of breath, jaundice, anorexia, diarrhoea, drowsiness, agitation, tachycardia and bulging fontanelle.	No	None reported	3	1.97			16		6510	97.7	2.3				Cefotaxime and Cloxacillin days not reported.			4
90	Larger	5	134N	2016-11-11	Mahosot	Bacteria	Streptococcus agalactiae	S. agalatiae grew in CSF and BC, and DNA detected in CSF	No	24	Male	3	Lao loum	3 days illness. Fever, shortness of breath, vomitting, headache and weight loss.	No	None reported	15	9.8		No	40		500	90	10	0	52	1.665	Ceftriaxone 14 days and Azithromicin 4 days.	Alive (Full recovery)	0	7
91	Larger	6	127N	2007-02-20	Mahosot	Bacteria	Streptococcus pneumoniae	S. pneumoniae grown in CSF and BC, and DNA detected in CSF by hydrolysis probe RT-qPCR	No	17	Male	3	Lao loum	3 days illness. Fever, headache, anoerexia, drowsiness, confusion, limb weakness, tachycardia, hypotension, anaemia, icterus and hepatomegaly 12 cm.	No	Alcohol excess and smoker	3	8.4	201.84	Yes	9.5	Turbid	640	89	11		948	7.104	Ceftriaxone 4 days and Co-Amoxiclav 1 day.	Died	1	4
92	Larger	6	127C	2010-11-24	Mahosot	Bacteria	Streptococcus pneumoniae	S. pneumoniae detected in CSF by hydrolysis probe RT-qPCR. No growth in CSF or BC.	No	55	Male	2	Lao loum	2 days illness. Fever, rigors, shortness of breath, irritability, confusion, seizures and neck stiffness.	Yes	Alcohol excess	10	9	187.7	Yes	9.5	Turbid	4395	99	1	190	162	2.6085	Ceftriaxone 2 days and Gentamicin 2 days.	Taken home/Probable death	1	13
93	Larger	6	128N	2009-01-21	Mahosot	Bacteria	Streptococcus pneumoniae	S. pneumoniae grown in CSF and BC, and DNA detected in CSF by hydrolysis probe RT-qPCR	No	63	Male	3	Lao loum	3 days illness. Fever, headache, shortness of breath, cough, vomitting, diarrhoea, arthralgia, anoerexia, irritability, confusion, drowsiness, neck stiffness, limb weakness, tachycardia and tachypnoea.	No	Alcohol excess and smoker	10		208.87	Yes	27.5	Clear	40	88	12	760	79	2.331	Ceftriaxone days not reported.	Died	1
94	Larger	6	128C	2008-12-29	Mahosot	Bacteria	Streptococcus pneumoniae	S. pneumoniae grown in CSF but not BC, and DNA detected in CSF by hydrolysis probe RT-qPCR	No	21	Male	1	Lao loum	1 days illness. Fever, rigors, headache, irritability, confusion, drowsiness, neck stiffness, tachycardia and hypotension.	No	None reported	11		209.07	No	41	Turbid	5060	96	4	195	798	1.221	Ceftriaxone 14 days and Gentamicin 5 days.	Alive	0	14
95	Larger	6	129N	2014-09-25	Mahosot	Bacteria	Streptococcus pneumoniae	S. pneumo DNA CSF. BC and CSF culture no growth.	No	3	Male	7	Lao unspecified	7 days illness. Fever, rash, anoerexia, tachycardia, tachypnoea, inguinal lymphadenopathy.	No	Intravenous drug user	15	16.79		Yes	11.5	Turbid	1160	92.67	7.33	0	172	4.2735
96	Larger	6	129C	2009-02-26	Mahosot	Bacteria	Streptococcus pneumoniae	S. pneumoniae grown in CSF and BC, and DNA detected in CSF by hydrolysis probe RT-qPCR	No	26	Male	4	Lao loum	4 days illness. Fever, headache, jaundice, vomitting, irritability, drowsiness, neck stiffness, anaemia and icterus.	No	None reported	15	12	38.21	No	41	Turbid	165	61	39	0	384	3.219	Ceftriaxone 2 days and Doxycycline 2 days.	Died	1	2
97	Larger	6	130N	2010-04-16	Mahosot	Bacteria	Streptococcus suis	S. suis detected in CSF by hydrolysis probe RT-qPCR	No	65	Female	3	Lao loum	3 days illness. Fever, vomitting, neck stiffness and hypotension.	No	None reported	15	10.2	93.67	No	32	Turbid	3660	4	96	0	111	1.8315	Ceftriaxone 9 days and Gentamicin 3 days.	Alive	0	11
98	Larger	6	130C	2005-08-30	Mahosot	Bacteria	Salmonella group D	Salmonella Group D grown in CSF and BC	No	0.07	Female	5	Lao loum	5 days illness. Fever, shortness of breath, seizures, confusion, tachycardia, tachypnoea and anaemia.	Yes	None reported	12		144	Yes	11	Turbid	1000	100	0	0	708	0.777	Ceftriaxone days not reported.
99	Larger	6	131N	2016-08-09	Mahosot	Bacteria	Streptococcus suis	S. suis grew in CSF and BC, and DNA detected in CSF	No	26	Male	2	Lao loum	2 days illness. Fever, anorexia, abdominal pain, myalgia, drowsiness, headache, agitation, tachypnoea and meningism.	No	Smoker and intravenous drug user	6	14.75		No	20	Turbid	955	63.87	36.13	0	51	1.05	Ceftriaxone 14 days.	Alive (Moderate sequelae mildly affecting function, probably compatible with independent living)	0	24
100	Larger	6	131C	2014-11-13	Mahosot	Bacteria	Streptococcus suis	S. suis grown in BC and CSF, and DNA detected in CSF	No	48	Female	2	Lao loum	2 days illness. Fever, rigors, cough, sore throat, anorexia, abdominal pain, vomitting, arthralgia, purpuric rash, drowsiness, headache, vertigo and meningism.	Yes	None reported	10	10.57		No	17	Turbid	100	0	100	700	225	1.72	Ceftriaxone 14 days, Levofloxacin 1 day and Ciprofloxacin 7 days.	Alive (Severe sequelae, impairing function sufficient to make patient dependent)	0	12
101	Larger	6	132N	2017-07-26	Mahosot	Bacteria	Streptococcus suis	S. suis DNA CSF. No growth in BC or CSF culture.	No	28	Male	4	Lao loum	4 days illness. Fever, headache, vertigo, dysphasia, weight loss, hypotensive and meningism.	No	Intravenous drug user	12	12.64		Yes	25	Turbid	1000	75	25	0	83	1.6	Ceftriaxone 14 days.	Alive (Moderate sequelae mildly affecting function, probably compatible with independent living)	0	19
102	Larger	6	132C	2017-02-08	Mahosot	Bacteria	Streptococcus suis	S. suis grew in CSF and BC, and DNA detected in CSF	No	55	Male	2	Lao loum	2 days illness. Fever, headache and tachypnoea.	No	Smoker	15	14.66		Yes	25	Clear	145	0	100	0	36	2.442	Doxycycline 4 days and Ceftriaxone 14 days.	Alive (Full recovery)	0	17
103	Larger	6	133N	2017-10-17	Mahosot	Bacteria	Streptococcus suis	S. suis grew in CSF. PCR for Streptococcus suis is positive in CSF	No	44	Male	12	Lao loum	12 days illness. Fever, abdominal pain, diarrhoea, headache, hearing loss, abdominal tenderness, tachypnoea and meningism.	No	Alcohol excess and smoker	13	17.21		No	11	Clear	180	97.22	2.78	0	78	2.6	Ceftriaxone 14 days.	Alive (Minor sequelae with no effect, or only minor effects on physicial function; or personality change; or on medication)	0	13
104	Larger	6	133C	2017-10-08	Mahosot	Bacteria	Streptococcus suis	S. suis grew in CSF. PCR for Streptococcus suis is positive in CSf. Blood culture was no growth	No	41	Female	1	Lao unspecified	1 days illness. Fever, sore throat, drowsiness, headache, tachypnoea and meningism.	No	None reported	13	18.08		No	40	Turbid	1200	96.25	3.75	0	150	7.2	Ceftriaxone 14 days.	Alive (Full recovery)	0	10
105	Larger	6	134N	2017-10-26	Mahosot	Bacteria	Streptococcus suis	Streptococcus suis positive by PCR in CSF. CSF and blood culture were no growth	No	35	Male	6	Lao unspecified	6 days illness. Fever, vomitting, headache, tachypnoea and meningism.	No	Smoker	15			No	30		60	58.33	41.67		38	2.8305	Ceftriaxone 6 days.	Alive (Severe sequelae, impairing function sufficient to make patient dependent)	0	5
106	Larger	7	127N	2008-12-29	Mahosot	Bacteria	Mycobacterium tuberculosis	TB grown in CSF.	No	53	Male	10	Lao loum	10 days illness. Fever, rigors, headache, cough vomitting, anoerexia, irritability, confusion, neck stiffness, limb weakness and tachycardia.	No	Steroids, alcohol excess, smoker and intravenous drug user	12	15.3	12.71		41	Clear	610	27	73	25	276	1.998	Ceftriaxone days not reported, Doxycycline 7 days and 4 FDC days not reported.	Died	1	42
107	Larger	7	127C	2009-10-27	Mahosot	Bacteria	Mycobacterium tuberculosis	TB grown in CSF culture.	No	60	Male	6	Lao loum	6 days illness. Fever, rigors, headache, arthralgia, anoerexia, irritability, confusion, drowsiness, neck stiffness, tachycardia, tachypnoea and left limb weakness.	No	Steroids	9	8.28	27.8	Yes	13.5	Clear	335	91	9	0	264	1.1655	4 FDC 16 days.	Alive	0	23
108	Larger	7	128N	2014-12-10	Mahosot	Bacteria	Mycobacterium tuberculosis	TB	No	45	Male	7	Lao loum	7 days illness. Fever, anorexia, vomitting, myalgia, arthralgia, headache, vertigo, agitation, hallucination, visual loss, tachycardia, abdominal tenderness, meningism and hallucinations.	No	Smoker, diabetes mellitus and intravenous drug user	10	12.5		No	9	Turbid	260	0	100	135	128	12.21	Ceftriaxone 14 days and Doxycycline 7 days.	Alive (Moderate sequelae mildly affecting function, probably compatible with independent living)	0	20
109	Larger	7	128C	2014-12-09	Mahosot	Bacteria	Mycobacterium tuberculosis	TB grown in CSF	No	53	Female	3	Lao loum	3 days illness. Fever, purpuric rash, drowsiness, headache, agitation, hypoxic and meningism.	No	None reported	13	11.6			30.5	Clear	90	33.33	66.67	0	606	3.44	Ceftriaxone 14 days and Gentamicin 14 days.	Alive (Severe sequelae, impairing function sufficient to make patient dependent)	0	20
110	Larger	7	129N	2015-04-20	Mahosot	Bacteria	Mycobacterium tuberculosis	TB detected by Genexpert. No growth in CSF or BC, and AFBs not seen.	No	0.29	Male	7	Lao loum	7 days illness. Fever, anorexia, , vomitting, headache, vertigo, agitation, lymphadenopathy and meningism.	No	None reported	8	9		Yes	24	Clear	125	20	80	0	85	5.82	Doxycycline 6 days, Ceftriaxone 10 days and 4FDC.	Alive (Full recovery)	0	9
111	Larger	7	129C	2014-12-14	Mahosot	Bacteria	Mycobacterium tuberculosis	TB grown in CSF. CT showed hydrocephalus with major oedema.	No	20	Male	1	Lao loum	1 days illness. Fever, shortness of breath, cough, anorexia, abdominal pain, diarrhoea, drowsiness, headache, weakness, visual loss and meningism.	No	Smoker and intravenous drug user	4	8.25		Yes	24	Clear	35	100	0	0	110	1.44	Ceftriaxone 14 days.	Alive (Severe sequelae, impairing function sufficient to make patient dependent)	0	5
112	Larger	7	130N	2008-05-15	Mahosot	Fungi	Cryptococcus neoformans spp.	Cryptococcus gattii grown in CSF, india ink positive, BC no growth, no Crypto ag performed	No	32	Male	7	Lao loum	7 days illness. Fever, headache, arthralgia, anoerexia, neck stiffness and tachypnoea.	No	None reported	15	17.5	43.55	No	38	Turbid	335	84	16	1085	88	1.6095	Amphotericin B days not reported.
113	Larger	7	130C	2017-04-06	Mahosot	Bacteria	Mycobacterium tuberculosis	TB grown in CSF	No	58	Male	3	Lao loum	3 days illness. Fever, anorexia, vomitting, drowsiness, headache, vertigo, agitation, hallucination and dysphasia.	No	Smoker and steroid user	14	11.48		Yes	25.5	Clear	0	0	0	0	16	1.38	Ceftriaxone 8 days, Albendazole 4 days and 4FDC.	Alive (Full recovery)	0	7
114	Larger	7	131N	2008-02-06	Mahosot	Fungi	Cryptococcus neoformans spp.	Cryptococcus gattii grown in CSF, india ink positive, BC no growth, no Crypto ag performed	No	50	Male	0	Lao loum	1 days illness. Fever, headache, irritability, confusion, neck stiffness, limb weakness and hypotension.	No	None reported	12	11	23.47	No	25.5	Clear	600	49	51	5	42	1.8315
115	Larger	7	131C	2008-09-05	Mahosot	Fungi	Cryptococcus neoformans spp.	Crypto ag positive in CSF, negative in serum, no growth in CSF and BC and india ink negative.	No	27	Male	10	Lao loum	10 days illness. Fever, rigors, headache, vomitting, drowsiness, neck stiffness and tachycardia.	No	None reported	15	8.4	46.17		7.5	Clear	10	100	0	30	15	3.108	Ceftriaxone 10 days, Amphotericin B 14 days Fluconazole days not reported.	Alive	0	30
116	Larger	7	132N	2007-10-04	Mahosot	Fungi	Cryptococcus neoformans spp.	Cryptococcus gattii grown in CSF and BC, india ink negative, no Crypto ag performed	HIV	47	Male	2	Lao loum	2 days illness. Fever, headache, hearing loss and tachypnoea.	No	Alcohol excess and HIV	15	14.6	6.25	No	41	Clear	55	100	0	0	15	19.203	Amphotericin B days not reported.	Alive	0	18
117	Larger	7	132C	2008-09-02	Mahosot	Fungi	Cryptococcus neoformans spp.	Cryptococcus neoformans var grubii grown in CSF and BC, india ink negative, Crypto ag positive in CSF and serum	HIV	45	Male	7	Lao loum	7 days illness. Fever, rigors, headache, cough, rash, tachycardia, anaemia and oral thrush.	No	Alcohol excess, HIV and smoker	15	4.8	4.29		41	Clear	25	100	0	10	39	2.9415	Co-trimoxazole and Amphotericin B days not reported.
118	Larger	7	133N	2017-05-30	Mahosot	Fungi	Cryptococcus neoformans spp.	Cryptococcus neoformans grew in CSF and blood	HIV	19	Male	5	Lao loum	5 days illness. Fever, shortness of breath, cough, jaundice, anorexia, vomitting, diarrhoea, drowsiness, headache, vertigo, dysphasia, weakness, weight loss, hepatomegaly, tachypnoea and meningism.	No	Smoker, previous history of tuberculosis, HIV and intravenous drug user	9	3.5		Yes	18	Clear	235	87.23	12.77	0	20	0.88	4FDC, ARV, Fluconazole 56 days and Amphotericin 14 days.			4
119	Larger	7	133C	2016-07-18	Mahosot	Fungi	Cryptococcus neoformans spp.	Ag Crypto in CSF (LFA), India Ink pos, culture grew Cryptococcus neoformans var grubii., Hemoculture grew Cryptococcus neoformans var grubii	HIV	33	Male	2	Lao loum	2 days illness. Fever, vomitting, purpuric rash, headache, agitation, oral thrush and meningism.	Yes	HIV	15	5.3			11	Turbid	35	28.57	71.43	0	108	1.83	Amphotericin B, Ceftriaxone days not reported and 4FDC.	Alive (Severe sequelae, impairing function sufficient to make patient dependent)	0	13
120	Larger	7	134N	2017-11-02	Mahosot	Fungi	Cryptococcus neoformans spp.	CSF culture grew Cryptococcus neoforman	HIV	69	Male	6	Lao unspecified	6 days illness. Fever, shortness of breath, , cough, weight loss and tachypnoea.	No	HIV	15	4.3		No	12	Clear	0	0	0	0	38	2.9415	Ceftriaxone 14 days.			21
121	Larger	8	127N	2015-10-06	Mahosot	Rickettsia	Orientia tsutsugamushi	PCR CSF BC	No	30	Male	9	Lao loum	9 days illness. Fever, headache, vertigo and tachypnoea.	No	Smoker and intravenous drug user	15	12.24		Yes	20	Clear	35	57.14	42.86	0	108	38	Ceftriaxone and Doxycycline days not reported.
122	Larger	8	127C	2008-06-12	Mahosot	Rickettsia	Orientia tsutsugamushi	OT DNA detected by hydrolysis probe of CSF, buffy coat not done, IFA positive	No	7	Female	3	Lao loum	3 days illness. Fever, headache, vomitting, drowsiness, seizures, neck stiffness, tachycardia, hypotension, rash and lymphadenopathy (cervical, axillary, inguinal).	Yes	None reported	15	8.5	18.8	Yes	20	Clear	70	64	36	1965	50	1.4985	Ceftriaxone 4 days and Doxycycline 5 days.	Alive	0	5
123	Larger	8	128N	2019-10-14	Mahosot	Rickettsia	Orientia tsutsugamushi			0.0685	Male	5	Lao unspecified	8 days of fever	Yes	None reported		52			5		0	0	0	9			Ampicilline + Gentamicine
124	Larger	8	128C	2016-11-18	Mahosot	Rickettsia	Orientia tsutsugamushi	PCR CSF BC	No	22	Male	2	Lao loum	2 days illness. Fever, myalgia, maculopapular rash, headache, lymphadenopathy and tachypnoea.	No	Intravenous drug user	15	8.8			23		20	25	75	0	88	1.998	Ceftriaxone and Doxycycline days not reported.	Alive (Full recovery)	0
125	Larger	8	129N	2003-09-24	Mahosot	Rickettsia	Orientia tsutsugamushi	OT DNA CSF	No	18	Male	13	Lao loum	13 days illness. Fever, headache, vomitting, rash, anoerexia, confusion, drowsiness, neck stiffness, tachypnoea, hepatomegaly 10 cm, rash and lymphadenopathy.	No	Intravenous drug user	14	11.2			22	Clear	60			45			Doxycycline 7 days.	Alive	0	7
126	Larger	8	129C	2004-06-20	Mahosot	Rickettsia	Orientia tsutsugamushi	OT DNA detected by hydrolysis probe of CSF, buffy coat not done, IFA probably positive, i.e. positive but less than four-fold rise	No	35	Male	8	Lao loum	8 days illness. Fever, rigors, headache, cough, vomitting, rash, anoerexia, confusion, drowsiness, neck stiffness, limb weakness, icterus, rash, lymphadenopathy (left cervical, bilaterally inguinal) and eschar.	No	Alcohol excess and smoker	14	14	102.46	No	41		500	13	87	25	150	7.326	Doxycycline 7 days and Ceftriaxone 3 days.	Alive	0	8
127	Larger	8	130N		Mahosot	Rickettsia	Orientia tsutsugamushi	OT DNA CSF IFA	No	8	Female	1	Lao loum	1 days illness. Fever, neck stiffness, hypotension and tachypnoea.	No	None reported	15		24.36	Yes			190	79	21	80	45	3.3855		Alive	0	5
128	Larger	8	130C	2003-10-29	Mahosot	Rickettsia	Orientia tsutsugamushi	OT DNA CSF	No	13	Male	3	Lao loum	3 days illness. Fever, rigors, headache, hearing loss, vomitting, anoerexia, irritability, confusion, drowsiness, seizures, neck stiffness, tachycardia, hypotension, tachypnoea, rash and lymphadenopathy.	Yes	None reported	14	8.8		Yes	23	Clear	75	75	25	35	81	3.8295	Penicillin G 10 days and Chloramphenicol 10 days.	Alive	0	14
129	Larger	8	131N	2005-07-18	Mahosot	Rickettsia	Orientia tsutsugamushi	OT DNA detected by hydrolysis probe of CSF and buffy coat, IFA negative	No	22	Female	6	Lao loum	6 days illness. Fever, rigors, headache, vomitting, anoerexia, drowsiness, neck stiffness, diplopia, tachycardia, tachypnoea, abdominal tenderness, rash and lymphadenopathy.	No	None reported	15	13.6	131.31	Yes	25	Clear	60	67	33	0	210	3.441	Doxycycline 3 days.	Alive	0	5
130	Larger	8	131C	2009-08-03	Mahosot	Rickettsia	Orientia tsutsugamushi	OT DNA CSF IFA	No	57	Male	2	Lao loum	2 days illness. Fever, rigors, headache, shortness of breath, cough, irritability, confusion, drowsiness, tachycardia and tachypnoea.	No	None reported	3	13	176.1	Yes	37	Yellow	415	95	5	20	37	11.211	Ceftriaxone 3 days and Levofloxacin 3 days.	Died	1	2
131	Larger	8	132N	2008-03-18	Mahosot	Rickettsia	Rickettsia spp.	Rickettsia typhi DNA detected in CSF by hydrolysis RT-qPCR, buffy coat not done. IFA negative.	No	53	Male	2	Lao loum	2 days illness. Fever, headache, hearing loss, cough, vomitting, irritability, confusion, neck stiffness and limb weakness.	No	Alcohol excess and smoker	14	8.3		No	20	Yellow	45	89	11	1405	70	7.215	Ceftriaxone 10 days.	Alive	0	12
132	Larger	8	132C	2009-08-12	Mahosot	Rickettsia	Rickettsia spp.	Rickettsia typhi detected by IFA. DNA not detected in buffy coat or CSF.	No	32	Male	1	Lao loum	1 days illness.headache, confusion, drowsiness, seizures, neck stiffness and tachypnoea.	Yes	Alcohol excess and smoker	7	6.8	0.2	Yes	9	Clear	0	0	0	0	76	0.666	Ceftriaxone 7 days and Doxycycline 7 days.	Alive	0	7
133	Larger	8	133N	2011-03-31	Mahosot	Rickettsia	Rickettsia spp.	Rickettsia typhi detected by IFA. DNA not detected in CSF or buffy coat.	No	53	Female	4	Lao loum	4 days illness. Fever, rigors, headache, drowsiness, confusion, neck stiffness, tachycardia and tachypnoea.	No	Alcohol excess	6	13	5.1	No	11.5	Clear	10	50	50	5			Ceftriaxone 5 days and Doxycycline 7 days.	Alive	0	5
134	Larger	8	133C	2008-03-08	Mahosot	Rickettsia	Rickettsia spp.	Rickettsia typhi DNA detected in CSF by hydrolysis RT-qPCR, buffy coat not done. IFA negative.	No	48	Male	2	Lao loum	2 days illness. Fever, rigors, headache, vomitting, arthralgia, irritability, confusion, visual impairment and hypotension.	No	Diabetes mellitus	15	7	179.73	Yes	34	Clear	0	0	0	75	30	4.7175	Doxycycline days not reported.
135	Larger	8	134N	2007-10-22	Mahosot	Rickettsia	Rickettsia spp.	Rickettsia typhi DNA detected in CSF by hydrolysis RT-qPCR, buffy coat not done. IFA negative.	No	18	Male	4	Lao loum	4 days illness. Fever, headache, vomitting, anoerexia, irritability, confusion, drowsiness, seizures, neck stiffness and limb weakness.	Yes	Alcohol excess and smoker	10	19	78.02	No	15	Red	25	100	0	1005	75	5.3835	Ceftriaxone 14 days.	Alive	0	12
136	Larger	9	127N	2011-01-24	Mahosot	Virus	Enterovirus spp.	Enterovirus RNA detected by hydrolysis probe RT-qPCR in CSF not serum. Typed as Coxachie B5.	No	18	Male	7	Lao loum	7 days illness. Fever, rigors, headache, cough, vomitting, diarrhoea, anoerexia, drowsiness, neck stiffness, diplopia and photophobia.	No	None reported	15	8	0.51	No	20	Turbid	1395	12.19	87.81	15	138	3.552	Ceftriaxone 10 days and Doxycycline 7 days.	Alive	0	12
137	Larger	9	127C	2008-04-25	Mahosot	Virus	Enterovirus spp.	Enterovirus RNA detected in CSF by hydrolysis probe RT-qPCR not serum. Typed as Echovirus 9.	No	3	Female	1	Lao loum	1 days illness. Fever, headache, vomitting, anoerexia, drowsiness, neck stiffness, hypotension and tachypnoea.	No	None reported	15	11.1	57.23	No	32	Clear	50	20	80	45	28	3.552	Ceftriaxone 10 days and Gentamicin 10 days.	Alive	0	10
138	Larger	9	128N	2003-11-07	Mahosot	Virus	Herpes simplex virus	HSV-2 DNA detected in CSF by hydrolysis probe RT-qPCR	No	60	Male	6	Lao loum	6 days illness. Fever, rigors, headache, shortness of breath, rash, anoerexia, irritability, confusion, neck stiffness, tachypnoea and oral thrush.	No	Alcohol excess and previous history tuberculosis	8	13.8	189.73	Yes	10	Turbid	1095	74	26	265	174	3.9405	Amoxicillin 2 days and Gentamicin 2 days.
139	Larger	9	128C	2013-01-19	Mahosot	Virus	Enterovirus spp.	Enterovirus RNA detected by hydrolysis probe RT-qPCR in CSF not serum.	No	18	Female	7	Lao loum	7 days illness. Fever, headache, neck stiffness, myalgia, tachycardia, anaemia.	No	None reported	15	8		Yes	17	Clear	220	38.64	61.36	0	119	3.6075	Ceftriaxone 15 days.	Alive	0
140	Larger	9	129N	2004-01-20	Mahosot	Virus	Herpes simplex virus	HSV-1 DNA detected in CSF by hydrolysis probe RT-qPCR	No	32	Female	2	Lao loum	2 days illness. Fever, headache, vomitting, anoerexia, drowsiness and neck stiffness.	No	Steroids and alcohol excess	15	11.7		Yes	41	Turbid	500	92	8	5	130	1.7205	Ceftriaxone days not reported.	Alive	0	75
141	Larger	9	129C	2005-03-14	Mahosot	Virus	Herpes simplex virus	HSV-1 DNA detected in CSF by hydrolysis probe RT-qPCR	No	72	Male	0	Lao sung	1 days illness. Fever, headache, dysuria, vomitting, anoerexia irritability, seizures, limb weakness, hypotension, tachypnoea and confused.	Yes	Alcohol excess	7	12.7	32.98	No	21	Turbid	100	90	10	5	132	4.9395	Ceftriaxone 8 days and Gentamicin 5 days.	Alive	0	21
142	Larger	9	130N	2010-01-25	Mahosot	Virus	Herpes simplex virus	HSV-1 DNA detected in CSF and serum by hydrolysis probe RT-qPCR	No	24	Male	8	Lao loum	8 days illness. Fever, headache, vomitting, irritability, confusion, seizures, tachycardia and hypotension.	Yes	None reported	3	16.5	86.57	Yes	41	Clear	225	33	67	30	18	1.11	Ceftriaxone 2 days and Gentamicin 2 days.	Died	1	2
143	Larger	9	130C	2008-08-26	Mahosot	Virus	Herpes simplex virus	HSV-1 DNA detected in CSF and serum by hydrolysis probe RT-qPCR	No	54	Male	6	Lao loum	6 days illness. Fever, headache, diarrhoea, irritability, confusion, drowsiness, seizures, tachycardia, hypotension and tachypnoea.	Yes	Alcohol excess	10	12.4	191.74	Yes	26.5	Clear	80	37	63	70	50	6.6045	Ceftriaxone 3 days, Doxycycline 5 days and Co-Amoxiclav 2 days.	Taken home/Probable death	1	8
144	Larger	9	131N	2004-10-29	Mahosot	Virus	Varicella zoster virus	VZV DNA detected in CSF by hydrolysis probe RT-qPCR	No	42	Male	0	Lao loum	1 days illness. Fever, arthralgia, confusion, drowsiness, limb weakness and tachycardia.	No	Alcohol excess and smoker	15	12	1.32	Yes	14	Clear	25	20	80	0	63	1.9425	Ofloxacin 8 days and Chloramphenicol 5 days.	Alive	0	7
145	Larger	9	131C	2010-02-01	Mahosot	Virus	Herpes simplex virus	HSV-1 DNA detected in CSF and serum by hydrolysis probe RT-qPCR	No	3	Female	4	Lao loum	4 days illness. Fever, vomitting, irritability, seizures, confusion, neck stiffness, tachycardia and tachypnoea.	Yes	None reported	12	7.8	78.8	No	13	Clear	130	19	81	0	19	3.0525	Ceftriaxone 2 days, Ceftazidime 15 days and Acyclovir 21 days.	Alive	0	23
146	Larger	9	132N	2017-11-10	Mahosot	Virus	Varicella zoster virus	VZV DNA CSF	HIV	25	Male	1	Lao unspecified	1 days illness. Fever, shortness of breath, cough, anorexia, abdominal pain, vomitting, vesicular rash, headache, vertigo, weight loss, night sweats and tachypnoea.	No	HIV	15	12.55		No	19	Clear	0	0	0	0	54	3.33	Ceftriaxone 5 days and Fluconazole.	Alive (Full recovery)	0	7
147	Larger	9	132C	2011-01-03	Mahosot	Virus	Varicella zoster virus	VZV DNA detected in CSF and serum by hydrolysis probe RT-qPCR	No	38	Female	8	Lao loum	8 days illness. Fever, headache and neck stiffness.	No	None reported	15	5	0.64	Yes	37.5	Clear	175	5.71	94.29	0	99.1	1.665		Alive	0	4
148	Larger	9	133N	2010-08-26	Mahosot	Virus	Dengue virus	Dengue IgM detected in serum	No	50	Female	5	Lao loum	5 days illness. Fever, headache, vomitting, arthralgia, irritability, confusion, neck stiffness, tachycardia and tachypnoea.	No	None reported	12	4	112.62	Yes	13	Clear	5	0	100	0	140	1.6095	Ceftriaxone and Doxycycline days not reported.	Alive	0	9
149	Larger	9	133C	2011-07-25	Mahosot	Virus	Dengue virus	Dengue IgM detected in follow-up serum	No	30	Male	1	Lao loum	1 days illness. Fever, rigors, headache, vomitting, diarrhoea, irritability, confusion, drowsiness, seizures, neck stiffness, photophobia and limb weakness.	Yes	Alcohol excess	13	14	19.2	No	20	Red	40	75	25	5040	37	8.88	Ceftriaxone 14 days.	Alive	0	15
150	Larger	9	134N	2007-03-30	Mahosot	Virus	Dengue virus	Dengue IgM & NS1 detected in serum	No	0.25	Male	3	Lao loum	3 days illness. Fever, shortness of breath, cough, irritability, confusion, drowsiness, neck stiffness, tachycardia, tachypnoea and hepatomegaly 1cm.	No	None reported	14	13	3.73	No	23	Clear	5	100	0	5			Ceftriaxone 5 days.	Alive	0	5
151	Larger	10	127N	2017-02-16	Mahosot	Virus	Cytomegalovirus	CMV DNA CSF	HIV	31	Female	4	Lao loum	4 days illness. Fever, vomitting, diarrhoea, headache, vertigo, visual loss, weight loss, hypotensive and tachypnoea.	No	HIV	15	2.4		Yes	5	Red	5	0	100	980	30	2.4975	Ceftriaxone 14 days, Fluconazole, TDF/3TC and Izoniazid .	Alive (Moderate sequelae mildly affecting function, probably compatible with independent living)	0	12
152	Larger	10	127C	2015-06-23	Mahosot	Virus	Cytomegalovirus	CMV DNA CSF	HIV	0.13	Female	1	Lao loum	1 days illness. Fever, cough and vesicular rash.	No	HIV	15	6.58					0	0	0	0	32		Cotrimoxazole 21 days, Fluconazole and Ceftriaxone days not reported.			8
153	Larger	10	128N	2017-01-18	Mahosot	Virus	Epstein Barr virus	EBV DNA CSF	No	32	Male	3	Lao loum	3 days illness. Fever, shortness of breath, cough, anorexia, abdominal pain, dysuria, drowsiness, headache, vertigo, agitation, hallucination, dysphasia, night sweats, tachycardia, tachypnoea and meningism.	No	Smoker and intravenous drug user	3	10.9		No	20	Clear	295	16.95	83.05	0	49	1.55	Ceftriaxone 2 days and 4FDC.			2
154	Larger	10	128C	2014-10-27	Mahosot	Virus	Epstein Barr virus	EBV DNA CSF	No	16	Female	7	Lao loum	7 days illness. Fever, rigors, anorexia, vomitting, drowsiness, headache, vertigo, agitation and tachypnoea.	No	None reported	12	4.6		Yes	39	Clear	285	7.02	92.98	0	113	9.72	Ceftriaxone 14 days	Alive (Full recovery)	0	7
155	Larger	10	129N	2017-04-07	Child	Virus	Human herpesvirus 6	HHV6 DNA CSF	No	2	Male	4	Lao loum	4 days illness. Fever, shortness of breath, anorexia, abdominal pain, vomitting, diarrhoea, drowsiness, agitation, dysphasia, tachycardia and hepatomegaly.	Yes	None reported	7	6.24		Yes		Clear	10	50	50	0	9	0.61	Ceftriaxone 7 days and Ciprofloxacin 7 days.	Alive (Moderate sequelae mildly affecting function, probably compatible with independent living)	0	8
156	Larger	10	129C	2016-01-06	Child	Virus	Human herpesvirus 6	HHV6 DNA CSF	No	0.6	Female	5	Lao loum	5 days illness. Fever, jaundice, vomitting, diarrhoea, drowsiness, tachycardia, meningism and bulging fontanelle.	Yes	None reported	12	11.48		Yes		Clear	0	0	0	0	88	11.21	Ceftriaxone 12 days.	Alive (Full recovery)	0	6
157	Larger	10	130N	2004-06-12	Mahosot	Parasite	Angiostrongylus cantonensis	CSF eosinophillia 40%, Antibody for 29KDa against young adult female antigen of A.cantonensis in CSF by KKU and DNA detected in CSF by hydrolysis probe RT-qPCR	No	59	Male	1	Lao loum	1 days illness. Fever, headache, diarrhoea, arthralgia, neck stiffness and tachypnoea.	No	Alcohol excess and smoker	15	10.3		No	18		500	61	39	75	120	2.2755	Albendazole days not reported.	Alive	0	8
158	Larger	10	130C	2015-09-14	Mahosot	Virus	Human herpesvirus 8	HHV7 DNA CSF	No	16	Male	3	Lao loum	3 days illness. Fever, drowsiness and headache.	Yes	None reported	8	21.11		No	20	Clear	240	12.5	87.5	25	22	12.65	Ceftriaxone 8 days and Doxycycline 7 days.	Alive (Full recovery)	0	7
159	Larger	10	131N	2008-01-04	Mahosot	Parasite	Angiostrongylus cantonensis	CSF eosinophillia 75%, Antibody for 29KDa against young adult female antigen of A.cantonensis in CSF by KKU and DNA detected in CSF by hydrolysis probe RT-qPCR	No	25	Male	7	Lao loum	7 days illness. Fever, headache, neck stiffness, hypotension and tachypnoea.	No	Alcohol excess and smoker	15	7.4	19.35	Yes	27	Turbid	1730	72	28	0	96	2.9415	Ceftriaxone 7 days.	Alive	0	12
160	Larger	10	131C	2007-11-15	Mahosot	Parasite	Angiostrongylus cantonensis	CSF eosinophillia 70%, Antibody for 29KDa against young adult female antigen of A.cantonensis in CSF by KKU and DNA detected in CSF by hydrolysis probe RT-qPCR	No	24	Male	0	Lao loum	1 days illness. Fever and headache.	No	Alcohol excess and smoker	15	7.5	0.29	No	29	Clear	485	98	2	95	22	5.439	Albendazole 21 day.	Alive	0	7
161	Larger	10	132N	2017-01-27	Mahosot	Virus	Mumps virus	Mumps RNA CSF	No	4	Male	1	Lao loum	1 days illness. Fever, cough, vomitting, rash, headache, agitation, tachycardia and meningism.	No	None reported	15	7.9		Yes	30	Clear	165	0	100	0	47	1.94	CETO-L 2 days and Ceftriaxone days not reported.	Alive (Full recovery)	0	13
162	Larger	10	132C	2011-05-24	Mahosot	Virus	Mumps virus	Mumps detected by serology	No	55	Male	2	Lao loum	2 days illness. Fever, headache, confusion, drowsiness, neck stiffness and tachypnoea.	No	Smoker	15	13	77.83	No	22	Red	640	78	22	14720	108	2.553	Ceftriaxone 14 days and Doxycycline 7 days.	Alive	0	17
163	Larger	10	134N	2017-04-19	Mahosot	Bacteria	Escherichia coli	E. coli grew in CSF, and DNA detected in CSF. BC no growth.	No	67	Male	7	Lao unspecified	7 days illness. Fever.	No	None reported					9	Turbid	7490	100	0	0	28
