# Supplementary material for: Deep Proteomics Network and Machine Learning Analysis of Human Cerebrospinal Fluid in Japanese Encephalitis Virus Infection
Source: J Proteome Res. 2023 May 23;22(6):1614–29. doi: 10.1021/acs.jproteome.2c00563 (PMC10246887; doi:10.1021/acs.jproteome.2c00563)
Supplement: Supplementary file 1 — pr2c00563_si_001.zip [file pr2c00563_si_001.zip › S4_MSstatsTMT output.xlsx]

## Sheet: Pilot
Protein	abundance.JEV1	abundance.JEV2	abundance.JEV3	abundance.JEV4	abundance.JEV5	abundance.JEV6	abundance.JEV7	abundance.JEV8	abundance.NonJEV1	abundance.NonJEV2	abundance.NonJEV3	abundance.NonJEV4	abundance.NonJEV5	abundance.NonJEV6	abundance.NonJEV7	log2FC	SE	DF	pvalue	adj.pvalue	issue	n.peptides.JEV1	n.peptides.JEV2	n.peptides.JEV3	n.peptides.JEV4	n.peptides.JEV5	n.peptides.JEV6	n.peptides.JEV7	n.peptides.JEV8	n.peptides.NonJEV1	n.peptides.NonJEV2	n.peptides.NonJEV3	n.peptides.NonJEV4	n.peptides.NonJEV5	n.peptides.NonJEV6	n.peptides.NonJEV7
A0A075B6H9	4.60623	4.26738	4.44452	5.00937	4.87644	5.35815	4.83309	5.38083	5.73992	6.21259	4.15325	5.05476	4.32614	4.41645	5.21004	-0.271552	0.330331	9.37247	0.431457	0.764807		6	6	6	6	6	6	6	6	6	6	6	7	7	7	7
A0A075B6I0	6.59834	6.23327	6.05783	5.65043	6.65126	6.379	6.69621	7.31391	7.4241	6.84321	5.48393	6.55419	5.94378	6.0961	6.61355	-0.174964	0.313142	12.5097	0.586203	0.857417		3	3	3	3	3	3	3	3	3	3	3	3	3	3	3
A0A075B6I1	4.86598	5.08059	4.51078	4.08255	4.65034	5.4383	5.36854	4.4667	7.06445	6.50655	4.49151	5.16044	4.17478	4.54081	5.16744	-0.49288	0.422105	13	0.26391	0.642657		4	4	4	4	4	4	4	4	4	4	4	5	5	5	5
A0A075B6I4	3.69075	2.58093	1.50567	4.74614	5.79607	6.25885	6.38868	6.60672	5.2261	4.82992	4.24861	4.54151	4.35177	4.45498	4.12905	-1.36237	0.478779	12.221	0.0145146	0.147493		1	1	1	1	1	1	1	1	1	1	1	1	1	1	1
A0A075B6I9	5.19438	5.22574	4.58168	5.24245	7.22109	7.48921	6.74423	7.3621	6.92974	6.99397	5.40581	6.30219	5.75225	6.02423	6.3257	-1.16077	0.294016	12.1791	0.00188205	0.0371326		1	1	1	1	1	1	1	1	1	1	1	2	2	2	2
A0A075B6J1	4.66139	5.15243	4.9695	4.86998					4.74952	5.22906	4.21131	4.75445	4.31531	4.46551	5.36936	0.185534	0.237796	9	0.45529	0.78186		1	1	1	1	1	1	1	1	1	1	1
A0A075B6J9	5.24452	4.94984	4.73908	4.6934	5.48145	5.59888	5.96769	6.39788	6.22306	5.41965	5.0061	5.37602	5.08546	4.90937	5.59838	-0.425623	0.246548	12.5856	0.108733	0.426664		3	3	3	3	3	3	3	3	3	3	3	3	3	3	3
A0A075B6K0	6.36715	6.94937	6.21427	6.53949	5.55133	5.88309	5.9778	5.90791	5.72886	7.16911	5.53062	6.16439	5.87954	5.69897	6.66257	0.321382	0.278024	13	0.268504	0.646276		1	1	1	1	1	1	1	1	1	1	1	1	1	1	1
A0A075B6K4	5.25594	5.67379	5.34245	5.3406	5.26013	5.67769	5.5256	5.84362	6.38877	6.82402	5.69254	5.47263	5.67053	5.31894	5.80811	-0.392241	0.206119	13	0.0794222	0.363861		5	5	5	5	5	5	5	5	5	5	5	5	5	5	5
A0A075B6K5	3.90549	4.62115	4.04967	4.14415	4.81191	5.31763	5.76708	5.61224	5.37388	4.98081	4.58908	4.48285	4.51894	4.62483	4.6295	-0.537639	0.215789	12.3034	0.0279238	0.20908		1	1	1	1	1	1	1	1	1	1	1	2	2	2	2
A0A075B6P5	0.625489	1.55095	1.62133	1.65963	3.57817	1.61719	2.21038	4.31262	2.53393	3.40671	2.37948	3.31658	2.98865	2.81181	1.43695	-1.22536	0.500805	12.8194	0.0296224	0.214089		1	1	1	1	1	1	1	1	1	1	1	1	1	1	1
A0A075B6Q5	3.36955	3.50927	2.92883	3.60419	3.03661	3.24247	3.28346	4.10552	3.67831	4.20556	3.43509	3.30981	3.18946	3.26131	3.79202	-0.168091	0.188905	13	0.389735	0.735289		2	2	2	2	2	2	2	2	2	2	2	3	3	3	3
A0A075B6R2	3.97199	4.67264	4.90036	5.14415	5.20326	4.69406	4.08014	5.62405	4.39011	8.22779	3.88046	4.66708	4.76054	4.11855	4.02929	-0.081357	0.574326	13	0.889523	0.979981		4	4	4	4	4	4	4	4	4	4	4	4	4	4	4
A0A075B6S5	3.58255	3.85759	4.23253	4.38076	3.37491	4.0127	3.83744	4.1734	4.79215	4.67726	3.44701	3.11392	3.86098	3.48563	3.62106	0.0746236	0.259356	13	0.778092	0.939732		3	3	3	3	3	3	3	3	3	3	3	2	2	2	2
A0A087WSX0	5.12399	5.28782	4.91943	5.00094	4.49639	5.17529	5.35159	5.18522	5.67955	4.80668	3.95465	4.82409	5.04077	4.59095	5.47946	0.156705	0.225894	13	0.500073	0.811831		1	1	1	1	1	1	1	1	1	1	1	1	1	1	1
A0A087WSY4	6.0452	6.23548	5.64561	5.69391	5.57571	5.40083	5.41864	6.87476	5.85709	6.05795	5.17302	5.44057	6.37508	5.69977	5.66474	0.108664	0.235883	13	0.652647	0.88693		2	2	2	2	2	2	2	2	2	2	2
A0A087WSY6	5.58694	5.27517	5.64334	5.87328	4.35048	5.14823	5.46578	5.19644	5.65386	5.7485	5.12048	4.9622	5.41052	4.56566	5.43439	0.252061	0.239615	12.9696	0.312031	0.673116		1	1	1	1	1	1	1	1	1	1	1	1	1	1	1
A0A087WSZ0					2.9459	3.4728	3.63359	4.15508								Inf					oneConditionMissing												1	1	1	1
A0A087WW87	4.2789	3.94757	3.55446	4.5098	1.5846	1.74844	1.99887	1.61879	3.16618	3.20427	3.44471	2.51961	3.03789	2.23721	2.96392	1.11858	0.234058	12.0966	0.000439393	0.0164566		2	2	2	2	2	2	2	2	2	2	2
A0A0A0MS14	3.95893	3.95489	4.78858	4.69795	4.31047	4.4728	5.28233	4.63454	6.11641	5.56026	4.61343	4.67814	5.44585	4.17156	3.84518	-0.406128	0.332437	13	0.243524	0.619817		1	1	1	1	1	1	1	1	1	1	1	1	1	1	1
A0A0A0MS15	3.53512	3.90571	3.59876	3.70553	3.99245	3.98951	4.23422	4.46586	5.66295	5.55093	3.99432	3.82209	4.08324	3.56407	4.35957	-0.556332	0.330091	6.68887	0.137772	0.476821		6	6	6	6	6	6	6	6	6	6	6	7	7	7	7
A0A0A0MT36	4.48216	4.55873	4.20704	4.50271	3.86484	4.64934	4.03048	4.70344	3.89355	5.22473	3.93695	4.40539	3.75562	4.16325	4.60136	0.0918659	0.213821	13	0.674494	0.900014		2	2	2	2	2	2	2	2	2	2	2
A0A0A0MT89	6.73785	6.30125	6.94273	6.79115	5.00335	4.84693	5.80079	5.80778	7.2849	6.61193	6.3819	6.26671	7.09986	5.84371	6.42775	0.0948067	0.282304	12.4132	0.742606	0.92717		1	1	1	1	1	1	1	1	1	1	1	1	1	1	1
A0A0B4J1U3	2.76253	3.92318	3.12562	3.61364	3.89076	4.84693	4.35086	4.51202	4.20798	4.90775	3.7228	3.70978	3.9667	3.61751	3.55153	-0.546135	0.288697	12.657	0.0816278	0.367122		2	2	2	2	2	2	2	2	2	2	2	2	2	2	2
A0A0B4J1U7	3.90549	4.2089	3.7832	3.74139	4.72526	4.65361	4.72025	4.82204	5.42512	4.82819	3.70988	3.70435	5.08891	3.64634	3.41312	-0.242504	0.355948	12.9656	0.507674	0.817082		4	4	4	4	4	4	4	4	4	4	4	6	6	6	6
A0A0B4J1V0	4.87596	4.96617	5.13396	4.82683	5.59839	6.14912	5.48566	5.54574	6.16011	6.26527	4.81677	5.01212	5.28492	4.7081	5.27783	-0.335808	0.285021	12.9846	0.259863	0.638555		7	7	7	7	7	7	7	7	7	7	7	6	6	6	6
A0A0B4J1V1	4.95346	3.91599	4.58203	4.67962	4.60402	5.32468	4.2428	4.02481	5.07706	5.3474	3.54912	3.87392	3.78675	3.71291	3.81884	0.374356	0.311735	13	0.251223	0.629692		2	2	2	2	2	2	2	2	2	2	2	3	3	3	3
A0A0B4J1V2	3.81658	3.61697	3.66441	3.77965	3.23301	3.14387	2.90057	4.312	4.93825	4.1915	3.30646	3.09355	3.99443	3.34561	3.75466	-0.245112	0.28152	13	0.399724	0.74258		5	5	5	5	5	5	5	5	5	5	5	6	6	6	6
A0A0B4J1V6	5.08651	4.99079	4.94775	4.69204	4.55464	5.18429	4.89579	5.57282	6.28546	5.63329	4.61082	4.88101	4.96056	4.80314	5.20526	-0.206498	0.236098	13	0.397647	0.741826		4	4	4	4	4	4	4	4	4	4	4	4	4	4	4
A0A0B4J1X5	6.27746	5.50538	5.70425	5.71189	5.87652	6.19354	7.24219	7.34304	6.91501	6.70022	5.87073	5.66827	6.48211	5.48098	6.0689	-0.279822	0.337609	12.9934	0.422162	0.759051		4	4	4	4	4	4	4	4	4	4	4	3	3	3	3
A0A0B4J1X8	5.0288	4.55027	4.18894	4.77596	3.69697	4.21352	4.45421	4.38114	5.29409	5.95347	4.27121	3.93115	5.02542	4.088	4.39221	-0.257548	0.310907	6.19093	0.438219	0.76866		2	2	2	2	2	2	2	2	2	2	2	2	2	2	2
A0A0B4J1Y8	5.54389	5.74169	5.39534	5.96922	5.75086	5.32816	5.68618	5.32191	6.4572	7.78449	5.04229	5.82628	5.1469	5.09607	5.67816	-0.269469	0.358499	13	0.465647	0.788695		6	6	6	6	6	6	6	6	6	6	6	7	7	7	7
A0A0B4J1Y9	4.52281	4.39305	4.41996	4.81708	5.001	5.04614	5.0874	5.58826	5.67323	5.20849	4.84218	4.99865	4.84077	4.80092	4.87389	-0.465547	0.172102	12.6231	0.018414	0.162657		6	6	6	6	6	6	6	6	6	6	6	6	6	6	6
A0A0B4J2D9	4.81422	4.72035	4.38957	4.53184	3.43133	3.63353	4.88537	4.38537	4.8924	5.98345	3.74196	4.35273	4.44302	4.2067	4.34538	-0.129519	0.340751	8.5305	0.713163	0.915082		3	3	3	3	3	3	3	3	3	3	3	2	2	2	2
A0A0B4J2H0	0.169444	0.368054	1.7471	1.41791	2.14753	2.96389	2.30553	2.86403	3.32961	1.46324	1.47973	0.929211	2.08112	1.05978	1.92466	-0.747926	0.444687	12.6329	0.117122	0.444955		1	1	1	1	1	1	1	1	1	1	1	1	1	1	1
A0A0C4DH24	7.46644	6.95685	7.03374	6.53999	6.63799	6.41223	6.78437	7.12441	7.07389	7.19112	5.56951	6.64329	6.45692	6.31117	7.56837	0.18175	0.267002	13	0.508001	0.817082		1	1	1	1	1	1	1	1	1	1	1	1	1	1	1
A0A0C4DH25	7.57632	7.85969	7.85493	8.07792	5.2983	5.99416	5.85962	5.79596	7.18863	7.0136	6.21171	6.61925	6.45746	6.31137	6.68337	1.18985	0.195491	12.083	5.28877e-05	0.00517224		1	1	1	1	1	1	1	1	1	1	1	1	1	1	1
A0A0C4DH29	3.24366	3.0031	3.18848	3.30863	5.0586	4.61719	3.63307	5.02028	3.39924	5.29944	3.7289	4.1708	4.29881	2.9823	3.5947	-0.667695	0.388892	12.6646	0.110332	0.431587		4	4	4	4	4	4	4	4	4	4	4	3	3	3	3
A0A0C4DH31	4.32782	3.43376	3.68663	3.84809	4.08741	3.77947	3.54536	3.89758	4.54398	4.50034	3.05223	3.38288	3.78552	3.46038	3.39125	0.0948243	0.231738	13	0.689063	0.904145		4	4	4	4	4	4	4	4	4	4	4	4	4	4	4
A0A0C4DH32	4.92576	5.05338	5.07383	4.89767	3.44354	3.65662	3.68318	3.96792	4.67289	4.19781	5.27805	3.38933	4.82829	3.92783	4.08299	0.60716	0.286133	12.4409	0.0545522	0.296701		3	3	3	3	3	3	3	3	3	3	3	3	3	3	3
A0A0C4DH33	4.43496	4.03714	4.24109	4.46942	3.86399	4.01554	4.19232	4.46742	4.86771	4.45954	4.4218	3.77559	4.90837	3.98362	4.12089	-0.147268	0.174933	13	0.415087	0.755034		2	2	2	2	2	2	2	2	2	2	2	2	2	2	2
A0A0C4DH34	5.39546	5.11081	5.59154	5.28239	5.05443	6.12723	5.89093	5.79003	6.55764	5.939	5.06523	5.11477	5.39397	5.15431	5.49885	-0.044285	0.250444	6.98094	0.864666	0.973019		3	3	3	3	3	3	3	3	3	3	3	4	4	4	4
A0A0C4DH38	4.73915	4.47287	4.72465	4.67893	5.84995	5.42292	5.56355	5.38733	5.88491	6.12236	4.9168	4.62184	5.19086	4.66671	5.27423	-0.535157	0.263033	12.715	0.0633	0.322734		3	3	3	3	3	3	3	3	3	3	3	2	2	2	2
A0A0C4DH39	3.92312	3.26199	3.75903	4.14412	3.77578	3.68431	3.86989	4.3555	5.60676	3.91577	4.03784	3.63214	4.32743	3.99916	4.05109	-0.377596	0.257491	13	0.166296	0.522672		2	2	2	2	2	2	2	2	2	2	2	2	2	2	2
A0A0C4DH43	3.53512	5.70279	3.806	6.80566	4.34507	4.46328	4.70514	8.17702	4.08729	8.31041	4.51882	5.08948	7.72179	6.18823	6.4943	-0.866109	0.826664	13	0.313859	0.674688		1	1	1	1	1	1	1	1	1	1	1	1	1	1	1
A0A0C4DH55					3.52673	4.19745	4.06881	4.38024								Inf					oneConditionMissing												1	1	1	1
A0A0C4DH67	4.07239	4.84637	4.62354	5.17616	4.85368	5.59399	5.23073	5.71537	4.59661	5.24794	4.37968	5.03219	4.37168	4.91346	5.50762	-0.11476	0.261693	12.9939	0.668205	0.896802		2	2	2	2	2	2	2	2	2	2	2	2	2	2	2
A0A0C4DH68	5.47984	4.94087	5.14277	5.03053	4.86584	5.02143	5.43043	5.66472	5.70517	5.61363	4.46277	4.78441	5.7761	4.94444	5.44607	-0.0504589	0.211668	13	0.815297	0.954403		3	3	3	3	3	3	3	3	3	3	3	4	4	4	4
A0A0G2JMI3		0.585991	1.87862	1.18076	1.81474	2.94375	2.60311	2.95929	3.54881	1.53326	1.38474		1.76568	0.90086	1.82472	-0.469409	0.519873	10.9639	0.385971	0.73367			1	1	1	1	1	1	1	1	1	1	1	1	1	1
A0A0G2JS06					4.41188	4.4147	4.69346	4.73076								Inf					oneConditionMissing												1	1	1	1
A0A0J9YVY3	5.09685	2.19689	3.61687	3.78287	3.49434	2.77947	3.09131	4.36153	3.18401	5.86665	3.40633	4.30339	4.1345	3.47767	4.14973	-0.522097	0.467718	13	0.284518	0.655354		2	2	2	2	2	2	2	2	2	2	2	2	2	2	2
A0A0J9YX35	4.86068	4.85099	5.36434	5.30259	5.23164	5.36526	5.72876	5.93735	6.09357	5.56598	5.02334	5.01472	5.41382	4.77327	5.28961	-0.141022	0.223305	12.7706	0.53884	0.834568		4	4	4	4	4	4	4	4	4	4	4	4	4	4	4
A0A0J9YXX1	1.89904	5.17443	6.39479	3.08074	6.37642	7.22358	5.40753	4.62971	6.46459	3.62191	4.8789	2.98761	5.49205	3.60323	3.67752	0.0485024	0.864194	12.6532	0.956119	0.992156		2	2	2	2	2	2	2	2	2	2	2	2	2	2	2
A0AVT1	3.09599	2.02077	2.66977	2.26921	3.9001	2.4728	2.2428	3.05455	2.4543	1.92579	3.41115	3.78583	1.76526	3.57329	3.07059	-0.139425	0.368179	13	0.711032	0.915082		2	2	2	2	2	2	2	2	2	2	2
A0FGR8	2.26503	2.89076	3.28316	2.2163					3.42353	3.49992	3.44079	3.25969	3.58112	4.19933	1.87848	-0.66231	0.405924	9	0.137197	0.476664		1	1	1	1	1	1	1	1	1	1	1
A0M8Q6	4.91347	4.87871	5.47763	4.92426	5.24468	5.68774	6.01443	5.21958	6.95297	6.71716	5.4545	5.12289	5.5834	5.459	5.33427	-0.593888	0.314411	8.75776	0.0924035	0.394066		3	3	3	3	3	3	3	3	3	3	3	3	3	3	3
A1L4H1	3.26503	3.66015	3.77095	3.62251	1.80713	2.07661	1.56073	2.3809	2.57639	2.5375	2.30048	2.94612	2.27717	2.53805	3.14562	0.947762	0.192213	12.1342	0.000336251	0.0147283		2	2	2	3	2	3	3	3	3	3	3	3	3	3	3
A2IDD5	6.46989	6.92118	5.84021	5.99574	7.7539	5.96634	6.20422	5.92834	5.97847	5.65305	6.76135	7.40978	6.04533	7.24993	5.36627	0.0329524	0.37486	13	0.931291	0.986956		1	1	1	1	1	1	1	1	1	1	1	1	1	1	1
A2VDF0	1.76253		2.42518	3.86998					1.73322	2.06305	2.67525	1.80025	3.38847	1.2995	2.32594	0.502225	0.555401	8	0.392275	0.737817		1	1		1	1	1	1	1	1	1	1
A4D1P6	5.03555	5.11783	4.29964	4.62693					3.15643	4.26009	4.62011	4.29211	3.71988	4.39727	5.08201	0.551717	0.346837	9	0.146138	0.491309		1	1	1	1	1	1	1	1	1	1	1
A5D8V7	5.97847	6.07157	5.2496	5.2766					5.01188	4.60032	6.952	6.84901	4.84935	6.91349	4.67329	-0.0486996	0.605735	9	0.93768	0.986956		1	1	1	1	1	1	1	1	1	1	1
A5PLK6	4.39674	2.64078	4.18006	3.82453					5.57985	5.63624	4.13905	4.00971	4.9141	3.92494	3.83409	-0.816324	0.493121	9	0.132223	0.467396		1	1	1	1	1	1	1	1	1	1	1
A6NC98	3.98493	3.51598	3.44859	3.77163					3.65778	3.77528	4.35582	4.03774	3.73767	4.11961	3.65076	-0.224669	0.164421	9	0.204967	0.580798		2	2	2	2	2	2	2	2	2	2	2
A6NCN2					1.13238	1.88358	4.67711	4.13221								Inf					oneConditionMissing												2	2	2	2
A6NDG6	2.70521	2.84946	3.09213	3.02909	3.9727	3.83959	3.12599	3.64446	3.24405	2.91541	3.08988	3.25641	3.58829	3.36051	3.43522	-0.327973	0.160505	12.4436	0.0627846	0.322024		2	2	2	2	2	2	2	2	2	2	2	1	1	1	1
A6NES4	6.59331	5.19288	6.40627	6.3079					6.7219	6.16288	6.29974	5.23988	7.31322	6.03602	5.77073	-0.0955357	0.410144	9	0.821025	0.957905		1	1	1	1	1	1	1	1	1	1	1
A6NHR9	3.61648	3.83259	3.00298	2.88343	5.9168	2.64696	3.39148	3.35589	2.69643	3.34885	4.13815	4.92026	2.90982	4.96066	3.15028	-0.15124	0.509936	13	0.771468	0.936095		4	4	4	4	4	4	4	4	4	4	4
A6NKN8	3.46297	5.00118	3.66039	4.23379					1.44371	2.91496	2.80179	3.12218	3.64223	2.86081	3.97364	1.12397	0.480246	9	0.0439914	0.26757		1	1	1	1	1	1	1	1	1	1	1
A6NLU5	4.10455	3.34638	4.08814	3.91166	3.42989	2.66592	2.85314	3.74469	3.52775	4.05126	3.38347	4.13641	3.8776	4.24789	4.95343	-0.245411	0.287627	12.994	0.408986	0.748976		4	4	4	4	4	4	4	4	4	4	4	5	5	5	5
A6NLX3	3.77748	4.71673	3.51264	5.08757	2.20894	4.03223	2.14326	3.64446	5.11036	4.98991	4.80619	3.5117	4.83968	4.01863	2.86646	-0.179927	0.521158	12.9983	0.735434	0.923306		1	1	1	1	1	1	1	1	1	1	1	1	1	1	1
A8K2U0					4.85279	4.89021	5.50917	4.43763								Inf					oneConditionMissing												1	1	1	1
A8MTJ3	6.43967	6.55803	5.14855	3.89217	8.09819	4.60858	5.27058	4.47144	4.85916		8.29421	7.41618	4.89156	7.82337	5.13257	-0.841941	0.798605	12	0.312527	0.673116		1	1	1	1	1	1	1	1	1	1	1	1	1	1	1
B0I1T2	3.64878	3.53462	3.46957	3.56158	3.54284	3.98703	3.1652	3.58876	3.19109	3.41214	3.42797	3.63928	2.95128	3.86441	3.86519	0.0835305	0.146935	13	0.579394	0.855608		7	7	7	7	7	7	7	7	7	7	7
B9A064	6.15588	5.96098	5.75086	6.11779	4.80885	4.69248	4.86469	5.16798	3.7148	4.53946	3.78422	4.22416	5.65747	3.95708	4.76825	1.56167	0.309989	12.6647	0.000246167	0.011882		2	2	2	2	2	2	2	2	2	2	2	2	2	2	2
C9JVW0	4.1888	3.90706	4.69819	5.0085	5.06692	3.68431	4.0908	3.76752	4.42045	5.33541	2.78879	6.23164	4.28253	5.55833	6.82487	-0.761635	0.519641	13	0.166498	0.5227		1	1	1	1	1	1	1	1	1	1	1	1	1	1	1
O00148	2.73769	3.6528	2.90518	2.95582	3.97938	3.45868	3.42503	3.2147	3.22522	3.18682	3.67432	3.80147	2.73388	3.59924	2.96806	-0.170624	0.224862	12.6046	0.461931	0.788257		2	2	2	2	2	2	2	2	2	2	2	2	2	2	2
O00154	3.95126	6.33274	4.04749	4.77392	5.10983	2.9869	3.26662	3.41565	3.27743	3.31735	2.6243	4.63609	3.30303	4.55676	3.07817	1.04454	0.535487	12.5767	0.0737406	0.350304		1	1	1	1	1	1	1	1	1	1	1	1	1	1	1
O00159	2.4995	6.50814	4.36378	3.94621					8.07953	4.15671	4.96804	3.99403	4.33189	5.18512	3.17394	-0.511914	1.00394	9	0.622387	0.872362		1	1	1	1	1	1	1	1	1	1	1
O00160	4.35291	4.23419	4.20654	4.15818	5.6658	4.06687	4.52367	4.15341	4.5082	3.95253	5.39034	4.57926	4.20909	5.30727	3.85685	-0.123169	0.292321	13	0.680383	0.901576		3	3	3	3	3	3	3	3	3	3	3
O00170	2.83852	3.07518	3.42716	3.46456	4.92954	2.21782	2.88901	2.31689	2.73904	2.70293	3.03924	3.88072	2.73554	3.69908	2.65528	0.08029	0.370383	13	0.831748	0.963474		3	3	3	3	3	3	3	3	3	3	3	2	2	2	2
O00182	3.90549	4.04604	3.54065	3.77761	4.7584	4.56473	4.42337	4.40883	4.12784	3.80558	3.62775	4.31204	3.88302	4.08346	4.38622	-0.195476	0.146826	12.3814	0.207068	0.581424		1	1	1	1	1	1	1	1	1	1	1	1	1	1	1
O00186	1.3475		1.64757		4.64634	2.4728	3.59644	3.12706	2.12706	1.5006	3.14176	2.92204	1.46378	3.51962	2.25683	-0.758003	0.62085	10.9374	0.247786	0.626116		1	1		1		1	1	1	1	1	1
O00193	4.82862	5.65533	5.64434	5.44746	6.55955	4.80774	4.54119	4.76403	4.72895	4.17385	4.93273	6.02884	4.48233	5.79096	4.62509	0.314927	0.352275	13	0.387584	0.73467		1	1	1	1	1	1	1	1	1	1	1	2	2	2	2
O00203	5.54505	5.58108	5.18118	5.46749	3.72201	2.54681	3.01773	3.61451	3.73447	4.20425	4.38599	4.63934	3.79814	4.76814	4.58431	1.12279	0.255422	12.127	0.000850516	0.0229227		2	2	2	2	2	2	2	2	2	2	2	1	1	1	1
O00230					4.69006	3.85423	4.1085	4.50992								Inf					oneConditionMissing												1	1	1	1
O00231	3.28534	3.64078	3.09831	3.66806	5.56358	3.68988	4.07287	4.93883	3.55925	3.63604	4.77726	4.26794	3.94136	4.66629	3.58985	-0.567142	0.353078	12.7797	0.132628	0.467396		2	2	2	2	2	2	2	2	2	2	2
O00232	3.34046	3.13555	2.89886	3.05958	4.46318	3.71673	2.59578	2.84695	2.47338	2.66295	3.31979	3.84181	2.92178	3.99088	3.34171	0.0353793	0.301878	13	0.908495	0.984124		4	4	4	4	4	4	4	4	4	4	4	3	3	3	3
O00233	5.7812	6.11783	5.29964	5.4808	5.42487	5.3948	5.05473	5.39421	4.92245	4.80186	5.50059	5.72964	4.95261	5.89756	5.50156	0.245532	0.208764	10.5137	0.265489	0.642826		1	1	1	1	1	1	1	1	1	1	1	1	1	1	1
O00241	5.0584	4.89359	4.86936	5.19821	5.75583	5.36443	5.4583	6.10029	5.30362	5.10471	5.11078	5.15721	4.42971	5.33338	5.18419	-0.0542197	0.174409	12.6016	0.760976	0.931929		2	2	2	2	2	2	2	2	2	2	2	1	1	1	1
O00244	6.14047	6.39422	5.80311	6.56265	5.40861	4.8973	5.18974	5.61198	5.29451	5.03272	5.49404	5.35344	5.6803	5.99381	5.61991	0.703615	0.194975	12.3888	0.00341756	0.0559859		3	3	3	3	3	3	3	3	3	3	3
O00264	6.07239	5.96271	5.60176	5.89492					4.98115	5.5064	4.95076	6.2564	5.38847	6.4126	6.84111	0.120532	0.386734	9	0.762393	0.931929		1	1	1	1	1	1	1	1	1	1	1
O00273					3.53086	1.11012	2.47117	2.27204								Inf					oneConditionMissing												2	2	2	2
O00299	5.68352	5.85066	5.40328	5.60189	5.51731	4.15887	4.0366	4.18854	4.44597	4.42325	6.18484	5.27979	4.26078	5.46282	4.56107	0.606349	0.379888	12.8457	0.134758	0.471975		11	11	11	11	11	11	11	11	11	11	11	14	14	14	14
O00300					3.44415	3.61719	3.97011	4.22282								Inf					oneConditionMissing												1	1	1	1
O00303	3.68047	4.07388	3.53905	3.69585	2.93683	1.08191	0.835908		3.51519	3.28764	2.56173	3.11971	3.57204	3.72185	2.42542	0.529241	0.390146	11.2892	0.201441	0.575831		2	2	2	2	2	2	2	2	2	2	2
O00329	5.71673	5.93515	5.18006	7.20969					4.20452	4.90026	6.23393	6.12218	4.41596	6.2751	5.66064	0.608611	0.549507	9	0.296774	0.662558		1	1	1	1	1	1	1	1	1	1	1
O00339	4.25439	4.50814	4.62157	4.96727	2.05916	2.76328	2.59069	2.91033	3.36978	3.10744	2.98072	3.88292	2.85295	3.09635	4.16177	1.21549	0.26294	12.1636	0.000567155	0.0180355		1	1	1	1	1	1	1	1	1	1	1	2	2	2	2
O00391	4.6691	4.44555	4.6563	4.94911	4.18683	4.20931	4.16034	4.53902	4.54516	4.50527	4.16806	4.72566	4.27775	4.51012	4.6761	0.169265	0.121115	12.7401	0.186111	0.557242		17	17	17	17	17	17	17	17	17	17	17
O00410	3.36071	3.98592	3.58168	3.42216	4.33505	2.46602	3.16462	3.17896	3.17386	2.59645	3.90748	3.93993	3.33069	4.08106	3.40206	-0.0533302	0.282597	13	0.853231	0.969182		5	5	5	5	5	5	5	5	5	5	5	6	6	6	6
O00429	2.79228	2.60125	3.03004	1.94621	2.67667	1.10742	2.08624	2.12652	2.47847	1.57744	2.69866	2.6378	2.49677	2.88009	1.47661	0.138011	0.326644	11.6592	0.680338	0.901576		1	1	1	1	1	1	1	1	1	1	1
O00442	3.44497	3.4782	3.06285	3.3858	5.84797	1.61719	3.75095	2.84695	2.17765	2.72515	4.3843	4.48454	3.33909	4.59245	3.39159	-0.155606	0.555863	13	0.783932	0.944343		2	2	2	2	2	2	2	2	2	2	2	1	1	1	1
O00451	3.51131	3.22134	3.36241	3.84504	5.8352	5.8233	5.81545	5.88889	4.63923	5.07619	3.95279	5.20836	4.64333	5.29781	5.43739	-1.39244	0.243708	12.1028	9.39019e-05	0.00685991		4	4	4	4	4	4	4	4	4	4	4	6	6	6	6
O00461	1.50185	0.558489	2.3948	1.62717	3.36157	3.65396	3.9925	3.72246	2.99174	3.06523	2.54107	3.00418	3.16626	2.49996	3.3904	-1.40629	0.286849	12.1677	0.000349939	0.0147795		2	2	2	2	2	2	2	2	2	2	2	4	4	4	4
O00462	4.93107	5.00804	5.07557	5.11654	3.95117	4.00421	4.12646	4.40277	4.02851	4.23723	4.03399	5.03769	4.16084	4.93306	5.51889	0.417047	0.266552	12.718	0.14221	0.484307		5	5	5	5	5	5	5	5	5	5	5
O00468	4.96334	4.96186	5.12217	5.41713	4.40679	4.87291	4.57317	4.92887	4.38862	4.69759	3.99742	4.8322	4.28347	4.68765	5.5967	0.38235	0.230112	11.7398	0.123043	0.456511		16	16	16	16	16	16	16	16	16	16	16
O00471	4.24366	4.98592	3.97976	4.07792					3.82068	3.69419	4.86112	4.49513	4.14277	4.66304	4.88394	-0.0440244	0.298443	9	0.885978	0.979145		1	1	1	1	1	1	1	1	1	1	1
O00479	5.82862	6.95489	6.42705	5.37839	8.28441	5.56473	6.30553	5.08034	4.89573	5.30426	5.7636	7.45977	4.99533	7.41694	5.63801	0.303191	0.545461	13	0.587757	0.857833		1	1	1	1	1	1	1	1	1	1	1	1	1	1	1
O00487	4.61966	4.9097	4.51134	4.66562	4.76787	3.9401	4.30308	4.37532	4.16769	4.36095	4.8747	4.54176	4.14819	4.57795	4.52746	0.167849	0.155449	12.792	0.300183	0.665077		2	2	2	2	2	2	2	2	2	2	2	2	2	2	2
O00499	2.08446	3.84072	1.92768	3.0682	5.95509	4.58521	4.32419	4.26663	2.73366	2.89658	2.481	3.83063	3.39988	3.8504	2.13609	-0.246045	0.471873	12.4771	0.611203	0.870433		3	3	3	3	3	3	3	3	3	3	3
O00533	4.41416	3.97781	4.40049	4.55328	4.16446	4.28926	4.1094	4.47801	4.063	4.75571	3.66087	5.06999	4.23976	4.95398	5.29142	-0.278032	0.223405	13	0.235278	0.609454		38	38	38	38	38	38	38	38	38	38	38	41	41	41	41
O00560					6.11583	5.06408	5.85423	5.76297								Inf					oneConditionMissing												1	1	1	1
O00567	5.74633	5.43109	5.1468	4.85087	6.42972	4.86873	4.67576	4.14114	4.7146	4.98073	4.7664	5.69842	4.58076	6.05714	5.36216	-0.00444255	0.331671	13	0.989516	0.997932		2	2	2	2	2	2	2	2	2	2	2
O00571					2.0754	1.49709	1.7768	1.72712								Inf					oneConditionMissing												2	2	2	2
O00584	4.60874	4.4264	4.68237	4.68711	4.61631	5.01837	4.90786	4.96027	4.4533	4.92497	3.89228	5.0085	4.08263	4.84047	4.85447	0.122	0.182281	7.55515	0.523229	0.825621		11	11	11	11	11	11	11	11	11	11	11
O00602	4.4995	4.53544	4.28007	3.76564	4.2313	3.56473	4.16034	3.8434	4.34946	3.67803	6.17145	5.02144	4.06341	5.76928	4.3428	-0.660784	0.349923	13	0.0814942	0.367122		3	3	3	3	3	3	3	3	3	3	3
O00629	3.87801	4.39711	2.26648	3.67893	3.03336		0.558301	0.776563	2.04107	1.7055	3.57561	2.84453	2.03571	3.25118	2.97505	0.822373	0.565811	11.5892	0.172639	0.533916		1	1	1	1	1	1	1	1	1	1	1	1	1		1
O00754	4.55261	4.48661	4.00008	4.3586	3.80591	3.59992	3.44958	3.78185	3.33755	3.50776	4.56197	4.02685	3.73405	4.25673	4.38738	0.329634	0.220052	12.8155	0.158358	0.509053		3	3	3	3	3	3	3	3	3	3	3	4	4	4	4
O00757	5.62447	5.81525	5.51123	5.82623					5.4154	5.27141	5.77812	5.47591	8.13666	5.56539	6.23209	-0.287845	0.514859	9	0.589749	0.859812		2	2	2	2	2	2	2	2	2	2	2
O00764	3.82769	4.0644	2.80315	2.9585	1.9777	1.58869	1.64624	1.88286	2.54702	2.42854	4.13933	2.70695	2.93088	3.23125	1.5954	0.553647	0.397118	12.5237	0.18751	0.55942		4	4	4	4	4	4	4	4	4	4	4
O14498	3.98752	3.85688	4.26958	4.48985	5.64659	5.63127	5.39465	5.8419	4.55802	4.64795	4.18389	4.93595	4.20177	4.89352	5.14877	-0.48554	0.194112	12.1645	0.0276123	0.2079		9	9	9	9	9	9	9	9	9	9	9
O14513					5.09158	5.65114	5.56793	4.54739								Inf					oneConditionMissing												1	1	1	1
O14514	2.22197			2.14415	1.75326	1.03223	2.07287	2.99379	2.34457	3.11778	1.17832	2.55936	2.08649	2.32045	1.89873	-0.17872	0.343991	11	0.613671	0.871601		1			1	1	1	1	1	1	1	1	1	1	1	1
O14576									0.443712		0.0162904	1.56579		0.642383		-Inf					oneConditionMissing				1		1			1		1
O14579	4.44442	4.4699	3.94013	3.82771					3.34787	3.21712	4.60329	4.55207	3.81091	4.40435	3.84804	0.201448	0.313936	9	0.537077	0.834389		2	2	2	2	2	2	2	2	2	2	2
O14594	4.53216	4.38946	4.62334	4.9498	4.82307	4.99705	4.83415	5.16824	4.58579	5.01762	3.82784	5.19228	4.7072	4.93687	5.79439	-0.0900079	0.237169	5.02905	0.719807	0.915096		15	15	15	15	15	15	15	15	15	15	15	13	13	13	13
O14617	4.65424	5.2221	4.334	4.57495					3.81781	4.10988	4.84338	4.83316	4.18319	5.06596	5.0557	0.137884	0.293711	9	0.649909	0.886891		2	2	2	2	2	2	2	2	2	2	2
O14618	1.637	2.60125	1.88461	3.12554					3.01525	3.47369	3.08125	1.97018	3.38847	2.78743	2.00401	-0.505084	0.398043	9	0.236304	0.609454		1	1	1	1	1	1	1	1	1	1	1
O14647					3.62397	1.03223	3.40916	1.8809								Inf					oneConditionMissing												1	1	1	1
O14656					2.14753	0.925317		1.62456								Inf					oneConditionMissing												1		1	1
O14672	5.18325	5.66019	5.62521	5.7932	4.99906	5.08976	5.16649	5.3216	5.27554	5.21761	4.41148	5.71304	4.64419	5.10509	5.72132	0.324269	0.222253	12.1189	0.169991	0.528753		4	4	4	4	4	4	4	4	4	4	4	4	4	4	4
O14727	4.57845	4.66486	4.13483	4.65517	3.0834	2.03223	2.97976	3.84695	3.29963	3.49051	3.82585	4.08128	3.31	4.01163	4.50304	0.677681	0.313484	12.3896	0.0508615	0.290039		3	3	3	3	3	3	3	3	3	3	3	1	1	1	1
O14732	1.26503				2.98152	3.54681	3.35086	3.28753			2.39716		1.51206	1.73343		-0.557711	0.39207	5.21417	0.211855	0.586725		1					1		1			1
O14737	4.70445	5.25788	5.2496	5.10079	3.88136	2.77947	2.17721	3.02449	4.01206	3.79372	3.83826	4.70516	3.9953	4.3495	3.26579	1.05506	0.30822	12.2019	0.00493725	0.0713658		3	3	3	3	3	3	3	3	3	3	3
O14745	3.96021	4.22574	4.18817	4.27833	4.92318	3.85844	3.8905	3.73076	3.75126	3.72386	5.11732	4.41314	4.43999	4.77409	3.9188	-0.173577	0.235266	13	0.473748	0.793857		5	5	5	5	5	5	5	5	5	5	5	6	6	6	6
O14772	6.73216	6.54507	6.07143	5.95678					5.24245	5.59729	6.34201	6.51175	5.71831	6.25256	7.32193	0.185463	0.378422	9	0.635792	0.878601		1	1	1	1	1	1	1	1	1	1	1
O14773	4.24366	4.28341	4.27266	4.48962	4.3944	4.49249	4.5776	4.76868	4.3483	4.36921	4.09805	4.66669	4.25319	4.45536	4.96369	-0.0749457	0.130143	11.6376	0.575669	0.853568		10	10	10	10	10	10	10	10	10	10	10
O14776	5.75122	5.89893	5.56131	5.22069					4.67467	4.40594	6.06986	6.24651	5.14512	6.09929	6.03866	0.0823182	0.406637	9	0.844078	0.968397		1	1	1	1	1	1	1	1	1	1	1
O14777	6.34499	6.28931	5.03497	6.09237	4.01629	2.13177	2.14326	2.82967	5.82591	5.65679	9.50969	4.84727	5.70672	4.7053	4.33841	-3.76531e-05	0.827261	12.5994	0.999964	1		1	1	1	1	1	1	1	1	1	1	1	1	1	1	1
O14786	5.41838	5.33112	5.33207	5.70644	6.10711	6.01409	6.25739	6.56316	5.80741	5.94365	4.80581	6.19041	5.24148	5.96516	6.35709	-0.257089	0.254352	12.8286	0.330817	0.689497		7	7	7	7	7	7	7	7	7	7	7
O14791	4.8509	4.43133	5.03126	5.13493	4.50677	4.35406	4.84277	4.61263	6.09225	4.50362	5.50015	4.01689	5.60823	4.5141	4.45135	-0.234645	0.291521	13	0.435352	0.766723		11	11	11	11	11	11	11	11	11	11	11
O14793	4.22197	3.8094	3.91418	4.05356					3.94994	3.84202	3.7314	5.05877	4.74177	4.59228	4.94054	-0.408326	0.29072	9	0.193719	0.565128		3	3	3	3	3	3	3	3	3	3	3
O14798	5.83221	5.19288	4.38711	3.65316					4.16253	3.46039	7.18252	4.95811	4.247	5.96431	4.20913	-0.117087	0.740593	9	0.87787	0.976908		1	1	1	1	1	1	1	1	1	1	1
O14818	3.85597	4.29626	3.63726	4.05118	5.80467	4.34733	4.5745	4.63307	4.04885	4.27257	4.96716	5.12411	4.23367	5.02063	4.1869	-0.523887	0.295822	12.8738	0.100225	0.406771		2	2	2	2	2	2	2	2	2	2	2	3	3	3	3
O14879	4.8084	4.21959	4.04967	3.75357	4.76367	3.73766	3.90069	3.14929	3.03643	3.18455	3.37908	3.30913	3.56257	3.37829	3.39222	0.75093	0.223639	5.82167	0.0159853	0.150395		5	5	5	5	5	5	5	5	5	5	5
O14917	3.24735	3.22522	3.40638	4.21909	5.48816	6.2164	5.95552	6.07302	4.91446	5.25674	4.4077	5.37886	4.85217	5.39004	5.71281	-1.5878	0.26106	12.1127	5.2687e-05	0.00517224		2	2	2	2	2	2	2	2	2	2	2	1	1	1	1
O14929					0.431328		0.998873	1.0396								Inf					oneConditionMissing												1	1		1
O14933	4.73603	4.92162	5.44865	5.26648					4.6369	4.38461	4.24003	4.36164	4.37639	4.44269	2.82843	0.911669	0.332642	9	0.0228218	0.183593		2	2	2	2	2	2	2	2	2	2	2
O14949	5.08446	5.30169	4.72286	4.78949	4.96827	4.65114	4.32837	4.81658	4.60807	5.45093	4.80147	5.72128	3.85905	6.37546	5.46995	-0.350886	0.311126	13	0.279793	0.654221		1	1	1	1	1	1	1	1	1	1	1	1	1	1	1
O14974	2.26503	1.23868							1.8885	1.29047	3.97293	3.12218	2.58112	3.67665	1.69207	-0.851558	0.795415	7	0.319876	0.680609		1		1	1		1	1	1	1	1	1
O14979	5.16141	6.10797	4.81196	5.21868					4.61368	4.61719	5.12193	6.5065	4.62184	6.62542	4.52459	0.0919855	0.517089	9	0.862748	0.97167		2	2	2	2	2	2	2	2	2	2	2
O14980	4.53392	4.69811	4.24503	4.09451	5.40877	3.32201	4.17721	4.14528	3.5783	3.57424	4.89616	4.96808	3.97346	4.87105	4.11713	0.0454741	0.31417	13	0.887133	0.979145		9	9	9	9	9	9	9	9	9	9	9
O15020	3.85881	5.9249	3.75615	4.31818					3.43647	3.77541	3.28406	3.8541	3.71706	3.74982	4.60887	0.689398	0.42222	9	0.136946	0.476405		3	3	3	3	3	3	3	3	3	3	3
O15031	4.07361	3.79319	4.31774	4.36513	4.07031	3.97004	4.32778	4.3665	4.00564	4.16633	3.47717	4.60088	4.27003	4.24305	4.73795	-0.0538977	0.166203	13	0.750879	0.929742		17	17	17	17	17	17	17	17	17	17	17	13	13	13	13
O15042					5.53086	4.85423	3.98935	3.99379								Inf					oneConditionMissing												1	1	1	1
O15049					4.48195	4.70061	4.92587	5.278								Inf					oneConditionMissing												1	1	1	1
O15067	4.64913	4.92837	4.44859	4.47608					3.6814	4.30815	5.12018	5.05773	4.25057	4.92542	5.09851	-0.00902527	0.297175	9	0.976435	0.995027		1	1	1	1	1	1	1	1	1	1	1
O15105	6.59964	8.2427	7.00638	7.5098	7.80885	6.53094	6.47887	6.3449	5.72665	5.66704	7.47449	7.08692	6.04895	7.01019	6.26684	0.64309	0.380192	6.12931	0.140649	0.483068		1	1	1	1	1	1	1	1	1	1	1	1	1	1	1
O15117	4.47219	5.08954	4.03989	3.71673	4.12382	2.74844	3.05473	3.02449	3.20204	2.85879	3.48699	4.66422	2.7529	4.68469	4.26439	0.507805	0.437197	12.9994	0.266321	0.642826		1	1	1	1	1	1	1	1	1	1	1	1	1	1	1
O15127	3.89182	2.07518	2.04967	3.1986					3.94621	3.52568	3.44784	4.02522	3.81142	3.68341	4.434	-1.0353	0.368779	9	0.020465	0.173163		1	1	1	1	1	1	1	1	1	1	1
O15143	5.6533	5.82365	5.35696	5.28828	6.75877	5.09237	5.23476	5.04786	4.86308	4.99922	6.96389	5.98679	5.33119	6.38064	5.53413	-0.190712	0.342859	13	0.587493	0.857833		13	13	13	13	13	13	13	13	13	13	13	10	10	10	10
O15144	5.49936	5.86178	5.09361	5.21525	5.67716	4.67964	4.3948	4.6028	4.68625	4.58239	6.3532	5.40535	5.03878	5.75011	4.80947	0.04773	0.325899	11.3609	0.886128	0.979145		13	13	13	13	13	13	13	13	13	13	13
O15145	5.31712	5.59601	4.60426	4.40564	5.69253	3.24554	3.84717	3.44524	3.9844	3.55397	6.57372	5.63042	4.55272	5.69906	3.45606	-0.10122	0.589945	8.69535	0.867698	0.973306		4	4	4	4	4	4	4	4	4	4	4	5	5	5	5
O15173	5.43134	5.83314	5.19968	5.1058	5.84881	4.99168	5.16462	5.39524	4.65463	5.00147	5.30085	6.05512	4.81811	6.22004	5.67563	-0.0181172	0.247456	13	0.942751	0.987696		2	2	2	2	2	2	2	2	2	2	2	2	2	2	2
O15204					5.4726	5.5912	5.75937	6.41464								Inf					oneConditionMissing												1	1	1	1
O15212	6.67742	7.43133	6.04723	6.05104	7.33478	5.76791	5.77885	5.71673	5.63491	5.46021	7.12535	7.00568	6.09746	7.19046	5.82376	0.016685	0.376312	13	0.965309	0.993392		1	1	1	1	1	1	1	1	1	1	1	1	1	1	1
O15230	4.79228	4.92318	4.806	5.32227	3.95489	4.56473	4.49914	4.36752	4.10531	4.32533	3.88154	5.06993	4.00087	4.55574	5.41823	0.400147	0.267989	12.9593	0.159341	0.509698		1	1	1	1	1	1	1	1	1	1	1
O15232	3.79228	2.98592	4.37937	4.18068					4.85875	4.58815	4.01629	4.15075	4.59836	3.91922	4.15602	-0.492228	0.286948	9	0.120411	0.452045		1	1	1	1	1	1	1	1	1	1	1
O15240	2.74858	2.75616	2.93513	3.0467	4.55611	4.53088	4.36044	4.25739	3.57967	4.06505	2.88227	4.57729	3.87895	3.93511	5.24421	-1.10534	0.3329	12.4191	0.0058489	0.0807183		22	22	22	22	22	22	22	22	22	22	22	20	20	20	20
O15287					7.19003	3.71673	4.08186	3.74004								Inf					oneConditionMissing												1	1	1	1
O15294	3.68537	3.92318	3.93825	3.55919					3.73322	4.01839	3.93829	4.07824	3.39638	4.48497	4.02391	-0.176847	0.183278	9	0.3598	0.714052		1	1	1	1	1	1	1	1	1	1	1
O15335	4.97847	5.19288	4.51264	4.9086					4.76564	4.51928	4.7485	4.86203	4.67184	4.46942	5.67644	0.0819815	0.23082	9	0.73064	0.919851		1	1	1	1	1	1	1	1	1	1	1
O15354	2.60384	3.73511	3.6731	2.3506	7.7468	7.37716	7.48311	7.63268	5.20154	5.2412	4.47375	5.43351	5.26922	5.21509	6.66643	-2.24708	0.369623	12.066	5.37876e-05	0.00517224		1	1	1	1	1	1	1	1	1	1	1
O15355					4.18622	3.70061	3.9604	4.05455								Inf					oneConditionMissing												1	1	1	1
O15371					1.14753		0.750946	0.776563								Inf					oneConditionMissing												1	1		1
O15394	4.41624	4.43305	4.58168	5.01357	4.88623	5.15737	4.95781	5.13219	4.77269	5.01311	4.19056	5.62782	4.91921	5.548	5.70637	-0.396089	0.241124	11.1456	0.128337	0.461406		20	20	20	20	20	20	20	20	20	20	20	16	16	16	16
O15400	5.60735	5.92161	5.3791	5.87695	5.71673	4.86873	4.36566	4.75384	4.3797	4.48944	5.76465	5.23553	4.61969	5.71058	4.62857	0.63333	0.313353	12.9998	0.0643545	0.325084		4	4	4	4	4	4	4	4	4	4	4
O15498	5.74743	7.26264	5.79441	6.29338	6.82854	5.37462	5.53885	5.84695	5.27088	5.25432	6.45036	6.12663	5.54681	6.26679	5.2327	0.350354	0.311958	13	0.281717	0.654756		1	1	1	1	1	1	1	1	1	1	1	1	1	1	1
O15511	4.89248	4.88543	4.45035	4.60975	6.81197	5.23734	5.44589	5.41843	4.76644	4.59324	6.93773	5.57268	5.27521	6.02762	4.79108	-0.592151	0.424443	12.9947	0.186366	0.557242		6	6	6	6	6	6	6	6	6	6	6	5	5	5	5
O15533	3.76253	3.75326	3.9063	2.14415					3.58667	3.02743	5.12371	4.24651	3.49539	5.05829	2.29352	-0.441513	0.613455	9	0.489966	0.805093		1	1	1	1	1	1	1	1	1	1	1
O15540	5.49498	7.62362	5.35985	6.3546	4.75326	4.99966	4.72823	6.2409	4.73185	5.13861	4.9792	5.17034	4.67066	5.37229	5.26523	1.05557	0.399623	12.9915	0.0203505	0.173163		1	1	1	1	1	1	1	1	1	1	1	1	1	1	1
O15553	2.26503	1.60125	1.29964	1.50261					3.0682	1.87543	4.32295	3.00189	2.86936	4.05569	1.58897	-1.30179	0.539148	9	0.0389581	0.252527		1	1	1	1	1	1	1	1	1	1	1
O43143	3.67017	3.95489	3.16214	3.21384	4.62771	3.00264	3.6896	3.23132	3.32401	3.23277	4.45307	4.41731	3.18451	4.56062	3.6887	-0.268245	0.298932	13	0.385852	0.73367		4	4	4	4	4	4	4	4	4	4	4
O43150					8.03177	4.99966	5.14326	4.81658								Inf					oneConditionMissing												1	1	1	1
O43157	3.89182	4.56061	3.85144	4.09324	5.82365	5.84693	6.69346	8.2409	5.02628	5.04391	4.24151	6.02073	5.11014	7.27845	5.72123	-1.31223	0.561547	12.4406	0.0369096	0.246338		3	3	3	3	3	3	3	3	3	3	3	1	1	1	1
O43169	1.05793	1.76375	1.00791						1.90747	1.47508	2.14057	1.73519	1.53028	1.90768	1.7313	-0.498839	0.201105	8	0.038083	0.249246		2	2	2	2		2	2	2	2	2	2
O43175	4.50849	4.36207	3.3948	3.47346	5.32441	3.74844	3.35086	3.40883	2.97019	3.69331	4.08054	4.79969	5.01921	5.04744	3.48619	-0.210233	0.396424	13	0.604828	0.868758		1	1	1	1	1	1	1	1	1	1	1	1	1	1	1
O43236	4.77329	6.03952	4.17152	4.12212	3.97446	3.09477	3.10818	3.34326	3.60399	3.25321	6.18785	4.33902	3.33141	4.93688	4.3953	0.343888	0.536659	12.9862	0.532801	0.832945		1	1	1	1	1	1	1	1	1	1	1	1	1	1	1
O43242	3.04537	3.12936	3.39992	2.30993	4.53544	2.74844	3.07287	3.63289	3.41172	2.99611	4.14235	4.61019	3.49425	4.60132	2.72875	-0.507848	0.37207	5.41072	0.226299	0.603212		4	4	4	4	4	4	4	4	4	4	4
O43252	2.53512	2.82365	2.16214	1.18068					1.73322	3.06305	3.2441	3.36097	2.78757	2.95317	3.40394	-0.759749	0.391923	9	0.08451	0.373863		1	1	1	1	1	1	1	1	1	1	1
O43278	5.89182	6.49472	5.54757	6.30376					5.72706	5.99552	5.5382	5.79121	5.6339	5.66133	6.36742	0.243093	0.210835	9	0.278612	0.652379		1	1	1	1	1	1	1	1	1	1	1
O43286	6.16909	6.14557	6.24535	6.93155	7.09056	6.89907	7.02007	7.23353	6.68683	7.07135	5.19705	7.06762	6.00303	6.34157	6.39388	0.0712913	0.30294	12.9469	0.817633	0.955909		1	1	1	1	1	1	1	1	1	1	1	1	1	1	1
O43291	5.08232	4.06179	5.40747	5.18	4.97459	4.68969	5.25531	5.2401	4.6015	4.92057	4.04121	5.78507	4.75093	5.57648	6.4614	-0.176044	0.332007	13	0.604884	0.868758		2	2	2	2	2	2	2	2	2	2	2	2	2	2	2
O43390		1.67926	0.927676	1.31818	4.25513	-0.14776	1.31872	-0.0154527	0.374351	0.713478	2.94591	3.36073	0.820977	3.54143	1.41113	-0.547466	0.754236	12	0.481845	0.798056			1	1	1	1	1	1	1	1	1	1	1	1	1	1
O43396					5.48816	3.83959	3.25874	3.325								Inf					oneConditionMissing												1	1	1	1
O43399	5.46643	5.90519	5.09705	5.27682	2.8138	2.13177	1.83841	1.45464	3.32525	2.9545	3.69358	3.76765	4.01312	3.75895	2.84743	1.94063	0.287988	12.0702	2.01767e-05	0.00372778		2	2	2	2	2	2	2	2	2	2	2
O43447	4.16626	4.57088	3.98996	4.01862					4.43366	4.92467	4.7485	4.51724	4.31113	5.00264	3.6285	-0.32305	0.256646	9	0.239796	0.614377		1	1	1	1	1	1	1	1	1	1	1
O43451	3.52753	3.37945	2.97725	3.49214	2.19423	2.38245	2.23905	2.75946	2.81953	2.60249	3.88969	3.26513	2.58585	3.60216	2.9992	0.193463	0.245407	12.5856	0.445096	0.775343		2	2	2	2	2	2	2	2	2	2	2
O43464					3.41839	2.4728	0.838409	3.11285								Inf					oneConditionMissing												1	1	1	1
O43488	4.15485	4.41236	4.03989	4.10668	5.65188	5.95959	6.27647	6.46446	4.92205	4.92588	5.21649	5.04797	5.08675	5.26034	5.49436	-0.950028	0.152692	12.0617	4.33828e-05	0.00509842		3	3	3	3	3	3	3	3	3	3	3	1	1	1	1
O43491	2.56948	1.75326	3.49587	3.82546					3.19697	3.45293	2.207	2.35993	3.05987	2.70274	1.7065	0.241594	0.463325	9	0.61465	0.871601		2	2	2	2	2	2	2	2	2	2	2
O43493	4.8738	5.36545	5.30132	5.57453	3.03195	3.15094	2.6286	2.09299	3.53079	4.17528	3.13682	5.22765	3.67895	4.53599	5.29534	1.01085	0.408775	12.2418	0.0289891	0.212928		6	6	6	6	6	6	6	6	6	6	6	4	4	4	4
O43504	4.46214	3.59791	4.11883	4.3049	5.51264	4.67592	5.14552	5.43421	4.45696	4.4436	5.37871	4.62417	4.88844	4.87863	4.49147	-0.58641	0.222963	12.3977	0.0214742	0.178051		2	2	2	2	2	2	2	2	2	2	2
O43505	4.01848	3.82365	4.15516	4.44916	3.71028	3.80396	3.97998	3.9458	4.01229	4.45044	3.59484	4.59882	4.2443	4.66376	4.70612	-0.315667	0.17349	6.29638	0.116383	0.444955		19	19	19	19	19	19	19	19	19	19	19	20	20	20	20
O43508	2.4235	1.5063	2.09063	2.24532	1.01629	2.54681	0.998873	1.74004	1.22811	1.75609	1.86636	1.70961	1.13607	1.89396	2.6507	0.165565	0.306988	9.27727	0.602366	0.868758		1	1	1	1	1	1	1	1	1	1	1	1	1	1	1
O43516	4.50957	4.5021	4.35572	4.63033					3.55204	3.66656	5.47457	5.26872	4.14912	5.30639	4.32514	-0.0352192	0.41615	9	0.934407	0.986956		2	2	2	2	2	2	2	2	2	2	2
O43529	4.2756	4.47048	4.50555	4.53117	3.55959	3.61103	3.84675	4.08134	3.8803	3.93213	3.32301	4.55751	3.71167	5.02106	5.06278	0.141804	0.296486	12.9421	0.640428	0.881156		3	3	3	3	3	3	3	3	3	3	3	2	2	2	2
O43556	3.91904	3.56061	3.48407	4.01862	5.9114	5.90567	6.11936	6.42396	4.82996	4.93186	4.34922	5.79172	4.76333	5.23294	5.58455	-1.30672	0.248046	12.1075	0.000192629	0.0107035		1	1	1	1	1	1	1	1	1	1	1
O43566	4.89867	4.6505	4.56813	4.6661					4.3506	3.89533	5.10375	4.78211	4.26006	4.44974	5.17394	0.122205	0.244433	9	0.629103	0.873393		1	1	1	1	1	1	1	1	1	1	1
O43592	2.85	4.31397	2.36378	2.41334	3.72201	1.54681	1.88023	1.49903	1.38126	1.64535	3.55911	3.36083	2.02825	2.90682	2.55478	0.239692	0.514393	9.29684	0.651962	0.886891		1	1	1	1	1	1	1	1	1	1	1	1	1	1	1
O43617	4.84291	5.54507	4.81749	4.6853					4.50741	4.18932	6.37292	5.13654	4.74487	5.72002	3.86751	0.03861	0.471371	9	0.936511	0.986956		1	1	1	1	1	1	1	1	1	1	1
O43665	4.93234	5.33102	5.47971	5.85134	3.51879	2.61719	2.03635	2.0396	3.85403	3.43011	3.37328	4.24962	2.98937	4.56464	3.18673	1.70598	0.356779	12.1501	0.000432146	0.016452		2	2	2	2	2	2	2	2	2	2	2
O43670	2.4255	2.98592	3.63463	2.47346	4.19383	4.28016	3.50583	3.5421	3.24794	3.73359	3.60459	3.58339	3.11695	3.37393	3.21611	-0.493804	0.239125	12.5114	0.0602849	0.314017		1	1	1	1	1	1	1	1	1	1	1	1	1	1	1
O43681	4.10831	4.67926	4.28316	3.83603	5.10864	2.3948	3.31447	3.44332	3.34492	2.88219	4.15168	4.5788	3.32158	4.9176	3.7881	0.137317	0.434356	7.89506	0.760094	0.931929		1	1	1	1	1	1	1	1	1	1	1	3	3	3	3
O43684	5.9817	6.33521	5.58505	5.51339	7.07106	5.3797	5.71673	5.36453	4.96163	5.37477	6.21773	6.42906	5.07451	6.50907	6.07317	0.0627142	0.319574	13	0.847454	0.968881		1	1	1	1	1	1	1	1	1	1	1	1	1	1	1
O43704	4.30685	4.25151	3.9063	3.81295					5.18668	4.72787	5.08804	4.37314	5.04559	5.49076	5.00901	-0.919325	0.201876	9	0.00137823	0.0293336		1	1	1	1	1	1	1	1	1	1	1
O43707	5.17691	4.99523	4.5553	4.22498	6.13464	4.91138	5.03172	5.13604	4.62117	4.47099	6.12276	5.4257	5.13589	5.67745	4.88155	-0.319885	0.316767	11.428	0.333474	0.690714		19	19	19	19	19	19	19	19	19	19	19	22	22	22	22
O43708	4.43246	4.61521	4.35746	4.25596	4.42247	4.51991	4.53885	4.37116	4.1145	4.39388	4.24604	4.32134	7.03344	4.4755	5.25494	-0.395051	0.36753	13	0.301973	0.665885		2	2	2	2	2	2	2	2	2	2	2	3	3	3	3
O43747					1.90938		1.07287	1.49903								Inf					oneConditionMissing												1	1		1
O43760	3.73216	3.98592	3.3948	3.12554					2.63134	2.13177	4.09029	3.36097	2.75104	5.19697	1.83409	0.417251	0.617735	9	0.516365	0.823442		1	1	1	1	1	1	1	1	1	1	1
O43776	4.73143	4.20517	3.85438	3.79075	3.06529	2.31607	2.48932	2.5276	3.54711	3.06626	3.91861	3.65202	3.58243	3.65532	2.93911	0.643698	0.228098	12.2063	0.0151818	0.150395		2	2	2	2	2	2	2	2	2	2	2
O43809	5.35778	5.41196	5.33131	5.21564					4.69635	4.62542	5.80018	6.0429	4.79929	6.23623	5.62448	-0.0743758	0.349575	9	0.836255	0.965257		1	1	1	1	1	1	1	1	1	1	1
O43813	6.64314	6.74421	6.1233	6.31613	2.05024	2.80984	2.30553	3.3735	4.19273	4.17403	4.44243	4.0594	4.56737	3.60192	4.8134	2.18027	0.267731	12.0474	3.05246e-06	0.00137513		1	1	1	1	1	1	1	1	1	1	1
O43827					4.58976	5.08286	5.14755	5.40008								Inf					oneConditionMissing												1	1	1	1
O43847	4.62051	4.93036	4.32369	4.69024	3.9001	2.26927	3.97011	4.05455	4.58787	3.75291	4.58815	4.26553	4.31706	4.70049	4.31739	0.222997	0.307243	12.6749	0.481149	0.797555		2	2	2	2	2	2	2	2	2	2	2	1	1	1	1
O43866	4.11093	3.78399	3.76486	3.83275	4.63644	4.7924	4.72516	4.83834	5.67333	4.2944	3.9668	3.45141	3.86265	3.75412	3.80914	-0.164	0.31967	12.9528	0.616567	0.871601		13	13	13	13	13	13	13	13	13	13	13
O60234	5.05443	5.40287	4.65808	4.94621	5.33208	3.74714	3.69835	3.19756	3.94003	3.48724	6.14464	5.06798	3.59936	5.79606	3.6202	0.279358	0.545484	12.0045	0.617852	0.871601		5	5	5	5	5	5	5	5	5	5	5	3	3	3	3
O60241	4.43305	4.10845	4.43021	4.46579	3.89373	3.78159	3.43331	3.87182	3.43551	4.3671	2.91739	4.97571	3.94319	4.62305	5.51202	-0.0645421	0.368109	10.2635	0.864228	0.972932		1	1	1	1	1	1	1	1	1	1	1	1	1	1	1
O60242	3.82143	3.72255	3.28316	4.20748	3.25333	3.59992	3.3948	2.66409	3.82133	3.02263	4.6135	4.77637	4.14293	4.54418	4.77817	-0.617317	0.305525	11.0109	0.0683311	0.3346		2	2	2	2	2	2	2	2	2	2	2	1	1	1	1
O60245	4.88965	4.46281	4.51371	4.78565					4.1011	4.64302	3.96719	5.17035	4.15919	4.97266	5.58285	0.00633495	0.322454	9	0.984754	0.996552		2	2	2	2	2	2	2	2	2	2	2
O60256	4.92576	5.15243	4.81176	4.6661					4.02198	3.94391	5.29779	5.49792	5.0481	5.96431	5.48155	-0.147494	0.401316	9	0.721721	0.915096		1	1	1	1	1	1	1	1	1	1	1
O60268	5.43967	5.56575	4.93297	5.31408					4.52645	4.43342	6.43014	5.2889	4.74487	5.57675	6.28736	-0.0137248	0.428461	9	0.975145	0.995023		1	1	1	1	1	1	1	1	1	1	1
O60269					5.65464	6.21923	5.67279	6.21785								Inf					oneConditionMissing												1	1	1	1
O60279	4.33534	3.97665	4.40751	4.12554	5.56142	4.91181	4.5636	4.61997	4.18421	4.84285	4.37096	4.91002	4.29946	5.02907	5.50414	-0.461169	0.254171	12.9442	0.0928509	0.394154		3	3	3	3	3	3	3	3	3	3	3	4	4	4	4
O60306	6.46989	6.92118	5.84021	5.99574	7.7539	5.96634	6.20422	5.92834	5.97847	5.65305	6.76135	7.40978	6.04533	7.24993	5.36627	0.0329524	0.37486	13	0.931291	0.986956		1	1	1	1	1	1	1	1	1	1	1	1	1	1	1
O60333	6.41119	7.26738	6.43267	6.8144					5.83794	6.01612	6.83243	6.59207	6.24919	6.26162	6.16052	0.452857	0.225904	9	0.0759814	0.354401		1	1	1	1	1	1	1	1	1	1	1
O60391					3.69006	5.07037	3.53231	4.14812								Inf					oneConditionMissing												1	1	1	1
O60462	4.68359	4.8661	4.82738	4.95673	5.7152	6.12675	5.7999	6.5151	5.22355	5.60172	4.83069	5.61732	4.98012	5.4296	5.90769	-0.514065	0.205616	12.2728	0.0275238	0.2079		8	8	8	8	8	8	8	8	8	8	8	6	6	6	6
O60486	3.85373	4.00046	3.84351	3.43036					3.28258	2.00917	5.03135	3.95192	2.82581	4.54842	4.06396	0.108701	0.539216	9	0.844719	0.968722		2	2	2	2	2	2	2	2	2	2	2
O60502	4.6122	4.39711	4.2496	3.88112	3.7939	1.61719	0.750946	1.49903	2.04798	2.22115	4.20331	3.36537	2.17372	4.44316	2.509	1.18882	0.606011	12.5759	0.0723161	0.347812		1	1	1	1	1	1	1	1	1	1	1	1	1	1	1
O60506	4.3765	4.90702	4.17256	4.08913	4.58028	1.51395	2.66087	1.71226	2.65768	2.5804	4.06515	4.74812	3.48752	4.77449	2.72425	0.669224	0.608582	12.8972	0.291589	0.658409		5	5	5	5	5	5	5	5	5	5	5
O60512	2.26503	2.85759	3.2496	2.28501					3.26247	1.87543	2.84518	3.21979	3.273	3.2995	3.67958	-0.40068	0.342382	9	0.271946	0.648211		1	1	1	1	1	1	1	1	1	1	1
O60518					3.9001	2.31234	2.14326	3.3735								Inf					oneConditionMissing												1	1	1	1
O60551	4.25439	4.95489	3.52671	4.18068					3.14415	3.99091	3.72256	5.99403	2.7755	5.19461	3.32594	0.208069	0.633244	9	0.749992	0.929069		1	1	1	1	1	1	1	1	1	1	1
O60568	3.62051	2.84965	3.80352	3.49045	2.56062	2.37677	2.23203	3.0911	2.66476	2.63285	2.46339	3.43948	3.00453	2.9522	3.403	0.460948	0.23922	12.6435	0.076769	0.357154		5	5	5	5	5	5	5	5	5	5	5
O60603	1.82143	2.33822	1.9695	1.85875					1.02867	1.56348	2.82365	1.72625	1.09013	3.00803	1.29352	0.206439	0.422553	9	0.636843	0.87948		1	1	1	1	1	1	1	1	1	1	1
O60610	4.38421	4.64399	4.10397	4.15235	4.98121	3.62634	3.79506	4.0254	3.817	3.86789	4.73846	4.62534	3.87794	4.93154	3.77299	-0.0189572	0.245127	13	0.939534	0.986956		6	6	6	6	6	6	6	6	6	6	6
O60613	1.82143	2.07518	1.54065	2.18068	4.67382	2.13177	3.47887	3.50992	2.47578	2.11778	2.70584	2.94307	2.72601	3.8314	2.45299	-0.774999	0.408743	12.6108	0.081097	0.367122		1	1	1	1	1	1	1	1	1	1	1	1	1	1	1
O60664	4.73554	4.73511	4.42502	4.58464	4.66565	3.95379	4.10062	4.04357	3.72552	3.84555	4.76724	4.45935	4.205	4.68256	3.96342	0.316734	0.202831	12.7809	0.142802	0.484307		5	5	5	5	5	5	5	5	5	5	5	6	6	6	6
O60667	4.08446	3.82365	4.41007	4.04857					4.54525	4.38498	3.36082	3.87064	3.86367	3.5344	4.35765	0.103485	0.247932	9	0.686172	0.903684		1	1	1	1	1	1	1	1	1	1	1
O60674					6.64911	5.11969	7.30169	8.477								Inf					oneConditionMissing												1	1	1	1
O60678	2.76253	3.01629	3.62157	3.67893					2.52171	3.08054	3.1434	3.61788	3.29853	3.88446	3.56201	-0.0313877	0.280493	9	0.913357	0.984349		1	1	1	1	1	1	1	1	1	1	1
O60749					5.9504	5.06408	4.75657	4.65921								Inf					oneConditionMissing												1	1	1	1
O60762	4.19994	4.74421	3.6857	4.25107	2.9459	3.51028	1.70514	3.18256	2.99359	2.66953	3.3873	3.84022	2.66988	3.94984	4.16439	0.766822	0.387314	12.6695	0.0698653	0.337338		1	1	1	1	1	1	1	1	1	1	1	1	1	1	1
O60763	5.19149	6.33228	4.91037	4.85845	5.67744	4.15561	3.69731	3.96243	4.01045	4.00394	5.37487	5.36995	4.76611	5.41339	4.19403	0.44906	0.436351	12.8654	0.322381	0.682378		4	4	4	4	4	4	4	4	4	4	4
O60784	1.87801	1.82365	0.540653	1.18068	0.623973	1.03223		0.62456	2.57627	1.16493	1.83831	1.90459	1.92198	1.4338	1.53453	-0.508515	0.284573	11.8448	0.0995426	0.405903		1	1	1	1	1	1	1	1	1	1	1
O60841					1.90938		0.750946	1.8809								Inf					oneConditionMissing												1	1		1
O60880					5.84797	2.86873	3.92087	3.26199								Inf					oneConditionMissing												1	1	1	1
O60883	5.29215	5.7967	6.40238	6.25609	5.33891	5.50286	5.16306	4.91168	4.94906	5.05539	3.87907	5.27422	4.63889	5.46159	7.09687	0.544204	0.426307	10.1541	0.230181	0.607912		1	1	1	1	1	1	1	1	1	1	1	3	3	3	3
O60884					4.6352	3.68431	3.58384	3.38537								Inf					oneConditionMissing												1	1	1	1
O60888	3.24524	2.69486	3.36138	3.25107	2.41931	2.3778	2.68158	2.97291	2.99857	2.93015	2.88026	3.37728	3.26517	3.4002	3.78583	-0.140375	0.186585	12.9285	0.465328	0.788695		3	3	3	3	3	3	3	3	3	3	3	4	4	4	4
O75019	6.6913	6.23868	6.70285	6.64011					6.12397	5.84505	6.02221	6.8204	6.12742	6.00803	6.43586	0.370671	0.186053	9	0.0775104	0.358137		1	1	1	1	1	1	1	1	1	1	1
O75071	3.87061	3.81425	4.45492	4.41017	3.88136	2.7624	3.79534	3.77522	4.02275	3.93912	3.47656	4.22789	4.07715	4.39303	4.83316	-0.0810353	0.258855	12.937	0.75923	0.931929		3	3	3	3	3	3	3	3	3	3	3	2	2	2	2
O75077	4.15485	4.19951	3.6857	4.18967					4.26814	4.7499	3.72256	3.97018	4.45811	4.54927	3.96337	-0.182785	0.209598	9	0.405831	0.745725		1	1	1	1	1	1	1	1	1	1	1
O75078	4.5095	4.37384	4.36769	4.82742	3.45686	3.4728	3.63359	4.48254	4.27629	3.97886	3.54102	4.61838	4.31052	4.67538	5.07565	0.101168	0.270027	12.9309	0.713988	0.915082		3	3	3	3	3	3	3	3	3	3	3
O75083	4.99246	5.35889	4.79709	4.82458	5.54234	4.34863	4.57534	4.52504	4.43116	4.3803	5.97646	5.06403	4.61384	5.52139	4.76101	-0.0934822	0.261755	13	0.72672	0.917052		29	29	29	29	29	29	29	29	29	29	29
O75084	0.984926			1.38231					1.13177	0.875428	0.353325	0.726253	0.524536	2.40137	3.04354	-0.110128	0.764669	7	0.889543	0.979981		1			1	1	1	1	1	1	1	1
O75096		1.43133	1.23253		3.66837	4.3948	3.80623	3.94649	2.82206	2.79458		3.71876	1.90156	3.60795		-1.57795	0.46201	8.25011	0.00873802	0.107709			1	1	1			1	1	1		1
O75131	4.86658	5.20143	4.60707	4.48007	5.16431	4.12772	4.49398	4.71326	4.27678	4.19244	5.80725	4.88637	4.28844	5.66145	4.80485	-0.138565	0.271437	13	0.618267	0.871601		9	9	9	9	9	9	9	9	9	9	9	6	6	6	6
O75144	4.73349	4.87855	4.97487	5.28462	3.64634	4.17907	3.81246	4.51533	4.59019	4.78955	4.0914	4.58952	3.58136	4.83628	4.53696	0.496631	0.239831	12.5847	0.0595445	0.311313		2	2	2	2	2	2	2	2	2	2	2	2	2	2	2
O75165	3.81657	4.20829	3.41781	3.51432	4.42487	3.91138	4.03635	4.10569	3.55791	3.48106	4.50401	4.06166	3.35149	4.50491	4.29476	-0.11631	0.231244	9.94996	0.625927	0.872362		3	3	3	3	3	3	3	3	3	3	3
O75173	3.91904	3.01629	4.56813	4.34256	3.96382	4.3334	4.04557	4.71673	4.48368	4.18133	4.01597	4.60314	4.03492	4.07124	4.6716	-0.181361	0.223344	13	0.431396	0.764807		1	1	1	1	1	1	1	1	1	1	1	1	1	1	1
O75223	5.86455	6.76222	6.06188	6.33527	7.05964	6.25278	7.03635	6.87985	6.53131	6.14504	6.75323	7.24458	6.59341	6.53018	6.7239	-0.33182	0.216762	12.9955	0.149792	0.498629		2	2	2	2	2	2	2	2	2	2	2	1	1	1	1
O75306	3.60384	4.10375	3.56813	3.81295					3.61364	2.99091	5.16924	3.95406	3.6086	4.74284	4.4923	-0.309488	0.39746	9	0.456162	0.782861		1	1	1	1	1	1	1	1	1	1	1
O75326	4.98189	4.9808	4.90489	5.51988	4.35133	4.8964	4.86373	4.87989	4.63105	4.88241	4.0722	5.70997	5.04409	5.41257	5.52838	-0.0869323	0.241179	6.22235	0.730434	0.919851		20	20	20	20	20	20	20	20	20	20	20
O75340	4.29651	4.57088	4.11634	3.54525	5.32788	4.70869	4.86989	4.84265	4.26986	4.27691	5.0071	4.60088	3.87897	5.16575	4.22926	-0.304418	0.253811	12.8029	0.252103	0.629704		1	1	1	1	1	1	1	1	1	1	1	1	1	1	1
O75347	4.72103	5.85713	4.66793	5.18281	5.79785	4.92937	4.89195	4.91773	4.43918	4.75827	5.20593	5.10443	4.92949	5.27122	4.99861	0.162563	0.2026	13	0.436756	0.766723		5	5	5	5	5	5	5	5	5	5	5	6	6	6	6
O75351	4.69327	4.96271	4.75601	5.2119	3.05024	2.71673	1.92087	2.81219	3.61472	4.07384	4.22928	3.46214	3.82981	4.17939	4.20585	0.950486	0.218254	12.0881	0.000920998	0.0234607		3	3	3	3	3	3	3	3	3	3	3
O75352	4.01046	4.62115	3.94874	3.70424					3.14415	3.64802	4.19043	4.61275	3.08035	5.0738	4.71673	0.00454332	0.428446	9	0.991771	0.997932		1	1	1	1	1	1	1	1	1	1	1
O75356	4.08446	3.66015	3.78273	3.78949					3.99489	4.31283	3.42657	4.16483	4.08525	4.20873	4.41152	-0.257168	0.177196	9	0.180638	0.547209		1	1	1	1	1	1	1	1	1	1	1
O75367	5.02579	5.27812	4.80129	4.88658	5.62524	4.00624	4.42835	4.61584	4.24687	4.41813	6.27778	5.23543	4.4343	5.74406	4.59606	-0.159801	0.333305	13	0.639588	0.881156		6	6	6	6	6	6	6	6	6	6	6	8	8	8	8
O75368	4.35344	4.9401	4.08198	4.56609	6.11021	4.9594	4.59561	4.6591	4.04495	4.07379	5.71439	4.69308	3.7798	5.02141	3.96413	0.184924	0.360661	10.0434	0.619224	0.871601		5	5	5	5	5	5	5	5	5	5	5	4	4	4	4
O75369	5.99103	6.39248	5.94659	6.07069	4.34743	3.37832	3.81876	4.05038	4.54776	4.23846	5.51194	4.95186	5.57094	5.44654	5.26848	1.00254	0.269289	12.143	0.00285525	0.0494855		4	4	4	4	4	4	4	4	4	4	4	3	3	3	3
O75390	3.64941	3.80801	3.33677	2.9949	6.22894	4.4147	4.68168	5.05241	3.83759	3.51934	5.33384	4.9554	3.76779	5.38523	3.78778	-0.842355	0.447797	12.6387	0.0831914	0.370977		4	4	4	4	4	4	4	4	4	4	4
O75396	2.73216	2.75326	3.08814	1.61364					3.54057	3.34936	3.41222	3.12218	2.41984	3.66304	1.96337	-0.520428	0.399655	9	0.225187	0.602654		1	1	1	1	1	1	1	1	1	1	1
O75400	4.70113	5.58108	5.12562	4.18967					4.78949	4.84505	5.78934	5.75212	4.92507	6.79603	4.8509	-0.4932	0.442747	9	0.294162	0.658469		1	1	1	1	1	1	1	1	1	1	1
O75436	5.8142	5.00118	5.25807	5.3586					5.52409	5.38498	5.93578	5.22987	5.75104	6.05699	4.74098	-0.159665	0.261726	9	0.556918	0.843334		1	1	1	1	1	1	1	1	1	1	1
O75475					6.4726	4.04506	4.54536	4.05455								Inf					oneConditionMissing												1	1	1	1
O75477	4.22197	2.92318	3.72286	4.9409					3.85875	4.02743	4.35708	4.92541	3.9196	4.85483	3.94261	-0.317162	0.38518	9	0.431551	0.764807		1	1	1	1	1	1	1	1	1	1	1
O75493					3.89076	4.05777	4.373	5.70147								Inf					oneConditionMissing												2	2	2	2
O75503	4.88493	5.72117	5.19559	5.36257	3.07929	2.74776	2.82455	3.36532	3.92097	3.81808	3.74309	5.50744	4.15317	5.00299	5.57936	0.717755	0.38236	12.2627	0.0844832	0.373863		2	2	2	2	2	2	2	2	2	2	2	2	2	2	2
O75509	4.92476	4.64367	4.80231	4.77427	5.27663	5.08759	4.96106	5.0388	4.56768	5.1626	4.06983	5.56142	4.48841	5.48803	6.16956	-0.133871	0.268715	13	0.626674	0.872362		3	3	3	3	3	3	3	3	3	3	3	2	2	2	2
O75531	3.76253	4.11783	3.77095	3.0682	4.36708	2.6229	2.91584	2.47956	1.83508	2.20924	3.60598	4.60351	1.86902	4.81426	3.55439	0.175042	0.51745	13	0.740555	0.92664		1	1	1	1	1	1	1	1	1	1	1	1	1	1	1
O75533	4.59164	4.25348	4.7101	4.38609	4.79386	3.3864	3.05113	3.6037	3.45091	3.52821	4.31692	4.49771	3.61165	4.53408	3.60041	0.462848	0.31601	12.9998	0.166774	0.52296		2	2	2	2	2	2	2	2	2	2	2	2	2	2	2
O75534	4.93912	4.74421	4.69819	4.28501					4.17465	4.44021	4.79073	5.55247	4.37253	5.61966	4.86199	-0.163686	0.307463	9	0.607356	0.869251		1	1	1	1	1	1	1	1	1	1	1
O75558					5.167	4.84693	4.66384	4.14114								Inf					oneConditionMissing												1	1	1	1
O75563	5.95993	6.22831	5.57496	5.82294	5.06552	4.92109	4.63594	4.94412	4.70886	4.9673	6.16194	5.67715	4.88378	5.77297	5.93941	0.403799	0.271769	12.6332	0.16185	0.512165		3	3	3	3	3	3	3	3	3	3	3
O75594	5.24235	5.04922	4.49184	4.47273	4.5428	3.61872	4.35572	4.52957	4.38612	3.85069	6.69629	4.5403	4.63518	4.68423	4.7275	-0.193838	0.377133	6.63287	0.623941	0.872362		4	4	4	4	4	4	4	4	4	4	4	6	6	6	6
O75608	4.79198	5.07025	4.79538	4.95995	4.53086	3.77947	3.70607	3.53145	3.86432	3.91577	5.08423	4.52925	4.15575	4.68302	4.61962	0.459408	0.242158	12.5077	0.0811351	0.367122		3	3	3	3	3	3	3	3	3	3	3
O75629	4.10831	3.92383	3.51264	3.62693	2.12672	2.22488	2.34933	3.00922	3.68131	3.01619	3.63087	2.75469	3.2528	2.85265	3.03884	0.594809	0.219929	12.2445	0.018857	0.165488		2	2	2	2	2	2	2	2	2	2	2	2	2	2	2
O75636	5.43081	4.49192	5.02339	5.08354	3.85021	4.33064	4.24604	4.54101	5.23544	4.00901	5.22998	4.2574	4.71816	4.36577	4.2645	0.366045	0.258684	12.879	0.180783	0.547209		8	8	8	8	8	8	8	8	8	8	8
O75643	2.66942	4.21269	3.21525	3.53117					3.59571	3.72787	3.95819	3.28568	3.65547	4.12185	3.9109	-0.343676	0.272541	9	0.239014	0.613536		1	1	1	1	1	1	1	1	1	1	1
O75688	5.56016	7.21532	5.63015	5.66171	6.72726	6.53094	6.33215	6.3735	5.52289	5.6418	6.39642	6.06807	5.63232	6.3676	6.20538	0.165417	0.278345	10.6691	0.564709	0.848293		2	2	2	2	2	2	2	2	2	2	2	1	1	1	1
O75695	5.02951	5.02901	3.84792	4.33664	4.96281	3.33067	3.22986	3.39117	3.19875	3.25956	6.10033	4.70222	3.63606	5.20385	4.5049	-0.0618982	0.514552	9.55654	0.906741	0.984124		1	1	1	1	1	1	1	1	1	1	1	1	1	1	1
O75711	5.71871	5.43243	6.19884	6.27286	5.33133	4.96634	4.91585	5.49404	5.52472	6.20802	5.04752	6.80893	5.44276	6.52024	6.5488	-0.206713	0.320361	12.9494	0.530033	0.831985		2	2	2	2	2	2	2	2	2	2	2	2	2	2	2
O75752	5.40639	5.49202	5.09288	5.43995	3.80617	4.56473	4.20616	4.48307	4.15393	4.51197	4.18877	5.10662	4.23946	5.02095	5.72865	0.601396	0.286532	12.601	0.0565842	0.301077		3	3	3	3	3	3	3	3	3	3	3	3	3	3	3
O75781					4.72201	6.19642	4.66981	4.75384								Inf					oneConditionMissing												1	1	1	1
O75787	3.36771	3.87244	4.0393	4.52238	3.70079	3.57088	4.13836	3.90426	3.67943	3.61256	3.03397	4.39274	3.51515	4.13502	3.90455	0.136167	0.206606	13	0.521358	0.825575		7	7	7	7	7	7	7	7	7	7	7	6	6	6	6
O75821					4.97712	2.74844	4.43043	4.18934								Inf					oneConditionMissing												1	1	1	1
O75828	5.48591	5.83221	5.65078	6.36059	5.99901	4.88309	4.56473	5.78106	4.92213	4.78873	5.55703	5.47097	7.80925	5.66785	4.90551	-0.0191088	0.428742	13	0.965128	0.993392		1	1	1	1	1	1	1	1	1	1	1	1	1	1	1
O75843	4.35748	4.4537	4.2496	4.08757					3.59571	3.02743	3.78517	4.24651	3.66204	3.94194	5.14697	0.371976	0.341574	9	0.304451	0.666469		1	1	1	1	1	1	1	1	1	1	1
O75874	4.20323	4.43118	4.01994	4.23412	4.00252	3.69783	3.3948	3.73871	3.95087	3.77102	4.68471	4.08595	6.63748	4.27931	4.40444	-0.562902	0.369031	4.82716	0.189744	0.564222		19	19	19	19	19	19	19	19	19	19	19	21	21	21	21
O75882	5.23294	5.03727	5.2639	5.39673	4.80836	5.02091	5.12918	5.39257	5.59153	5.11716	5.57387	5.33587	5.06231	5.3431	5.37995	-0.181041	0.105242	4.44087	0.153357	0.503044		22	22	22	22	22	22	22	22	22	22	22
O75891	3.37319	3.54802	2.42873	2.88112	1.01629	1.49434	1.21038	2.00922	2.17309	1.97146	2.90962	2.29454	5.0324	2.24571	3.283	0.108605	0.50685	12.7907	0.833711	0.964279		2	2	2	2	2	2	2	2	2	2	2	2	2	2	2
O75907					1.48195	4.08286	2.99887	3.31262								Inf					oneConditionMissing												1	1	1	1
O75915	2.57111	2.64644	2.5801	1.97075	3.49434	1.22488	3.0908	4.64446	2.61359	1.89648	2.75797	3.34724	2.87175	3.80055	2.37438	-0.0969893	0.460316	6.49896	0.839573	0.965272		2	2	2	2	2	2	2	2	2	2	2
O75923	3.97012	3.80255	2.87651	3.39184	3.77843	3.08799	2.75796	3.6516	3.7945	3.39945	4.91875	4.1642	3.55354	4.93006	3.03661	-0.556393	0.312386	13	0.098259	0.404975		6	6	6	6	6	6	6	6	6	6	6
O75937	5.77976	6.11081	5.59844	5.53117	5.85279	5.07663	5.41628	4.98211	5.31778	5.14076	5.81944	6.04516	4.99872	6.18119	5.79956	0.0447449	0.233324	11.6396	0.851226	0.969034		3	3	3	3	3	3	3	3	3	3	3	1	1	1	1
O75947					1.57817	1.86873	0.920871	0.914067								Inf					oneConditionMissing												1	1	1	1
O75955	4.37134	4.22941	3.585	3.78123	4.69254	3.74552	3.74999	3.95804	3.89303	3.64984	5.28987	4.30181	3.88193	4.71702	3.73541	-0.19571	0.256631	13	0.45931	0.785272		7	7	7	7	7	7	7	7	7	7	7	7	7	7	7
O75995	2.56989	2.28931	2.01014	3.28501					2.73322	1.95343	3.53655	3.60761	2.273	2.40137	2.47794	-0.173287	0.379616	9	0.658862	0.890898		1	1	1	1	1	1	1	1	1	1	1
O76003	4.84362	4.98461	4.7487	4.7174	4.6352	4.14736	3.84852	4.19315	4.45994	4.39889	4.63105	4.84632	4.4408	4.84449	4.67479	0.190601	0.135233	12.4367	0.183223	0.550892		2	2	2	2	2	2	2	2	2	2	2	3	3	3	3
O76013	1.26503				3.3441	3.05634	7.44269	6.73235	3.64249	3.96482	2.71352			1.97005		-1.03984	1.77013	6.88458	0.575663	0.853568		1			1		1	1	1	1	1	1	3	3	3	3
O76024					4.27502	4.99966	4.3434	4.51533								Inf					oneConditionMissing												1	1	1	1
O76054	3.92444	4.29769	3.96358	3.90834	2.83736	3.54342	3.40732	3.42295	3.5301	3.4651	3.28686	3.39257	6.61402	3.35784	4.62745	-0.287752	0.483904	7.19547	0.570298	0.851081		3	3	3	3	3	3	3	3	3	3	3	2	2	2	2
O76061	5.34728	4.91514	5.21664	5.30583	5.55966	5.30308	5.58731	6.0062	5.57123	5.37353	4.89759	6.11969	5.55844	5.71953	6.26479	-0.366115	0.216161	12.2867	0.115498	0.444082		3	3	3	3	3	3	3	3	3	3	3	2	2	2	2
O76070	4.08375	6.42877	4.49409	4.95151	3.91859	4.43433	4.54536	4.28753	4.15165	3.92959	3.22242	3.95211	3.481	3.80031	4.49425	0.995139	0.356334	12.3343	0.0158997	0.150395		2	2	2	2	2	2	2	2	2	2	2	1	1	1	1
O76096	4.42995	3.68724	3.86036	3.86484	5.01575	3.75194	4.54926	4.28239	3.97477		7.90501	3.87236	4.53163	4.17693	3.55729	-0.489448	0.596122	12	0.427626	0.763821		1	1	1	1	1	1		1	1	1	1	1	1	1	1
O94760	4.07384	5.55233	4.30032	5.25109	2.65917	3.54296	2.95758	4.20449	3.37911	3.58949	3.35426	3.47479	5.00023	3.60705	4.47897	0.876463	0.413192	12.687	0.0542094	0.296375		3	3	3	3	3	3	3	3	3	3	3	4	4	4	4
O94766	3.66942	4.21269	4.71058	4.72294					4.26814	4.6655	3.35333	4.78666	3.9892	4.65962	4.40394	0.0251347	0.313644	9	0.937881	0.986956		1	1	1	1	1	1	1	1	1	1	1
O94769	4.52403	5.14291	5.18277	4.9902	4.812	5.24971	4.98457	5.37213	4.47535	4.92126	4.10222	5.37739	4.45654	5.08743	5.54394	0.180273	0.212132	13	0.410807	0.750785		8	8	8	8	8	8	8	8	8	8	8	10	10	10	10
O94772	4.49146	4.82521	4.87294	5.07372	5.35675	4.60584	4.69126	5.39889	4.84064	5.56507	3.75287	6.06364	4.54477	5.72374	5.87869	-0.281123	0.32276	13	0.399555	0.74258		6	6	6	6	6	6	6	6	6	6	6	4	4	4	4
O94776					3.83343	1.61719	3.01773	3.20952								Inf					oneConditionMissing												1	1	1	1
O94804	5.17053	4.79596	4.62392	4.64708	4.2606	2.08286	3.01874	3.23424	3.75415	3.60767	4.94184	4.2559	3.63052	4.92249	3.25188	0.691014	0.410561	12.5432	0.117063	0.444955		4	4	4	4	4	4	4	4	4	4	4
O94826	4.84291	5.59623	4.6731	4.85875	6.05233	5.03866	5.06383	4.96639	4.56686	4.64574	4.68147	5.67522	4.97516	6.01774	5.23433	0.0227359	0.262457	13	0.932288	0.986956		1	1	1	1	1	1	1	1	1	1	1	1	1	1	1
O94855	4.40639	4.43133	4.03004	3.78949	4.84797	4.00624	4.18557	4.14812	2.91067	3.85543	4.08098	4.59902	3.49776	4.33238	4.81392	0.217765	0.262462	13	0.421682	0.759051		1	1	1	1	1	1	1	1	1	1	1	1	1	1	1
O94856	4.50599	4.20383	4.58168	5.06661	4.82854	5.12392	4.95332	5.2392	4.37167	4.82017	4.11356	5.43869	4.71498	5.38673	5.32902	-0.193282	0.244646	11.7254	0.445184	0.775343		15	15	15	15	15	15	15	15	15	15	15
O94903	5.09484	5.50814	4.80022	5.35114	4.58387	3.38302	3.62189	4.29205	4.21638	3.76833	5.33096	4.98485	4.26352	4.85511	3.99143	0.646381	0.319751	12.602	0.0649917	0.326463		3	3	3	3	3	3	3	3	3	3	3
O94910	3.94431	3.93221	4.25471	4.2732	3.88179	4.28999	4.27021	4.29138	3.7407	4.34045	3.55399	4.64697	3.93815	4.30513	4.86785	-0.0568108	0.182407	13	0.760396	0.931929		10	10	10	10	10	10	10	10	10	10	10	7	7	7	7
O94915	3.62051	2.75326	2.08814	1.98803	2.23868		1.33591	0.702563	1.11485	1.64862	2.74621	3.26745	0.628311	2.80824	3.01314	0.258949	0.548351	11.9219	0.645287	0.88404		1	1	1	1	1	1	1	1	1	1	1	1	1		1
O94919	3.24005	3.19324	3.62258	3.87272	2.38829	2.49661	3.07762	3.30795	3.26279	3.48063	2.62811	4.03527	3.2327	3.83783	4.27884	-0.142101	0.289567	12.9605	0.631817	0.875796		9	9	9	9	9	9	9	9	9	9	9
O94973	5.637	7.16942	5.31595	5.6203					4.37182	4.71673	5.69318	5.48395	4.79954	5.41768	5.53799	0.789827	0.398586	9	0.0788601	0.361899		1	1	1	1	1	1	1	1	1	1	1
O94979	5.09948	4.50158	4.87893	4.51411	5.37173	4.00139	3.94003	3.93477	4.18096	4.03647	5.09081	4.96834	4.18189	4.83064	4.67551	0.0460557	0.27357	9.22166	0.869942	0.973306		2	2	2	2	2	2	2	2	2	2	2	2	2	2	2
O94985	5.64102	5.55545	5.83174	6.01031	5.64021	5.72381	5.83605	5.82596	5.36337	5.76898	4.87714	6.83438	5.59212	6.34659	6.94421	-0.202902	0.277323	13	0.477367	0.796004		35	35	35	35	35	35	35	35	35	35	35	34	34	34	34
O94991	5.88493	6.39711	5.69819	6.39013					5.22215	6.08271	4.99718	6.71554	5.25789	6.34282	6.81708	0.173252	0.407264	9	0.680532	0.901576		1	1	1	1	1	1	1	1	1	1	1
O95154	2.31216	2.25605	2.3794	2.04819	1.48941	1.85241	2.40921	2.86698	2.35186	2.04896	2.31859	1.90632	5.09358	2.04629	2.99318	-0.4781	0.424493	13	0.280408	0.654756		4	4	4	4	4	4	4	4	4	4	4	4	4	4	4
O95157	4.4537	4.55027	4.3948	4.60022					4.50741	4.05423	3.6991	5.16483	4.17989	4.54927	5.24772	0.0136829	0.293288	9	0.963808	0.993392		1	1	1	1	1	1	1	1	1	1	1
O95196	3.4255	4.08461	4.62157	4.97769	2.903	4.06268	2.90069	2.60438	2.15227	3.65401	0.58274	3.45293	2.1497	3.06106	4.23577	1.31252	0.581062	12.508	0.0424655	0.264573		1	1	1	1	1	1	1	1	1	1	1	1	1	1	1
O95197	5.56989	6.00876	5.71673	5.73527					6.08917	6.12967	6.52074	5.80251	6.17645	6.36401	6.03866	-0.402511	0.135557	9	0.0157201	0.150395		1	1	1	1	1	1	1	1	1	1	1
O95206	3.02038	1.42165	2.89545	2.19496					2.13945	2.51607	1.9518	2.66557	2.32581	3.14178	3.1366	-0.170757	0.356636	9	0.643501	0.883379		2	2	2	2	2	2	2	2	2	2	2
O95208	6.33492	8.89842	6.53196	6.84743	5.73511	5.25278	5.94077	6.7607	7.1249	9.42311	6.04882	6.10441	5.86006	4.95745	5.99764	0.350948	0.70008	11.2072	0.625863	0.872362		1	1	1	1	1	1	1	1	1	1	1	1	1	1	1
O95235	7.09643	4.5912	4.19777	4.11614					4.42353	3.64802	4.02103	2.74511	6.41984	3.85483	5.04841	0.691703	0.786586	9	0.402068	0.742631		1	1	1	1	1	1	1	1	1	1	1
O95236					4.89076	4.91138	4.19389	3.8809								Inf					oneConditionMissing												1	1	1	1
O95292	4.73216	7.31244	4.44013	5.23379	5.60697	5.63002	5.49241	5.80336	5.65846	5.13212	5.23839	5.1116	5.0758	5.22752	4.95957	0.330916	0.336004	13	0.34267	0.697985		1	1	1	1	1	1	1	1	1	1	1	1	1	1	1
O95295	3.80693	4.21269	3.88461	3.78949	2.01629	2.22488	3.30553	3.49903	3.99327	3.71559	3.30466	3.88192	3.45704	3.74283	4.24098	0.118037	0.277089	12.5094	0.677354	0.901028		1	1	1	1	1	1	1	1	1	1	1	1	1	1	1
O95319	6.53072	6.89076	6.25807	6.37642					5.3506	5.64508	7.15369	6.7718	5.46564	7.15018	6.49408	0.223838	0.415984	9	0.603564	0.868758		1	1	1	1	1	1	1	1	1	1	1
O95336	4.49357	5.23032	4.56013	4.97943	4.43941	3.98009	3.75699	3.99396	4.06952	3.83868	5.1004	4.28723	4.39935	4.48723	3.80459	0.483286	0.238388	12.7777	0.0640184	0.324048		9	9	9	9	9	9	9	9	9	9	9	8	8	8	8
O95352	4.39674	3.98592	3.06903	3.33448	3.50859	1.54681	1.9604	2.08687	2.07008	1.79375	4.36321	3.67179	1.98934	3.89713	3.11262	0.568137	0.546646	12.9868	0.317622	0.678145		1	1	1	1	1	1	1	1	1	1	1	2	2	2	2
O95372	5.0194	5.2782	4.94008	5.31444	4.89174	3.27311	3.83422	3.8183	4.43013	4.2136	5.36988	4.73211	4.43121	5.2899	4.21788	0.418012	0.303101	12.5772	0.19189	0.565128		3	3	3	3	3	3	3	3	3	3	3	3	3	3	3
O95373	5.06021	5.00876	4.85144	4.70424	2.01629		0.920871	2.31262	2.86078	3.05486	3.14737	3.30589	3.36884	3.52339	3.58438	1.63132	0.235434	11.0493	2.43398e-05	0.00410758		1	1	1	1	1	1	1	1	1	1	1
O95390	3.90549	4.18622	4.00008	4.05842					4.1986	4.29796	3.50983	4.58685	3.9141	4.56765	5.02884	-0.262995	0.256742	9	0.332411	0.690097		1	1	1	1	1	1	1	1	1	1	1
O95394					3.67926	1.86873	2.14326	3.1961								Inf					oneConditionMissing												1	1	1	1
O95399	4.37724	4.23868	4.07862	3.54525	8.61408	7.03223	7.15076	6.90996	4.73287	5.25294	6.02781	6.68853	4.87487	6.21011	5.90282	-1.576	0.423054	12.1508	0.00283982	0.0494855		1	1	1	1	1	1	1	1	1	1	1	1	1	1	1
O95407	5.48591	5.65533	4.8955	5.46238					4.73322	5.00012	4.04913	5.19942	4.47687	4.64238	5.69517	0.546731	0.297044	9	0.0988211	0.4051		1	1	1	1	1	1	1	1	1	1	1
O95428	1.36069		2.27655	1.83585	2.86791	3.70748	3.45564	4.01269	3.03407	2.57665	2.07811	3.32901	2.47533	2.70231	3.10786	-0.893203	0.308064	11.3447	0.0140482	0.145487		2	2		2	2	2	2	2	2	2	2	11	11	11	11
O95433	3.91581	5.32615	4.01014	4.75962	4.36174	3.15542	3.07005	3.05768	3.28168	3.03941	3.56453	3.87611	3.60878	3.56964	2.57417	1.07348	0.340003	12.7891	0.00770097	0.100076		3	3	3	3	3	3	3	3	3	3	3	2	2	2	2
O95445	4.12171	3.73511	4.21525	4.81582	5.74743	6.25554	6.82777	7.06675	5.41435	4.62028	6.82035	4.80146	5.75946	4.94985	5.35489	-1.12073	0.400692	12.2958	0.0158131	0.150395		6	6	6	6	6	6	6	6	6	6	6	2	2	2	2
O95450	3.66942	3.38552	4.01014	4.40564					3.63134	3.79297	2.68723	4.38522	2.9892	3.99179	4.11949	0.210935	0.352297	9	0.564108	0.84823		1	1	1	1	1	1	1	1	1	1	1
O95466	4.37675	4.34605	3.99515	3.56223	5.35766	4.36581	4.23476	4.28967	4.20815	4.10864	5.40912	4.54211	3.96793	5.16731	3.73974	-0.224744	0.308916	9.16791	0.485069	0.801921		5	5	5	5	5	5	5	5	5	5	5	4	4	4	4
O95477	7.91904	7.48118	8.62485	7.3048	7.60697	7.01604	8.14487	8.94021	9.03452	6.81247	9.79415	7.97842	7.93267	7.67369	7.92081	-0.284075	0.423164	13	0.513775	0.821735		1	1	1	1	1	1	1	1	1	1	1	1	1	1	1
O95479	4.09769	4.69811	3.86258	4.12253	5.49434	5.66367	5.27842	5.34642	4.44957	4.89313	5.07852	5.06716	4.46248	4.70088	4.98779	-0.595336	0.171492	12.1789	0.00452345	0.0668136		3	3	3	3	3	3	3	3	3	3	3
O95497	4.93246	5.08994	4.58841	4.78964	1.26783	1.54681	1.14326	1.81219	3.71203	3.26413	3.3564	3.24939	3.75162	2.9826	3.44102	1.45107	0.166119	12.023	1.49108e-06	0.00137513		5	5	5	5	5	5	5	5	5	5	5
O95498	4.43496	4.40273	3.77939	4.04857	4.28218	3.86828	3.76632	3.71202	3.79149	3.52029	4.92376	4.19337	3.93107	5.05047	3.92226	-0.153581	0.233713	13	0.522558	0.825575		3	3	3	3	3	3	3	3	3	3	3
O95502	3.42685	3.19083	3.58211	3.53505	3.19609	3.21572	3.32033	3.37369	3.38705	4.06285	2.93498	3.9814	3.63327	3.95194	4.58677	-0.436096	0.195366	13	0.0438234	0.267392		13	13	13	13	13	13	13	13	13	13	13	13	13	13	13
O95544	3.58696	3.66015	3.28316	3.47346	4.21643	2.65114	2.07287	3.0396	2.96043	2.58911	5.18878	2.79981	3.70315	3.88698	1.75053	-0.0204294	0.462789	13	0.96546	0.993392		1	1	1	1	1	1	1	1	1	1	1	1	1	1	1
O95568	5.67343	5.49202	4.80022	4.86437					4.82838	4.60032	6.8358	6.04628	4.86367	6.33641	4.95303	-0.287331	0.482275	9	0.566001	0.849241		1	1	1	1	1	1	1	1	1	1	1
O95571	3.02714	3.6323	3.33491	3.4592	3.51445	2.506	3.46099	3.36433	2.45035	2.95874	4.12751	3.40645	3.37142	3.67154	3.01942	0.000923863	0.234625	13	0.996918	0.9996		2	2	2	2	2	2	2	2	2	2	2
O95633	3.60384	3.80482	3.78273	3.91589	4.02485	4.69248	4.34195	4.5261	3.63148	3.96554	3.30696	4.13029	4.28277	3.71565	4.60259	-0.122828	0.211292	12.8886	0.571052	0.851247		3	3	3	3	3	3	3	3	3	3	3
O95678					6.15421	6.39888	9.43493	8.11265								Inf					oneConditionMissing												1	1	1	1
O95716	4.45308	4.24086	4.10261	4.34636	5.11648	3.65075	3.31106	2.92166	3.70047	2.79203	6.231	4.73977	3.53373	5.62266	3.75278	-0.321062	0.509083	13	0.539188	0.834568		2	2	2	2	2	2	2	2	2	2	2	2	2	2	2
O95727					0.324413		0.920871	3.93037								Inf					oneConditionMissing												1	1		1
O95777	7.15914	7.65412	6.70749	6.75053	4.42951	3.88725	4.25865	4.37669	5.12439	5.2441	6.48189	6.11338	5.84859	6.34427	5.8529	1.19189	0.277886	12.0929	0.00103397	0.0244845		1	1	1	1	1	1	1	1	1	1	1
O95782	3.89852	4.65254	3.78563	4.27571	3.98583	3.51324	3.78504	3.56622	4.0387	3.81489	4.73673	4.33899	4.33366	4.43601	3.22596	-0.077271	0.241564	11.7097	0.754696	0.931481		2	2	2	2	2	2	2	2	2	2	2	2	2	2	2
O95786	5.23285	5.17952	4.63463	4.53823					4.23957	4.26009	4.03046	4.93365	4.24262	4.5713	5.94522	0.293034	0.36244	9	0.439649	0.769677		1	1	1	1	1	1	1	1	1	1	1
O95825					4.42487	4.36443	4.31319	4.26199								Inf					oneConditionMissing												1	1	1	1
O95831	2.53512	3.60125	2.3948	3.08757					3.30721	4.03642	3.61385	4.06329	4.48801	4.06606	2.19164	-0.77624	0.435735	9	0.108528	0.426664		1	1	1	1	1	1	1	1	1	1	1
O95834	5.48591	5.16604	5.57492	5.3506	4.36544	4.13177	4.1688	3.82096	4.31182	5.07148	4.7664	4.07623	4.67795	4.52069	4.40715	0.832494	0.169574	12.1691	0.000345815	0.0147795		1	1	1	1	1	1	1	1	1	1	1
O95841	1.98493	1.23868	2.01014	1.38231	4.49434	4.60858	4.9604	4.76752	3.46417	2.80632	2.2584	3.43858	2.69984	3.44668	3.32754	-1.39562	0.253587	12.0665	0.000132816	0.00815914		1	1	1	1	1	1	1	1	1	1	1
O95861	4.75285	5.02378	4.7102	4.70424	2.05024	2.71673	3.16034	3.18256	3.74355	3.29132	3.77202	4.09805	3.90707	3.1576	4.17756	1.04388	0.242156	12.1374	0.000986771	0.0241286		3	3	3	3	3	3	3	3	3	3	3
O95865	3.15694	2.94632	3.81836	3.2163	3.8719	3.88309	3.52083	4.30363	3.6905	3.76829	3.2151	3.45444	3.82515	3.88458	3.54229	-0.304966	0.183083	12.7467	0.120138	0.452001		2	2	2	2	2	2	2	2	2	2	2	3	3	3	3
O95881	6.7206	7.94407	6.48947	6.46793	5.98425	5.93173	5.02427	5.54603	5.40996	5.56285	6.54299	6.78456	5.33313	6.97177	5.67805	0.783939	0.396309	12.779	0.0698888	0.337338		1	1	1	1	1	1	1	1	1	1	1	2	2	2	2
O95897	3.56332	3.9285	3.68902	4.25626	6.06692	5.92532	5.86208	6.29226	4.84782	5.24864	4.45338	5.81507	4.60191	5.49894	5.70178	-1.28703	0.26398	12.1405	0.000368855	0.0148808		2	2	2	2	2	2	2	2	2	2	2
O95954	2.3475	2.33822	2.92768	2.44371	5.07798	5.4031	5.3638	5.52253	4.16508	4.51753	3.73969	4.06247	5.33898	3.90921	3.79345	-1.68744	0.269025	12.0871	3.98243e-05	0.00509842		1	1	1	1	1	1	1	1	1	1	1	2	2	2	2
O95967	4.56837	4.80505	4.61603	4.74704	3.95061	4.15561	3.86989	4.25554	4.17774	4.37107	3.73303	4.79931	3.74483	4.28631	4.84536	0.360352	0.203613	12.8373	0.100494	0.407247		5	5	5	5	5	5	5	5	5	5	5	5	5	5	5
O95980	3.66942	2.82365	3.3948	3.1986	4.05759	4.91348	4.28634	4.20828	3.39125	3.59342	3.30675	3.57193	3.12673	3.43049	3.87905	-0.177863	0.192852	12.2903	0.374135	0.725832		1	1	1	1	1	1	1	1	1	1	1
O95989	4.29461	4.6307	4.12056	4.65763					4.0561	4.18331	4.25911	3.91757	4.16987	3.94053	3.16364	0.470142	0.212549	9	0.0542751	0.296375		2	2	2	2	2	2	2	2	2	2	2
O95998	6.09264	5.57681	5.99314	6.36373	6.01655	6.63764	6.58864	6.5783	5.67812	5.74547	4.02977	5.94633	4.89133	4.9496	6.60133	0.824936	0.32916	13	0.0262805	0.204127		4	4	4	4	4	4	4	4	4	4	4	3	3	3	3
O96000	2.60384	3.87427	3.6857	3.70424					3.38231	3.76079	3.09928	5.00189	3.25572	5.67496	3.79987	-0.529389	0.539514	9	0.352117	0.705017		1	1	1	1	1	1	1	1	1	1	1
O96019	3.4995	3.77118	3.52671	3.58667					3.22798	3.48686	4.40499	3.44411	3.28156	3.99179	3.54833	-0.0305029	0.221211	9	0.893363	0.980812		1	1	1	1	1	1	1	1	1	1	1
P00167	3.17757	3.6697	3.76886	3.72827	4.63572	4.42315	4.44697	4.67104	4.035	3.9275	4.01725	4.19714	5.71571	3.97067	4.63291	-0.710119	0.295394	12.7777	0.0321445	0.226267		2	2	2	2	2	2	2	2	2	2	2	2	2	2	2
P00325	4.42234	4.5912	4.2518	4.30497	3.68802	3.78313	4.01621	4.34171	3.96398	3.92908	4.30978	3.80864	7.89323	4.1219	5.47756	-0.611391	0.534531	13	0.273336	0.648951		7	7	7	7	7	7	7	7	7	7	7	8	8	8	8
P00326	1.26057	1.04306	0.917712	0.895681	0.566934	0.0938264	0.820447	1.37117	1.13278	0.760811	1.33678	0.537029	5.4304	1.02095	2.37767	-0.928313	0.618875	13	0.157504	0.50743		3	3	3	3	3	3	3	3	3	3	3	3	3	3	3
P00338	4.79031	4.83445	4.32394	4.55124	5.46799	4.39338	4.52973	4.73547	4.36201	4.20249	6.41787	5.07379	5.69765	5.47756	4.56128	-0.40992	0.313834	13	0.214133	0.591218		15	15	15	15	15	15	15	15	15	15	15	16	16	16	16
P00352	4.4603	4.32412	4.41525	4.58001	2.48557	2.72512	3.24514	3.52891	3.97369	3.77364	3.63908	3.66228	6.77825	3.83808	4.66735	-0.00940702	0.51097	12.9218	0.985593	0.996718		19	19	19	19	19	19	19	19	19	19	19	18	18	18	18
P00367	4.28125	4.60395	4.2623	4.1734	5.72082	4.31931	5.0152	4.81582	4.12713	4.33051	4.59806	5.04111	5.51435	5.11766	4.78664	-0.375946	0.274271	12.974	0.193713	0.565128		4	4	4	4	4	4	4	4	4	4	4	6	6	6	6
P00390	4.30493	4.33123	3.97394	4.20115	5.23541	4.41679	4.46652	4.81986	4.24362	4.22315	4.83975	4.70837	4.72375	4.97804	4.3946	-0.343468	0.180604	12.8841	0.0797959	0.364339		8	8	8	8	8	8	8	8	8	8	8	10	10	10	10
P00403	3.99775	4.96271	5.12353	4.49537	4.17764	2.51028	2.69265	3.40976	4.08244	4.31132	4.23511	5.44371	3.51986	5.72663	3.49668	0.140675	0.470527	12.8372	0.769745	0.934963		3	3	3	3	3	3	3	3	3	3	3	3	3	3	3
P00441	4.54389	5.44814	4.83988	5.03614	4.76888	4.72072	4.27238	4.25021	4.22894	4.80409	3.81433	4.63509	5.29022	4.50585	4.90687	0.277324	0.241847	12.2252	0.273457	0.648951		12	12	12	12	12	12	12	12	12	12	12	11	11	11	11
P00450	4.70079	4.22366	4.806	4.76564	4.25554	4.39656	4.57194	4.47991	5.39488	4.81295	4.1928	4.25028	4.91355	4.16988	4.44988	-0.072742	0.182871	13	0.697248	0.907834		74	74	74	74	74	74	74	74	74	74	74	77	77	77	77
P00480	4.74266	4.16583	4.42494	4.72196	4.20201	5.37125	4.8852	5.07487	4.30959	4.65456	4.00854	4.41209	5.96809	4.4401	5.41745	-0.0457541	0.291668	13	0.877757	0.976908		2	2	2	2	2	2	2	2	2	2	2	2	2	2	2
P00488	5.55564	5.76685	6.05336	6.54158	4.12395	4.12548	4.4516	4.41122	5.54029	5.14984	5.42169	5.04608	4.93602	5.13009	5.04801	0.78628	0.173896	12.1004	0.000685571	0.02059		8	8	8	8	8	8	8	8	8	8	8	6	6	6	6
P00491	5.46963	5.15243	4.64348	4.32914	4.18622	2.33978	2.84979	3.18093	3.78758	3.32216	5.61181	4.67709	4.27284	4.99079	4.0226	0.441841	0.444106	12.563	0.338562	0.695878		9	9	9	9	9	9	9	9	9	9	9
P00492	4.48649	5.15198	4.4134	4.99201	5.17087	4.64363	4.30059	4.29195	4.08715	4.0408	5.23607	4.47087	4.74652	4.7032	4.67325	0.115956	0.202569	13	0.576799	0.853851		7	7	7	7	7	7	7	7	7	7	7	6	6	6	6
P00505	4.3086	5.10324	4.10935	4.55039	4.96454	4.38419	4.41003	4.72742	4.2216	4.44122	4.46413	4.96466	5.92748	5.18827	4.84481	-0.294879	0.240354	13	0.241633	0.616165		6	6	6	6	6	6	6	6	6	6	6	6	6	6	6
P00519					4.18622	3.82479	3.93085	4.85551								Inf					oneConditionMissing												1	1	1	1
P00533	1.87801	1.95489	2.04967	1.61364					1.22798	0.792966	2.12591	0.726253	2.73866	1.11187	3.17394	0.174396	0.506516	9	0.738524	0.926417		1	1	1	1	1	1	1	1	1	1	1
P00558	4.65747	5.11393	4.56672	5.03438	5.74347	4.40032	4.41964	4.47807	4.43608	4.17793	6.13393	4.85061	4.96477	5.28313	4.20635	-0.062936	0.301488	13	0.837878	0.965272		25	25	25	25	25	25	25	25	25	25	25	27	27	27	27
P00568	4.77748	5.59623	4.9695	5.95151	3.76352	3.43433	3.99887	4.1961	3.87946	3.85658	4.00789	4.3475	4.81934	4.27184	4.89254	0.994798	0.272301	12.3173	0.00317377	0.0532838		1	1	1	1	1	1	1	1	1	1	1	1	1	1	1
P00734	4.72068	4.55315	5.14185	5.00135	4.65981	4.93371	5.19362	5.37891	5.39798	4.94284	5.14683	4.68253	5.28051	4.74205	4.86013	-0.0596664	0.145372	13	0.688169	0.904145		36	36	36	36	36	36	36	36	36	36	36	38	38	38	38
P00736	5.5139	5.42194	5.62485	5.88595	4.69006	5.2284	5.02349	5.16392	5.01905	5.19386	4.30243	5.49775	4.63598	4.87943	5.72433	0.513998	0.229796	12.9951	0.0434637	0.267006		40	40	40	40	40	40	40	40	40	40	40	40	40	40	40
P00738	5.7206	5.12481	5.31999	5.18518	5.57206	5.63872	6.17821	5.53477	6.23732	5.07921	5.2873	5.00069	5.32842	5.12013	4.74043	0.178781	0.225137	11.1062	0.443776	0.774887		22	22	22	22	22	22	22	22	22	22	22	22	22	22	22
P00739	4.99044	4.45831	4.80728	4.78861	4.98775	5.052	5.23478	5.28933	5.86827	4.64622	4.9003	4.14428	4.92986	4.68377	4.44	0.0676388	0.23001	10.0385	0.774696	0.936915		9	9	9	9	9	9	9	9	9	9	9	8	8	8	8
P00740	5.32948	5.11081	5.47789	5.4956	4.45143	4.9128	5.07284	4.97433	5.40887	5.00506	5.50716	5.5805	5.21739	5.25128	5.3985	-0.00792451	0.132458	12.6104	0.953231	0.990232		8	8	8	8	8	8	8	8	8	8	8
P00742	3.13038	2.83795	2.95763	2.60265	5.10958	5.38976	5.77246	5.82411	4.77829	3.89509	4.7999	4.70988	4.96974	4.81972	4.40708	-1.73337	0.205035	12.0582	2.05736e-06	0.00137513		8	8	8	8	8	8	8	8	8	8	8	9	9	9	9
P00746	3.39706	2.62476	3.34534	3.43306	3.73394	3.63204	3.78243	4.28637	3.65988	3.68018	2.94736	3.40494	4.06185	3.48487	3.1774	-0.240809	0.215931	12.8464	0.285187	0.655354		9	9	9	9	9	9	9	9	9	9	9
P00747	4.6219	4.16794	4.74732	4.62885	4.46784	4.56976	4.98957	5.24132	5.21124	4.56986	5.12329	4.70473	4.68925	4.73315	4.68055	-0.202416	0.161329	10.7238	0.236251	0.609454		56	56	56	56	56	56	56	56	56	56	56
P00748	4.39003	4.15476	4.36711	4.50777	4.27864	4.23275	4.46417	4.95216	5.18904	4.21118	5.08121	4.43486	4.80418	4.32321	4.76614	-0.268694	0.161871	13	0.120846	0.453045		19	19	19	19	19	19	19	19	19	19	19	20	20	20	20
P00751	4.93832	4.53807	4.98362	5.17001	5.07647	5.16244	5.4583	5.14507	5.62858	5.39468	4.74284	4.99197	5.4816	4.76778	5.2437	-0.199958	0.169892	11.4214	0.263153	0.641774		62	62	62	62	62	62	62	62	62	62	62	61	61	61	61
P00813					4.58397	3.9528	3.65784	3.325								Inf					oneConditionMissing												1	1	1	1
P00846	5.07662	5.68634	5.13697	4.63987					4.25923	4.42021	5.04806	6.057	4.56548	7.23694	5.16365	-0.115134	0.565986	9	0.843331	0.96795		1	1	1	1	1	1	1	1	1	1	1
P00915	4.26993	4.78584	4.26137	4.96658	4.97925	4.81679	5.35158	5.29387	4.69485	4.59863	4.71802	4.51748	6.30018	4.54712	5.21766	-0.252484	0.294035	11.7812	0.407644	0.747532		9	9	9	9	9	9	9	9	9	9	9	10	10	10	10
P00918	4.14336	4.52936	4.23342	4.62693	4.85759	4.8569	4.90576	4.83374	4.59028	4.24195	5.06098	3.91855	6.65322	4.67514	4.85654	-0.265397	0.3372	5.65721	0.462933	0.788695		3	3	3	3	3	3	3	3	3	3	3
P00966	4.23434	4.13575	4.09077	4.2766	3.59912	3.17701	3.59304	4.3315	3.91037	3.88295	4.06206	3.91962	7.00827	4.01866	4.79322	-0.583828	0.432942	13	0.200518	0.574761		13	13	13	13	13	13	13	13	13	13	13
P00995	2.76249	3.19666	3.35477	3.9797	6.4537	6.65533	6.81972	7.14725	6.01771	5.38787	4.84246	7.08208	5.09979	5.24239	5.32606	-2.22083	0.381061	12.1173	7.8029e-05	0.00602607		2	2	2	2	2	2	2	2	2	2	2
P01008	4.62473	3.99217	4.70593	4.52794	4.55471	4.74209	5.08434	5.1257	5.11545	5.17614	5.01129	4.41396	5.25722	4.57925	4.72507	-0.37533	0.186669	12.9072	0.0657301	0.327198		42	42	42	42	42	42	42	42	42	42	42	38	38	38	38
P01009	4.96133	4.53175	5.01793	4.95918	4.89076	5.23188	5.44439	5.18574	5.51566	5.92814	4.51052	4.75652	5.12593	4.73553	4.46355	-0.000598238	0.224178	5.81032	0.99796	0.9996		58	58	58	58	58	58	58	58	58	58	58	56	56	56	56
P01011	4.43496	3.80517	4.45324	4.38544	4.3263	4.96827	4.87453	4.66474	5.28709	5.22586	3.53538	4.52009	4.90992	4.2019	4.27073	-0.157452	0.275318	9.18727	0.581118	0.855999		39	39	39	39	39	39	39	39	39	39	39	38	38	38	38
P01019	4.38502	4.19014	4.54861	4.37895	4.30345	4.78842	4.69745	4.57826	5.01772	4.90341	4.60514	4.37092	4.50641	4.24414	4.64616	-0.174822	0.131973	9.86223	0.21515	0.592358		17	17	17	17	17	17	17	17	17	17	17	19	19	19	19
P01023	5.45714	4.68047	5.26856	4.80905	4.59732	4.77927	4.91984	5.17064	5.05148	4.99378	4.52032	4.50477	4.27302	4.47854	4.56163	0.334067	0.153671	13	0.0487768	0.283019		100	100	100	100	100	100	100	100	100	100	100	108	108	108	108
P01024	4.82931	4.56856	5.0674	5.02503	4.81184	5.00651	5.14578	5.18783	5.55785	4.9573	5.30908	4.84362	5.13926	4.79194	4.87705	-0.112733	0.126354	13	0.3885	0.735289		186	186	186	186	186	186	186	186	186	186	186	185	185	185	185
P01031	4.63102	4.36693	4.79524	4.75909	4.17369	4.3152	4.70804	4.77853	5.29181	4.7079	5.21854	4.70171	4.81811	4.51053	4.43422	-0.245862	0.14834	13	0.121357	0.454331		71	71	71	71	71	71	71	71	71	71	71	69	69	69	69
P01033	4.79067	4.94703	4.8145	5.14192	4.92855	5.28765	5.15152	5.45285	4.77393	4.74981	4.56838	5.02269	4.58484	4.67123	4.8677	0.203316	0.108011	12.9852	0.0823841	0.369294		7	7	7	7	7	7	7	7	7	7	7	10	10	10	10
P01034	4.45548	4.44281	4.88437	4.84886	4.62271	4.82703	4.73963	5.23064	4.73769	5.08404	3.94904	5.33731	4.70356	5.38105	5.9303	-0.261129	0.242429	13	0.301002	0.665885		11	11	11	11	11	11	11	11	11	11	11	11	11	11	11
P01042	4.55848	3.8637	4.97319	4.65855	4.55776	4.97042	5.12219	4.91132	5.38884	5.29803	5.23237	4.32701	5.28023	4.51001	4.61007	-0.323964	0.231994	9.6688	0.193812	0.565128		36	36	36	36	36	36	36	36	36	36	36	35	35	35	35
P01127	4.00562	3.93904	3.88245	4.02179	4.9178	5.02245	4.03608	4.64158	4.42557	5.09345	3.59168	4.85983	3.88757	4.27681	5.43482	-0.451135	0.309444	12.9232	0.168741	0.526682		2	2	2	2	2	2	2	2	2	2	2	2	2	2	2
P01130	5.7849	5.45923	5.32403	5.32635					4.54057	4.59425	4.47227	5.11857	4.74487	4.77483	5.94522	0.589262	0.274411	9	0.060294	0.314017		1	1	1	1	1	1	1	1	1	1	1
P01210	3.75881	3.45558	4.3694	4.38101	4.35425	4.2558	4.0381	4.73076	4.33178	5.18686	3.74604	5.5275	4.69565	5.36968	6.68636	-0.909732	0.365958	13	0.0273052	0.2079		6	6	6	6	6	6	6	6	6	6	6	6	6	6	6
P01213	4.84289	4.98901	4.76138	4.63516	5.90242	5.42455	5.57112	5.36752	5.0495	5.31992	4.12963	6.09034	5.10011	5.39105	6.51703	-0.459978	0.336555	12.9373	0.194994	0.566326		2	2	2	2	2	2	2	2	2	2	2	1	1	1	1
P01236	4.4995	4.64078	4.1531	3.93556					4.19265	3.53839	3.97782	4.27274	3.99962	3.73636	5.11021	0.188979	0.283355	9	0.521544	0.825575		1	1	1	1	1	1	1	1	1	1	1
P01258					3.6352	4.11969	3.1085	3.86403								Inf					oneConditionMissing												1	1	1	1
P01303	1.03469	1.75326	3.49772	3.9266	3.2597	3.3481	3.20317	2.77249	3.29399	4.17582	2.11331	3.00097	2.66771	1.61005	4.83591	-0.250215	0.541329	13	0.651563	0.886891		1	1	1	1	1	1	1	1	1	1	1	1	1	1	1
P01344	4.61012	5.39522	5.79421	5.92214	6.26479	6.75757	6.38636	6.76525	5.50999	6.06316	5.01163	6.2168	5.5743	5.81921	6.31031	-0.30918	0.28249	12.5684	0.294277	0.658469		3	3	3	3	3	3	3	3	3	3	3	5	5	5	5
P01591	5.60268	5.28096	5.12238	5.63857	5.16685	5.4584	5.37152	5.71062	6.59641	6.7662	4.41444	5.22585	4.49938	4.79021	5.30088	0.0485176	0.34652	13	0.890795	0.979981		10	10	10	10	10	10	10	10	10	10	10	9	9	9	9
P01593	3.96868	3.35716	3.92657	4.24597	3.9565	3.7863	3.87857	4.18971	4.44178	4.53516	4.02607	3.23843	4.33344	3.26598	3.64537	-0.0129209	0.218593	13	0.953764	0.990405		2	2	2	2	2	2	2	2	2	2	2	2	2	2	2
P01599	4.93872	5.05936	4.96699	5.08259	4.36674	5.0729	5.01395	6.05573	4.43454	4.81893	4.0385	4.41717	4.96437	4.43441	4.89313	0.498042	0.211059	13	0.0345932	0.237323		3	3	3	3	3	3	3	3	3	3	3	3	3	3	3
P01601	4.64692	4.65144	4.72976	4.77052	3.90938	4.55579	4.53634	4.57756	4.50612	4.53638	3.64845	4.38194	4.06278	4.344	4.81558	0.291533	0.178896	10.6792	0.132291	0.467396		2	2	2	2	2	2	2	2	2	2	2	1	1	1	1
P01602	4.48447	4.11133	4.22392	4.32567	4.95286	5.32429	4.91993	5.2669	5.19883	5.04419	4.6149	4.55334	4.69418	4.48837	4.89931	-0.482392	0.143509	12.2804	0.00549258	0.0769246		3	3	3	3	3	3	3	3	3	3	3	4	4	4	4
P01619	4.6744	4.33787	4.6281	4.66301	5.84101	6.23101	6.02998	6.13529	5.64788	5.93367	4.6471	5.20926	4.95647	4.98774	5.77127	-0.709954	0.224546	12.2169	0.00803174	0.102405		2	2	2	2	2	2	2	2	2	2	2	2	2	2	2
P01699	3.30011	2.3479	3.49666	3.26927	4.90181	4.8615	4.0739	4.7391	5.05184	5.17458	2.88566	3.2809	3.78254	3.15104	3.6124	-0.660533	0.444093	12.7022	0.161314	0.512165		1	1	1	1	1	1	1	1	1	1	1	1	1	1	1
P01700	4.29461	2.48793	3.65258	2.74943	4.16968	4.05783	3.13135	3.83141	4.72382	4.36167	4.40796	2.55679	3.3794	2.3851	2.75597	0.0367507	0.430503	13	0.93327	0.986956		2	2	2	2	2	2	2	2	2	2	2	2	2	2	2
P01701	5.25395	5.41432	5.19822	5.28306	5.27626	5.08947	5.29581	5.35199	6.13728	6.41487	4.76769	5.13272	5.42063	4.80755	5.31598	-0.157718	0.225328	13	0.496295	0.80861		6	6	6	6	6	6	6	6	6	6	6	6	6	6	6
P01703	3.69901	2.62259	3.42508	3.44362	4.19062	4.78526	3.93197	4.54739	4.57668	4.61324	3.2812	3.57718	3.99376	3.5044	3.97275	-0.580995	0.292571	12.6485	0.0691649	0.336246		2	2	2	2	2	2	2	2	2	2	2	2	2	2	2
P01704	5.05409	4.69811	4.96433	4.78949	7.02911	6.21356	6.25079	6.25554	6.44708	6.37475	5.08776	5.2414	5.84584	4.92077	5.72511	-0.74983	0.298595	12.3396	0.0268751	0.205895		1	1	1	1	1	1	1	1	1	1	1	1	1	1	1
P01705	5.53516	7.34936	5.43628	7.1589	6.68313	6.68308	5.97359	6.15241	7.04271	6.95869	5.47555	5.66983	6.2617	6.19606	6.26348	0.104627	0.340261	13	0.76334	0.931929		2	2	2	2	2	2	2	2	2	2	2	2	2	2	2
P01706	2.39428	2.22249	2.30667	2.31818	4.83115	4.54681	4.37642	4.93667	4.4182	4.2423	2.55197	3.19027	3.60198	3.13897	3.97829	-1.25273	0.307916	12.162	0.00151692	0.0320331		4	4	4	4	4	4	4	4	4	4	4	4	4	4	4
P01709	7.14047	6.45092	6.58809	6.04362	5.3872	6.16817	5.88816	6.12211	7.10135	6.44385	5.52524	5.86836	6.57664	5.63138	6.2257	0.268662	0.294544	12.9369	0.378386	0.728595		2	2	2	2	2	2	2	2	2	2	2	3	3	3	3
P01714	1.99798	2.08468	2.59871	2.42215	3.62467	3.33105	2.99562	3.36133	3.97685	4.22869	2.31753	2.46597	2.36628	2.28792	2.12978	-0.447774	0.396112	12.9744	0.278763	0.652379		4	4	4	4	4	4	4	4	4	4	4	4	4	4	4
P01715	2.79228	2.07518	2.33207	2.3506	5.2606	4.82479	3.76404	3.41077	3.79156	4.70819	2.52629	2.40202	2.98796	2.93748	3.51725	-0.810119	0.45383	12.498	0.0985239	0.4051		1	1	1	1	1	1	1	1	1	1	1	1	1	1	1
P01717	4.58742	4.42967	4.51761	4.18279	4.00977	4.20536	3.84998	3.95996	5.56519	5.93325	3.92852	3.89684	3.81649	3.67793	4.44741	-0.248701	0.337705	13	0.474542	0.793857		1	1	1	1	1	1	1	1	1	1	1	1	1	1	1
P01718	5.83319	5.78888	5.47684	5.39402	5.77718	5.72157	5.79182	6.35818	6.77891	6.6547	5.41354	5.77317	5.03906	5.26435	5.9233	-0.0675806	0.260429	13	0.799316	0.947573		3	3	3	3	3	3	3	3	3	3	3	3	3	3	3
P01721	5.22197	5.35614	4.89006	4.55919	4.81547	4.62725	4.72767	5.48688	5.46585	5.45293	4.28843	5.20554	5.17039	4.98133	5.24009	-0.15436	0.193627	13	0.439653	0.769677		1	1	1	1	1	1	1	1	1	1	1	1	1	1	1
P01732	4.77451	4.82365	4.74851	5.24239	4.37731	4.30426	4.52862	5.80267	6.67609	5.97376	3.97134	4.46735	4.26927	4.49284	4.50996	-0.0834203	0.400125	13	0.838081	0.965272		2	2	2	2	2	2	2	2	2	2	2	3	3	3	3
P01742	4.90751	5.00439	4.79373	5.46845	4.02125	4.21282	3.99887	5.82293	4.25943	6.52709	5.51806	4.41817	5.84934	3.93441	5.14797	-0.314751	0.417038	13	0.463865	0.788695		3	3	3	3	3	3	3	3	3	3	3	3	3	3	3
P01743	3.94956	3.48823	3.7342	3.54328	2.57344	2.30253	2.22183	2.8809	3.79121	4.33607	3.35761	3.1538	3.28828	3.17352	3.04266	0.200514	0.231567	12.3539	0.403049	0.742631		3	3	3	3	3	3	3	3	3	3	3	3	3	3	3
P01762	4.3674	2.9236	3.81749	4.23379	2.11732	2.77495	3.57197	3.80815	4.4074	3.94618	3.75031	2.99739	4.32675	3.54289	2.88175	0.000932143	0.387988	12.4522	0.998121	0.9996		2	2	2	2	2	2	2	2	2	2	2	2	2	2	2
P01763	3.33914	4.6441	3.09361	5.14179	1.38905	2.68307	3.19813	3.60324	5.13062	5.58063	4.14893	3.16414	4.4476	2.66641	4.08815	-0.30788	0.59856	12.9196	0.615681	0.871601		1	1	1	1	1	1	1	1	1	1	1	2	2	2	2
P01764	3.85455	3.17646	3.70192	3.36718	5.00768	5.12254	4.5583	5.0728	5.75243	4.8693	3.71186	3.78111	4.2854	3.68225	3.66707	-0.661577	0.369871	12.5977	0.0977263	0.404524		3	3	3	3	3	3	3	3	3	3	3	3	3	3	3
P01766	4.04658	4.08946	4.1197	4.0954	5.45768	5.76351	6.05736	6.39611	5.54158	5.47137	4.79646	4.6608	5.25214	4.71122	5.04953	-0.966725	0.203759	12.1188	0.000463966	0.0165956		2	2	2	2	2	2	2	2	2	2	2	3	3	3	3
P01767					2.17856	2.61719	3.01773	3.61451								Inf					oneConditionMissing												1	1	1	1
P01772	5.12594	4.631	4.93297	3.94621	3.82867	4.6815	3.3816	3.74597	5.87957	5.24514	3.88357	3.97133	4.54711	3.83973	3.85491	0.0412224	0.40102	11.9849	0.919826	0.986956		1	1	1	1	1	1	1	1	1	1	1	2	2	2	2
P01780	5.10871	5.10255	5.17569	5.29289	5.55501	5.52804	6.06848	6.01793	6.24546	6.04417	5.26409	5.29814	5.40411	5.19786	5.42344	-0.340054	0.20247	12.8378	0.117206	0.444955		6	6	6	6	6	6	6	6	6	6	6	6	6	6	6
P01782	4.81456	4.49315	3.85701	4.25955	4.70079	4.09524	4.44443	4.07669	4.90814	5.24861	4.2198	4.87451	4.27772	4.5109	3.91949	-0.222917	0.206064	13	0.299005	0.66362		1	1	1	1	1	1	1	1	1	1	1	1	1	1	1
P01817	2.31951	2.18136	2.14353	2.59612	2.58552	3.11655	3.47887	3.68952	4.14653	3.23168	3.08388	2.69356	3.27169	2.73373	3.14471	-0.825488	0.264622	12.715	0.00832845	0.104706		4	4	4	4	4	4	4	4	4	4	4	3	3	3	3
P01824	5.10238	5.51264	5.36989	5.14877	4.0834	4.26927	3.3948	3.75351	6.18703	6.25553	4.18479	4.47815	4.05274	4.12627	3.77432	0.455658	0.470606	12.8672	0.350774	0.703369		1	1	1	1	1	1	1	1	1	1	1	1	1	1	1
P01833	4.72746	4.5696	4.77624	4.9961	4.88055	5.11606	5.26037	5.38307	6.2682	5.28	5.00488	5.01743	4.79847	4.98955	5.25908	-0.375979	0.21552	11.6984	0.107255	0.423226		7	7	7	7	7	7	7	7	7	7	7
P01834	3.80676	3.18104	3.84021	4.08757	4.09945	4.42207	4.9543	4.5852	4.84903	4.83697	4.27124	3.42043	4.90976	3.76611	3.78735	-0.45194	0.307839	12.994	0.165862	0.522524		15	15	15	15	15	15	15	15	15	15	15	17	17	17	17
P01854	5.02324	4.96766	4.93895	5.33316	2.97038	3.16507	2.44024	3.6134	4.295	4.47087	5.09678	4.25761	4.41653	4.93704	3.50109	0.615766	0.280474	12.1836	0.0482087	0.280836		9	9	9	9	9	9	9	9	9	9	9	9	9	9	9
P01857	4.14105	3.79843	4.34801	4.30558	4.31047	4.77517	4.84259	4.69753	5.41416	5.57227	4.94816	4.00852	5.08634	3.93325	3.9964	-0.420805	0.303102	10.3604	0.194162	0.56554		19	19	19	19	19	19	19	19	19	19	19	20	20	20	20
P01859	4.68344	3.91288	4.59971	4.9702	3.93476	4.9716	5.14464	4.52999	5.2438	4.99182	4.44637	4.13249	5.17718	4.23626	4.29984	-0.0534224	0.242256	13	0.828891	0.962825		12	12	12	12	12	12	12	12	12	12	12	15	15	15	15
P01860	4.27642	4.64611	4.49954	4.5292	4.93231	4.8678	4.68489	5.67863	5.58727	5.22147	4.45448	4.42946	5.26053	4.44017	4.51829	-0.277306	0.250412	12.8987	0.288345	0.657163		11	11	11	11	11	11	11	11	11	11	11	14	14	14	14
P01861	4.11371	3.69811	4.51986	4.57264	4.34507	4.36414	4.47205	5.04134	4.93506	4.79424	5.29184	4.23939	5.60245	4.66977	4.30156	-0.462151	0.232647	5.46625	0.0988362	0.4051		17	17	17	17	17	17	17	17	17	17	17	18	18	18	18
P01871	4.34694	4.11009	4.21022	4.49773	5.2481	5.19986	5.30867	5.11591	6.39955	6.3274	4.25123	4.70495	4.03198	4.11508	4.1446	-0.410014	0.445663	12.7158	0.374692	0.725861		46	46	46	46	46	46	46	46	46	46	46	47	47	47	47
P01876	4.29053	3.8951	4.11992	4.25467	4.10779	4.67904	4.78027	4.88975	5.14352	5.65052	4.01779	3.93971	4.52932	3.86088	3.78974	-0.120014	0.305071	8.50444	0.703706	0.911929		13	13	13	13	13	13	13	13	13	13	13	13	13	13	13
P01877	3.80574	3.42058	3.80711	4.0662	3.84822	4.51401	4.67364	4.88144	4.7788	4.31481	3.76717	3.54464	4.17199	3.45888	3.48426	-0.0875681	0.267672	12.9802	0.748773	0.929069		7	7	7	7	7	7	7	7	7	7	7	8	8	8	8
P01880	6.2146	5.43943	5.10274	4.89498	3.55229	4.09524	4.33208	6.90107	5.19909	4.22119	4.03953	3.83319	3.98843	4.20865	4.44543	0.869024	0.468623	6.94777	0.106394	0.421314		18	18	18	18	18	18	18	18	18	18	18	21	21	21	21
P01903					3.8921	3.49615	3.61682	4.91781								Inf					oneConditionMissing												2	2	2	2
P02042	4.33796	4.93813	4.34566	5.39402	4.89011	5.22488	5.05515	4.93201	4.87503	4.51464	5.0624	4.3291	6.67788	4.46673	5.12919	-0.118111	0.31513	13	0.713853	0.915082		7	7	7	7	7	7	7	7	7	7	7	7	7	7	7
P02144	3.9238	3.92618	4.18101	4.29048	4.57092	4.2604	4.43043	4.73354	4.66183	4.05538	4.21057	3.98892	6.67972	4.20904	4.95755	-0.390837	0.350452	13	0.284942	0.655354		6	6	6	6	6	6	6	6	6	6	6
P02452	5.46705	5.85149	6.09148	5.77107	5.31526	5.68065	5.20216	6.26637	4.55719	5.03613	3.89796	5.67906	4.39567	5.02538	6.32761	0.717261	0.31945	13	0.0427768	0.26459		12	12	12	12	12	12	12	12	12	12	12	16	16	16	16
P02458	4.3475	3.01629	3.78273	2.38231	4.26783	4.87593	4.402	4.59929	4.93778	4.89846	4.06506	3.17179	4.74464	3.02198	3.89712	-0.610117	0.438246	12.9798	0.187262	0.559303		1	1	1	1	1	1	1	1	1	1	1	1	1	1	1
P02461	5.51452	5.34969	5.69508	5.93929	4.13281	4.50259	4.10774	4.87233	4.33517	4.43059	3.79805	4.94156	4.06557	4.51757	5.48074	1.07291	0.280216	12.4757	0.00224335	0.042404		6	6	6	6	6	6	6	6	6	6	6	6	6	6	6
P02462	1.4995	2.28931	0.840213	1.6661	3.61583	4.50528	4.2575	4.15234	2.71249	3.18532	2.24473	3.17076	2.81702	2.6488	3.6367	-1.32065	0.297375	12.1293	0.000784981	0.022565		1	1	1	1	1	1	1	1	1	1	1	2	2	2	2
P02533	3.85996	4.15482	4.24597	4.81045	3.50662	5.83221	3.78548	4.0708	3.50893	4.03186	3.00478	3.94851	3.21247	3.4894	4.06467	0.674628	0.315097	13	0.0517988	0.291692		7	7	7	7	7	7	7	7	7	7	7	16	16	16	16
P02538	5.7812	5.13869	4.7531	4.74749	4.45052	4.8973	4.51913	4.98602	3.95051	4.30615	3.68951	5.09308	3.74272	4.84824	6.28388	0.350027	0.364065	13	0.353873	0.706961		1	1	1	1	1	1	1	1	1	1	1	1	1	1	1
P02545	3.52383	3.47766	3.63232	3.89361	5.69059	4.37774	4.63399	4.5563	3.48339	3.63777	3.52649	4.47535	4.27837	4.38929	4.40091	-0.35334	0.276778	12.4925	0.224957	0.602636		7	7	7	7	7	7	7	7	7	7	7
P02647	5.2305	4.44189	5.5832	5.43855	4.54009	5.07031	5.31713	5.02617	5.91805	4.99538	6.59115	4.18938	5.95956	4.69583	4.98235	-0.252121	0.334516	13	0.464468	0.788695		45	45	45	45	45	45	45	45	45	45	45	46	46	46	46
P02649	4.73203	4.64386	5.22704	5.17659	5.25853	5.42385	5.41121	6.1386	4.88387	5.44036	4.77012	5.79808	5.19775	5.82298	6.15829	-0.414273	0.265274	12.9685	0.142428	0.484307		36	36	36	36	36	36	36	36	36	36	36	36	36	36	36
P02652	5.30334	4.6543	5.9113	5.61577	4.89511	5.38839	5.5005	5.14749	6.18171	5.23231	6.99533	4.53223	6.29415	4.96352	5.28966	-0.339248	0.341424	13	0.33854	0.695878		10	10	10	10	10	10	10	10	10	10	10	10	10	10	10
P02654	5.05401	4.89065	4.92508	5.15094	4.92318	5.00916	5.41272	5.43385	5.55526	4.70168	7.67358	5.00647	5.79921	5.48458	5.42931	-0.564349	0.346948	13	0.127803	0.461406		7	7	7	7	7	7	7	7	7	7	7	8	8	8	8
P02655	4.8477	4.85342	5.12971	5.36997	5.09158	5.13231	5.58819	6.17942	6.03432	5.02781	7.7369	4.9977	5.58616	5.35999	5.32633	-0.450133	0.375149	13	0.251597	0.629692		7	7	7	7	7	7	7	7	7	7	7	8	8	8	8
P02656	4.38364	4.15189	4.56025	4.44414	3.3383	3.89148	4.02102	4.22611	4.88344	3.91632	6.30998	4.03358	4.90727	4.18326	4.35069	-0.456701	0.341288	7.66007	0.2192	0.597275		9	9	9	9	9	9	9	9	9	9	9	9	9	9	9
P02671	4.9047	4.29865	5.68507	4.65453	4.23868	3.89686	5.6281	4.68685	5.51683	4.79866	4.47092	4.8721	5.23698	5.05733	4.33685	-0.149344	0.28371	13	0.607479	0.869251		60	60	60	60	60	60	60	60	60	60	60	60	60	60	60
P02675	4.22037	3.39469	4.94411	4.00783	3.79654	3.67845	5.16074	4.58432	5.03047	4.20618	4.29705	4.5902	4.976	5.10494	4.13443	-0.396515	0.2792	13	0.179091	0.544664		48	48	48	48	48	48	48	48	48	48	48	46	46	46	46
P02679	4.73062	4.21033	5.54001	4.62722	4.20894	4.11917	5.72374	4.84247	5.47874	4.83837	4.7671	4.8908	5.43776	5.2461	4.71183	-0.302646	0.25739	13	0.260748	0.640148		34	34	34	34	34	34	34	34	34	34	34	33	33	33	33
P02730					1.9459	1.03223	1.83841	3.46586								Inf					oneConditionMissing												1	1	1	1
P02741	4.95109	5.30535	4.63413	5.26678	3.33822	4.40479	4.95552	3.5421	6.72688	5.65849	4.41093	5.58749	5.74801	4.9291	3.98823	-0.404476	0.457864	12.8157	0.393292	0.737817		8	8	8	8	8	8	8	8	8	8	8
P02743	6.24508	5.53333	5.84864	5.85583	5.03072	5.368	5.74681	5.31051	6.12313	4.93245	6.57278	5.61411	5.9753	5.25273	5.50099	0.0631817	0.260816	12.3257	0.812573	0.953222		9	9	9	9	9	9	9	9	9	9	9	9	9	9	9
P02745	4.18834	3.91508	4.54077	4.58667	4.09802	5.08485	4.70403	5.47828	5.00038	4.93285	3.72893	4.59335	4.22779	4.18811	4.18802	0.000271214	0.272975	12.3707	0.999223	0.999963		7	7	7	7	7	7	7	7	7	7	7	10	10	10	10
P02746	4.92234	4.99153	5.32456	5.20423	5.09971	5.68264	5.30937	5.87764	5.13185	5.27125	4.31762	5.19467	4.54338	4.83131	5.11839	0.264597	0.191889	12.4874	0.192122	0.565128		11	11	11	11	11	11	11	11	11	11	11	10	10	10	10
P02747	5.4159	5.61986	5.75184	5.61029	5.50049	6.15975	5.80795	6.04523	5.60024	5.89658	4.53202	5.38923	4.93739	5.08834	5.67276	0.421956	0.197803	5.29497	0.0829799	0.370977		8	8	8	8	8	8	8	8	8	8	8	8	8	8	8
P02748	5.22805	4.80437	5.34153	5.22759	4.72585	4.86459	5.39041	5.26835	5.88186	5.46179	4.65423	5.20932	5.04569	4.75469	4.74602	-0.00131646	0.186391	13	0.994472	0.998165		28	28	28	28	28	28	28	28	28	28	28	31	31	31	31
P02749	4.35024	3.79102	4.47813	4.28418	4.16387	4.347	4.89159	4.98029	5.35212	4.66641	5.38582	4.39115	4.65693	4.5509	4.4226	-0.44732	0.220992	10.3208	0.0696151	0.337221		24	24	24	24	24	24	24	24	24	24	24	26	26	26	26
P02750	5.09478	4.44965	4.66696	5.061	3.88662	4.46073	4.66346	4.24089	5.52616	5.07992	4.2215	4.57636	5.0504	4.48357	4.30049	-0.0131306	0.24275	12.7183	0.957703	0.992156		18	18	18	18	18	18	18	18	18	18	18	19	19	19	19
P02751	4.13873	4.06874	4.46843	4.40166	4.43893	4.55818	4.73793	5.28526	4.4975	4.69483	4.81232	4.8474	4.25534	4.72252	4.93441	-0.374318	0.16373	12.8764	0.0398404	0.255186		92	92	92	92	92	92	92	92	92	92	92	84	84	84	84
P02753	4.47272	3.98415	4.63571	4.62175	3.50269	3.47893	4.26487	4.81892	4.66905	3.96384	5.92015	4.07485	5.85349	4.72087	4.34383	-0.569832	0.342666	13	0.120233	0.452001		15	15	15	15	15	15	15	15	15	15	15	18	18	18	18
P02760	4.17908	3.26655	4.14081	4.04268	3.55972	3.75085	4.18134	4.36088	4.68262	4.34507	4.55481	3.81936	4.76416	4.11519	3.81371	-0.364036	0.198255	13	0.0892959	0.38805		21	21	21	21	21	21	21	21	21	21	21	22	22	22	22
P02763	5.63924	5.0145	5.60441	5.38799	5.01919	5.24239	5.35934	5.32187	6.09899	6.28407	5.04345	5.02542	5.63087	4.92261	4.78967	-0.0756829	0.230116	13	0.747477	0.929069		12	12	12	12	12	12	12	12	12	12	12	12	12	12	12
P02765	4.7411	4.35455	4.86853	4.92736	4.86699	5.04477	5.20791	5.05205	5.31499	5.01426	4.98344	4.59523	5.42895	4.53589	5.08605	-0.210862	0.163452	12.3829	0.220603	0.598744		22	22	22	22	22	22	22	22	22	22	22	22	22	22	22
P02766	4.53894	4.92791	5.0002	4.83821	4.39112	4.93732	4.74173	4.906	4.75658	4.83724	4.52433	4.786	4.44018	4.70871	5.61673	-0.0247858	0.157804	13	0.877606	0.976908		15	15	15	15	15	15	15	15	15	15	15	16	16	16	16
P02768	5.05409	4.1248	5.17131	4.94886	4.93572	5.51092	5.62084	5.30322	5.50981	5.43528	5.36451	4.20407	5.93088	4.5559	4.8112	-0.163591	0.295911	11.1366	0.591297	0.860005		129	129	129	129	129	129	129	129	129	129	129	135	135	135	135
P02774	4.67548	3.91275	4.79769	4.69164	4.39403	4.64266	5.02093	5.01702	5.40891	4.75529	4.73646	3.8666	5.2772	4.45464	4.39339	-0.0549027	0.231196	13	0.815991	0.954403		48	48	48	48	48	48	48	48	48	48	48	47	47	47	47
P02775	5.42075	5.55145	5.51396	5.74749	4.98232	5.57394	5.79346	5.74952	5.67336	5.51292	6.18121	5.84719	6.6946	5.56678	6.14527	-0.404294	0.178667	13	0.0414134	0.262149		2	2	2	2	2	2	2	2	2	2	2	2	2	2	2
P02778	6.07379	5.51666	5.55789	6.06332	4.51023	4.85803	6.09583	5.35214	5.80704	4.84228	5.04276	5.5586	4.7672	5.8012	6.92176	0.091723	0.367576	9.73288	0.808134	0.950937		6	6	6	6	6	6	6	6	6	6	6	6	6	6	6
P02786	5.47678	4.8793	5.12562	5.07931	4.24168	4.31244	4.41628	5.05515	4.89503	4.70119	4.58713	4.78281	4.69761	5.02611	5.22348	0.266116	0.168494	12.6151	0.138986	0.479182		9	9	9	9	9	9	9	9	9	9	9
P02787	4.82526	4.48649	5.41256	5.11969	5.21301	5.60201	5.53566	5.44442	5.74777	5.71089	5.6823	4.85681	5.67103	4.94372	5.33192	-0.398341	0.207898	12.9818	0.0776426	0.358137		94	94	94	94	94	94	94	94	94	94	94	95	95	95	95
P02788	5.28867	5.05144	4.13475	4.06206	5.27859	3.91566	4.29135	4.26199	4.27626	3.91095	6.61642	4.51078	4.45368	5.18942	4.372	-0.225796	0.384659	13	0.567256	0.849241		54	54	54	54	54	54	54	54	54	54	54	57	57	57	57
P02790	3.72846	4.49775	5.02633	4.81183	3.85755	4.31557	4.27346	4.63782	5.38221	4.84167	4.9318	4.58721	5.00525	4.46717	4.37869	-0.405549	0.209483	13	0.0749223	0.352814		42	42	42	42	42	42	42	42	42	42	42	46	46	46	46
P02792	3.32855	3.90424	3.10832	4.59027	4.24653	4.62731	3.5642	4.18596	3.41668	3.56051	3.40044	3.76929	5.7218	4.18442	3.81772	-0.037127	0.358372	13	0.919069	0.986956		4	4	4	4	4	4	4	4	4	4	4	4	4	4	4
P02794	6.40157	7.63834	6.05453	8.74825	6.19428	5.77175	5.28131	5.22662	5.08538	5.38345	6.12888	6.83528	7.55549	6.49934	6.1969	0.847086	0.540765	12.8842	0.141464	0.48402		1	1	1	1	1	1	1	1	1	1	1	2	2	2	2
P02810	1.26503		1.08814									0.870643		0.33426	1.92155	0.134436	0.605418	3	0.838529	0.965272		1	1							1	1	1
P03950	4.78401	5.23868	4.92768	5.05351	3.49583	3.57537	3.97011	3.70514	4.76551	4.35653	4.10973	5.36943	4.43842	4.77843	4.53408	0.359912	0.198852	12.2166	0.0949553	0.397313		3	3	3	3	3	3	3	3	3	3	3	3	3	3	3
P03951	5.43427	4.98572	5.13909	5.17759	4.32118	4.59279	4.88792	5.27143	5.53024	4.6154	5.113	5.11337	5.405	4.92249	4.79536	0.0516577	0.191236	12.8625	0.791349	0.945413		10	10	10	10	10	10	10	10	10	10	10	10	10	10	10
P03952	4.56783	4.50046	4.63475	4.65669	4.82587	4.81819	5.2015	5.36113	5.57117	4.79424	5.64067	4.64641	5.3262	4.70674	4.84685	-0.426634	0.199038	12.9721	0.0516096	0.291233		33	33	33	33	33	33	33	33	33	33	33	32	32	32	32
P03973	6.68735	5.59623	6.71826	7.14646	5.4385	6.0912	5.92736	5.54236	5.69865	5.43254	5.38785	6.33271	5.43705	5.5171	6.02732	0.783674	0.271848	12.9012	0.0129098	0.141995		1	1	1	1	1	1	1	1	1	1	1	2	2	2	2
P04003	5.76225	5.22791	5.3937	5.44115	4.79218	5.01517	5.5527	5.13099	5.83496	4.73677	5.68807	4.8807	5.02289	4.94737	4.84766	0.219067	0.206139	9.56527	0.314006	0.674688		31	31	31	31	31	31	31	31	31	31	31	30	30	30	30
P04004	4.62925	4.25547	4.615	4.85195	4.53686	4.93912	5.30566	5.72613	5.73172	4.73877	5.1141	5.07765	5.12181	5.03279	5.06572	-0.480621	0.21314	12.997	0.0420257	0.263892		17	17	17	17	17	17	17	17	17	17	17	20	20	20	20
P04040	4.94102	4.86846	4.25793	4.44288	5.11556	4.54318	4.67579	4.83096	4.34357	4.25514	5.91227	4.66904	5.19068	5.27865	4.74763	-0.204381	0.232146	13	0.394628	0.73921		20	20	20	20	20	20	20	20	20	20	20	14	14	14	14
P04062	6.08264	6.40876	6.08828	6.43537	4.67599	4.95272	5.08498	5.22802	5.33185	5.4239	5.40972	6.05506	5.13321	5.66836	6.02724	0.658408	0.182613	12.1967	0.00352094	0.0565437		4	4	4	4	4	4	4	4	4	4	4
P04066	5.26142	5.38495	5.44109	6.02095	4.91253	4.97277	4.9399	5.44571	5.17265	5.30742	5.1485	5.78837	5.5587	5.91101	5.65324	-0.0276183	0.18162	12.997	0.881469	0.978396		5	5	5	5	5	5	5	5	5	5	5	5	5	5	5
P04070	3.60433	3.70013	3.81554	3.88112	2.80522	2.81009	3.63155	4.07974	4.07961	3.6244	4.38758	4.07856	3.72213	4.31914	3.87608	-0.348864	0.222466	12.0513	0.142712	0.484307		5	5	5	5	5	5	5	5	5	5	5
P04075	4.93721	5.51959	4.76455	5.24524	5.61353	5.19851	4.86927	4.95881	4.61512	4.75774	5.75334	5.18548	4.83143	5.39011	4.93065	0.0720721	0.183511	13	0.700876	0.911678		25	25	25	25	25	25	25	25	25	25	25	25	25	25	25
P04080	1.3475	1.89076	1.48407	0.946212	2.91716	1.65387	2.26559	2.51378	1.06446		1.4575		1.81143	2.11838	2.48369	-0.301477	0.329811	10.7041	0.380799	0.73		1	1	1	1	1	1	1	1	1	1	1	2	2	2	2
P04083	4.3453	4.37943	4.09361	3.73789	5.24968	3.24607	3.67713	3.4369	3.60828	3.41717	5.76189	4.56482	3.53143	5.34778	3.63055	-0.245236	0.41806	13	0.567516	0.849241		22	22	22	22	22	22	22	22	22	22	22	22	22	22	22
P04085	1.3475		3.29964	3.31818	2.79612	4.12936	3.97964	3.1378	2.67228	4.04336		4.0938	3.31223	2.33733	4.34137	-0.529621	0.531417	7.639	0.349465	0.702572		1	1		1	1	1	1	1	1	1	1	1	1	1	1
P04114	4.92458	4.89822	5.28394	4.67585	4.36986	4.19377	4.65547	5.10091	5.36971	4.26909	6.05338	4.66951	4.61667	4.56359	4.68974	-0.109789	0.260057	5.19542	0.689804	0.904513		249	249	249	249	249	249	249	249	249	249	249	225	225	225	225
P04156	5.27009	5.15584	5.59737	5.57469	3.75124	3.52866	3.76327	3.53172	4.10349	4.63211	3.2277	5.43366	4.26222	5.00999	5.35633	0.778469	0.353114	12.373	0.0471008	0.277146		5	5	5	5	5	5	5	5	5	5	5	6	6	6	6
P04179	4.65763	5.10972	5.09119	5.51236	5.35247	5.4785	4.72389	5.31204	5.11135	5.34956	5.75891	5.567	5.58763	5.43171	5.2141	-0.276743	0.14651	13	0.0814181	0.367122		7	7	7	7	7	7	7	7	7	7	7	7	7	7	7
P04180	4.97847	5.15143	5.1131	5.32637	4.71358	4.78	4.9051	4.96007	5.20747	5.01623	4.91714	5.38184	5.15024	5.33988	5.19012	-0.047634	0.0910724	12.7503	0.609919	0.86998		9	9	9	9	9	9	9	9	9	9	9
P04196	5.07077	4.32861	5.80573	5.45023	3.95117	4.13168	4.25933	4.82449	4.97511	4.77169	4.92024	4.58232	4.80658	4.42066	4.82631	0.362034	0.242234	12.6615	0.159528	0.509698		19	19	19	20	19	20	20	20	20	20	20
P04211	6.8445	6.91983	6.50441	6.67846	6.80637	7.48845	6.48982	6.86509	7.81516	8.88304	5.63892	6.67594	5.93191	6.05216	7.02332	-0.0354473	0.424813	13	0.934771	0.986956		1	1	1	1	1	1	1	1	1	1	1	1	1	1	1
P04216	5.71501	6.00482	6.10053	5.96102	4.15535	4.71673	4.25874	4.82532	4.88122	5.57813	4.38663	5.58863	4.75585	5.35074	5.67124	0.744894	0.248207	12.2726	0.0108025	0.124252		3	3	3	3	3	3	3	3	3	3	3	3	3	3	3
P04217	4.62503	3.99327	4.83872	4.85518	3.94673	4.14226	4.55001	4.49308	5.25203	4.63836	4.89582	4.25412	4.97562	4.24939	4.47313	-0.212545	0.199444	6.96893	0.322087	0.68229		25	25	25	25	25	25	25	25	25	25	25	25	25	25	25
P04233	5.5263	6.18622	5.87364	6.4286	5.69275	5.74844	5.97976	7.08126	5.48157	6.46903	5.12565	5.96224	5.1034	5.63097	6.48122	0.314038	0.277724	13	0.278588	0.652379		1	1	1	1	1	1	1	1	1	1	1	1	1	1	1
P04259	6.1024	6.25022	6.25699	7.00071	4.24534	5.9124	4.13863	4.79604	4.78055	4.88248	4.3612	5.22302	4.43594	4.93761	5.68251	1.45467	0.345274	12.411	0.00111972	0.0252217		2	2	2	2	2	2	2	2	2	2	2	5	5	5	5
P04264	5.51276	5.70022	5.73976	5.6276	4.42208	6.15773	4.62749	4.88833	4.81757	5.25572	4.3134	5.20818	4.56441	4.80277	5.35703	0.649913	0.285821	12.8611	0.0407807	0.259057		54	54	54	54	54	54	54	54	54	54	54	57	57	57	57
P04271	4.69327	6.17952	5.42141	6.75205					5.19265	4.67129	4.23189	4.678	4.82319	4.34708	4.95303	1.06197	0.366642	9	0.0176964	0.15916		1	1	1	1	1	1	1	1	1	1	1
P04275	4.02579	3.78595	4.0068	4.16853	3.57872	3.94369	3.96783	4.19354	4.24269	3.941	5.20845	3.79947	5.02653	3.92444	4.25677	-0.383906	0.210302	13	0.0909772	0.391828		70	70	70	70	70	70	70	70	70	70	70	68	68	68	68
P04278	3.22796	2.46284	3.32927	2.67176	2.74612	3.15362	3.42093	3.82967	4.91215	3.03526	2.87925	2.8492	3.03978	2.92487	3.48223	-0.197975	0.311607	13	0.536234	0.834389		9	9	9	9	9	9	9	9	9	9	9
P04406	4.59797	4.58915	4.10664	4.09715	4.95086	3.69518	3.93178	4.07631	4.00845	3.85609	5.88734	4.53519	4.58641	4.98557	3.9723	-0.291704	0.297602	13	0.344887	0.698406		33	33	33	33	33	33	33	33	33	33	33	31	31	31	31
P04424	3.72854	3.57793	3.65995	3.58453	2.32593	1.86167	2.32182	2.57157	3.87762	3.73937	3.963	3.25458	5.72054	3.30884	3.72905	-0.371248	0.373827	12.6445	0.339286	0.695878		4	4	4	4	4	4	4	4	4	4	4	5	5	5	5
P04430	4.99798	4.75148	4.92507	4.94344	3.88203	3.95598	4.07854	4.19407	4.85581	5.60845	3.62563	4.13563	4.36791	3.75546	4.70783	0.398198	0.301799	12.8979	0.209973	0.586725		2	2	2	2	2	2	2	2	2	2	2	2	2	2	2
P04432	5.37547	5.22092	5.36378	5.32801	5.3291	4.94738	4.49914	5.05455	6.4988	5.92864	4.72033	4.85275	4.59925	4.73768	5.4689	-0.118257	0.280921	13	0.68066	0.901576		2	2	2	2	2	2	2	2	2	2	2	2	2	2	2
P04632	3.09666	3.55946	3.38502	3.01654	6.57408	4.49356	4.94077	4.42139	3.56075	3.53891	4.83774	4.86856	3.81705	5.06728	4.81981	-1.02607	0.43883	12.5081	0.0367145	0.245642		4	4	4	4	4	4	4	4	4	4	4	3	3	3	3
P04792	3.70734	4.09632	3.88291	4.11269	3.39007	4.2177	4.00568	3.82724	3.67719	3.68829	3.04243	4.12116	4.44049	3.30925	3.73135	0.189258	0.193069	13	0.344849	0.698406		3	3	3	3	3	3	3	3	3	3	3	3	3	3	3
P04839	4.23985	4.37561	3.57412	3.65873	3.13177	1.92532	2.68585	2.78734	3.32019	3.04198	5.36181	3.67165	3.45573	4.46792	3.29056	0.0768147	0.410083	12.7782	0.854355	0.969182		7	7	7	7	7	7	7	7	7	7	7	6	6	6	6
P04843	4.25732	4.3936	3.74114	3.8295	4.74809	3.49166	3.60269	3.61451	3.69499	3.54837	4.57689	5.31821	3.7288	5.3331	3.69463	-0.310898	0.328183	13	0.360747	0.714092		9	9	9	9	9	9	9	9	9	9	9
P04844	2.59164	3.05291	2.47243	2.36993					2.02927	2.16358	3.23218	3.3652	2.35974	3.31152	2.60172	-0.101585	0.312097	9	0.752248	0.931011		2	2	2	2	2	2	2	2	2	2	2
P04899	3.68561	4.00046	3.18353	2.87412	3.60096	2.38458	2.39733	3.05694	2.87395	2.79034	4.69422	3.6258	3.07629	4.19727	2.81301	-0.192198	0.3682	8.68682	0.614722	0.871601		6	6	6	6	6	6	6	6	6	6	6
P05019	5.5126	5.51351	5.29753	5.88474					4.83363	4.98565	5.03647	5.76928	6.02363	5.20763	6.09974	0.129802	0.284292	9	0.658793	0.890898		2	2	2	2	2	2	2	2	2	2	2
P05023	4.50849	4.70745	4.16214	4.20748					3.33988	4.06305	4.4337	4.97418	3.54602	5.74284	5.06291	-0.0554066	0.453969	9	0.905542	0.984124		1	1	1	1	1	1	1	1	1	1	1
P05060	3.64796	3.80116	4.14115	4.19671	4.34341	3.71094	3.88856	3.85118	3.7478	4.41671	2.92125	4.79071	3.70014	4.10812	4.9937	-0.149285	0.267993	13	0.586957	0.857732		32	32	32	32	32	32	32	32	32	32	32	38	38	38	38
P05062	3.73517	3.83691	3.55057	3.89313	3.51666	3.77872	3.98934	4.21323	4.41773	3.95207	3.98306	3.64322	7.04665	3.73247	4.78913	-0.694972	0.426493	13	0.127185	0.461406		18	18	18	19	18	19	19	19	19	19	19	17	17	17	17
P05067	4.78149	4.75028	4.76932	5.21457	4.56476	4.87604	4.97245	4.9857	4.64115	4.98431	4.47056	5.94344	5.20041	5.59396	6.18196	-0.423642	0.239193	13	0.0999661	0.406328		25	25	25	25	25	25	25	25	25	25	25	27	27	27	27
P05089	4.637	4.66973	4.24233	4.33698	4.23344	4.09738	3.86989	4.17966	4.04153	3.91268	5.98815	4.22647	4.95678	4.7533	4.41307	-0.321486	0.272101	4.60169	0.294843	0.65919		12	12	12	12	12	12	12	12	12	12	12	10	10	10	10
P05090	5.37259	5.38552	5.81126	5.57299	4.88195	5.74417	5.20932	5.34747	5.68526	5.57802	4.99579	5.19989	4.80242	5.04914	5.48213	0.178106	0.167147	5.9274	0.328088	0.688526		14	14	14	14	14	14	14	14	14	14	14	14	14	14	14
P05091	1.18126	1.6797	1.29964	1.50831					1.11368	1.10583	3.25333	1.73806	4.30094	3.38844	1.48616	-0.923693	0.662132	9	0.196474	0.567989		2	2	2	2	2	2	2	2	2	2	2
P05107	5.58679	5.87574	5.22658	5.35528	5.88176	5.27322	5.44941	5.51263	5.08595	4.96872	6.4754	5.9827	4.79315	6.59608	5.47459	-0.105051	0.275027	13	0.708657	0.912762		19	19	19	19	19	19	19	19	19	19	19	17	17	17	17
P05109	6.09011	5.894	5.19449	5.30583	6.46041	4.62424	5.048	4.698	4.86235	4.40599	8.05053	5.40348	5.24822	5.83555	5.31702	-0.174632	0.484329	13	0.724215	0.915096		13	13	13	13	13	13	13	13	13	13	13	14	14	14	14
P05114	4.93339	5.25162	5.65203	4.74007					4.85682	4.74535	6.48484	6.36059	4.65091	5.34862	4.60362	-0.148688	0.439156	9	0.742694	0.92717		2	2	2	2	2	2	2	2	2	2	2
P05120	4.08039	4.13609	3.72286	4.37391					2.10468	3.13216	2.85505	3.832	3.02526	4.43968	3.91575	0.749087	0.412736	9	0.102928	0.41278		1	1	1	1	1	1	1	1	1	1	1
P05121	4.97847	4.30923	4.53828	5.13021	3.78384	3.92987	3.72099	4.21948	4.47163	4.20006	6.2594	4.40748	6.244	4.4343	4.82092	-0.372428	0.395646	12.7288	0.364065	0.716207		5	5	5	5	5	5	5	5	5	5	5	6	6	6	6
P05141	3.31157	4.11892	3.2492	3.23368	4.03336	3.00509	3.33202	3.22282	3.09507	3.23726	3.68283	4.72535	3.32667	5.48294	3.71248	-0.456324	0.346924	13	0.211122	0.586725		3	3	3	3	3	3	3	3	3	3	3	2	2	2	2
P05154	5.05346	4.53368	5.99218	5.83489	3.70507	4.00554	4.55185	5.10277	3.9953	4.47979	4.94785	5.00846	4.62176	4.56511	5.31522	0.57369	0.337321	12.8641	0.113026	0.438318		9	9	9	9	9	9	9	9	9	9	9	10	10	10	10
P05155	5.80693	5.45167	5.98917	5.82483	5.48031	6.01228	5.58494	5.9082	5.32943	6.0549	4.92669	5.24695	5.65984	5.13535	5.67908	0.32411	0.159679	13	0.0633647	0.322734		33	33	33	33	33	33	33	33	33	33	33	31	31	31	31
P05156	4.75391	4.52641	4.72631	4.96897	4.65072	4.55091	4.99547	5.24786	5.3314	4.78104	5.03548	4.70078	4.84668	4.60081	4.49333	-0.024507	0.137144	13	0.860932	0.970433		35	35	35	35	35	35	35	35	35	35	35	32	32	32	32
P05160	4.85561	4.72671	5.00552	5.13882	4.38845	4.3948	4.86537	5.00288	5.29145	4.64513	5.18183	4.65612	4.92964	4.93587	4.83985	-0.0528009	0.14618	11.8071	0.724327	0.915096		15	15	15	15	15	15	15	15	15	15	15
P05161	6.18206	6.17977	6.36904	6.89169	5.09572	4.44401	4.51907	4.04943	4.07399	4.29862	3.95599	4.17298	5.11969	4.33126	4.46473	2.04071	0.2398	12.1555	1.81522e-06	0.00137513		2	2	2	2	2	2	2	2	2	2	2	2	2	2	2
P05164	4.72465	4.86596	4.25513	4.25912	4.2137	3.06129	3.4976	3.57597	3.86955	3.73284	5.46514	4.4186	3.90402	5.1243	3.93935	0.0912825	0.342652	12.9517	0.794125	0.945621		33	33	33	33	33	33	33	33	33	33	33	35	35	35	35
P05198	4.5263	3.77118	4.29964	4.1986	4.38552	1.3948	3.3208	3.27481	4.11639	2.29308	4.56543	4.28157	4.2424	4.79132	2.64968	0.150263	0.554457	12.4991	0.790808	0.945413		1	1	1	1	1	1	1	1	1	1	1	1	1	1	1
P05204	4.77187	4.85614	4.47976	4.2312	6.97748	4.56508	4.27084	2.11278	3.65541	3.98306	6.58352	4.09273	3.8304	3.2741	3.17275	0.448575	0.644348	13	0.498582	0.810089		4	4	4	4	4	4	4	4	4	4	4
P05231	4.55493	4.24555	3.42988	3.97647	3.18135	3.4802	4.86165	5.02449	3.98345	4.02778	6.10356	4.94093	4.75432	5.88423	4.31675	-0.764401	0.398942	13	0.0776074	0.358137		4	4	4	4	4	4	4	4	4	4	4
P05362	4.32726	3.82365	3.7714	4.12696	5.30595	5.61153	5.5383	5.90671	5.62678	5.12276	4.65979	4.95705	4.93061	4.53638	4.76456	-0.914831	0.194912	12.1457	0.000503495	0.0170119		4	4	4	4	4	4	4	4	4	4	4	6	6	6	6
P05386					2.70043	1.16529	1.90311	2.43339								Inf					oneConditionMissing												1	1	1	1
P05387	3.60992	3.89194	3.59112	3.58108	5.73973	3.13118	3.95139	4.10005	3.50876	3.48451	4.28229	4.98333	4.20188	5.18898	3.80363	-0.302143	0.391339	5.95721	0.469581	0.789321		3	3	3	3	3	3	3	3	3	3	3	4	4	4	4
P05388	5.79493	6.20759	5.6758	5.72146	7.69859	5.9351	5.87529	5.6426	5.16932	5.71892	6.33353	6.99945	6.11939	7.12637	6.07802	-0.151794	0.354226	13	0.675286	0.900014		2	2	2	2	2	2	2	2	2	2	2	2	2	2	2
P05408	4.64518	4.98037	5.44384	5.38855	5.31496	5.27205	5.28778	5.43049	5.24416	5.23811	4.31145	5.86823	5.31328	5.23537	6.3446	-0.144626	0.244444	13	0.564231	0.84823		8	8	8	8	8	8	8	8	8	8	8	7	7	7	7
P05413	4.96297	6.30377	5.31291	5.67444					4.25886	3.8405	3.853	4.22467	4.80926	4.12301	4.1278	1.38679	0.265593	9	0.00054811	0.0176374		2	2	2	2	2	2	2	2	2	2	2
P05451	3.49182	3.52934	4.11694	3.80918	4.01476	3.98112	3.96848	4.43192	3.95268	3.60929	4.97128	6.03315	5.45339	4.38929	4.5674	-0.792983	0.319168	13	0.0273756	0.2079		2	2	2	2	2	2	2	2	2	2	2	3	3	3	3
P05452	4.65324	4.25489	5.14347	5.0477	3.922	4.00667	3.95304	4.58765	4.40507	4.45854	3.92966	4.70762	4.5007	4.67501	5.04335	0.196123	0.215903	12.8482	0.380398	0.729749		12	12	12	12	12	12	12	12	12	12	12	13	13	13	13
P05455	3.87576	3.95489	3.66039	2.37637	5.15528	2.02739	1.94139	1.70256	2.30718	2.14189	4.10584	4.04945	2.14405	4.38361	1.98369	0.0702247	0.609968	13	0.910103	0.984124		3	3	3	3	3	3	3	3	3	3	3	3	3	3	3
P05543	4.64665	3.89679	4.8762	4.80031	4.13952	4.08236	4.64564	4.46747	5.58226	4.96325	4.17948	4.47278	4.36687	4.26241	4.08946	-0.115136	0.232621	13	0.628895	0.873393		17	17	17	17	17	17	17	17	17	17	17	18	18	18	18
P05546	4.9354	4.58133	5.26859	5.04478	4.66645	4.67056	5.01111	5.45131	5.47397	4.71584	5.1994	4.81646	5.26836	5.10901	5.03973	-0.135273	0.148409	13	0.378631	0.728595		18	18	18	18	18	18	18	18	18	18	18	23	23	23	23
P05771	4.91904	4.55027	4.40246	4.09715					4.39273	4.53839	4.84518	4.64825	4.22941	4.6493	4.79987	-0.0939324	0.166783	9	0.587053	0.857732		1	1	1	1	1	1	1	1	1	1	1
P05783	1.7146	2.13814	1.87862	2.10468	3.06692	2.74844	3.14326	3.79449	3.15655	3.18363	3.28702	2.02106	5.65894	2.17954	3.37757	-1.15165	0.52581	12.979	0.0473701	0.277146		2	2	2	2	2	2	2	2	2	2	2
P05787	2.53512	1.60125	2.29964	2.47346	3.25399	4.51161	4.40536	4.36368	3.68222	3.38942	2.83451	3.2825	3.93542	3.17505	3.64916	-1.16752	0.279392	12.2037	0.00123459	0.0269121		1	1	1	1	1	1	1	1	1	1	1
P05937	4.12269	8.46037	4.08468	5.13132	2.20894	2.03223	3.3208	3.34945	3.49196	3.85705	3.09262	3.48542	3.33388	3.24807	2.95299	1.98469	0.687046	12.563	0.0130636	0.142839		11	11	11	11	11	11	11	11	11	11	11
P06239	2.17757	2.89076	2.33207	3.30169					3.64011	3.40594	3.46185	4.04818	3.53173	4.85184	2.15602	-0.909573	0.453852	9	0.0760461	0.354401		1	1	1	1	1	1	1	1	1	1	1
P06276	5.38702	4.98545	5.32805	5.49625	6.43615	5.97843	6.50117	7.10663	6.1699	5.56506	6.2158	5.73794	6.03656	6.02233	6.06972	-0.655279	0.190928	12.2363	0.00483652	0.0702855		3	3	3	3	3	3	3	3	3	3	3	3	3	3	3
P06280	5.07844	4.87427	4.8955	4.3506	5.61833	5.08906	5.36933	5.66409	4.66977	4.97666	5.19278	5.5573	4.22837	5.22992	5.08856	-0.139192	0.223904	12.9208	0.544981	0.836029		1	1	1	1	1	1	1	1	1	1	1	1	1	1	1
P06307	3.87801	3.69811	3.81749	3.60022	3.91145	3.76492	3.81364	4.04916	3.57303	4.11712	2.80441	4.62851	3.99858	3.7573	4.79821	-0.137254	0.241562	13	0.579585	0.855608		1	1	1	1	1	1	1	1	1	1	1	3	3	3	3
P06310	4.5961	3.86812	3.93319	4.76094	4.59198	5.76916	5.33966	5.37051	5.24581	5.67797	4.99345	4.0958	4.88764	3.99236	4.44547	-0.395893	0.33566	12.8948	0.259523	0.638555		5	5	5	5	5	5	5	5	5	5	5	4	4	4	4
P06312	6.00868	5.85999	6.08701	6.32023	5.52191	5.78377	5.81144	5.9994	6.49236	6.75724	5.4777	5.81501	5.78566	5.54802	6.11002	-0.0448636	0.198353	6.55672	0.827948	0.962557		5	5	5	5	5	5	5	5	5	5	5	5	5	5	5
P06331	2.83852	2.38955	3.3658	2.89891	4.45799	4.51114	4.81164	5.27481	5.49463	4.55037	3.89404	4.21938	4.38502	4.1504	3.92614	-1.47144	0.295335	12.2304	0.000300961	0.0140258		1	1	1	1	1	1	1	1	1	1	1	1	1	1	1
P06396	3.99845	4.05327	4.52366	4.55514	4.36544	4.70449	4.57935	4.92565	4.59322	4.56687	4.81948	4.48506	4.85997	4.52515	4.52593	-0.30974	0.132289	12.9549	0.035858	0.243528		49	49	49	49	49	49	49	49	49	49	49	52	52	52	52
P06454	3.58021	3.51302	4.04548	3.48413	4.42015	2.34472	1.78062	0.680254	2.62878	2.538	2.9355	2.70696	0.970904	3.38779	1.50255	1.09092	0.595852	12.9429	0.0902337	0.390863		2	2	2	2	2	2	2	2	2	2	2	3	3	3	3
P06576	4.22197	4.49353	4.1648	3.7239	5.51768	3.60339	3.92741	3.92881	4.05057	3.86031	4.12132	5.01769	3.75733	5.06831	3.82431	-0.0451487	0.302643	13	0.8837	0.979145		12	12	12	12	12	12	12	12	12	12	12	16	16	16	16
P06681	4.72417	4.62115	4.92282	4.98613	4.61385	4.94646	4.85539	5.56885	5.22009	5.2765	4.42887	4.67066	4.868	4.38411	4.746	0.105676	0.169131	13	0.542901	0.835817		38	38	38	38	38	38	38	38	38	38	38	41	41	41	41
P06702	4.58804	4.47572	3.85976	4.02129	4.99634	4.06454	4.08285	4.33108	3.89561	3.76195	6.28405	4.24231	4.05194	4.52254	4.07245	-0.101955	0.335198	13	0.765817	0.933502		10	10	10	10	10	10	10	10	10	10	10	9	9	9	9
P06703	6.64737	6.57818	5.71527	5.63512	7.40701	5.30498	5.53839	5.08308	5.2049	4.80429	7.89847	6.65392	5.55519	7.40916	5.34911	-0.136331	0.519034	13	0.796926	0.946437		8	8	8	8	8	8	8	8	8	8	8	9	9	9	9
P06727	4.81626	4.36937	4.86032	5.20749	4.2492	4.9292	4.94655	4.79139	5.09034	4.84705	6.18412	4.87787	5.16709	5.21679	5.18856	-0.453321	0.197679	13	0.0391481	0.252547		45	45	45	46	45	46	46	46	46	46	46	50	50	50	50
P06730	5.20635	5.14646	4.59172	4.78165					4.15638	4.23102	5.41768	5.48444	4.6508	5.3955	5.11198	0.0104306	0.311235	9	0.973997	0.994227		2	2	2	2	2	2	2	2	2	2	2
P06732	4.605	4.13686	4.9435	4.67253	4.01649	4.56798	4.78998	4.68458	4.56151	4.60276	4.40791	3.91649	6.41297	4.17912	4.71345	-0.132774	0.309073	13	0.67453	0.900014		3	3	3	3	3	3	3	3	3	3	3	9	9	9	9
P06733	4.84839	4.83889	4.35596	4.85428	5.33267	4.01407	4.2218	4.29655	4.18351	3.98709	6.06241	4.69323	5.23931	5.10471	4.02586	-0.161261	0.316964	13	0.61944	0.871601		33	33	33	33	33	33	33	33	33	33	33	29	29	29	29
P06737	4.61392	4.42319	4.20089	4.40199	4.25333	3.76863	3.84663	4.08399	4.18576	3.92428	6.05796	4.11204	5.84992	4.85065	4.51014	-0.585321	0.320209	13	0.0905929	0.39117		34	34	34	34	34	34	34	34	34	34	34	32	32	32	32
P06744	4.32862	4.59257	4.00628	4.19772	4.61896	4.20613	4.2006	4.23889	3.94541	3.96709	5.64254	4.28252	5.04305	4.73826	4.29418	-0.260285	0.232397	13	0.28298	0.654907		21	21	21	21	21	21	21	21	21	21	21	20	20	20	20
P06748	3.1334	3.80501	3.28714	3.34357	4.59194	2.14019	2.92268	2.90288	3.02098	2.9011	3.78096	4.47179	3.17166	4.26405	2.63968	-0.198465	0.369441	13	0.600202	0.868029		5	5	5	5	5	5	5	5	5	5	5	6	6	6	6
P06753	5.31411	5.50822	5.01019	4.97198	6.19441	4.29478	4.39624	4.14107	4.43478	4.39484	6.16968	5.82751	4.66662	6.02564	4.43927	-0.15803	0.392199	13	0.693545	0.906118		5	5	5	6	5	6	6	6	6	6	6	6	6	6	6
P06865	4.72452	5.03525	4.95915	5.11614	5.36802	5.56003	5.26449	5.79039	4.66716	5.01	5.23873	5.56054	4.98159	5.50435	5.79951	-0.247197	0.191047	12.9299	0.218333	0.595514		8	8	8	8	8	8	8	8	8	8	8
P07093	3.74743	3.90706	3.64852	3.89429					3.41858	3.6597	3.34926	4.31604	3.14747	3.52284	4.97784	0.02908	0.334572	9	0.932641	0.986956		2	2	2	2	2	2	2	2	2	2	2
P07108	4.1888	4.99906	4.66037	4.82914	6.36037	5.70466	5.81164	7.06381	5.06049	4.80162	4.64102	5.3502	5.43391	5.34744	5.06577	-0.403232	0.258623	12.2566	0.144397	0.487272		2	2	2	2	2	2	2	2	2	2	2
P07148	3.06352	2.58498	3.45476	3.31619	3.50662	3.96261	3.96928	4.37945	3.86554	3.73316	3.60164	3.71624	6.95194	3.44021	4.56459	-0.917699	0.516842	9.93887	0.106371	0.421314		5	5	5	5	5	5	5	5	5	5	5	5	5	5	5
P07195	5.01728	6.17539	5.34719	5.69619	5.96159	4.86859	4.70273	5.11445	4.59405	4.95598	5.23985	5.50584	4.81979	5.67866	5.20946	0.281938	0.256065	8.44509	0.30127	0.665885		15	15	15	15	15	15	15	15	15	15	15
P07197	4.12009	7.01629	4.71058	5.4095					3.54991	3.72787	3.15207	3.56579	3.14747	2.83676	3.79987	1.91701	0.488026	9	0.00346811	0.0561335		1	1	1	1	1	1	1	1	1	1	1
P07203					6.08216	3.53304	4.36536	4.21773								Inf					oneConditionMissing												2	2	2	2
P07225	4.66867	4.68888	4.8546	4.74358	5.07728	5.32356	5.47378	5.67138	5.18336	4.83729	5.02789	5.42455	4.82531	5.07896	5.43679	-0.358616	0.136893	12.4093	0.0218812	0.179772		30	30	30	30	30	30	30	30	30	30	30	27	27	27	27
P07237	5.281	5.29477	4.54851	4.45973	5.46558	3.51522	3.80623	4.00402	4.02271	3.88152	6.01073	5.48222	4.48528	5.60058	4.16345	-0.13162	0.440041	9.07428	0.771594	0.936095		29	29	29	29	29	29	29	29	29	29	29	25	25	25	25
P07305	5.15628	4.9128	4.49431	4.14103	4.90011	3.74878	3.82586	3.72676	3.66464	3.18348	5.51831	4.68758	3.93756	6.6518	4.10711	-0.172542	0.475043	13	0.722283	0.915096		2	2	2	2	2	2	2	2	2	2	2	2	2	2	2
P07311	5.96221	6.94703	5.88734	6.34055					5.44371	5.37084	5.84518	6.38371	5.475	6.1514	6.09618	0.460562	0.270032	9	0.122275	0.455597		1	1	1	1	1	1	1	1	1	1	1
P07327	4.27229	4.29066	4.03063	4.22748	2.78301	2.95823	3.10347	3.30297	3.32508	3.4223	3.47044	3.51325	6.34975	3.56621	4.62749	0.0307493	0.479689	12.9987	0.949864	0.989015		2	2	2	2	2	2	2	2	2	2	2	4	4	4	4
P07333	5.45055	5.10703	5.4729	5.58727	5.19762	5.37746	5.40706	5.88926	5.48802	5.65435	4.38876	5.54108	4.62578	5.37286	5.86254	0.159947	0.213919	13	0.467953	0.788695		10	10	10	10	10	10	10	10	10	10	10	12	12	12	12
P07339	4.04613	4.14841	4.16582	4.91647	4.27825	4.16883	4.41873	4.94495	4.18501	4.35706	4.00906	4.97959	4.21578	4.76005	4.87664	-0.0973655	0.190056	13	0.617035	0.871601		20	20	20	20	20	20	20	20	20	20	20	18	18	18	18
P07355	4.05294	4.42437	4.41909	3.81911	5.12708	3.34607	3.44081	3.14635	3.02636	3.54638	3.03681	5.17648	3.11925	5.31167	3.60069	0.140886	0.431722	13	0.749365	0.929069		5	5	5	5	5	5	5	5	5	5	5	5	5	5	5
P07357	4.66222	4.10962	4.68686	4.86998	3.81179	3.90976	4.28239	4.34634	4.91309	4.35791	4.19897	4.25803	4.93555	4.0458	4.35143	0.0915629	0.19652	12.9981	0.648983	0.886891		20	20	20	20	20	20	20	20	20	20	20	25	25	25	25
P07358	4.78741	4.46877	4.6731	4.98287	3.68594	3.8262	4.28103	4.26002	5.00421	4.40414	4.59406	4.10279	5.11145	4.22241	4.49811	0.128653	0.200296	12.6712	0.532117	0.832525		28	28	28	28	28	28	28	28	28	28	28
P07359					3.6352	3.86873	4.38757	4.74926								Inf					oneConditionMissing												1	1	1	1
P07360	4.11825	3.32117	4.15945	4.35875	4.22097	4.57361	4.87348	4.81383	5.00667	4.50851	4.43526	4.20955	5.10087	4.10863	4.50285	-0.506629	0.23112	12.9547	0.0472489	0.277146		11	11	11	11	11	11	11	11	11	11	11	12	12	12	12
P07384	5.55459	5.71965	5.2115	5.40974	5.04912	4.51906	4.75564	4.90016	4.74005	4.81435	6.01407	5.27494	4.97425	5.63645	4.99302	0.217063	0.223711	12.8696	0.349789	0.702572		8	8	8	8	8	8	8	8	8	8	8
P07437	4.75955	4.98379	4.59531	4.27524	5.70312	3.71017	4.07253	4.12389	4.16132	4.12544	4.95721	5.10897	4.12476	5.51793	3.96986	-0.0385494	0.321364	13	0.906352	0.984124		6	6	6	6	6	6	6	6	6	6	6	6	6	6	6
P07451	2.70079	3.01221	3.32634	3.88796	3.50537	3.69448	3.77058	3.39347	4.40674	2.53799	3.54978	3.16773	6.0619	3.01341	4.30118	-0.451275	0.442397	13	0.326306	0.68692		1	1	1	1	1	1	1	1	1	1	1	1	1	1	1
P07477	2.5408	2.90147	3.79759	3.89077					3.20959	3.36829	3.11297	3.43879	3.15818	3.32355	3.62225	-0.0364322	0.257555	9	0.890627	0.979981		1	1	1	1	1	1	1	1	1	1	1
P07585	5.81291	5.77602	5.71393	5.97791	4.74613	5.2416	4.95569	5.23181	4.94852	4.94092	4.64558	5.76165	4.84307	5.18352	5.95338	0.593395	0.228513	12.7254	0.0224562	0.181734		4	4	4	4	4	4	4	4	4	4	4	4	4	4	4
P07602	4.2659	4.57107	4.32133	4.8253	4.30898	4.35757	4.4686	5.06992	4.43562	5.01329	4.20673	4.86896	4.191	4.88256	4.40743	-0.0486408	0.162358	13	0.769227	0.934963		22	22	22	23	22	23	23	23	23	23	23	25	25	25	25
P07686	4.88493	4.87323	4.93297	5.23581	5.57954	5.14851	5.27416	5.59585	4.84753	4.87804	5.39532	5.63564	5.03442	5.57654	5.82156	-0.273136	0.186105	12.9292	0.166103	0.522672		6	6	6	6	6	6	6	6	6	6	6	8	8	8	8
P07711	5.73287	5.52982	5.84803	6.40673	4.40566	4.88251	4.63354	4.6102	4.58307	4.69603	4.35292	5.1078	4.76106	4.80311	5.02873	1.10194	0.174103	12.1855	3.52383e-05	0.00501312		5	5	5	5	5	5	5	5	5	5	5	6	6	6	6
P07737	5.29651	5.24223	5.03901	5.14892	6.50278	5.18089	5.13896	5.04589	4.90051	4.80145	6.79296	5.31927	4.88736	5.54967	4.99354	0.00372004	0.307926	13	0.990544	0.997932		14	14	14	14	14	14	14	14	14	14	14
P07738	2.08446	2.82365	1.29964	3.33448	1.20894	2.08286	1.70514	2.79449	1.98584	2.86153	2.51157	1.10289	3.28116	2.02001	1.84804	-0.0634407	0.384853	13	0.871603	0.973428		1	1	1	1	1	1	1	1	1	1	1	1	1	1	1
P07741	3.70902	4.05525	3.9693	3.31621	5.70722	3.83329	4.20159	4.03886	3.8862	3.53815	4.75959	4.4605	3.82722	4.91045	3.96155	-0.303195	0.345792	12.4406	0.397204	0.741826		6	6	6	6	6	6	6	6	6	6	6	8	8	8	8
P07814	4.4255	4.75011	4.15034	4.27578	4.8138	3.66782	3.62076	3.89758	3.80246	3.77064	4.44768	4.83178	3.745	4.88913	3.78465	0.0740314	0.264847	7.67639	0.787225	0.944848		4	4	4	4	4	4	4	4	4	4	4	6	6	6	6
P07858	5.19106	5.22891	5.06615	5.45866	5.61522	5.58035	6.06673	5.48342	5.4542	5.35857	4.5995	7.11599	4.93922	5.65272	6.11573	-0.166883	0.319577	5.26812	0.622742	0.872362		13	13	13	13	13	13	13	13	13	13	13	16	16	16	16
P07900	4.89928	5.37875	4.65398	5.12736	5.68556	4.88666	4.40167	4.61489	4.32729	4.4737	4.8943	4.94601	5.20728	4.9396	4.66673	0.176746	0.193833	13	0.378448	0.728595		20	20	20	20	20	20	20	20	20	20	20	22	22	22	22
P07902	2.22197	3.80637	3.14399	3.08757	1.71144	1.92532	2.2428	2.06935	3.10919	2.56018	3.05695	1.84846	3.72085	4.17118	2.01286	0.0275596	0.420433	12.9928	0.948734	0.989015		1	1	1	1	1	1	1	1	1	1	1	1	1	1	1
P07910	4.6419	5.11756	4.38711	4.36654	5.21746	1.40585	2.09949	2.57137	3.03041	2.95611	4.89396	5.13696	3.52406	5.17861	3.09757	0.478378	0.684125	12.9788	0.496734	0.808839		4	4	4	4	4	4	4	4	4	4	4
P07919									0.0811416			1.43252		0.749298		-Inf					oneConditionMissing				1					1		1
P07942	4.12009	3.87636	3.89722	4.22739	4.06285	4.25509	4.27881	4.53629	4.16082	4.14688	3.63821	4.49736	3.79545	4.13338	4.72963	-0.0409879	0.163784	8.3257	0.808455	0.950937		10	10	10	10	10	10	10	10	10	10	10
P07948	4.89865	5.18	4.98497	4.58365	5.19383	2.74878	4.0908	2.8809	4.17738	3.64475	5.69919	4.82906	4.2275	5.4419	3.98246	0.204199	0.48392	12.9993	0.679943	0.901576		2	2	2	2	2	2	2	2	2	2	2	3	3	3	3
P07951					6.91974	5.78712	5.50583	6.03206								Inf					oneConditionMissing												1	1	1	1
P07954	3.89059	4.08954	3.54708	4.21637	5.35915	4.21913	4.07287	4.83849	4.27203	4.33724	4.30527	5.07798	5.53721	5.02799	4.24502	-0.661077	0.297007	12.9685	0.0443901	0.267827		5	5	5	5	5	5	5	5	5	5	5	3	3	3	3
P07996	5.32403	5.06556	5.08922	5.72574	5.20864	4.39229	4.88213	5.03206	4.92465	4.73272	5.18014	5.46718	5.78207	5.09206	5.16145	0.0422136	0.200554	12.7642	0.836612	0.965257		7	7	7	7	7	7	7	7	7	7	7
P07998	3.18002	3.15566	3.84626	3.75604	4.33213	3.9031	3.86671	3.96243	3.47105	3.63351	2.73613	4.13752	3.37476	4.14734	4.52148	-0.127123	0.277807	12.2037	0.655283	0.88739		7	7	7	7	7	7	7	7	7	7	7	7	7	7	7
P08123	5.01847	5.32939	5.49281	5.40562	4.37817	4.65335	4.37507	5.16842	4.27327	4.63693	3.67722	5.07328	4.00226	4.50386	5.41845	0.714788	0.285708	12.9788	0.0265239	0.205428		15	15	15	15	15	15	15	15	15	15	15	16	16	16	16
P08133	5.49977	5.7167	5.00211	4.39815	6.24259	4.12583	4.28097	4.10864	4.045	4.33685	5.52408	6.05787	4.04382	6.58111	4.24046	-0.0537528	0.48527	13	0.913492	0.984349		33	33	33	33	33	33	33	33	33	33	33	25	25	25	25
P08174	4.48854	4.49774	4.6731	4.92846	4.85534	4.8385	4.90892	5.05927	4.76639	4.88169	4.15494	5.69936	4.30978	5.35601	5.73333	-0.204695	0.236437	13	0.402323	0.742631		10	10	10	10	10	10	10	10	10	10	10
P08185	5.26503	4.66638	5.22699	5.2488	4.55429	4.67444	4.7189	5.31072	5.92452	5.21527	5.00089	5.0559	5.14843	5.00257	4.92838	-0.174413	0.183227	8.74417	0.366718	0.719331		17	17	17	17	17	17	17	17	17	17	17	14	14	14	14
P08195	4.69776	4.43261	4.61452	5.03426	4.18133	4.22368	4.19983	4.63783	4.48055	4.61877	4.05741	4.66319	4.40614	4.39197	4.82849	0.164515	0.14645	12.9821	0.281632	0.654756		7	7	7	7	7	7	7	7	7	7	7
P08238	4.21231	4.42891	3.96568	4.15932	5.08912	3.97167	3.91082	3.6933	3.61811	3.6633	4.10335	4.27703	4.40482	4.37601	3.78455	0.146437	0.201958	13	0.481248	0.797555		11	11	11	11	11	11	11	11	11	11	11	9	9	9	9
P08243	1.76253		1.36378	1.38231					1.13177	2.16493	2.77959	3.81818	2.86936	3.00803	1.69207	-0.991974	0.542727	8	0.104997	0.418025		1	1		1	1	1	1	1	1	1	1
P08246	4.13009	3.8131	3.56658	3.53189	3.41815	2.68726	3.25715	3.73272	3.7315	3.13335	4.75062	3.60928	3.93985	4.23727	3.3753	-0.175395	0.268851	11.6156	0.526851	0.829615		8	8	8	8	8	8	8	8	8	8	8	9	9	9	9
P08253	4.74438	5.17387	5.26388	5.51487	4.70516	4.79473	4.58496	5.46107	4.89095	5.21963	3.82308	5.924	4.36888	5.09531	5.54738	0.0490482	0.28494	13	0.865982	0.973284		21	21	21	21	21	21	21	21	21	21	21	19	19	19	19
P08254	4.70748	4.85823	4.66608	4.82511	4.78888	4.07037	4.47887	3.60438	5.27096	4.66214	8.36979	5.11226	6.07288	5.44719	4.54483	-1.14008	0.489348	13	0.0365763	0.245347		2	2	2	2	2	2	2	2	2	2	2	1	1	1	1
P08294	3.89938	3.88341	4.09656	4.30171	4.02078	4.75554	4.33739	4.52019	3.93012	4.46494	3.52308	4.51283	3.68465	4.23189	4.8565	-0.0237551	0.219483	10.0861	0.915934	0.985266		11	11	11	11	11	11	11	11	11	11	11	11	11	11	11
P08311	4.77748	4.52977	4.18581	3.97294	4.65921	3.14088	3.45069	3.19398	3.45604	3.74631	4.16292	4.19358	3.48964	5.36928	3.94275	0.192347	0.361299	12.7365	0.60363	0.868758		14	14	14	14	14	14	14	14	14	14	14
P08319	3.77561	3.72347	3.69379	3.76682	2.97195	3.13457	3.31776	3.56324	3.6198	3.53755	3.51011	3.34815	6.46316	3.48621	4.41557	-0.560962	0.410801	13	0.195248	0.566326		20	20	20	20	20	20	20	20	20	20	20	20	20	20	20
P08493	5.79596	6.41432	6.65239	6.44746	6.58356	6.39351	6.16424	6.69711	6.00105	6.19359	5.21187	6.30248	5.4077	5.6276	6.13957	0.553019	0.186574	13	0.0109709	0.125124		3	3	3	3	3	3	3	3	3	3	3	2	2	2	2
P08519	4.19994	2.92318	4.58668	3.7867	4.67099	4.68693	4.88023	6.28947	4.09706	4.13241	3.96682	4.4945	4.02558	4.89694	4.59335	-0.373635	0.358907	12.691	0.317286	0.677964		5	5	5	5	5	5	5	5	5	5	5	5	5	5	5
P08559	4.95893	5.16604	4.95915	4.25107	6.17472	4.00624	4.63359	4.00922	4.35827	4.86846	4.42545	5.13974	4.15765	5.3642	4.46179	0.0876454	0.316292	13	0.786059	0.944848		1	1	1	1	1	1	1	1	1	1	1	1	1	1	1
P08567	2.93472	3.28486	2.43416	3.26814	3.77372	2.4728	3.07287	3.76665	3.49527	3.2334	4.40055	3.53257	2.90081	3.57849	2.82262	-0.297396	0.268014	13	0.287263	0.655804		5	5	5	5	5	5	5	5	5	5	5
P08571	4.61243	4.3905	4.76131	4.94373	4.81817	4.8703	4.87294	4.75349	4.70623	4.8773	3.7046	4.78792	4.17047	4.51066	4.55186	0.280135	0.158978	13	0.101534	0.410235		18	18	18	18	18	18	18	18	18	18	18	19	19	19	19
P08572	5.34849	5.46455	5.33153	6.00255	5.13467	5.34406	5.09762	5.02326	4.73347	5.05051	4.34567	5.66754	4.76605	5.13533	6.1713	0.27031	0.257352	7.49442	0.326242	0.68692		2	2	2	2	2	2	2	2	2	2	2	5	5	5	5
P08574	4.84315	5.22099	4.93628	4.66267	5.01199	1.97976	3.57112	3.6738	4.42591	4.596	4.5401	5.4824	3.88848	5.78657	4.26195	0.0884275	0.483008	12.9306	0.857577	0.969482		2	2	2	2	2	2	2	2	2	2	2	1	1	1	1
P08575	4.4995	4.93778	4.26688	4.29338	5.84797	4.47883	4.77418	4.64446	4.42938	4.41336	5.81598	5.75697	4.26366	6.09674	4.68539	-0.348053	0.338	13	0.32191	0.68229		16	16	16	16	16	16	16	16	16	16	16
P08581	5.32589	5.43461	5.20094	5.40299	4.36544	4.22488	4.51913	4.60945	4.59196	4.73324	4.37357	4.97124	5.06922	4.79698	5.46887	0.463259	0.167987	12.3165	0.016997	0.157339		1	1	1	1	1	1	1	1	1	1	1	1	1	1	1
P08582	3.3475	1.75326	1.79441	3.12554					1.79735	1.79297	2.36828	3.07824	2.66204	2.38489	3.29352	0.0227068	0.427015	9	0.958754	0.992156		1	1	1	1	1	1	1	1	1	1	1
P08603	4.78034	4.46125	4.81293	4.83982	4.61292	4.79389	5.1039	4.98261	5.29411	4.70192	4.82011	4.67303	4.95291	4.59931	4.84083	-0.0418578	0.111358	13	0.713066	0.915082		70	70	70	70	70	70	70	70	70	70	70	72	72	72	72
P08621	5.40157	5.21923	5.29142	5.30583	7.14459	5.3948	5.48226	5.10927	5.03757	5.28312	5.40094	5.76263	5.05193	5.89923	5.88599	-0.0214132	0.299283	9.256	0.944484	0.988478		1	1	1	1	1	1	1	1	1	1	1
P08631	2.82488	2.90571	1.94073	2.7261	0.711436				1.64063	2.72565	4.52893	3.09093	1.49937	3.49172	2.09489	-0.237722	0.56664	9.60811	0.684055	0.903684		2	2	2	2	2	2	2	2	2	2	2	1
P08637	6.63738	6.8795	6.91366	7.15614	6.34463	6.64981	6.31601	7.022	6.62513	6.73167	6.05442	6.1606	6.65445	6.05767	6.13602	0.482602	0.170322	11.8209	0.0152745	0.150395		4	4	4	4	4	4	4	4	4	4	4	4	4	4	4
P08670	4.78188	5.08533	4.67085	4.83223	6.29006	4.16739	4.42337	4.30626	3.9107	4.07208	5.84537	5.17416	4.45389	5.723	4.35643	0.0288653	0.374968	13	0.939811	0.986956		31	31	31	31	31	31	31	31	31	31	31	34	34	34	34
P08697	4.50639	4.24716	4.81869	4.51219	4.01243	4.24438	4.50774	4.67835	4.92576	4.58748	4.65958	4.27002	4.74216	4.11159	4.38431	-0.084927	0.140509	13	0.555964	0.843178		24	24	24	24	24	24	24	24	24	24	24
P08708	3.82143	3.01629	3.42518	3.47346	5.73943	2.98106	3.59418	3.73674	3.232	3.50314	3.51974	4.21243	3.18261	4.99784	3.40896	-0.0287785	0.410703	5.27701	0.946715	0.989015		1	1	1	1	1	1	1	1	1	1	1
P08709	3.86618	3.67122	3.84017	4.02168	3.38016	2.71352	2.84245	3.42295	3.72724	3.66942	3.45583	3.21149	3.82045	3.50548	3.63137	0.255977	0.150852	12.3639	0.11473	0.442375		2	2	2	2	2	2	2	2	2	2	2	2	2	2	2
P08729					2.54042	2.38089	3.13027	3.74673								Inf					oneConditionMissing												2	2	2	2
P08754	1.70113	1.67926	1.31849	1.46713	4.05024	3.74844	3.77331	3.34945	2.10137	2.38079	2.8326	2.41725	2.53948	2.56071	2.86229	-0.978946	0.158704	12.0508	4.72281e-05	0.0051063		3	3	3	3	3	3	3	3	3	3	3
P08758	5.31974	5.73385	4.79811	4.04857	5.18679	2.85379	3.95711	3.84695	3.94017	4.14699	5.20058	5.85429	3.77591	6.00003	3.82672	0.0898268	0.536158	12.0982	0.869715	0.973306		17	17	17	17	17	17	17	17	17	17	17	13	13	13	13
P08779	3.76799	3.79821	3.88582	4.94172	3.20894	6.93618	3.47552	4.20952	3.24116	3.23304	2.72366	3.31906	2.87824	3.36673	3.66568	1.07405	0.465884	13	0.0382733	0.249886		14	14	14	14	14	14	14	14	14	14	14	25	25	25	25
P08833					4.46318	4.77947	5.06383	5.08763								Inf					oneConditionMissing												1	1	1	1
P08865	2.9645	3.08512	2.78388	2.93895	4.17256	3.52231	3.95583	3.71302	3.42678	3.53542	3.42466	3.86308	3.49612	3.91242	3.04475	-0.567296	0.161028	12.3005	0.00405289	0.0618924		7	7	7	7	7	7	7	7	7	7	7
P09104	3.23876	6.11547	4.07945	5.25053	3.27692	4.64795	3.64229	4.01091	3.33229	3.50061	2.87295	3.46083	3.26068	3.56549	3.40925	1.16235	0.417851	11.9244	0.0166829	0.154962		11	11	11	11	11	11	11	11	11	11	11
P09110	2.22197	2.23868	3.34801	2.31818	2.81122	1.582	2.27738	1.88595	3.62205	2.76419	3.24312	2.75139	4.07058	3.06025	2.48113	-0.800132	0.28481	4.46792	0.0426327	0.26459		1	1	1	1	1	1	1	1	1	1	1	2	2	2	2
P09172	3.92698	4.04604	3.98996	3.75357	3.54057	3.94323	3.92648	4.44809	4.458	4.12491	3.67515	3.86271	4.25237	3.93651	4.19549	-0.125298	0.135068	13	0.370487	0.721444		3	3	3	3	3	3	3	3	3	3	3
P09210	4.71673	4.87427	4.60176	4.76564	4.2964	4.49166	4.3208	4.50448	3.94676	4.12192	4.37594	4.48395	8.29778	4.4652	5.58826	-0.468505	0.543438	13	0.404248	0.743827		1	1	1	1	1	1	1	1	1	1	1	1	1	1	1
P09211	5.04	4.8108	4.68439	5.0347	4.25189	3.24366	3.60751	3.66335	3.98316	3.4891	5.74129	4.30246	4.05568	4.57353	4.05527	0.514923	0.339499	12.6808	0.153866	0.503044		11	11	11	11	11	11	11	11	11	11	11	10	10	10	10
P09326	5.6814	5.89893	5.59176	5.82453	5.28218	4.8615	4.83841	5.37648	4.92399	5.32733	4.45126	5.5367	4.29054	5.21591	5.1708	0.711414	0.221369	12.8718	0.00686287	0.0927171		1	1	1	1	1	1	1	1	1	1	1	1	1	1	1
P09341	6.93065	6.52183	6.60697	5.86681	5.37217	5.41963	5.35828	5.29699	5.59473	5.32993	6.96674	5.65974	5.55779	6.11577	6.41039	0.48483	0.289138	12.5855	0.118225	0.447566		3	3	3	3	3	3	3	3	3	3	3
P09382	5.22012	5.52374	5.31215	5.60022	6.20012	5.2487	5.12542	5.39507	4.94753	5.00462	4.73399	5.59074	4.78299	5.73846	5.22775	0.30661	0.188677	13	0.128137	0.461406		9	9	9	9	9	9	9	9	9	9	9	10	10	10	10
P09417	5.61636	5.93798	5.31007	5.99895	4.28843	3.96708	4.23741	4.35856	4.65192	4.58692	4.64692	5.19415	6.1742	5.38988	5.53338	0.513498	0.281921	12.3272	0.0928863	0.394154		7	7	7	7	7	7	7	7	7	7	7	7	7	7	7
P09429	6.86891	7.21948	6.24014	5.77023	7.9459	6.40975	6.59487	6.16372	5.50288	5.8044	6.62421	7.55878	5.74057	7.65497	6.5132	0.166052	0.40127	13	0.685754	0.903684		2	2	2	2	2	2	2	2	2	2	2
P09467	3.39407	3.69511	3.13878	3.61659	3.50652	2.73626	3.27309	3.42829	3.29336	3.02549	3.7598	3.33999	6.3607	3.47637	4.18943	-0.572144	0.416798	13	0.19306	0.565128		7	7	7	7	7	7	7	7	7	7	7	8	8	8	8
P09486	4.91191	5.26836	5.33322	5.45525	4.42487	4.69659	4.66387	4.88545	4.71027	5.06746	4.40132	5.41224	4.74311	4.83681	5.99007	0.148187	0.242946	12.9872	0.552414	0.843178		8	8	8	8	8	8	8	8	8	8	8	6	6	6	6
P09488	4.99135	4.84072	5.18006	5.07792	4.2014	4.4147	4.16034	4.75842	4.16916	4.11834	6.50883	4.55716	8.37904	4.52458	6.03426	-0.767083	0.577905	13	0.207232	0.581424		1	1	1	1	1	1	1	1	1	1	1	1	1	1	1
P09493	4.89427	5.12561	4.72977	4.80982	6.30866	3.35047	3.95312	3.65651	4.10224	4.02176	6.10855	5.72087	4.2618	5.9273	3.52793	-0.206538	0.518421	13	0.696802	0.90769		1	1	1	1	1	1	1	1	1	1	1	1	1	1	1
P09496	5.65702	6.14557	5.48892	5.5181	6.49874	4.04506	4.50583	4.58202	4.56973	4.6856	6.51171	6.51648	4.70871	6.34317	5.18895	-0.0328897	0.485466	9.83741	0.947343	0.989015		3	3	3	3	3	3	3	3	3	3	3	3	3	3	3
P09497	7.03244	6.83221	7.05938	7.06942	7.87071	6.43677	5.97736	5.72843	5.38352	5.67289	6.99167	6.83224	6.28507	6.76829	6.64124	0.416417	0.347441	5.67371	0.278366	0.652379		1	1	1	1	1	1	1	1	1	1	1	1	1	1	1
P09525	3.55261	3.62115	2.8406	2.15037	3.17566	2.64631	2.38923	3.05035	2.84426	2.55002	4.22493	3.79752	2.59107	4.22994	2.22271	-0.280351	0.359473	13	0.44942	0.778208		6	6	6	6	6	6	6	6	6	6	6	5	5	5	5
P09603	4.31523	4.00118	4.58179	4.6776	4.0208	4.01933	4.28174	4.477	4.27793	4.30109	4.9469	4.37195	4.56092	4.42137	5.11922	-0.274508	0.154768	13	0.0995281	0.405903		8	8	8	8	8	8	8	8	8	8	8	8	8	8	8
P09619	4.46057	3.79102	3.91346	4.62851	3.34816	4.15435	3.78231	4.47651	4.80397	4.77437	3.92038	4.13824	4.46976	4.28714	3.93412	-0.263206	0.210362	13	0.23291	0.609454		2	2	2	2	2	2	2	2	2	2	2	2	2	2	2
P09622	4.70908	4.96216	4.89967	4.78713	5.59329	4.2858	4.49914	4.30123	4.18159	4.51925	4.68238	5.3236	4.82718	5.32708	5.03466	-0.0875604	0.219183	13	0.696021	0.90711		8	8	8	8	8	8	8	8	8	8	8	7	7	7	7
P09651	4.4194	4.5664	4.2833	4.38174	6.28843	5.06058	4.69125	4.49033	4.05433	4.39757	5.40443	5.43627	4.41008	5.36388	4.06821	-0.19198	0.359397	12.5301	0.60257	0.868758		4	4	4	4	4	4	4	4	4	4	4	5	5	5	5
P09668	4.49045	4.97958	4.7471	4.69387	4.89249	4.84693	5.11098	5.93321	4.92798	4.95038	4.3104	5.89387	4.72118	5.45927	4.79817	-0.169877	0.263437	11.367	0.531825	0.832525		8	8	8	8	8	8	8	8	8	8	8	9	9	9	9
P09669	5.86757	5.97436	5.35197	5.10192					4.69164	4.88541	5.96804	6.35638	5.0481	7.54511	5.48514	-0.137446	0.53578	9	0.803306	0.949734		1	1	1	1	1	1	1	1	1	1	1
P09769	4.43457	4.41651	4.00923	3.83445	3.93979	3.86217	3.94852	3.99512	3.73121	3.57522	5.1208	4.17355	3.75336	4.50483	3.99258	-0.0666055	0.210084	13	0.756246	0.931778		5	5	5	5	5	5	5	5	5	5	5
P09871	4.86221	4.82125	5.23695	5.3048	4.92787	5.28029	5.18555	5.23843	4.73307	5.00727	4.13871	5.3831	4.46134	4.75534	5.54632	0.246434	0.190201	13	0.217629	0.594193		36	36	36	36	36	36	36	36	36	36	36	33	33	33	33
P09874	4.11813	4.9978	4.41924	3.79821	5.43454	2.93075	3.0908	3.10804	3.36302	3.24558	3.3763	4.30096	3.3061	4.65356	3.64381	0.425929	0.428545	9.53035	0.344837	0.698406		2	2	2	2	2	2	2	2	2	2	2	5	5	5	5
P09913	6.47219	6.11783	5.18451	5.26814	6.28753	2.68431	3.92087	3.48806	3.74302	3.90356	4.21414	3.6426	4.67844	4.3689	4.2284	1.5341	0.537025	12.8281	0.0136361	0.143978		1	1	1	1	1	1	1	1	1	1	1	1	1	1	1
P09914	7.19159	7.22249	6.46957	6.31202	3.43133	1.13177		0.702563	5.19265	5.27156	5.63873	2.92844	6.03423	5.40137	5.47433	1.61432	0.628326	11.1364	0.0258631	0.202046		1	1	1	1	1	1	1	1	1	1	1
P09917	4.28007	4.35417	3.59382	3.36017	3.38774	2.71993	3.06575	3.19274	3.45171	3.0921	5.51648	3.69131	3.48364	4.19485	3.29731	-0.0519994	0.385377	12.7359	0.894775	0.981566		6	6	6	6	6	6	6	6	6	6	6	4	4	4	4
P09936	4.0089	6.70985	3.92178	5.27717	3.35189	5.34382	4.02707	3.75842	2.95918	2.91069	2.76136	3.07587	3.0399	2.69191	3.09844	1.8632	0.461415	11.9445	0.00166043	0.0342539		8	8	8	8	8	8	8	8	8	8	8
P09960	5.25275	5.3758	4.679	4.95747	5.24602	4.11408	4.21883	4.36881	4.64683	4.48114	6.27738	4.97623	5.15112	5.35529	4.62381	-0.128155	0.309367	12.003	0.685999	0.903684		27	27	27	27	27	27	27	27	27	27	27	27	27	27	27
P09972	4.24059	7.70786	4.03332	4.92325	4.56649	4.87382	4.50818	5.39093	3.85272	5.00096	3.97728	4.32302	3.96121	4.11027	4.37911	0.801327	0.461991	13	0.106459	0.421314		23	23	23	23	23	23	23	23	23	23	23
P0C0L4	4.91891	4.04955	4.9661	4.69645	4.50902	4.50707	4.35922	5.21104	5.95737	5.50591	4.69223	4.30225	6.24856	5.80436	4.41282	-0.622618	0.312867	13	0.0680426	0.334285		5	5	5	5	5	5	5	5	5	5	5	5	5	5	5
P0C0L5	2.96354	2.55421	3.62157	3.13943	4.40224	3.85128	4.3223	4.51044	4.40728	4.34423	3.74526	3.69634	4.3341	4.13607	3.7098	-0.958027	0.218307	12.3078	0.000832381	0.0227301		6	6	6	6	6	6	6	6	6	6	6	5	5	5	5
P0CF74	3.70113	4.04604	3.49842	4.15337	3.17856	3.86873	3.58384	3.73076	4.81543	4.71346	2.6259	3.56086	3.6639	5.03909	4.23837	-0.373752	0.324807	13	0.270586	0.647846		1	1	1	1	1	1	1	1	1	1	1	1	1	1	1
P0CG35	8.07163	8.29009	7.54325	7.96727	7.10072	5.2361	4.86989	5.26521	5.76981	5.62843	7.54082	7.45306	4.97261	6.99765	4.84134	1.69694	0.596978	12.5692	0.0142505	0.146461		1	1	1	1	1	1	1	1	1	1	1	1	1	1	1
P0CG38					4.74809	2.86873	3.73963	4.28753								Inf					oneConditionMissing												1	1	1	1
P0CG39	2.637	2.67926	3.69819	2.10668	4.65188	4.83959	4.60893	4.28118	4.02018	4.06266	4.60756	2.81041	4.21947	3.37393	3.84959	-1.02773	0.339908	12.3262	0.0103117	0.119114		1	1	1	1	1	1	1	1	1	1	1	1	1	1	1
P0DJI8	5.11837	3.89857	4.29162	4.53111	3.90282	4.50604	5.12197	3.91633	4.64912	3.91341	4.40779	4.19922	5.36988	4.23974	4.42923	-0.0474868	0.252393	13	0.853667	0.969182		4	4	4	4	4	4	4	4	4	4	4	5	5	5	5
P0DJI9	5.05162	3.01281	4.02504	3.24497	3.89268	5.57021	5.07108	3.68345	4.06416	3.74071	4.21711	4.12365	3.86979	4.24029	3.88921	-0.0352438	0.38591	11.9763	0.928743	0.986956		5	5	5	5	5	5	5	5	5	5	5	6	6	6	6
P0DMV9	4.41585	4.4131	4.00643	3.97146	4.8572	3.93567	4.14594	4.15332	3.75109	3.80553	5.18713	4.32352	4.88446	4.50725	4.34861	-0.163714	0.218927	13	0.467892	0.788695		16	16	16	16	16	16	16	16	16	16	16	18	18	18	18
P0DP01	4.80815	4.35019	4.20894	4.08771	2.25271	2.9663	2.99887	3.83834	5.41391	4.17078	3.6283	3.60374	3.65581	3.17667	3.41401	0.421978	0.393209	12.714	0.303144	0.666258		3	3	3	3	3	3	3	3	3	3	3	3	3	3	3
P0DP08	3.23728	3.13956	4.0976	3.57252	3.9134	1.81332	3.50435	3.34879	5.54603	5.51239	3.57826	3.46285	3.4549	3.53308	3.1417	-0.704394	0.448269	13	0.14011	0.48183		1	1	1	1	1	1	1	1	1	1	1	2	2	2	2
P0DP25	3.7129	5.53695	3.94208	4.78189	6.62601	5.85787	5.17086	5.07912	4.06287	4.38437	5.68386	4.62893	4.58505	4.86225	3.84385	0.0159144	0.42308	12.9292	0.970569	0.994227		7	7	7	7	7	7	7	7	7	7	7
P0DP58	6.23787	6.30859	6.5883	6.47846	6.3904	6.28702	6.54457	6.54899	6.35965	6.37105	5.50111	7.55543	6.08432	6.90775	7.54176	-0.19427	0.272504	13	0.488503	0.803777		1	1	1	1	1	1	1	1	1	1	1	1	1	1	1
P0DPB5	5.52187	5.72135	4.73503	5.54875	6.18239	5.13777	5.7453	6.07118	5.09017	5.27008	4.74704	6.24619	8.8347	5.50071	6.16598	-0.396314	0.514869	13	0.455216	0.78186		1	1	1	1	1	1	1	1	1	1	1	1	1	1	1
P10124	3.29145	2.62216	3.55341	4.62427	1.54042	1.35827	0.650902	2.08803	2.34112	2.01278	3.2992	3.01494	2.15158	3.2242	2.48865	0.828061	0.393365	12.3224	0.0564403	0.300903		4	4	4	4	4	4	4	4	4	4	4
P10145	5.87801	6.19058	5.67626	5.84317	6.64356	6.46089	6.38757	6.08581	5.93725	5.75893	8.14697	5.93311	6.351	6.41842	6.70392	-0.388768	0.328109	7.76204	0.271074	0.647846		3	3	3	3	3	3	3	3	3	3	3
P10153	3.6071	3.72894	3.66379	3.68094	3.72655	3.63427	3.66284	3.72615	3.55793	3.8172	3.5769	3.69328	3.1727	3.66141	3.908	0.0520484	0.0848028	13	0.549965	0.842718		4	4	4	4	4	4	4	4	4	4	4	5	5	5	5
P10253	4.24366	5.37017	5.16216	5.04248	3.69837	3.33348	3.7123	4.31051	4.16771	4.07273	3.86277	4.51191	4.06889	4.846	4.90157	0.568364	0.266947	12.4557	0.0538272	0.295771		3	3	3	3	3	3	3	3	3	3	3
P10412	6.41119	7.48254	5.95396	5.57299	7.93629	3.98793	4.85598	3.92224	4.5562	5.07907	6.29306	6.66901	4.66463	5.50667	4.50365	0.725169	0.687606	10.7981	0.314621	0.674937		2	2	2	2	2	2	2	2	2	2	2	4	4	4	4
P10451	3.7848	3.97411	5.13592	5.83152	5.50117	5.82828	4.81723	4.30719	4.4206	4.8398	3.31551	4.01885	3.83702	3.72764	4.49674	0.803791	0.358646	13	0.0431033	0.265791		13	13	13	13	13	13	13	13	13	13	13	16	16	16	16
P10586	4.15377	4.15951	4.63713	4.46151	2.46999	3.25471	3.21752	3.48338	3.63555	3.89333	3.27156	4.05252	3.78109	3.95508	4.3962	0.473057	0.219347	12.2897	0.0515046	0.291233		3	3	3	3	3	3	3	3	3	3	3	3	3	3	3
P10599	6.24827	6.39195	6.15085	6.43809	6.21843	6.09016	5.27536	5.40335	5.33578	5.58331	7.01487	6.02012	5.91866	6.26453	5.7663	0.227847	0.270947	12.6929	0.41595	0.755587		4	4	4	4	4	4	4	4	4	4	4	5	5	5	5
P10606	4.66207	5.23223	4.72286	4.4808	4.50049	2.65114	2.2428	3.08399	3.28263	3.84873	3.83377	5.05586	3.66514	5.51187	3.95025	0.521079	0.473744	12.6946	0.29179	0.658409		2	2	2	2	2	2	2	2	2	2	2	1	1	1	1
P10619	4.26183	4.76735	4.01143	4.22977	3.95736	3.67879	3.66714	3.43626	3.32836	3.59573	5.21838	4.37759	3.60898	4.30724	4.34468	0.108441	0.295812	12.8162	0.719908	0.915096		4	4	4	4	4	4	4	4	4	4	4
P10636	3.68537	3.82365	4.30782	5.18967					2.81295	3.392	2.53655	3.06329	2.9141	2.26387	3.57555	1.31472	0.339917	9	0.00380167	0.0593984		1	1	1	1	1	1	1	1	1	1	1
P10643	4.89377	4.66613	5.18369	5.24323	5.03928	4.91291	5.1508	5.26365	5.06328	5.26307	4.57111	5.42853	4.89312	4.84909	5.14499	0.0137273	0.127659	13	0.916009	0.985266		46	46	46	46	46	46	46	46	46	46	46	53	53	53	53
P10644	5.9091	5.96822	5.79163	6.03528	5.48931	4.21404	4.07237	4.30162	4.65737	4.63656	5.68172	5.67773	4.94213	5.89332	4.98267	0.671723	0.309169	12.4396	0.0497865	0.285357		4	4	4	4	4	4	4	4	4	4	4
P10645	3.59429	2.80954	3.97934	4.10648	4.45385	4.24789	4.28174	4.2067	4.0732	4.7975	3.29129	4.82637	4.12243	4.47126	5.50401	-0.694287	0.341048	12.4572	0.0636194	0.323239		17	17	17	17	17	17	17	17	17	17	17	18	18	18	18
P10721	5.13731	5.36131	5.34979	5.67985	5.81056	5.6717	6.16162	5.90347	5.13493	5.41192	4.86165	6.3558	5.747	6.12534	6.66092	-0.25516	0.283808	11.3791	0.387251	0.734554		6	6	6	6	6	6	6	6	6	6	6	4	4	4	4
P10768	4.01291	4.248	3.80695	4.1169	4.53686	3.88343	4.25211	4.86348	3.90784	3.86985	4.38236	4.41205	4.44984	4.35031	4.43876	-0.149878	0.171258	12.4331	0.398081	0.741826		7	7	7	7	7	7	7	7	7	7	7
P10809	4.17378	4.46872	4.00242	3.69661	5.68565	3.74656	4.05005	3.87276	3.70321	3.75362	3.6933	5.23973	3.85379	5.21345	3.99156	0.00511733	0.348083	13	0.988494	0.997932		21	21	21	21	21	21	21	21	21	21	21
P10909	5.24156	5.35763	5.57348	5.69101	5.46129	5.91999	5.8879	5.73854	5.23576	5.54008	4.96404	5.52041	5.25201	5.56018	5.92596	0.0976923	0.152995	11.986	0.535137	0.834389		29	29	29	29	29	29	29	29	29	29	29	32	32	32	32
P10915	5.73216	5.60125	5.52321	6.04362	5.22016	5.91488	5.3434	5.57358	4.69056	5.26445	4.37025	5.74531	4.72244	5.36731	6.29381	0.411301	0.257929	13	0.134809	0.471975		1	1	1	1	1	1	1	1	1	1	1	1	1	1	1
P11021	5.66926	5.66915	5.35007	5.33376	6.08412	4.69118	4.88262	5.13944	4.85981	4.99924	5.42488	6.22763	4.80127	5.76641	5.12853	0.0370513	0.252491	13	0.885586	0.979145		28	28	28	28	28	28	28	28	28	28	28	27	27	27	27
P11047	3.8777	4.10809	4.01144	4.52604	3.33107	3.63886	3.60232	3.60639	3.73179	3.90562	3.13519	4.32503	3.62292	3.80102	4.36506	0.241212	0.206038	12.9186	0.262856	0.641774		12	12	12	12	12	12	12	12	12	12	12
P11117					4.35189	4.38475	4.57112	4.94248								Inf					oneConditionMissing												1	1	1	1
P11137	4.24658	7.29706	5.80252	6.59706	4.73591	6.30605	4.86319	4.59821	3.74741	4.26673	3.55815	3.98463	3.60323	4.10805	4.27766	1.86678	0.463354	11.9105	0.00169734	0.0342539		13	13	13	13	13	13	13	13	13	13	13	4	4	4	4
P11142	5.1832	5.299	4.76567	4.71451	5.55581	4.55763	4.47205	4.38066	4.24843	4.41941	5.19153	5.18349	4.7583	5.19893	4.6693	0.0561518	0.213368	13	0.796545	0.946401		22	22	22	22	22	22	22	22	22	22	22	22	22	22	22
P11168					4.16313	5.501	4.85947	3.40883								Inf					oneConditionMissing												1	1	1	1
P11171	3.72971	3.65848	3.69476	2.89465					3.47905	3.62668	4.33724	4.16111	3.55064	4.26535	3.17262	-0.304557	0.272932	9	0.293384	0.658469		2	2	2	2	2	2	2	2	2	2	2
P11177					3.66837	2.13177	3.05473	3.05455								Inf					oneConditionMissing												1	1	1	1
P11215	4.38284	4.52721	3.99229	3.97869	4.06989	3.1433	3.59775	3.41295	3.47328	3.38195	5.14375	4.31674	3.54262	4.67431	4.11828	0.0214882	0.31501	12.769	0.946672	0.989015		18	18	18	18	18	18	18	18	18	18	18
P11216	4.17563	4.94442	4.35129	4.83268	4.0586	3.4147	2.27451	3.20952	3.86636	3.99354	4.09499	4.03305	4.47868	4.22425	3.28633	0.53464	0.302874	12.4647	0.101992	0.411471		2	2	2	2	2	2	2	2	2	2	2
P11226	5.14911	4.2916	5.09459	5.42387	3.51859	2.45357	4.03528	3.81363	5.15971	4.05736	4.51392	4.24422	4.90395	3.74276	4.41255	0.507501	0.339554	12.4451	0.159934	0.509791		3	3	3	3	3	3	3	3	3	3	3	2	2	2	2
P11277	3.74743	4.36207	4.11634	4.33448	3.6352	3.52866	3.3208	3.08399	3.65326	4.38425	3.6499	4.33188	3.82153	3.78518	4.1109	0.149793	0.178829	12.5119	0.417952	0.75671		1	1	1	1	1	1	1	1	1	1	1	1	1	1	1
P11279	3.53166	4.07509	3.88892	4.21294	4.07914	3.32508	3.72626	4.11445	3.88251	4.0886	4.21493	4.60267	3.91603	4.51328	4.1366	-0.324325	0.154178	13	0.0554514	0.298797		4	4	4	4	4	4	4	4	4	4	4	6	6	6	6
P11362	4.89867	5.15	5.04141	5.64485	5.17562	5.03866	5.30553	5.5359	4.8579	5.15194	4.47256	5.7958	5.31667	5.56913	6.1933	-0.112927	0.225662	13	0.625141	0.872362		4	4	4	4	4	4	4	4	4	4	4
P11387	3.91904	2.71673	3.64757	3.78949	5.09404	4.32102	4.82225	5.0067	3.91288	3.98552	4.16541	4.63328	3.90189	4.81177	4.01651	-0.652393	0.257933	12.3675	0.0259503	0.202143		1	1	1	1	1	1	1	1	1	1	1
P11413	4.50026	4.66127	4.0632	3.9044	4.11583	3.36758	3.60361	3.6572	3.8985	3.73057	6.1478	4.28076	3.94374	4.77683	4.08342	-0.297534	0.361914	9.98725	0.430202	0.764807		18	18	18	18	18	18	18	18	18	18	18
P11441	6.82143	8.17195	6.39288	7.04981					6.0068	5.98395	6.94765	7.22568	6.44197	7.25766	6.89478	0.429233	0.389327	9	0.298852	0.66362		1	1	1	1	1	1	1	1	1	1	1
P11586	4.10444	4.16871	3.61064	3.33514	5.37176	3.87265	4.23137	4.27306	3.65892	3.96624	4.77637	4.79027	4.71404	5.10346	4.34072	-0.564253	0.311303	12.6077	0.0937702	0.395415		4	4	4	4	4	4	4	4	4	4	4	8	8	8	8
P11597	5.82045	5.489	5.36819	5.75357	4.85191	4.97059	5.08611	5.58628	5.51299	4.81917	5.52376	5.42016	4.65435	5.5052	5.74881	0.233282	0.208824	12.9714	0.284206	0.655354		4	4	4	4	4	4	4	4	4	4	4	4	4	4	4
P11678	5.4691	5.80523	5.16087	4.9709	6.92889	5.92878	5.73679	5.37648	4.96657	5.20884	6.90563	6.06238	5.16881	6.49209	5.61574	-0.261332	0.3696	10.9929	0.49424	0.806498		3	3	3	3	3	3	3	3	3	3	3	2	2	2	2
P11684			0.840213						0.361249	0.792966	0.575718		2.55311	0.263871	1.15602	-0.110274	0.915819	5	0.908847	0.984124			1		1		1	1	1		1	1
P11717	3.83333	3.80269	3.806	3.89806	3.409	3.71673	3.5312	3.89733	3.82038	3.87839	3.67901	3.92166	3.49804	4.04559	3.91587	-0.023791	0.0992115	12.459	0.814385	0.954403		7	7	7	7	7	7	7	7	7	7	7
P11766	4.76998	4.79765	4.69912	4.46444	6.42977	5.24724	5.40371	5.87293	4.90485	4.76323	5.80322	5.57339	6.95641	5.90549	5.55485	-0.874248	0.356035	12.8769	0.0290687	0.212934		6	6	6	6	6	6	6	6	6	6	6
P12004	5.71285	5.74215	5.19119	5.3705	6.22367	4.48409	4.38189	3.93845	4.52251	4.62349	5.33904	5.95096	4.37332	5.80784	4.89758	0.272833	0.400468	11.9655	0.508662	0.817082		7	7	7	7	7	7	7	7	7	7	7
P12035	3.97199	4.46475	3.29964	3.69164					2.70005	3.32021	1.85583	3.678	2.32362	3.18987	4.72283	0.74409	0.514078	9	0.181697	0.548132		1	1	1	1	1	1	1	1	1	1	1
P12081	2.38702	2.98592	2.0999	2.21912	3.72197	1.19311	2.03587	1.50329	2.09231	1.69571	2.51547	3.07424	2.44086	3.12415	1.81319	-0.125428	0.363052	13	0.735258	0.923306		3	3	3	3	3	3	3	3	3	3	3	2	2	2	2
P12107					3.49434	3.96634	3.50583	4.30013								Inf					oneConditionMissing												1	1	1	1
P12109	4.54363	4.51366	4.5731	4.89485	4.11076	4.70312	4.23202	4.52155	4.23999	4.53447	3.76215	4.73507	4.3768	4.45239	4.8729	0.11095	0.163771	6.57607	0.521218	0.825575		23	23	23	23	23	23	23	23	23	23	23	16	16	16	16
P12110	4.67832	5.14394	4.73422	5.16932	4.11261	4.63312	4.34507	4.34157	4.25301	4.48445	3.91945	4.97922	4.43131	4.6587	5.05104	0.344923	0.200201	12.9122	0.108757	0.426664		2	2	2	2	2	2	2	2	2	2	2
P12111	4.20717	4.27045	4.35232	4.33925	3.56649	3.76529	3.80751	4.11682	4.1103	4.07067	4.0065	4.2725	4.17685	4.11991	4.43788	0.108835	0.0972493	12.3808	0.284328	0.655354		29	29	29	29	29	29	29	29	29	29	29	29	29	29	29
P12236	5.5263	5.87012	5.32805	5.01862					4.86624	5.45034	5.11709	6.77753	4.51004	8.14621	5.47794	-0.327854	0.662724	9	0.632658	0.875833		1	1	1	1	1	1	1	1	1	1	1
P12259	4.4884	5.43249	5.27087	4.99105	4.38093	5.0288	4.77097	5.03144	4.87703	4.95063	4.29925	5.36817	4.39563	4.77789	5.61732	0.0263799	0.216791	13	0.90501	0.984124		40	40	40	40	40	40	40	40	40	40	40	39	39	39	39
P12268	4.67832	4.50814	3.95044	3.57851	5.97684	4.41831	4.73844	4.22397	4.51203	3.90708	5.31495	5.08907	4.21004	5.46876	4.4542	-0.380453	0.363659	11.6607	0.31668	0.677205		3	3	3	3	3	3	3	3	3	3	3	2	2	2	2
P12270	2.30685	2.01629	2.16214	3.45866					2.8737	1.95343	2.10821	3.27274	2.7755	2.81231	3.19164	-0.226517	0.351371	9	0.535227	0.834389		2	2	2	2	2	2	2	2	2	2	2
P12273	5.12775	5.73532	5.31465	5.15337	4.29718	3.84492	3.78819	4.02127	4.44625	4.1878	3.82162	4.66263	4.47714	4.16051	5.04307	0.912447	0.206965	12.2239	0.000815934	0.0227301		4	4	4	4	4	4	4	4	4	4	4	5	5	5	5
P12277	3.53771	6.82967	3.6708	4.57373	3.14753	4.45993	3.42337	4.3555	3.16914	3.79788	3.06085	3.38875	3.54974	3.2132	3.28113	1.0783	0.482678	10.2879	0.0487929	0.283019		12	12	12	12	12	12	12	12	12	12	12	6	6	6	6
P12314					6.92547	7.39605	6.77747	7.71614								Inf					oneConditionMissing												1	1	1	1
P12318	3.73216	3.76772	3.6084	3.62693	4.79568	4.53265	5.57977	5.66009	4.81392	4.79255	3.71851	4.49688	4.25649	4.34872	4.41827	-0.697072	0.240862	12.2566	0.0132198	0.142933		3	3	3	3	3	3	3	3	3	3	3
P12429	4.63504	5.18134	3.88114	3.85381	4.79355	4.16189	4.18109	4.22172	3.83649	3.88737	5.80681	4.65159	3.93166	6.12306	4.12308	-0.25917	0.381239	13	0.508551	0.817082		16	16	16	16	16	16	16	16	16	16	16	13	13	13	13
P12544					6.46721	4.49166	4.67443	4.55996								Inf					oneConditionMissing												2	2	2	2
P12724	4.90319	5.22731	4.4874	4.39319	5.77169	4.98578	5.22958	5.18036	4.77213	4.67117	6.85962	5.04239	4.82013	5.73579	5.0743	-0.358265	0.340162	9.04113	0.319574	0.680609		5	5	5	5	5	5	5	5	5	5	5	6	6	6	6
P12814	4.15473	3.82883	3.39633	3.37782	4.99901	4.19362	4.32435	4.52184	3.859	3.59164	5.84656	4.32181	4.18523	4.83132	4.00401	-0.580403	0.356013	12.9651	0.127083	0.461406		19	19	19	19	19	19	19	19	19	19	19	20	20	20	20
P12821	2.38702	2.85759	3.52671	4.07792	3.20894	3.49166	3.88023	3.80336	3.48334	2.98144	2.43913	3.08651	2.95057	3.73043	3.90817	0.176667	0.280134	4.23892	0.560679	0.846183		1	1	1	1	1	1	1	1	1	1	1
P12830	4.21099	3.1962	4.02012	4.19696	2.88918	3.30276	3.91584	3.94669	3.87288	3.90825	4.15202	3.85613	4.82882	3.99076	3.92059	-0.286348	0.241626	9.66031	0.264316	0.642826		5	5	5	5	5	5	5	5	5	5	5
P12838					3.8719	5.6802	4.44443	5.29384								Inf					oneConditionMissing												1	1	1	1
P12955	4.48037	4.72621	4.68677	4.7374	4.80539	4.73668	4.63028	4.85285	4.74222	4.7449	4.73433	4.71439	5.45761	4.78335	4.88856	-0.159485	0.103353	13	0.14679	0.492275		9	9	9	9	9	9	9	9	9	9	9
P12956	4.34269	4.58096	4.28736	3.71548	6.32044	4.52215	4.86536	4.54055	4.18257	3.88932	5.8431	5.47541	4.08455	5.75838	4.05443	-0.340232	0.453703	11.7548	0.468059	0.788695		7	7	7	7	7	7	7	7	7	7	7	11	11	11	11
P13010	4.57709	4.40861	4.43337	3.94494	6.00376	4.48348	4.4696	4.26712	3.83436	4.02634	5.01639	5.34572	4.09531	5.50889	4.53749	-0.063251	0.334863	4.73991	0.858001	0.969556		12	12	12	12	12	12	12	12	12	12	12
P13073	4.08044	4.39234	4.66203	3.43148	5.55602	5.05777	4.82484	4.89758	4.04634	4.4677	4.55572	6.0126	3.65747	6.90391	4.47609	-0.529905	0.509126	11.8825	0.318678	0.679863		2	2	2	2	2	2	2	2	2	2	2	3	3	3	3
P13164	4.6533	3.93912	4.34006	4.31818					4.26814	4.4537	4.0767	4.27274	4.02023	4.07123	4.46344	0.0803554	0.141215	9	0.583255	0.85728		1	1	1	1	1	1	1	1	1	1	1
P13284	0.338984	1.23868	0.840213	0.858749	1.43133	1.74844	0.81578	1.49903	0.734585	0.570568	0.509077	1.89537	0.643572	1.36243	0.865283	-0.0297318	0.266785	12.7131	0.913004	0.984349		2	2	2	2	2	2	2	2	2	2	2
P13473	5.04782	4.82026	5.13835	5.26867	5.65747	5.19915	5.17794	5.72992	5.13879	5.48994	5.46977	5.86249	5.13461	5.75466	5.69044	-0.38879	0.160942	12.9694	0.031194	0.221888		4	4	4	4	4	4	4	4	4	4	4
P13489	4.17456	4.70745	4.05848	4.48158	4.63925	3.80247	3.71362	3.85788	3.7602	3.75761	4.72675	4.20364	4.35096	4.43872	3.72321	0.114309	0.216137	9.73844	0.608735	0.869668		26	26	26	26	26	26	26	26	26	26	26	18	18	18	18
P13497	2.70113	2.75326	2.9063	3.12554	3.93686	4.08286	4.402	4.8809	3.46907	2.97303	3.45764	3.03188	3.73445	3.49697	3.75791	-0.528441	0.197962	12.1764	0.0202156	0.173163		1	1	1	1	1	1	1	1	1	1	1	1	1	1	1
P13498	7.13612	7.78778	6.53718	6.57814					5.67253	6.12546	7.79627	7.34019	5.98003	8.55757	6.97492	0.0888103	0.580916	9	0.881866	0.978396		1	1	1	1	1	1	1	1	1	1	1
P13500	5.66942	5.57088	5.44384	5.6948					5.26247	5.52249	6.77539	5.26949	5.37653	5.09169	5.93737	-0.0103266	0.300711	9	0.973355	0.994227		1	1	1	1	1	1	1	1	1	1	1
P13521	4.3976	4.87378	4.85772	4.89354	4.79835	4.44333	4.40622	4.52167	4.44351	4.94129	3.63432	6.03798	4.60262	5.29094	6.27515	-0.383231	0.335832	13	0.274398	0.649473		13	13	13	13	13	13	13	13	13	13	13
P13591	4.62876	4.67077	5.05266	5.11538	5.18632	5.27348	5.19229	5.32522	4.84895	5.31538	4.26827	5.83422	4.94188	5.62581	5.96224	-0.256309	0.247694	7.91795	0.331338	0.689497		24	24	24	24	24	24	24	24	24	24	24
P13598	5.08446	4.67307	5.31999	5.383	4.93938	4.95874	4.98063	5.64194	5.33637	5.22966	4.31214	5.04944	5.38732	4.85754	5.0973	0.0841136	0.174122	13	0.637078	0.87948		4	4	4	4	4	4	4	4	4	4	4	4	4	4	4
P13611	5.77627	5.75214	5.80619	6.28218	6.13023	5.84327	6.21724	6.0516	5.31674	5.75017	4.65957	6.33868	4.92319	5.88213	6.07415	0.418872	0.231615	13	0.0937096	0.395415		17	17	17	17	17	17	17	17	17	17	17	16	16	16	16
P13612	5.22197	5.28931	5.29554	5.26814					5.57528	5.13596	4.41222	6.15605	4.73555	6.23541	5.70445	-0.153392	0.354548	9	0.675457	0.900014		1	1	1	1	1	1	1	1	1	1	1
P13639	4.72229	5.17974	4.61569	4.65815	5.86238	3.69584	3.98112	3.62353	4.14554	4.12857	5.07307	5.52465	5.05503	5.53126	3.98992	-0.235948	0.374511	13	0.5396	0.834568		28	28	28	28	28	28	28	28	28	28	28	29	29	29	29
P13645	4.09426	4.0467	4.60098	4.40686	3.12008	3.77531	3.42337	3.46675	3.64559	4.05919	3.00531	4.49685	3.15478	3.30469	3.95271	0.57333	0.261582	12.7879	0.0475317	0.277491		33	33	33	33	33	33	33	33	33	33	33	37	37	37	37
P13646	3.9825	4.02171	5.97944	3.99495	4.39859	5.15561	4.15878	4.65894	4.91303	4.24039	3.47498	4.93899	4.34001	4.22968	5.98594	-0.0451851	0.386218	13	0.908653	0.984124		5	5	5	5	5	5	5	5	5	5	5	3	3	3	3
P13647	5.43756	5.70756	5.62514	5.87645	4.49013	6.08124	4.67211	4.92907	4.78521	5.00478	4.30615	5.63862	4.46196	4.91258	5.65292	0.585008	0.3087	12.5315	0.081384	0.367122		26	26	26	26	26	26	26	26	26	26	26	26	26	26	26
P13667	4.6642	4.59074	4.28023	4.09964	5.87962	4.53984	4.49955	4.6514	4.05911	4.32439	4.47316	5.78863	4.63339	5.20774	4.41384	-0.134008	0.30803	8.80444	0.673996	0.900014		10	10	10	10	10	10	10	10	10	10	10
P13671	4.62678	4.15435	4.58471	4.66348	4.14701	4.167	4.69307	4.80415	4.88486	4.43238	4.72856	4.31091	5.03636	4.1393	4.19173	-0.0519435	0.162265	13	0.753968	0.931433		36	36	36	36	36	36	36	36	36	36	36	38	38	38	38
P13688	5.27148	5.5372	4.69699	4.69525	4.81873	4.9528	5.06383	5.58392	5.02405	5.29037	5.3014	5.05061	4.63278	5.48314	5.42336	-0.0947233	0.169668	13	0.586136	0.857417		1	1	1	1	1	1	1	1	1	1	1
P13693	3.08069	3.21586	3.65729	3.64388	4.84544	3.92713	4.04369	4.23313	3.86012	3.53789	4.26643	3.77602	3.78472	4.15971	3.64891	-0.434087	0.194357	12.4597	0.0445565	0.268232		3	3	3	3	3	3	3	3	3	3	3	3	3	3	3
P13716	4.1131	4.51217	4.64444	4.44864	4.17866	3.51655	3.882	3.89388	4.13952	3.6895	4.81237	3.92987	6.17918	4.22367	4.27662	-0.202444	0.346267	9.63502	0.572219	0.851712		5	5	5	5	5	5	5	5	5	5	5	5	5	5	5
P13727	4.5263	4.78888	4.5951	4.42099					4.10034	4.38498	4.03515	5.04438	4.31113	4.99723	4.87848	0.0468628	0.226423	9	0.84064	0.965272		1	1	1	1	1	1	1	1	1	1	1
P13747	4.39674	4.87427	5.54757	5.83889					4.92484	4.91982	4.68723	5.18568	4.0506	4.42576	5.43771	0.359847	0.335251	9	0.311042	0.67206		1	1	1	1	1	1	1	1	1	1	1
P13796	3.9627	4.08954	3.6857	3.91411	4.803	3.53331	3.56393	3.48939	3.91012	3.92674	5.2145	3.94565	4.25612	4.21541	3.29566	-0.228962	0.261954	13	0.397949	0.741826		37	37	37	37	37	37	37	37	37	37	37	36	36	36	36
P13797	4.83747	7.2393	4.61329	5.2925	5.03274	4.86044	5.11303	5.43167	4.60594	4.71418	4.17316	5.00139	6.76432	5.07406	5.46098	0.189123	0.428821	13	0.666437	0.895318		4	4	4	4	4	4	4	4	4	4	4
P13798	3.28304	3.26125	2.31147	2.89517	3.5607	1.28043	1.40055	2.16145	2.31403	2.74486	4.01044	3.47775	2.8907	3.88407	2.05882	-0.299848	0.455393	11.8017	0.522895	0.825575		4	4	4	4	4	4	4	4	4	4	4	2	2	2	2
P13804	5.08181	4.98679	4.73503	4.57614	6.17087	5.64273	5.63969	5.39715	4.35719	4.699	4.54244	5.54862	5.14185	5.91514	5.76251	-0.225936	0.295204	12.886	0.457848	0.784134		3	3	3	3	3	3	3	3	3	3	3
P13807	4.3453	3.9986	3.4139	4.25162					4.16044	3.88829	5.51565	4.13819	4.39474	4.70916	4.30065	-0.441519	0.313427	9	0.192527	0.565128		4	4	4	4	4	4	4	4	4	4	4
P13861	3.71673	4.42001	3.46957	3.36654	3.16313	1.54681	2.63207	2.99379	2.18178	1.99456	3.73423	3.74039	3.55648	4.62627	2.27846	0.434757	0.500105	12.9713	0.400467	0.742631		1	1	1	1	1	1	1	1	1	1	1	3	3	3	3
P13929	4.22197	4.38065	4.27484	4.49283	5.40597	5.16051	5.12163	5.46017	4.42673	4.4275	5.07713	4.77478	5.7585	4.90612	5.22537	-0.567634	0.215903	12.4722	0.0214237	0.178051		6	6	6	6	6	6	6	6	6	6	6
P13987	6.55732	6.48353	6.81704	6.76435	5.27483	5.38475	5.37791	5.29676	5.54352	6.01162	4.97498	6.39229	5.45546	6.09298	6.79396	0.723427	0.275343	12.3981	0.0215828	0.178405		6	6	6	6	6	6	6	6	6	6	6	6	6	6	6
P14136					3.93185	4.57351	5.48483	7.81541								Inf					oneConditionMissing												8	8	8	8
P14138	2.03555	2.71673	2.45492	2.2163					3.00171	3.30542	3.46185	3.99403	3.14747	3.66986	4.19164	-1.18298	0.248503	9	0.00102908	0.0244845		1	1	1	1	1	1	1	1	1	1	1
P14151	5.75463	5.06857	5.58055	5.922	5.74816	5.31421	5.72459	5.68174	6.09257	5.70803	5.06077	5.35665	5.00893	5.10155	5.65604	0.172945	0.177576	13	0.34787	0.701187		5	5	5	5	5	5	5	5	5	5	5	6	6	6	6
P14174	4.44436	5.421	4.7044	5.01646	5.43454	4.91138	4.55392	4.49903	4.35218	4.47303	5.2463	4.89178	4.95554	5.41649	3.97751	0.114164	0.234794	13	0.634897	0.877814		2	2	2	2	2	2	2	2	2	2	2	2	2	2	2
P14207	3.02557	3.73511	4.21525	4.22972	2.9459	3.13634	3.27729	3.91454	3.36245	3.00121	2.60586	4.055	3.12538	3.71021	3.94868	0.262842	0.292138	10.0614	0.389296	0.735289		2	2	2	2	2	2	2	2	2	2	2	3	3	3	3
P14209					5.77118	4.55579	4.41628	5.10927	2.28147			2.95291		2.39339		2.42054	2.04495	5	0.289747	0.658139					1					1		1	1	1	1	1
P14314	4.65617	4.71232	4.55393	4.78215	5.82854	4.95535	4.83506	5.26036	4.54575	4.82173	4.80249	5.46075	4.82169	5.51124	5.31767	-0.306944	0.21337	12.9949	0.173924	0.536511		8	8	8	8	8	8	8	8	8	8	8	8	8	8	8
P14317	4.46363	5.09666	4.76371	4.63168	5.27244	3.27132	3.36722	3.19615	3.62059	4.03983	4.72957	4.7434	3.57838	4.36162	4.32662	0.439773	0.374264	12.9917	0.261069	0.640353		5	5	5	5	5	5	5	5	5	5	5	7	7	7	7
P14324	2.4255	2.92318	1.88461	3.53117	6.04604	5.90304	5.74247	5.67864	4.28712	4.45587	5.11226	4.78275	5.32022	4.85821	4.66514	-2.07655	0.275875	12.0739	6.72746e-06	0.00202048		1	1	1	1	1	1	1	1	1	1	1	3	3	3	3
P14415	5.3525	5.01629	5.05453	5.58667	5.55766	5.74844	6.02007	5.75155	4.94663	4.94195	4.93293	5.6575	5.2197	5.60502	6.48051	-0.0538892	0.256647	12.5613	0.837056	0.965257		1	1	1	1	1	1	1	1	1	1	1	1	1	1	1
P14543	4.35101	4.90233	4.71034	4.88011	4.56077	4.50302	4.50714	4.87185	4.217	4.403	3.83352	4.7651	4.09712	4.26001	5.16741	0.26894	0.175533	13	0.149456	0.498458		22	22	22	22	22	22	22	22	22	22	22	19	19	19	19
P14550	4.21542	4.38242	4.22883	4.50275	4.50408	3.79602	3.62769	4.08672	3.86083	3.87012	4.15091	4.00528	5.56081	4.24308	4.00865	-0.0748193	0.24256	13	0.762622	0.931929		9	9	9	9	9	9	9	9	9	9	9
P14598	4.50096	4.3179	4.05661	3.98656	2.97948	1.61556	2.61405	2.28552	3.19302	2.49857	5.64516	3.61251	3.2605	4.55721	3.20801	0.416142	0.498737	12.6345	0.419558	0.75777		2	2	2	2	2	2	2	2	2	2	2	2	2	2	2
P14618	4.60846	4.5927	4.20398	4.281	4.96524	3.71001	3.84618	3.84702	3.80779	3.8035	5.53237	4.58127	3.95891	4.92031	4.03504	-0.120207	0.286859	13	0.682024	0.902796		36	36	36	36	36	36	36	36	36	36	36	37	37	37	37
P14621	5.53072	7.11608	5.7013	5.8531					4.92125	5.06745	4.83176	5.8204	5.44864	5.34708	6.6366	0.611275	0.414165	9	0.174073	0.536511		1	1	1	1	1	1	1	1	1	1	1
P14625	5.37724	5.43407	5.09109	4.92676	6.28629	4.32291	5.02707	4.9704	4.87166	5.03992	4.9532	6.27626	4.90177	5.65698	4.96516	-0.0583709	0.283359	13	0.839985	0.965272		23	23	23	23	23	23	23	23	23	23	23	23	23	23	23
P14735	5.08446	5.09666	4.7531	4.49537	3.71144	2.77947	3.33591	3.16888	3.59534	3.88104	3.78494	4.67755	4.10617	4.02128	4.30362	0.785556	0.218296	12.1753	0.00357577	0.0565595		1	1	1	1	1	1	1	1	1	1	1
P14780	4.19843	3.86845	3.43612	3.54891	3.92705	3.38556	3.80656	4.12049	3.9895	3.43838	6.79317	3.99319	4.11455	4.34484	3.6795	-0.549717	0.411273	13	0.204268	0.580798		27	27	27	27	27	27	27	27	27	27	27	28	28	28	28
P14866	4.67901	5.25788	4.47148	4.28661	5.97219	4.01929	4.24733	3.91413	3.85284	3.86754	5.36824	5.39155	3.72437	5.5287	4.29089	0.0311142	0.390483	13	0.937704	0.986956		6	6	6	6	6	6	6	6	6	6	6	8	8	8	8
P14868	4.71673	5.39133	4.72286	5.02867	6.09158	4.59992	5.04096	4.8809	4.24518	4.56448	4.94483	5.39482	4.38748	5.24513	5.64405	0.141123	0.263582	13	0.60141	0.868758		1	1	1	1	1	1	1	1	1	1	1
P14923	4.27764	4.93935	4.80373	4.73759	4.15037	5.42113	4.53902	4.58663	4.22502	4.35568	3.76833	5.07611	3.9333	4.23477	4.66337	0.359565	0.216132	13	0.12009	0.452001		8	8	8	8	8	8	8	8	8	8	8	11	11	11	11
P15018	4.13144	4.01629	3.91493	4.34434	0.793898	2.43433	1.75095	2.77656	2.87969	3.2289	4.26955	3.05562	2.5869	3.79588	4.25153	0.614299	0.40576	12.3273	0.15525	0.504234		2	2	2	2	2	2	2	2	2	2	2
P15104	2.89182	4.23689	3.78944	4.53823	4.71144	5.26687	4.97249	5.11028	3.89422	4.39555	4.25348	4.03038	6.37696	3.76644	4.28871	-0.448737	0.444155	12.9881	0.330797	0.689497		5	5	5	5	5	5	5	5	5	5	5
P15121	5.38058	6.7624	5.28074	5.85552	5.14143	4.33877	4.01742	4.40827	4.39196	4.50592	4.58387	5.03596	5.02584	4.93097	5.02947	0.994374	0.284814	12.4115	0.0042454	0.0640475		8	8	8	8	8	8	8	8	8	8	8
P15144	4.41331	4.2965	3.806	4.374	2.65297	2.79077	2.43587	3.51754	4.02453	3.88954	4.06824	4.04034	3.66023	4.07743	3.62664	0.292973	0.191069	12.1839	0.150741	0.499943		8	8	8	8	8	8	8	8	8	8	8	4	4	4	4
P15151	5.30685	5.20086	5.4323	5.42122	5.67926	5.98128	6.00597	6.03395	5.43638	5.8415	5.33432	5.6316	5.69611	5.88558	6.07542	-0.341265	0.129259	12.4442	0.0210185	0.175892		3	3	3	3	3	3	3	3	3	3	3	2	2	2	2
P15153	5.14068	4.99305	4.76758	4.39791	7.13768	5.48596	5.80645	5.48948	4.92247	4.76137	6.7985	5.46043	5.20318	6.00449	5.67851	-0.630304	0.397918	12.8988	0.137394	0.476733		2	2	2	2	2	2	2	2	2	2	2	2	2	2	2
P15169	4.53546	4.13015	4.37953	4.71037	4.30829	4.64812	5.09041	5.17573	5.3653	4.65553	5.06387	4.37933	5.06329	4.74442	4.28454	-0.264166	0.209887	11.111	0.233974	0.609454		11	11	11	11	11	11	11	11	11	11	11	11	11	11	11
P15170	4.84291	4.40861	4.78273	5.16253					4.51219	4.59425	4.96066	5.34869	4.52092	5.39727	4.57555	-0.0450258	0.22983	9	0.849033	0.968881		1	1	1	1	1	1	1	1	1	1	1
P15259					1.48195	2.08286	2.33591	3.477								Inf					oneConditionMissing												1	1	1	1
P15289	2.53469	2.82854	2.36241	2.88639	2.99901	1.3948	3.2901	3.76752	3.11528	3.34638	2.79083	3.23661	3.19517	2.2259	2.88392	-0.21265	0.298493	13	0.4888	0.803777		2	2	2	2	2	2	2	2	2	2	2
P15291	4.04794	4.13935	4.12708	4.68745	3.12835	2.9555	2.72731	3.45546	3.79783	4.19288	2.52247	3.85532	3.39741	3.3735	3.36627	0.710274	0.267742	12.4632	0.0205036	0.173163		6	6	6	6	6	6	6	6	6	6	6	6	6	6	6
P15309	5.02932	4.93435	4.83107	5.06332	5.15145	4.97307	6.0113	4.80778	4.95072	5.19406	4.71919	6.60503	4.27058	5.64326	5.60714	-0.184075	0.303975	13	0.555232	0.843178		3	3	3	3	3	3	3	3	3	3	3	3	3	3	3
P15311	4.49373	4.37483	4.20435	4.40769	5.97977	4.21777	4.41785	4.32052	4.23194	4.10285	4.90624	5.16739	4.93494	5.34292	3.97463	-0.113779	0.294926	13	0.705892	0.912058		15	15	15	15	15	15	15	15	15	15	15	13	13	13	13
P15374	4.74303	5.51873	4.93825	5.22926	5.34881	5.02905	4.87997	4.74769	4.61696	4.5623	5.17066	4.99163	4.93725	5.11157	4.44365	0.220917	0.148317	13	0.160215	0.510084		5	5	5	5	5	5	5	5	5	5	5
P15498	4.19101	3.98297	4.08489	3.63736					3.65547	3.99781	4.37069	4.09566	3.57132	4.39504	4.29249	-0.0800116	0.191824	9	0.686372	0.903684		2	2	2	2	2	2	2	2	2	2	2
P15509					1.66571	1.40804	1.58183	3.11701								Inf					oneConditionMissing												1	1	1	1
P15531	4.76119	5.6359	4.3366	5.05166	4.07518	2.61719	3.14326	3.6738	3.89497	3.34315	4.26213	4.41161	4.37789	4.47258	3.9196	0.807931	0.315246	12.3724	0.0243751	0.193214		3	3	3	3	3	3	3	3	3	3	3
P15586	4.41067	4.77938	4.43568	4.59579	4.71627	4.12672	4.28149	4.42076	4.10983	4.26318	5.14798	5.11425	4.11082	4.94995	4.88343	-0.183361	0.185645	13	0.341329	0.697892		3	3	3	3	3	3	3	3	3	3	3	3	3	3	3
P15814	3.364	3.57936	2.55857	4.02049	2.27444	2.94022	3.77592	4.31733	4.0985	4.28902	3.54383	3.43986	4.29922	3.33127	3.44135	-0.423787	0.310798	13	0.195858	0.566813		2	2	2	2	2	2	2	2	2	2	2	3	3	3	3
P15848	3.83578	2.82365	3.81749	3.39791					3.83603	3.87543	3.95819	3.60761	4.1143	3.27286	3.61545	-0.285558	0.22333	9	0.23301	0.609454		1	1	1	1	1	1	1	1	1	1	1
P15880	4.54389	4.66677	4.92236	4.3506	6.79414	5.24484	5.47186	5.41236	4.27587	4.76083	4.87722	6.31026	4.2279	6.62056	5.12052	-0.417134	0.461962	12.995	0.382978	0.730784		3	3	3	3	3	3	3	3	3	3	3
P15907	5.24659	5.05499	5.09994	5.74767	3.73113	3.83748	3.52794	3.98486	4.52718	4.6156	4.04462	4.53287	5.57947	4.23823	4.60949	0.669782	0.24294	12.2418	0.0171021	0.157772		2	2	2	2	2	2	2	2	2	2	2
P15924	4.79458	4.97876	5.0246	5.16253	3.57924	5.40532	4.14288	4.29384	4.19623	4.49666	3.64983	5.24302	3.91815	4.22149	4.74409	0.522008	0.318975	12.4907	0.126664	0.461406		25	25	25	25	25	25	25	25	25	25	25
P15927	5.76629	6.21269	5.41007	5.43618	5.25807	2.83959	2.92651	2.37241	4.09828	3.54623	5.37867	5.18367	4.10418	5.43327	4.61965	1.00596	0.528204	12.4554	0.0801964	0.364934		1	1	1	1	1	1	1	1	1	1	1	3	3	3	3
P15954					6.52635	4.15561	4.3434	4.37945								Inf					oneConditionMissing												1	1	1	1
P16035	5.2171	5.74495	5.74424	5.94744	5.45767	5.55947	5.44097	5.59006	5.35382	5.68691	4.84787	6.15377	5.23977	5.54099	6.31022	-0.0027413	0.199558	13	0.989249	0.997932		11	11	11	11	11	11	11	11	11	11	11	6	6	6	6
P16070	5.54131	5.53203	5.65251	5.91055	5.93106	5.87246	5.80284	5.75624	5.69008	5.70945	5.25571	6.02888	5.34111	5.74125	6.22296	0.0370998	0.135078	13	0.787898	0.944848		5	5	5	5	5	5	5	5	5	5	5	6	6	6	6
P16083	3.34195	2.79065	3.42765	3.55974	4.33822	5.12283	4.76328	5.02828	4.27484	4.19984	5.81368	3.79446	4.29553	5.04985	4.05077	-1.16775	0.340898	12.449	0.00478368	0.0698934		4	4	4	4	4	4	4	4	4	4	4	3	3	3	3
P16104	4.86523	5.35437	5.14706	4.60982	7.25926	5.63064	5.93955	5.68199	4.75359	4.76107	5.74132	5.5653	4.69331	6.41721	4.87564	-0.177403	0.383302	12.8795	0.65121	0.886891		2	2	2	2	2	2	2	2	2	2	2
P16112	6.21374	6.01253	5.84584	6.36852	3.94601	5.31821	4.20702	4.76887	4.67928	4.97192	4.12405	5.01958	4.50497	4.73429	5.61915	1.26777	0.289002	12.3234	0.000832511	0.0227301		1	1	1	1	1	1	1	1	1	1	1	2	2	2	2
P16152	4.45531	4.55357	4.58154	5.29266	5.80392	4.81183	4.82965	6.01272	4.96675	4.63033	4.9022	4.82852	6.92278	5.12941	4.74166	-0.263829	0.383183	10.4021	0.50619	0.817082		5	5	5	5	5	5	5	5	5	5	5	5	5	5	5
P16219	2.76253	2.95489	3.08748	2.31818	3.9001	1.13177	1.14326	1.31262	2.25648	3.65053	2.81745	2.65723	3.0582	3.04929	3.08247	-0.317513	0.449808	12.5785	0.493127	0.806498		3	3	3	3	3	3	3	3	3	3	3
P16234					4.83829	4.22488	4.51913	4.81219								Inf					oneConditionMissing												1	1	1	1
P16278	3.56989	4.53985	3.73503	3.81295	3.9903	2.77947	3.60893	3.94649	3.3091	3.60207	4.70047	4.4707	3.42827	5.02181	4.16748	-0.352122	0.300946	13	0.262985	0.641774		1	1	1	1	1	1	1	1	1	1	1	1	1	1	1
P16284	5.87454	6.14213	5.57153	6.08516					5.30445	5.47699	5.9766	6.26623	5.42178	6.31045	5.38483	0.183866	0.242256	9	0.467279	0.788695		1	1	1	1	1	1	1	1	1	1	1
P16401	5.93947	6.26049	5.74201	5.27203	7.56986	5.55312	5.7483	5.57585	4.97681	5.15328	6.20659	6.13174	4.88663	6.42058	5.71439	0.316212	0.351107	13	0.384174	0.731284		8	8	8	8	8	8	8	8	8	8	8	10	10	10	10
P16402	6.63844	8.22921	6.94034	6.01007	7.73744	4.86671	5.30704	4.98999	5.01857	5.49981	6.58122	8.00685	4.84199	7.33839	5.36714	0.570109	0.690943	11.3829	0.42626	0.763033		5	5	5	5	5	5	5	5	5	5	5	6	6	6	6
P16403	7.15277	7.49625	6.69772	5.90496	7.16476	5.11452	5.22668	5.30013	4.89727	4.87668	6.90619	6.96852	4.97342	6.50901	5.58993	0.812367	0.535246	12.7091	0.153554	0.503044		2	2	2	2	2	2	2	2	2	2	2	2	2	2	2
P16435	3.94981	4.40276	3.84193	4.13956	3.01874	1.77678	2.54202	2.40526	2.96269	1.90652	3.79712	3.64798	3.13568	3.9092	3.44036	0.77844	0.349259	12.4112	0.0450112	0.269171		3	3	3	3	3	3	3	3	3	3	3	2	2	2	2
P16870	5.15485	5.58352	5.37724	5.61029	3.92901	3.87465	4.39979	4.31262	4.48682	4.77319	4.4082	5.70888	4.90956	5.42026	5.85228	0.313516	0.276546	12.4126	0.278349	0.652379		18	18	18	18	18	18	18	18	18	18	18	17	17	17	17
P16885	4.77644	4.89759	4.07302	4.41937	3.96382	1.22488	1.88023	2.06935	3.27086	2.90768	5.06359	4.20283	2.99964	4.64547	3.43076	0.670809	0.533353	12.5012	0.231479	0.608281		3	3	3	3	3	3	3	3	3	3	3	2	2	2	2
P16930	3.745	3.20298	3.56627	3.71673	3.25366	3.29461	3.44575	3.71413	3.85087	3.80303	4.17863	3.60777	5.59575	3.76808	4.05547	-0.630407	0.252542	13	0.0267774	0.205895		12	12	12	12	12	12	12	12	12	12	12
P16949	3.83517	4.81662	3.73503	4.31178	4.91399	4.58904	4.75589	4.25367	3.8241	3.89084	4.05057	4.10836	3.70422	4.0848	4.19002	0.249138	0.187749	12.9968	0.20736	0.581424		4	4	4	4	4	4	4	4	4	4	4	3	3	3	3
P17050	4.66942	4.33218	4.2345	4.76812	4.00768	3.79473	3.88023	4.02449	4.06236	3.87103	3.90597	4.70508	4.68809	4.75416	4.69418	0.0724056	0.197803	12.8986	0.720262	0.915096		2	2	2	2	2	2	2	2	2	2	2
P17096					8.90735	5.6385	6.1063	4.93037								Inf					oneConditionMissing												1	1	1	1
P17174	4.06021	4.84047	4.21579	4.76086	4.17729	4.33103	4.12262	4.33047	4.03342	4.36806	3.76782	4.43387	5.40135	4.44948	4.86756	-0.119663	0.21838	13	0.593005	0.860844		16	16	16	16	16	16	16	16	16	16	16	16	16	16	16
P17213	5.99555	5.55612	5.35309	5.40301	4.64813	4.47085	4.47321	4.70555	4.74621	4.83853	7.2434	5.2894	4.90243	5.31206	5.08365	0.132367	0.383171	12.9834	0.735287	0.923306		9	9	9	9	9	9	9	9	9	9	9	9	9	9	9
P17516	2.05716	2.60995	2.00791	2.88971	4.23868	4.73267	4.78839	4.43763	3.49386	3.23709	3.60538	3.66148	5.1378	3.57429	3.76274	-1.36107	0.315229	12.2023	0.000963057	0.023882		6	6	6	6	6	6	6	6	6	6	6
P17655	4.00538	4.4537	3.9872	3.84727	5.41597	4.26085	4.54439	4.62456	3.99392	4.1785	3.82513	4.65498	4.10347	4.59148	4.37931	-0.123911	0.21698	12.8855	0.577776	0.85387		3	3	3	3	3	3	3	3	3	3	3
P17677	4.01067	5.70745	4.63463	5.20748	3.74291	3.9528	2.14326	3.68345	3.46392	4.09292	2.95568	4.52123	3.34023	3.89655	5.53198	0.806	0.503691	12.8656	0.133815	0.470354		2	2	2	2	2	2	2	2	2	2	2	1	1	1	1
P17693	1.56989	3.73511	3.12562	2.44371	3.41839	3.70061	3.76217	4.08399	3.38098	2.76776	3.32912	3.21495	2.74221	2.23888	2.6202	-0.101327	0.347965	12.8861	0.775534	0.937508		1	1	1	1	1	1	1	1	1	1	1	1	1	1	1
P17812	5.13177	5.26422	4.54065	4.80712	4.60697	2.43433	3.60893	4.72142	3.95038	4.14699	4.73499	4.83554	3.87173	5.08273	4.46306	0.399503	0.393904	12.9413	0.329069	0.689497		1	1	1	1	1	1	1	1	1	1	1	1	1	1	1
P17813		1.60125	1.92768	2.0682	5.26783	5.61289	7.42425	5.2458	4.17346	4.1369	4.64348	3.69026	4.05497	3.69784	4.36255	-2.21227	0.417594	11.1149	0.000244626	0.011882			1	1	1	1	1	1	1	1	1	1
P17844	2.26503	2.28931	2.29964	1.44371	4.9001	1.80984	2.33591	1.81219	2.28379	2.60533	3.99952	3.67301	2.37844	4.09041	1.33126	-0.514356	0.543298	13	0.361043	0.714092		1	1	1	1	1	1	1	1	1	1	1	1	1	1	1
P17858	4.23285	4.61965	4.08368	4.07792	5.01954	3.64152	3.74266	4.11641	3.88934	3.77188	4.83451	4.76588	4.1556	4.81995	4.15849	-0.150458	0.233837	13	0.531132	0.832525		5	5	5	5	5	5	5	5	5	5	5
P17900	5.18936	5.40959	5.84864	5.77463	5.38976	5.07718	5.31515	5.93602	5.13818	5.63839	4.80874	6.44786	5.10654	6.23597	6.55994	-0.212546	0.278645	13	0.459209	0.785272		8	8	8	8	8	8	8	8	8	8	8	8	8	8	8
P17927	4.62556	4.46539	4.56829	4.29556	3.31798	2.57162	1.74244	3.06339	3.62621	3.47228	5.29114	4.78474	2.97178	5.43493	3.53559	0.244662	0.48362	12.6177	0.621651	0.872362		3	3	3	3	3	3	3	3	3	3	3
P17931	5.46685	5.60177	5.15763	5.24328	5.97163	5.68054	5.25097	5.39121	4.95526	5.18217	6.67286	5.67271	5.1735	5.84359	5.94672	-0.164773	0.232159	13	0.4904	0.805317		5	5	5	5	5	5	5	5	5	5	5	4	4	4	4
P17936	4.20781	4.19951	4.38711	5.00908	4.52782	4.71723	4.75722	5.06813	4.71577	4.96494	4.88406	4.72317	5.40144	4.75826	5.03452	-0.41312	0.164388	12.2605	0.0268889	0.205895		6	6	6	6	6	6	6	6	6	6	6
P17980	2.66942	4.0102	3.48407	3.33149	6.23184	3.92511	4.47887	4.30854	3.21666	3.0298	5.07541	5.12657	3.36979	5.17207	3.07482	-0.472395	0.567956	12.9944	0.420575	0.758382		3	3	3	3	3	3	3	3	3	3	3	5	5	5	5
P17987	4.72137	4.69528	4.30629	4.07927	5.86864	4.08104	4.3219	4.10162	4.1924	4.08457	4.82567	5.34016	3.90707	5.39935	4.11487	-0.0300864	0.317934	13	0.926051	0.986956		10	10	10	10	10	10	10	10	10	10	10
P18065	4.90187	5.53048	5.65078	5.46659	4.51797	4.76333	4.46736	4.91418	4.38796	4.91971	3.76706	5.12428	4.40511	4.64171	5.38641	0.661841	0.261397	12.9456	0.0250976	0.197206		16	16	16	16	16	16	16	16	16	16	16	14	14	14	14
P18077					6.10173	3.33219	4.12729	4.62299								Inf					oneConditionMissing												2	2	2	2
P18084	3.62251	4.8747	3.62562	3.9634					3.42002	3.21928	5.27946	4.91205	3.32847	5.29298	3.6559	-0.136751	0.533797	9	0.803567	0.949734		1	1	1	1	1	1	1	1	1	1	1
P18085	3.40639	2.60125	3.29964	2.31818	3.76352	3.61719	3.22668	2.93037	2.39115	2.72189	4.23449	3.5434	3.04459	4.06272	2.60753	-0.128802	0.328923	6.37231	0.708125	0.912762		1	1	1	1	1	1	1	1	1	1	1	1	1	1	1
P18124	5.53366	5.96155	5.56813	5.18967	6.31733	3.40059	4.1764	3.38537	3.93165	4.73275	4.96635	5.86782	4.60164	5.93352	4.76305	0.44022	0.523436	12.9898	0.415551	0.755369		3	3	3	3	3	3	3	3	3	3	3
P18206	4.70391	4.72407	4.39153	4.51694	4.29177	4.07377	4.08599	4.22863	4.17967	3.93548	5.56201	4.35019	4.55643	4.49503	4.357	0.00750725	0.220125	12.0478	0.973352	0.994227		23	23	23	23	23	23	23	23	23	23	23
P18428	4.78226	4.43297	4.56564	4.85948	3.54807	3.83711	4.38197	4.02839	5.22206	4.78575	4.52376	4.83731	5.50624	4.39661	4.2904	-0.183109	0.227943	12.8213	0.436435	0.766723		15	15	15	15	15	15	15	15	15	15	15	17	17	17	17
P18510	6.0406	5.58968	6.2152	6.25915	4.43248	4.41356	5.2942	3.91573	4.94815	4.34597	6.30211	4.25652	5.17773	4.16485	5.21703	1.04577	0.385663	12.5732	0.0182418	0.161766		4	4	4	4	4	4	4	4	4	4	4	5	5	5	5
P18621	4.88493	5.41432	5.08339	4.57985	5.52484	3.38838	4.33591	4.27481	3.94313	4.11945	3.87545	5.74226	4.09324	6.08757	4.4455	0.113656	0.426893	5.75479	0.799334	0.947573		1	1	1	1	1	1	1	1	1	1	1	3	3	3	3
P18669	4.69187	5.26874	4.66848	5.02401	4.69548	4.23667	3.90823	4.42252	4.12193	4.24952	5.19155	4.33383	4.81632	4.73582	4.32641	0.322965	0.212754	12.9306	0.153074	0.502751		10	10	10	10	10	10	10	10	10	10	10	10	10	10	10
P18850					5.74291	5.17324	5.18557	5.2458								Inf					oneConditionMissing												1	1	1	1
P19013	4.46842	4.15925	6.2153	4.49537	3.28218	6.45317	3.51981	4.5421	4.22029	3.97117	3.2027	4.12383	4.12972	4.05764	5.19231	0.513712	0.480078	13	0.304059	0.666469		8	8	8	8	8	8	8	8	8	8	8	2	2	2	2
P19021	3.98343	3.73826	3.92756	4.12375	5.30472	5.26601	5.4269	5.37648	4.48162	4.7796	3.97624	5.44164	4.73092	5.23312	5.53362	-0.909878	0.252077	12.3026	0.00344896	0.0561335		19	19	19	19	19	19	19	19	19	19	19
P19022	5.41222	5.38659	5.8688	6.00412	3.84933	3.88973	3.93293	4.18367	4.5882	4.96739	3.88142	5.29855	4.64824	5.09063	5.67476	0.760618	0.276494	12.248	0.0172896	0.15835		12	12	12	12	12	12	12	12	12	12	12	10	10	10	10
P19174					4.7939		1.9604	1.84695								Inf					oneConditionMissing												1	1		1
P19320	3.98933	3.82575	4.17952	4.65238	3.79824	3.88834	4.02707	4.66424	4.49984	4.28066	3.47268	4.30149	4.16325	3.82681	4.45963	-0.0153702	0.185692	13	0.935293	0.986956		23	23	23	23	23	23	23	23	23	23	23	24	24	24	24
P19338	4.21751	4.78939	4.41764	4.18068	6.64462	4.05379	4.55185	4.19593	4.08422	4.23132	4.61382	5.66256	4.28792	5.54593	3.88225	0.0159909	0.407635	13	0.969304	0.994227		16	16	16	16	16	16	16	16	16	16	16	23	23	23	23
P19367	4.19168	4.44411	4.03122	3.80647	5.18077	3.828	3.97976	4.1621	3.77889	3.84197	4.38206	4.82259	3.63534	4.92011	3.99649	0.00623506	0.248549	13	0.980367	0.995372		6	6	6	6	6	6	6	6	6	6	6	7	7	7	7
P19404	2.37373	2.34062	2.40999	2.75596	3.40533		1.79534	3.36153	2.87243	1.9699	2.98913	2.36815	2.34854	3.42765	2.22181	0.0349843	0.293345	12	0.907043	0.984124		2	2	2	2	2	2	2	2	2	2	2	1	1		1
P19438	5.92912	5.55545	6.33207	6.53823	4.51772	3.49953	3.73294	4.44743	5.03062	4.98978	4.89116	5.24997	4.37721	4.9532	4.83932	1.16608	0.24063	12.1333	0.000388583	0.015196		1	1	1	1	1	1	1	1	1	1	1	2	2	2	2
P19447								0.62456								Inf					oneConditionMissing															1
P19474	5.13177	5.35614	4.48407	4.96727	4.95936	2.65114	4.00833	4.83834	4.08587	4.13026	4.11103	4.80105	4.25708	4.6746	4.6925	0.486366	0.364552	12.9924	0.20507	0.580798		1	1	1	1	1	1	1	1	1	1	1
P19525					5.76096	3.97976	3.70514	3.83834								Inf					oneConditionMissing												1	1	1	1
P19623	5.68537	5.59623	5.51264	6.08034					5.26814	5.52887	6.01985	6.27112	5.57765	6.08277	6.38098	-0.156981	0.232926	9	0.517276	0.823924		1	1	1	1	1	1	1	1	1	1	1
P19652	6.27599	5.38123	6.14274	5.84948	5.27664	5.59531	5.66022	5.5281	6.38112	6.32372	5.68482	5.53114	6.07228	5.22055	5.37385	0.0174042	0.225918	11.2108	0.939951	0.986956		11	11	11	11	11	11	11	11	11	11	11	8	8	8	8
P19823	4.07334	3.82117	4.38277	4.30402	3.27268	3.26353	4.12049	4.56897	4.90168	3.82037	4.92392	3.42076	4.49336	4.00747	3.89186	-0.232621	0.27486	13	0.412679	0.752226		41	41	41	41	41	41	41	41	41	41	41	45	45	45	45
P19827	4.33843	4.03931	4.67812	4.48962	4.02059	4.1096	4.81449	5.01651	5.24024	4.29821	5.31152	4.02935	4.93563	4.39251	4.41698	-0.222302	0.226234	13	0.343729	0.698047		31	31	31	31	31	31	31	31	31	31	31	36	36	36	36
P19838	3.97347	3.99532	3.88543	3.27047	3.7545	3.53983	3.56982	3.42111	3.36139	3.27282	3.89476	3.95948	3.37043	4.21844	3.15201	0.0720552	0.176711	13	0.690088	0.904513		3	3	3	3	3	3	3	3	3	3	3	3	3	3	3
P19878	5.25658	5.51567	4.69912	4.98713	5.22039	4.05357	4.17019	4.10974	4.25485	4.11257	6.70903	5.17606	4.47224	5.86108	4.67578	-0.115239	0.427316	10.6246	0.792572	0.94542		14	14	14	14	14	14	14	14	14	14	14	11	11	11	11
P19971	4.70153	4.72841	4.29633	5.15308	5.36155	4.64044	4.68479	4.91279	4.37529	4.53501	4.24532	4.43448	5.22487	4.28375	4.61856	0.278824	0.171329	13	0.127631	0.461406		11	11	11	11	11	11	11	11	11	11	11	15	15	15	15
P20036	2.82143	2.47572	2.26648	3.3506	4.65035	3.86475	4.37543	5.78578	4.27576	4.54152	3.2143	4.60694	3.46971	4.40456	3.39803	-1.20701	0.393637	12.3791	0.00947334	0.112804		1	1	1	1	1	1	1	1	1	1	1	1	1	1	1
P20061	5.56967	4.87527	4.50303	4.4449	3.53326	2.29273	2.79085	3.28083	3.39268	2.78425	5.59123	4.06404	3.7816	4.46423	3.96797	0.770998	0.450605	12.5171	0.111725	0.435146		3	3	3	3	3	3	3	3	3	3	3	2	2	2	2
P20062	4.4424	4.61412	5.80044	5.6948	4.50833	4.47056	3.96214	5.23875	4.83982	4.6732	3.60995	4.89637	4.19415	4.22272	4.68471	0.565131	0.319674	11.9049	0.102683	0.41278		8	8	8	8	8	8	8	8	8	8	8	10	10	10	10
P20073	4.64518	4.76932	4.47324	3.85875	4.6352	3.82479	3.5583	4.68345	3.84244	4.30105	4.46483	4.82519	3.52449	4.85512	3.86469	0.0663413	0.256179	13	0.799718	0.947573		3	3	3	3	3	3	3	3	3	3	3
P20160	3.34529	2.83593	3.19157	2.90836	1.92568	1.37274	2.29278	2.54894	2.56747	2.48673	4.41933	2.55918	2.81325	3.68117	2.49355	-0.0205539	0.367765	12.9285	0.956285	0.992156		6	6	6	6	6	6	6	6	6	6	6	7	7	7	7
P20290					1.62397		1.99887	2.84695								Inf					oneConditionMissing												1	1		1
P20292	5.73981	6.1283	5.42518	5.36257	6.17279	5.20787	5.49578	5.61451	5.43486	5.10248	7.13642	6.38325	5.34949	7.19813	5.77299	-0.410593	0.330976	13	0.236693	0.609454		1	1	1	1	1	1	1	1	1	1	1	1	1	1	1
P20333	5.56128	5.96273	5.98487	6.38034	6.53836	6.0993	6.14863	6.78592	6.14017	6.03242	5.33744	6.08586	5.1671	6.35742	5.70611	0.230822	0.227656	11.8647	0.330859	0.689497		3	3	3	3	3	3	3	3	3	3	3	2	2	2	2
P20336	4.90063	4.8179	4.2047	4.43362	5.94365	3.49166	3.47887	2.96243	3.77265	3.65092	6.87728	5.21685	3.96867	6.09077	4.3972	-0.574295	0.571199	13	0.333042	0.690348		1	1	1	1	1	1	1	1	1	1	1	1	1	1	1
P20339					0.945901	2.35416	1.99887	1.62456								Inf					oneConditionMissing												1	1	1	1
P20472	4.75883	9.82762	4.38737	6.28081					4.33169	4.60032	3.79133	4.28568	4.1494	3.45465	4.32594	2.17952	0.919581	9	0.0419008	0.263892		3	3	3	3	3	3	3	3	3	3	3
P20591	4.60975	4.51531	3.96018	3.7922	5.59775	3.38152	3.50866	3.48806	3.18752	3.47754	2.97765	3.21	3.51023	3.09908	3.43123	0.836215	0.297023	13	0.0145953	0.147493		7	7	7	7	7	7	7	7	7	7	7	8	8	8	8
P20618	4.37557	4.38621	4.20773	4.58667	5.2676	2.95526	3.56303	3.84296	4.27151	4.40431	4.96544	4.66847	4.42185	4.8686	3.76705	-0.262113	0.316023	7.93548	0.431112	0.764807		5	5	5	5	5	5	5	5	5	5	5	4	4	4	4
P20648					4.42487	4.00624	3.5583	3.43192								Inf					oneConditionMissing												1	1	1	1
P20674	6.14653	6.21252	5.61417	5.39313	6.89971	6.9157	6.81779	6.49337	5.28005	5.76938	5.9823	6.9523	5.39357	7.43395	6.80706	-0.28372	0.38112	13	0.469855	0.789321		2	2	2	2	2	2	2	2	2	2	2	2	2	2	2
P20700	5.24903	5.52936	4.85639	4.8673	7.01593	5.06408	5.21038	5.06045	4.50952	4.6402	5.96916	5.77243	4.60441	6.00669	4.81744	0.168066	0.361413	13	0.649608	0.886891		24	24	24	24	24	24	24	24	24	24	24
P20701	4.6159	4.86836	4.48849	4.59695	4.57234	4.35416	4.14326	4.58906	4.41901	4.59173	4.45195	4.67663	3.75065	5.00305	4.70284	0.0269009	0.161459	5.30726	0.873839	0.974417		4	4	4	4	4	4	4	4	4	4	4
P20711	1.4995	2.75326	1.42518	1.76564					1.55919	3.14845	2.50983	3.31122	4.26006	3.29067	5.19603	-1.46417	0.637694	9	0.0473049	0.277146		1	1	1	1	1	1	1	1	1	1	1
P20742	3.70009	3.13686	3.73778	3.34032	3.4349	3.38406	3.8905	3.79722	6.27223	3.39074	3.69766	3.24705	3.4288	3.33561	3.81907	-0.331736	0.390206	13	0.410624	0.750785		21	21	21	21	21	21	21	21	21	21	21
P20774	3.90094	4.24762	4.99452	4.73238	4.462	4.38863	4.45146	4.78192	4.43015	4.5869	3.65495	4.92403	4.13438	4.87803	5.34084	-0.0692515	0.234888	13	0.772781	0.936562		15	15	15	15	15	15	15	15	15	15	15	16	16	16	16
P20794					0.711436	1.22488	1.65784	0.846953								Inf					oneConditionMissing												1	1	1	1
P20810	3.93671	3.94165	3.82379	3.65316	6.14557	4.37462	4.3803	3.95448	3.60187	3.65471	4.39338	4.47656	4.55173	4.37541	4.11395	-0.236754	0.342188	12.9937	0.501187	0.812662		2	2	2	2	2	2	2	2	2	2	2	3	3	3	3
P20827	6.99624	6.96377	7.13368	7.62912	6.17162	6.50728	6.65257	6.43472	6.35891	6.63991	5.94586	7.61905	6.79758	7.09967	7.45819	0.263655	0.279091	12.9764	0.362074	0.71486		3	3	3	3	3	3	3	3	3	3	3
P20848	3.74718	5.06479	4.33664	5.50621	2.07072	6.53555	3.59644	4.69386	6.18487	5.16816	5.37838	3.41915	5.88963	4.09618	3.32763	-0.336647	0.656871	13	0.616896	0.871601		2	2	2	2	2	2	2	2	2	2	2	2	2	2	2
P20851	5.13262	4.52955	4.65697	4.65291	3.94431	3.66782	4.8499	4.28454	5.04478	3.92276	5.00411	3.83816	4.38239	4.1607	4.13315	0.296905	0.266928	12.7247	0.286581	0.655354		7	7	7	7	7	7	7	7	7	7	7	8	8	8	8
P20908	4.6122	4.25151	4.0976	4.84743	4.62397	4.35416	4.62746	5.40008	4.59009	4.47143	3.63738	4.75942	4.3635	4.47204	5.74551	0.0247504	0.268028	13	0.927834	0.986956		1	1	1	1	1	1	1	1	1	1	1	1	1	1	1
P20916	3.47146	3.3978	3.44661	3.93493	5.92089	6.08286	5.98457	5.99185	3.90397	4.40625	4.63775	4.42771	4.39806	4.47943	4.8046	-0.868429	0.147414	12.0356	7.26613e-05	0.00595162		2	2	2	2	2	2	2	2	2	2	2
P20930	1.98605	2.81934	2.77847	2.68562	2.95081	3.13222	2.97507	3.04818	2.20695	2.50315	2.08729	4.06436	2.04634	2.99159	3.42042	-0.0109496	0.313204	6.66957	0.973135	0.994227		2	2	2	2	2	2	2	2	2	2	2	22	22	22	22
P20933	4.87106	5.19535	4.76681	5.06332	5.07996	4.99223	5.04104	4.95157	4.52759	4.78379	4.70866	5.79214	4.37622	5.35425	5.91585	-0.0703327	0.223719	13	0.758222	0.931929		2	2	2	2	2	2	2	2	2	2	2	3	3	3	3
P20936					1.66837			1.0396								Inf					oneConditionMissing												1			1
P20962	4.98493	6.23868	4.88461	5.61029	5.92547	6.00024	5.6269	6.09083	4.81807	4.83366	4.59291	4.9636	7.04681	4.7132	5.56859	0.450694	0.358907	13	0.231312	0.608281		2	2	2	2	2	2	2	2	2	2	2	2	2	2	2
P21246	5.7155	5.99371	6.13808	6.71585	5.167	5.10206	5.80351	5.74235	4.95204	5.36759	5.32521	6.24927	5.87875	6.01079	6.50498	0.300004	0.291176	12.9858	0.32167	0.68229		4	4	4	4	4	4	4	4	4	4	4
P21281	3.95762	3.06881	3.59634	3.63412	3.4399	2.85542	3.0978	3.17714	3.4997	3.14121	3.98525	3.49186	3.87225	3.88886	3.65397	-0.137983	0.182229	12.9695	0.462469	0.788677		2	2	2	2	2	2	2	2	2	2	2	2	2	2	2
P21283	4.58666	4.64137	3.975	4.24604	4.9903	2.35416	3.69346	4.48254	3.90798	3.62825	5.55155	5.36357	3.49843	5.80854	4.70212	-0.516014	0.460723	13	0.282976	0.654907		2	2	2	2	2	2	2	2	2	2	2
P21291	4.4344	4.97249	4.73752	4.71716	5.48951	5.33528	5.36283	5.53068	4.81203	4.95579	4.9213	5.03839	4.61758	4.92329	5.27686	-0.20748	0.116192	12.2493	0.0989146	0.4051		2	2	2	2	2	2	2	2	2	2	2	1	1	1	1
P21333	5.06652	5.27903	4.69681	4.78106	5.56073	4.18241	4.63645	4.47897	4.35997	4.40076	5.73851	5.38555	4.39554	5.61586	4.69789	-0.106766	0.274863	13	0.703981	0.911929		63	63	63	63	63	63	63	63	63	63	63	53	53	53	53
P21399	4.32799	4.30469	3.84021	4.38768	3.537	3.22135	3.45555	3.62726	3.66319	3.57813	4.09017	3.84652	6.27674	4.02223	4.64777	-0.241949	0.398206	12.1205	0.554668	0.843178		12	12	12	12	12	12	12	12	12	12	12	9	9	9	9
P21549	4.62051	4.27682	3.51684	4.25107	3.18405	3.55318	4.13782	5.04099	4.38619	3.82351	4.20356	3.82003	6.64124	3.94368	4.74536	-0.436421	0.422386	13	0.320337	0.680716		6	6	6	6	6	6	6	6	6	6	6	4	4	4	4
P21589					3.93686	4.28016	4.63969	4.60438								Inf					oneConditionMissing												1	1	1	1
P21695	4.25439	4.36263	4.2525	4.54164	2.6081	2.65345	3.06301	3.4522	3.68075	3.64621	3.77055	3.19361	6.82632	3.50592	4.76925	0.00591323	0.552779	12.9948	0.991627	0.997932		5	5	5	5	5	5	5	5	5	5	5
P21730					4.70079	4.48226	4.59015	4.70256								Inf					oneConditionMissing												1	1	1	1
P21796	4.66013	5.16604	4.48011	4.31083	5.0674	3.13075	3.88848	3.94722	3.78885	4.10957	4.30478	6.16485	3.58285	6.77007	4.3604	-0.394538	0.50299	13	0.446872	0.776282		4	4	4	4	4	4	4	4	4	4	4	3	3	3	3
P21802	6.29131	6.50547	6.44939	6.48811	6.73511	6.83036	6.65483	6.39568	6.18177	6.54192	5.20864	7.45774	6.34665	7.21255	7.69931	-0.1203	0.311168	13	0.7053	0.911929		1	1	1	1	1	1	1	1	1	1	1
P21810	4.47219	4.71673	4.38711	4.84174					3.91764	4.58815	4.13031	5.07452	4.33601	4.18987	5.37325	0.0887668	0.282725	9	0.7607	0.931929		1	1	1	1	1	1	1	1	1	1	1
P21912	5.06631	5.3797	5.25807	4.42099	5.14361	4.17201	4.26368	4.20791	4.02412	4.30628	4.33971	5.30115	4.44139	5.31577	5.16865	0.225933	0.293165	12.5016	0.455222	0.78186		1	1	1	1	1	1	1	1	1	1	1	3	3	3	3
P21926	6.65937	6.33521	5.35591	5.60694	6.45211	5.2583	7.04442	7.10389	6.63582	5.41823	5.9181	7.03078	5.47423	6.27468	6.68278	0.0220738	0.354642	13	0.951316	0.989449		1	1	1	1	1	1	1	1	1	1	1	1	1	1	1
P21964	2.8475	2.86138	2.51014	2.4261	3.20784	1.89736	2.82455	2.50988	2.37153	2.10236	3.90327	2.62031	3.23532	2.51729	2.60881	-0.129962	0.260636	13	0.626367	0.872362		2	2	2	2	2	2	2	2	2	2	2	2	2	2	2
P22004					4.97375	6.52672	5.18628	4.5403								Inf					oneConditionMissing												1	1	1	1
P22061	5.80589	6.38635	5.59905	6.00512	4.7345	4.14587	4.18769	4.41351	5.05416	5.2674	5.72118	5.62393	5.23058	5.97033	5.12261	0.505146	0.203362	12.1583	0.028519	0.21102		6	6	6	6	6	6	6	6	6	6	6	4	4	4	4
P22087	4.17757	4.94703	4.58168	4.75357	7.57088	5.72472	6.04786	5.66895	4.51962	4.82586	5.15214	6.00099	4.41418	6.09741	5.63258	-0.548891	0.421084	12.581	0.215747	0.592358		1	1	1	1	1	1	1	1	1	1	1
P22102	4.64518	5.02253	4.25858	4.6895	5.39546	4.3808	4.48566	4.59419	4.10045	4.38763	4.48544	4.58396	4.42213	4.63632	4.89625	0.182248	0.163903	13	0.286311	0.655354		3	3	3	3	3	3	3	3	3	3	3	3	3	3	3
P22105	4.00299	4.10177	4.03426	4.19876	3.62056	3.86707	3.806	4.09805	3.79052	3.74474	4.75138	4.51157	3.94758	4.06724	4.63143	-0.22603	0.166909	5.47823	0.228854	0.606463		49	49	49	49	49	49	49	49	49	49	49	38	38	38	38
P22234	4.91608	5.03627	4.9636	4.87817	5.34318	3.77922	3.87976	4.03948	4.35361	4.17809	5.11857	5.29255	4.58434	5.36269	4.46378	0.0926181	0.300358	12.9585	0.76271	0.931929		4	4	4	4	4	4	4	4	4	4	4	5	5	5	5
P22303	3.62051	4.52936	3.95915	3.98803					3.50261	3.7499	3.31526	4.10038	3.55311	3.79992	4.80563	0.191866	0.288346	9	0.52248	0.825575		1	1	1	1	1	1	1	1	1	1	1
P22304	2.82861	1.67725	3.4055	3.05208	2.04421	1.90804	2.0606	1.93873	2.7708	3.11858	2.66564	3.02625	3.06444	3.15594	2.55998	-0.224326	0.252059	12.869	0.389815	0.735289		2	2	2	2	2	2	2	2	2	2	2	2	2	2	2
P22307	4.40641	4.58913	3.79001	4.47944	4.00834	3.46989	3.42813	4.16546	3.69171	3.81746	5.06834	4.4551	5.25052	4.95414	4.64271	-0.352774	0.292737	12.0052	0.251387	0.629692		3	3	3	3	3	3	3	3	3	3	3
P22314	4.59402	4.83825	4.15815	4.38448	4.47826	2.90709	3.16087	3.62459	3.53854	3.40419	4.93293	4.50748	4.02966	4.63787	3.52868	0.32415	0.34957	12.9575	0.370731	0.721444		22	22	22	22	22	22	22	22	22	22	22
P22352	4.13723	3.92318	4.3079	4.53176	3.6571	3.63589	3.97005	4.41464	4.47332	3.97265	4.35071	4.52	4.45045	4.06154	4.33156	-0.14255	0.157604	12.3109	0.383101	0.730784		8	8	8	8	8	8	8	8	8	8	8	7	7	7	7
P22392					4.72726	1.54681	3.05473	3.08399								Inf					oneConditionMissing												1	1	1	1
P22607	3.69566	4.30374	3.97813	4.37421	4.12382	4.11969	3.94077	3.93845	3.8802	4.29699	3.49565	4.89234	4.02292	4.6024	5.28739	-0.294676	0.232833	13	0.227865	0.60503		3	3	3	3	3	3	3	3	3	3	3
P22626	4.974	5.46828	4.93688	4.69924	7.01924	4.87759	4.98435	4.79487	4.3574	4.47577	5.65361	5.94196	4.42029	6.02629	4.36151	0.185474	0.402316	13	0.652406	0.88693		13	13	13	13	13	13	13	13	13	13	13
P22681					5.26783	4.28016	4.05473	4.71673								Inf					oneConditionMissing												1	1	1	1
P22692	4.09045	4.19166	4.19777	4.62331	5.05335	4.93738	5.17882	4.97731	4.23617	4.46731	3.82517	4.75121	4.11899	4.29811	5.0828	-0.0872836	0.198819	12.5975	0.66809	0.896802		7	7	7	7	7	7	7	7	7	7	7	9	9	9	9
P22694					2.63342	1.14068	1.15992	1.28195								Inf					oneConditionMissing												1	1	1	1
P22695	6.05399	6.45923	6.07862	5.72112					4.76964	5.31085	6.30946	7.13117	5.24481	7.16413	6.35961	0.0368566	0.497939	9	0.942615	0.987696		3	3	3	3	3	3	3	3	3	3	3
P22735	4.10831	4.35084	4.99503	4.88666	3.88918	3.4401	4.21558	4.18345	4.04418	4.39032	3.5085	4.81986	3.67208	3.92916	4.49113	0.391392	0.261525	12.9993	0.158385	0.509053		3	3	3	3	3	3	3	3	3	3	3
P22748	4.86484	4.81688	4.37264	4.45711	4.95936	4.46328	4.88537	5.12352	4.45625	4.23055	5.40324	5.70479	4.86564	5.54819	5.66526	-0.381971	0.237102	13	0.131182	0.465946		3	3	3	3	3	3	3	3	3	3	3
P22792	4.9449	4.52361	4.79029	4.84558	2.79584	3.41361	3.58285	3.65395	4.80247	4.10334	4.1662	3.86524	4.38089	4.1244	4.04513	0.547351	0.189188	12.1704	0.0133265	0.143424		14	14	14	14	14	14	14	14	14	14	14	16	16	16	16
P22830					3.7939	4.05777	4.18557	4.33115								Inf					oneConditionMissing												1	1	1	1
P22891	4.73932	4.76305	4.64666	4.9874	4.77075	4.90175	5.52913	5.75888	5.67218	4.6268	5.5529	4.71014	5.30437	5.38013	5.03411	-0.319581	0.224759	12.6006	0.179338	0.544664		7	7	7	7	7	7	7	7	7	7	7
P22894	4.84718	4.28527	3.88428	3.90375	4.42223	3.94691	4.15432	4.23021	4.20217	3.88665	6.40339	4.52584	4.21862	5.07656	3.94401	-0.39891	0.335306	13	0.255442	0.634615		13	13	13	13	13	13	13	13	13	13	13	10	10	10	10
P22897	4.26802	4.33116	4.58841	4.46908	4.49857	3.85408	4.45139	5.45038	5.2188	4.99487	4.11313	5.20796	4.15651	4.62426	4.93542	-0.26125	0.236316	13	0.288979	0.658053		6	6	6	6	6	6	6	6	6	6	6
P23083	5.01756	4.32615	4.9695	4.28501	0.731258	2.71673	1.16188	1.63424	4.56809	3.20718	2.61117	2.1729	2.6909	2.87281	2.77461	1.62261	0.447228	12.1989	0.00337545	0.0559744		4	4	4	5	4	5	5	5	5	5	5	4	4	4	4
P23141	4.25594	4.38032	3.70087	3.64456	4.92808	4.18187	4.31931	4.11007	4.14021	3.90649	4.17028	4.02862	6.189	4.63716	4.61637	-0.336749	0.315724	13	0.305563	0.667815		10	10	10	10	10	10	10	10	10	10	10	8	8	8	8
P23142	3.96741	4.13619	4.37276	4.31719	4.53038	4.75287	4.50694	4.86219	4.08348	4.49692	3.50015	4.61126	3.88618	4.32609	4.85658	0.013168	0.209818	12.9043	0.95092	0.989449		30	30	30	30	30	30	30	30	30	30	30	29	29	29	29
P23246	5.16597	5.65573	5.25384	4.72526	6.1255	4.37905	4.53231	4.11331	4.06515	4.36524	5.06212	6.09808	4.23055	6.19854	4.4632	0.0677445	0.406493	13	0.870205	0.973306		7	7	7	7	7	7	7	7	7	7	7	8	8	8	8
P23284	5.66855	5.55088	5.30568	5.42095	5.97344	4.33807	4.87208	4.86572	4.69832	4.74106	5.99918	6.66096	4.77796	6.27623	5.48481	-0.270368	0.348088	12.9996	0.451226	0.779337		9	9	9	9	9	9	9	9	9	9	9	8	8	8	8
P23368	3.62763	3.75213	3.5494	3.48078	5.30655	2.90745	3.49241	3.59664	3.11898	3.01305	4.27368	4.10874	3.90441	4.22489	3.06205	0.041866	0.332465	13	0.901717	0.984124		2	2	2	2	2	2	2	2	2	2	2	2	2	2	2
P23381	4.5263	4.49095	4.43533	5.10452	4.86339	4.24043	3.77886	4.86299	4.77152	4.96026	4.22141	4.38714	5.27157	4.16526	4.12201	-0.0191778	0.223003	13	0.932779	0.986956		13	13	13	13	13	13	13	13	13	13	13	17	17	17	17
P23396	5.24382	5.48823	5.16013	4.5806	6.94727	4.97145	5.24118	5.18595	4.79533	4.98964	5.38132	6.22759	4.89304	6.21942	5.03325	-0.0121093	0.342092	4.21209	0.973377	0.994227		6	6	6	6	6	6	6	6	6	6	6	7	7	7	7
P23434	2.53512	4.74421	2.26648	3.85875					2.98803	3.09782	2.49628	2.87064	5.1568	3.08149	3.65427	0.0160913	0.613464	9	0.979646	0.995308		1	1	1	1	1	1	1	1	1	1	1
P23435	4.80693	5.20611	4.69196	5.07465	5.09565	5.06408	5.31374	5.4187	4.59185	4.90331	4.63913	5.52517	4.8805	5.25891	5.71031	-0.0239402	0.186042	7.31598	0.901076	0.984124		2	2	2	2	2	2	2	2	2	2	2	3	3	3	3
P23468	4.95893	4.89695	5.27472	5.45181	3.33533	3.57758	3.50851	3.45986	3.93224	4.28993	3.69911	5.01734	4.15461	4.74101	5.0405	0.710955	0.250064	12.211	0.0145906	0.147493		11	11	11	11	11	11	11	11	11	11	11
P23469	4.58696	4.03124	4.25807	4.0085					3.82838	3.6597	5.06298	4.04818	4.36852	4.72985	5.03866	-0.169703	0.307889	9	0.594925	0.862242		1	1	1	1	1	1	1	1	1	1	1
P23470	4.54564	4.6133	4.8685	4.58219	4.32589	4.35096	4.52608	4.61296	4.41967	4.76069	4.01856	4.88824	4.59122	5.06559	5.13203	-0.143381	0.151567	13	0.361405	0.714092		8	8	8	8	8	8	8	8	8	8	8	8	8	8	8
P23471	5.29849	5.12481	5.39419	5.85819	5.24478	5.47754	5.31524	5.78912	4.99134	5.41089	4.506	6.05318	5.02097	5.58797	6.02082	0.0676309	0.223505	13	0.766988	0.933859		14	14	14	14	14	14	14	14	14	14	14	12	12	12	12
P23515	4.28449	4.43133	4.39275	4.99305	4.7989	5.06821	5.09733	5.01306	4.33663	4.54281	3.96392	5.75343	4.64954	5.3699	5.59761	-0.221176	0.289965	9.55815	0.464011	0.788695		4	4	4	4	4	4	4	4	4	4	4	4	4	4	4
P23526	5.35543	5.903	5.02509	5.14503	6.01682	4.69412	5.08424	5.34081	4.95119	4.81253	6.65356	5.81165	6.47502	5.86281	5.45126	-0.396291	0.299351	13	0.208366	0.583641		6	6	6	6	6	6	6	6	6	6	6
P23528	5.64563	6.1583	5.42788	5.18307	6.07325	4.00378	4.29784	3.96874	4.36176	4.2717	6.37788	5.30735	4.40109	5.43318	4.26911	0.532856	0.471016	12.8459	0.278611	0.652379		10	10	10	10	10	10	10	10	10	10	10	10	10	10	10
P23582					4.70079	4.53776	4.81704	4.325								Inf					oneConditionMissing												1	1	1	1
P23588	1.90318	2.87418	2.74147	2.55437	5.76494	4.75186	3.84755	3.74964	2.85739	3.3867	3.77992	4.22231	3.4059	4.36632	2.72142	-0.958064	0.423789	12.4072	0.0424804	0.264573		2	2	2	2	2	2	2	2	2	2	2	2	2	2	2
P23610	5.6329	5.06068	4.54757	4.36654					3.76564	3.95343	4.32678	4.53902	3.51004	4.41768	5.99648	0.543487	0.463765	9	0.271325	0.647871		1	1	1	1	1	1	1	1	1	1	1
P23919	4.4995	4.14557	3.98996	3.84743	4.306	3.49171	3.61795	3.47162	3.41852	3.19478	4.01836	4.07199	3.44066	4.14595	3.97306	0.285154	0.213033	11.9998	0.205528	0.580798		1	1	1	1	1	1	1	1	1	1	1	3	3	3	3
P24043	2.36046	2.81806	2.38903	3.0553	2.33311	2.9476	3.08894	3.31092	2.60237	2.97034	2.2581	2.91343	2.80017	2.88669	3.48027	-0.0565543	0.194804	13	0.776155	0.93784		6	6	6	6	6	6	6	6	6	6	6
P24071	5.23827	4.95489	4.71058	4.76564					4.75357	4.49992	6.39407	4.90039	4.76026	5.74769	4.96851	-0.229001	0.355909	9	0.535997	0.834389		1	1	1	1	1	1	1	1	1	1	1
P24158	4.49657	4.25072	4.25144	3.85974	3.6574	3.40022	3.46593	3.90585	3.9499	3.58235	5.44633	4.04966	3.8462	4.3461	3.7863	-0.0210961	0.28149	12.8414	0.941414	0.987378		5	5	5	5	5	5	5	5	5	5	5	5	5	5	5
P24298	3.65367	4.07164	3.72078	3.85331	3.15597	3.50767	3.80636	3.86796	3.82757	3.91506	3.96373	3.43327	5.24902	4.06419	4.1084	-0.375507	0.223617	13	0.116964	0.444955		2	2	2	2	2	2	2	2	2	2	2	4	4	4	4
P24347	6.38214	7.30784	7.58589	7.75735	7.68061	7.90524	6.85947	7.82913	7.28664	7.75111	5.53489	8.3971	6.0649	7.15139	7.68192	0.289466	0.406383	13	0.488867	0.803777		1	1	1	1	1	1	1	1	1	1	1	1	1	1	1
P24534	6.06936	7.34881	5.86578	6.33379	7.01262	5.2285	5.4002	4.76087	5.17402	5.17218	5.93243	6.72259	5.76719	6.74593	5.72545	0.340062	0.434269	11.8822	0.448914	0.77783		4	4	4	4	4	4	4	4	4	4	4	4	4	4	4
P24539	6.01992	6.73054	5.90361	5.70737					5.02533	5.51286	5.95448	7.15605	5.01254	8.05861	6.3179	-0.0578923	0.601274	9	0.925406	0.986956		1	1	1	1	1	1	1	1	1	1	1
P24592	4.00358	4.39847	4.80262	4.69542	4.18571	4.76694	4.21855	4.5842	4.08485	4.35702	3.50429	4.43729	3.83616	4.13936	4.61369	0.317987	0.17506	13	0.0924227	0.394066		6	6	6	6	6	6	6	6	6	6	6	9	9	9	9
P24593	4.04794	4.55711	4.77095	5.08275	4.43637	4.46967	4.36355	4.71106	4.41187	4.82935	3.60792	4.65794	4.46789	4.01692	5.22201	0.0957951	0.219842	13	0.670169	0.898991		4	4	4	4	4	4	4	4	4	4	4	6	6	6	6
P24666	4.39552	4.57174	4.07862	4.0085	2.60831	1.21895	1.97242	2.18895	3.08967	3.07874	3.10869	3.60654	3.24335	3.3127	3.23816	1.01072	0.216243	12.0876	0.000527498	0.0173881		2	2	2	2	2	2	2	2	2	2	2	2	2	2	2
P24752	2.26503	2.28931	1.16214	1.76564	3.69821	2.39366	2.19835	2.27628	1.42932	1.53876	2.46931	3.29912	3.1045	3.46916	2.29018	-0.47065	0.424064	11.6742	0.289399	0.658139		1	1	1	1	1	1	1	1	1	1	1	2	2	2	2
P24821	4.06021	2.75326	3.7471	3.97769					3.20452	3.19736	3.09029	3.69749	3.28156	2.87268	3.99396	0.300586	0.292972	9	0.331682	0.689497		1	1	1	1	1	1	1	1	1	1	1
P24928	5.89182	5.88254	5.6857	5.52763					5.51934	5.77964	5.12371	5.50899	5.15214	5.20169	6.35176	0.227312	0.233051	9	0.35486	0.707366		1	1	1	1	1	1	1	1	1	1	1
P25054					6.58831	6.04186	7.27058	7.95896								Inf					oneConditionMissing												1	1	1	1
P25090	4.90549	5.36207	4.7471	4.85875					4.61808	4.14013	4.52325	4.67308	4.30274	4.78115	5.63499	0.30072	0.264549	9	0.285011	0.655354		1	1	1	1	1	1	1	1	1	1	1
P25098	5.87419	5.94653	5.51969	5.34441	5.25216	3.414	3.7065	3.2863	4.49927	4.32065	5.61267	5.20252	4.16364	5.52157	4.97688	0.715211	0.390484	12.4489	0.0910352	0.391828		3	3	3	3	3	3	3	3	3	3	3	2	2	2	2
P25189	1.87801	2.28931	4.19777	3.95678	1.8719	2.65114	1.79534	1.45464	2.69236	3.95831	3.81466	2.54611	2.39092	1.91266	2.36308	0.114566	0.502584	12.9417	0.823244	0.958998		1	1	1	1	1	1	1	1	1	1	1	1	1	1	1
P25205	2.73216	2.60125	3.04967	2.3506					0.63136	1.7055	2.92823	3.15075	2.64886	2.1757	1.41905	0.589212	0.473075	9	0.244399	0.621282		1	1	1	1	1	1	1	1	1	1	1
P25311	5.12996	4.25104	5.02086	4.78685	4.50055	4.79654	4.98241	5.43916	5.38798	5.24997	5.207	4.96764	4.91082	4.95907	4.58253	-0.174438	0.16919	13	0.321331	0.68229		25	25	25	25	25	25	25	25	25	25	25	24	24	24	24
P25325	4.16191	4.04604	3.89409	4.34873	2.70862	2.52437	1.8761	2.17766	3.28018	3.47323	3.95234	3.12805	5.30518	3.75991	3.54999	0.291258	0.345302	12.3446	0.415002	0.755034		4	4	4	4	4	4	4	4	4	4	4	2	2	2	2
P25398	4.37759	5.01222	4.46957	4.0085	6.56649	4.14374	4.81164	4.44899	4.17866	4.2141	4.69843	5.3007	4.22384	5.32376	4.36774	0.0730082	0.365897	5.97191	0.848467	0.968881		3	3	3	3	3	3	3	3	3	3	3
P25445					4.54879	4.63427	4.64576	4.88926								Inf					oneConditionMissing												1	1	1	1
P25685					3.76602	2.11719	2.12504	2.85902								Inf					oneConditionMissing												2	2	2	2
P25705	4.64886	4.85644	4.51264	4.10318	6.07421	4.096	4.69995	4.40194	4.10361	4.21912	4.43553	5.51851	4.05991	5.95192	4.42227	0.0011691	0.355423	13	0.997425	0.9996		18	18	18	18	18	18	18	18	18	18	18
P25713	3.96715	5.85244	4.75016	5.68753	4.79982	5.38648	4.68547	5.14398	2.75693	4.02713	2.94853	4.66588	3.244	4.37949	4.34441	1.2675	0.35673	13	0.00353529	0.0565437		4	4	4	4	4	4	4	4	4	4	4
P25774	5.05285	5.18186	4.9695	5.26389	5.47111	5.53191	5.59954	6.19418	5.46101	5.81143	5.82246	5.90097	5.05624	5.8949	5.82309	-0.529469	0.175365	12.7515	0.0100542	0.116637		10	10	10	10	10	10	10	10	10	10	10	9	9	9	9
P25786	5.06093	5.02121	4.52115	4.94087	5.43274	3.9528	4.3649	4.55267	4.49231	4.38586	5.19843	5.30716	4.65686	5.30024	4.88027	-0.154226	0.225651	4.37668	0.528788	0.830996		7	7	7	7	7	7	7	7	7	7	7
P25787	3.31481	3.04143	3.16621	3.05398	3.49371	1.7471	1.92731	2.41378	2.98023	2.72546	4.01387	3.45515	3.24055	3.48781	2.47119	-0.149916	0.324642	12.966	0.651885	0.886891		4	4	4	4	4	4	4	4	4	4	4	4	4	4	4
P25788	5.44151	5.72219	5.23808	5.57756	5.04183	3.58996	3.97342	4.1961	4.51291	4.27821	4.99632	5.50673	4.55012	5.40559	4.66489	0.608259	0.287943	12.4494	0.0554794	0.298797		10	10	10	10	10	10	10	10	10	10	10
P25789	5.65735	6.03124	5.5569	5.78865	6.19062	4.01123	4.42665	4.5868	4.91276	4.99886	5.7357	5.97138	4.93513	5.99701	4.93672	0.305461	0.370191	12.9904	0.424184	0.760829		4	4	4	4	4	4	4	4	4	4	4	5	5	5	5
P25815	5.46297	5.57919	4.60575	5.30465	5.71835	4.70533	4.65509	4.94224	4.70218	4.46121	7.74725	5.13914	4.82048	5.96106	5.15335	-0.304686	0.431994	13	0.493067	0.806498		4	4	4	4	4	4	4	4	4	4	4	5	5	5	5
P26022	3.77748	3.33822	3.58822	3.75171	3.70695	3.54898	3.58384	4.03488	4.07153	3.3719	5.59581	3.66282	4.41945	4.05351	3.58238	-0.441914	0.273207	13	0.129765	0.463069		4	4	4	4	4	4	4	4	4	4	4	10	10	10	10
P26038	5.39584	5.24761	4.91234	5.30193	5.70408	4.39488	4.24303	4.11566	4.4336	4.27828	6.04951	5.25735	5.31719	5.65814	4.22852	0.0129689	0.362197	10.1091	0.972134	0.994227		27	27	27	27	27	27	27	27	27	27	27	33	33	33	33
P26196	4.98465	5.14557	4.61843	4.57003					4.30531	4.54471	5.10152	5.44097	4.14277	5.52126	3.96672	0.112063	0.339885	9	0.749165	0.929069		3	3	3	3	3	3	3	3	3	3	3
P26373					5.7632	3.22205	3.36378	3.96733								Inf					oneConditionMissing												2	2	2	2
P26440	5.12594	5.11783	4.97464	4.51696					4.18068	4.00012	5.58535	5.10768	4.73866	5.61966	5.40014	-0.0136288	0.35361	9	0.970097	0.994227		1	1	1	1	1	1	1	1	1	1	1
P26447	5.97495	6.25516	5.87044	5.51427	7.22945	4.65951	4.68758	4.44332	4.65583	4.6808	6.30158	5.89721	4.6993	5.91279	5.13832	0.306414	0.450233	6.07049	0.521243	0.825575		3	3	3	3	3	3	3	3	3	3	3	5	5	5	5
P26572	3.89234	4.2441	4.34645	4.49537	4.14753	4.27152	4.30706	4.80106	4.50104	4.71559	3.57495	4.44002	3.73318	4.19972	4.32604	0.100246	0.177018	13	0.580832	0.855999		8	8	8	8	8	8	8	8	8	8	8	7	7	7	7
P26583	5.56187	5.7859	5.23992	5.03849	7.57576	5.6711	5.90483	5.46102	5.01204	5.12395	7.04857	5.94055	5.07467	6.49389	5.65486	-0.167666	0.432106	10.9246	0.705455	0.911929		7	7	7	7	7	7	7	7	7	7	7	5	5	5	5
P26599	3.7136	2.53482	3.3964	3.52782	5.17954	4.28029	4.25295	4.26617	3.87873	4.02808	4.09996	4.14892	3.8029	4.33708	3.70581	-0.677059	0.23608	12.3571	0.0137848	0.144889		4	4	4	4	4	4	4	4	4	4	4	6	6	6	6
P26639	5.35881	5.36245	4.84791	5.13951	4.04758	2.08286	2.45209	2.5242	3.6552	3.27175	4.31437	4.85027	4.05744	4.63556	3.93899	1.03692	0.371184	12.226	0.0159901	0.150395		6	6	6	6	6	6	6	6	6	6	6
P26640	4.18528	4.5567	3.81895	3.97372					3.58949	3.57328	4.73783	4.66812	4.12476	4.69627	4.35039	-0.114931	0.283264	9	0.694412	0.906323		2	2	2	2	2	2	2	2	2	2	2
P26641	4.41384	5.41842	4.02382	4.30996	5.9315	4.69877	4.72602	4.61907	3.79657	4.03196	4.97583	5.18642	4.41329	5.22998	4.41736	0.156205	0.316369	5.79665	0.639633	0.881156		8	8	8	8	8	8	8	8	8	8	8
P26885	5.40639	6.08954	5.44754	5.14415	5.97049	5.4537	5.00833	5.26842	4.93387	5.25174	5.48901	5.48327	5.26056	5.52428	4.87696	0.213615	0.171307	13	0.234409	0.609454		1	1	1	1	1	1	1	1	1	1	1	1	1	1	1
P26927	4.93903	4.87562	5.16623	4.98369	4.28476	4.40897	4.55174	4.94437	5.01492	4.88505	4.88181	4.98966	4.75888	4.72709	5.11508	0.061551	0.114197	12.5823	0.599301	0.86719		4	4	4	4	4	4	4	4	4	4	4	8	8	8	8
P26992	5.04855	4.63643	5.11342	5.56265	4.50665	4.35081	4.66728	4.71205	4.66241	4.78624	4.25234	5.59094	4.70698	5.23117	5.62206	0.0288603	0.249115	12.8058	0.909567	0.984124		5	5	5	5	5	5	5	5	5	5	5	5	5	5	5
P27105	3.66293	4.02336	3.24521	3.02867	4.21643	3.35674	3.07555	3.40883	3.26474	2.81549	5.31934	3.72725	3.18594	4.77783	3.32654	-0.27166	0.364038	13	0.468803	0.788695		7	7	7	7	7	7	7	7	7	7	7	7	7	7	7
P27169	4.30313	3.55987	4.04704	3.84986	3.2253	3.44635	4.00707	4.35101	4.89337	3.72856	5.52442	3.4407	5.48452	3.80655	3.80295	-0.534305	0.349219	13	0.14998	0.498641		17	17	17	17	17	17	17	17	17	17	17	17	17	17	17
P27348	3.87154	6.00914	4.07346	4.3824	7.29068	6.38202	5.91959	5.85935	4.41878	4.79353	5.0373	5.05161	4.89974	5.24557	4.59377	-0.224426	0.38592	12.4293	0.571277	0.851247		9	9	9	9	9	9	9	9	9	9	9	5	5	5	5
P27361	4.23285	4.04604	3.64757	4.28501	5.31661	3.95254	4.25442	4.27586	3.79164	3.16216	4.86767	4.27561	4.13907	4.75537	4.17485	0.0603686	0.279833	5.51847	0.836948	0.965257		1	1	1	1	1	1	1	1	1	1	1	2	2	2	2
P27487	2.97122	2.95489	3.76607	3.43332	4.31041	3.81693	4.33088	4.66773	4.15067	3.87566	3.53942	3.93116	3.56529	4.17766	3.88337	-0.568195	0.197303	12.3598	0.0134775	0.143424		2	2	2	2	2	2	2	2	2	2	2
P27635	5.88493	6.28931	5.92768	5.56956	8.01897	6.14672	6.07738	5.92224	5.2613	6.36345	5.3294	7.20835	5.11795	7.52911	5.97455	0.1004	0.449242	4.71959	0.832505	0.963709		1	1	1	1	1	1	1	1	1	1	1	1	1	1	1
P27694	4.67742	4.96271	4.64757	4.77761	6.41024	2.86873	4.38757	3.86403	4.54391	4.55864	5.64108	5.54985	4.76019	6.27014	4.61604	-0.559779	0.450168	13	0.235645	0.609454		1	1	1	1	1	1	1	1	1	1	1	1	1	1	1
P27695	3.65947	3.44067	3.28869	2.41203	4.13549	1.4728	1.88882	2.49878	2.22896	2.2862	4.77826	4.09684	2.85331	4.53532	2.40762	-0.462763	0.527423	13	0.396193	0.74105		3	3	3	3	3	3	3	3	3	3	3	4	4	4	4
P27708	3.637	2.51879	2.04967	0.443712					2.54057	2.56348	3.05377	2.88772	2.41984	3.4338	1.74098	-0.500586	0.552752	9	0.388736	0.735289		1	1	1	1	1	1	1	1	1	1	1
P27797	4.72447	4.95061	4.23211	4.14887	5.40336	3.43166	3.89253	3.82568	3.74704	4.04964	4.99647	5.37598	3.96815	5.21942	4.32246	-0.199436	0.339649	13	0.567139	0.849241		15	15	15	15	15	15	15	15	15	15	15
P27816					6.45686	6.03223	5.77331	6.03772								Inf					oneConditionMissing												1	1	1	1
P27824	4.27867	4.92011	3.91512	3.75039	4.47747	2.54612	3.40916	3.83834	3.55386	3.47852	5.22854	5.01632	3.32673	5.06354	3.83071	-0.22555	0.424339	7.99765	0.609491	0.869837		5	5	5	5	5	5	5	5	5	5	5
P27918	5.93246	5.50853	5.84633	5.90487	6.0454	5.96347	6.32729	6.20512	6.20447	5.5537	6.71778	6.08132	5.69384	5.88284	6.36987	-0.201918	0.181604	11.9175	0.288125	0.657163		4	4	4	4	4	4	4	4	4	4	4	6	6	6	6
P27930	5.33513	4.92945	5.20876	4.61946	4.7584	4.77947	4.45139	4.31262	4.57873	4.44259	5.16873	4.55451	4.03909	4.26443	4.24743	0.494318	0.193647	12.9688	0.0241066	0.191648		2	2	2	2	2	2	2	2	2	2	2	1	1	1	1
P27986	4.28322	4.14211	3.9695	3.46647	5.48816	3.85423	3.62131	3.68345	3.72914	3.51341	4.99221	4.58767	3.70532	4.91221	4.0164	-0.144496	0.323826	13	0.662785	0.892185		2	2	2	2	2	2	2	2	2	2	2	1	1	1	1
P28062	5.58976	6.08961	5.83174	5.99397	6.83621	5.48579	5.2719	5.38094	5.16269	5.29624	6.15358	6.09708	5.25937	6.07855	5.72015	0.128897	0.246264	13	0.609497	0.869837		5	5	5	5	5	5	5	5	5	5	5	4	4	4	4
P28065	4.3707	4.65224	4.29997	4.60501	4.36591	3.04508	3.42745	3.11023	3.76392	3.74079	4.07719	4.35238	3.67857	4.60098	3.66681	0.456533	0.254231	12.5752	0.0965885	0.402078		4	4	4	4	4	4	4	4	4	4	4	6	6	6	6
P28066	3.58242	4.12192	3.55223	4.28501	6.47893	4.81229	5.09511	5.10701	4.49778	4.52323	5.2076	5.07028	4.64026	5.23944	4.51087	-0.888008	0.300852	12.3768	0.0117592	0.131344		6	6	6	6	6	6	6	6	6	6	6	4	4	4	4
P28070	3.44886	3.67899	3.0874	3.79935	4.70079	3.75692	3.80073	4.13447	3.75685	3.66876	4.29139	4.2257	3.8661	4.22064	3.52197	-0.38199	0.210828	12.9268	0.0932932	0.394635		6	6	6	6	6	6	6	6	6	6	6	7	7	7	7
P28072	4.82862	5.73511	5.27067	5.37445					4.54525	4.84505	5.42479	5.31122	5.01767	5.1367	5.75295	0.15455	0.243588	9	0.541561	0.835817		1	1	1	1	1	1	1	1	1	1	1
P28074	5.80328	6.03866	5.93825	6.26389	3.35189	2.8973	3.63359	4.02449	4.43487	4.71969	4.82858	5.0127	4.77565	5.05721	5.18161	1.14284	0.194915	12.0571	7.53294e-05	0.00598869		1	1	1	1	1	1	1	1	1	1	1
P28161	6.23014	6.64078	6.14171	6.73527	4.34335	4.93497	4.72967	5.71214	5.21412	5.33064	6.26719	5.86257	6.31925	5.94228	5.99135	0.557666	0.27566	12.312	0.0653409	0.326463		1	1	1	1	1	1	1	1	1	1	1	1	1	1	1
P28330	9.40067	8.49809	8.37986	9.00277	7.31954	7.43707	7.01415	7.82216	9.0978	8.88424	7.35012	8.29928	7.92294	7.49449	8.09209	0.604821	0.338575	12.508	0.0982846	0.404975		1	1	1	1	1	1	1	1	1	1	1	1	1	1	1
P28331	5.2861	5.57599	5.19777	5.44371	4.2313	2.65114	2.92087	2.89758	3.67394	4.09441	3.47111	4.60574	4.14563	4.3712	4.62877	1.20791	0.301184	12.1782	0.00167998	0.0342539		1	1	1	1	1	1	1	1	1	1	1
P28332	3.90401	3.511	3.68843	4.01642	4.04792	3.94161	4.16937	4.63454	3.99444	3.96128	3.80452	4.22533	6.45035	3.8111	5.10544	-0.489763	0.366768	13	0.204674	0.580798		4	4	4	4	4	4	4	4	4	4	4	4	4	4	4
P28482	5.06917	5.25814	4.72534	5.392	5.69287	4.92964	4.76729	4.75813	4.43346	4.36549	5.53085	5.01457	4.73831	5.45759	4.64507	0.190453	0.211399	13	0.38402	0.731284		2	2	2	2	2	2	2	2	2	2	2	4	4	4	4
P28676	5.35134	5.93378	4.46514	4.389	4.51481	3.38719	4.00873	4.02666	4.17762	3.78101	6.78359	5.1205	4.23664	6.14783	4.46942	-0.119427	0.532468	12.4347	0.826175	0.961322		5	5	5	5	5	5	5	5	5	5	5	8	8	8	8
P28799	5.22189	5.17867	5.12971	5.40283	5.12718	5.09296	5.0925	5.08157	4.59885	4.85567	4.98534	5.07338	4.6691	4.72795	5.2367	0.298426	0.0937524	5.97523	0.0191084	0.166107		14	14	14	14	14	14	14	14	14	14	14
P28827	2.08446	2.78888	3.46957	3.3506					3.1686	3.29047	3.09029	3.39719	3.31531	3.19933	2.32594	-0.189068	0.294464	9	0.536833	0.834389		1	1	1	1	1	1	1	1	1	1	1
P28838	5.22653	5.47793	4.95396	5.72946	6.28086	5.07942	4.94554	5.75313	5.56376	5.59034	4.96946	5.30531	6.6793	5.29668	4.98054	-0.0527746	0.271505	13	0.848884	0.968881		23	23	23	23	23	23	23	23	23	23	23	19	19	19	19
P29120	5.7812	6.00118	6.29348	6.46793	1.62397	2.43433	1.5583	1.84695	4.35571	4.68611	3.19036	4.9412	4.01245	3.73043	5.73094	1.73357	0.402326	12.0855	0.000999781	0.0241286		1	1	1	1	1	1	1	1	1	1	1
P29144	4.47866	4.74464	3.97915	3.68489	4.43133	2.61719	3.05473	3.24905	2.98925	2.45457	4.43197	4.72066	3.17824	4.69492	4.85287	0.120003	0.486195	11.6698	0.809335	0.951144		2	2	2	2	2	2	2	2	2	2	2	1	1	1	1
P29218	3.43935	4.66439	4.0669	4.48639	6.02699	5.74844	5.59015	5.71438	3.97051	4.44848	5.11684	4.79393	4.84021	5.01087	5.66104	-0.6355	0.294264	12.3131	0.0511904	0.290689		4	4	4	4	4	4	4	4	4	4	4
P29279	3.64109	3.37246	4.63638	4.85226	6.41854	6.38267	6.01279	6.24796	4.86161	5.48237	3.7305	4.9657	4.90319	5.16648	5.79793	-0.820102	0.369821	12.2799	0.0461606	0.274653		2	2	2	2	2	2	2	2	2	2	2	4	4	4	4
P29323		1.13177	2.01014	1.6661	0.871901		0.920871	0.978197	0.452635			1.49967	0.594302	1.20776	1.53878	0.456439	0.295802	8.95036	0.157398	0.50743			1	1	1	1		1	1	1	1	1	1	1		1
P29350	4.54056	4.45209	3.86461	3.87825	5.08726	3.41522	3.94129	3.68345	3.77291	3.36294	5.72478	4.56224	4.05379	4.95972	3.64673	-0.189745	0.358617	13	0.605652	0.869251		18	18	18	18	18	18	18	18	18	18	18
P29401	4.62451	4.46514	4.22392	4.29741	4.96827	4.4147	4.35086	4.46854	4.27546	4.094	6.19681	4.55827	4.93882	4.99778	4.40176	-0.303747	0.263775	13	0.270249	0.647846		32	32	32	32	32	32	32	32	32	32	32	36	36	36	36
P29466	3.56373	4.09595	3.79885	3.94336	4.28278	3.72577	3.37996	3.79876	4.26737	3.23163	4.2319	3.94123	3.7262	4.35763	2.93516	0.0106282	0.221709	13	0.962494	0.993392		2	2	2	2	2	2	2	2	2	2	2	4	4	4	4
P29508	2.66942	1.60125	2.08814	2.2163					3.27379	3.27536	2.67525	2.47833	2.38847	2.76212	1.78828	-0.519306	0.310706	9	0.128982	0.461774		1	1	1	1	1	1	1	1	1	1	1
P29590	4.79228	5.24511	4.08814	3.90314					3.70841	3.29047	5.43725	4.68778	3.62887	6.20873	3.76482	0.117692	0.602029	9	0.84935	0.968881		1	1	1	1	1	1	1	1	1	1	1
P29622	4.53202	4.29742	4.93032	4.96204	3.90003	4.34627	4.4519	4.97697	4.81331	4.49096	4.95585	4.5823	5.13519	5.09734	4.69023	-0.244569	0.177243	6.90115	0.210677	0.586725		17	17	17	17	17	17	17	17	17	17	17	17	17	17	17
P29692	5.12594	5.63823	4.94874	4.69164	6.66699	4.67824	4.63359	4.47144	4.40023	4.30993	5.8102	5.47631	4.80073	5.81056	4.6158	0.0748862	0.359773	13	0.838339	0.965272		4	4	4	4	4	4	4	4	4	4	4	5	5	5	5
P29728	7.11274	8.16773	7.19115	5.85593	7.19003	3.71673	4.08186	3.74004	4.58179	4.67536	4.1524	5.69017	4.24213	5.73324	4.80048	2.12436	0.656979	12.6461	0.00674388	0.0916016		1	1	1	1	1	1	1	1	1	1	1
P29762	4.17487	4.48872	4.54206	5.62473	4.41839	4.60858	4.71673	5.77205	4.60935	4.84151	5.49262	4.91696	4.489	5.46199	6.50603	-0.394942	0.330151	13	0.252963	0.630774		2	2	2	2	2	2	2	2	2	2	2
P29966	4.28476	5.26983	4.81507	5.68684	3.31925	4.5077	2.42849	2.81219	3.25511	3.62577	4.69932	3.07294	3.69896	2.80599	3.16619	1.46928	0.43262	12.5444	0.00500412	0.0719475		3	3	3	3	3	3	3	3	3	3	3	4	4	4	4
P30038	5.87106	5.87012	5.20216	5.2892	3.9903	4.16739	3.91082	4.01688	4.47969	4.27507	5.11227	5.06108	4.81322	4.9843	5.31691	0.67802	0.201263	12.1635	0.00548463	0.0769246		1	1	1	1	1	1	1	1	1	1	1	1	1	1	1
P30039	4.07239	4.07518	3.6857	3.92349	2.66305	2.37448	2.82788	3.09842	2.89769	2.69919	2.94254	3.36344	4.72582	3.42789	4.49811	0.358121	0.364111	12.7613	0.343619	0.698047		3	3	3	3	3	3	3	3	3	3	3
P30040	5.81929	5.94375	5.2456	4.8349	6.40304	3.9103	4.45099	4.14387	4.43737	4.44835	5.73541	6.05025	4.7687	6.03797	4.51694	0.0865226	0.462452	9.0755	0.855702	0.969341		7	7	7	7	7	7	7	7	7	7	7	5	5	5	5
P30041	4.53319	5.09204	4.53886	4.82669	5.22836	3.92411	4.14162	4.50269	3.91218	3.96965	5.43237	4.58278	6.04989	4.93983	4.42406	-0.160236	0.321255	13	0.626266	0.872362		12	12	12	12	12	12	12	12	12	12	12
P30043	2.22197	2.56552	2.24595	2.94898	3.53815	2.61719	3.09952	3.0681	2.97298	2.66505	2.80115	2.88941	4.09768	3.25587	3.21104	-0.555876	0.25337	12.9676	0.047068	0.277146		5	5	5	5	5	5	5	5	5	5	5
P30044	4.5882	4.77239	4.17582	4.38482	4.73892	2.92689	3.62131	4.14043	4.12756	3.7469	5.92705	4.5823	4.65361	5.19101	3.81306	-0.286117	0.386622	9.48465	0.477193	0.796004		7	7	7	7	7	7	7	7	7	7	7	7	7	7	7
P30046	6.16909	7.56061	5.72286	6.63683	6.22203	4.53776	5.16034	4.47144	5.1967	5.17101	7.19172	6.26063	8.26732	7.0563	6.30703	-0.135868	0.585325	12.9986	0.820056	0.9575		1	1	1	1	1	1	1	1	1	1	1	1	1	1	1
P30047	3.37319	4.31371	3.45372	3.34989	4.51879	4.3948	4.3803	4.25554	3.26461	3.63925	3.50028	3.12045	4.89249	3.5801	3.6221	0.0356809	0.286954	12.9724	0.902949	0.984124		2	2	2	2	2	2	2	2	2	2	2
P30048	5.48902	5.95253	5.16738	5.49031	5.14003	3.9951	3.8311	3.96084	4.32831	4.44478	5.62101	5.28522	6.22319	5.38951	4.26169	0.368313	0.38894	12.7499	0.361259	0.714092		4	4	4	4	4	4	4	4	4	4	4	5	5	5	5
P30049	3.32918	5.20748	3.94737	3.22058	5.79559	3.69791	3.73299	3.56316	3.36523	3.41687	4.39943	5.42388	3.44863	5.324	3.77571	-0.103039	0.474176	13	0.831347	0.963474		2	2	2	2	2	2	2	2	2	2	2	2	2	2	2
P30050	2.60384	1.75326	1.48407	2.10668	5.6574	2.74844	3.90069	3.86403	3.71872	3.36501	3.4539	4.47244	4.17581	4.53693	2.62727	-1.69773	0.500828	12.5292	0.00507303	0.0725523		1	1	1	1	1	1	1	1	1	1	1
P30084	3.92644	4.12755	3.94481	3.81659	6.84918	4.52866	4.88537	4.71673	3.55015	3.70848	4.42109	5.10294	6.58328	5.24064	4.95114	-0.679875	0.547202	12.9858	0.236037	0.609454		4	4	4	4	4	4	4	4	4	4	4
P30085	4.73981	5.06068	4.46957	4.73527	5.95713	5.74844	5.56152	5.87038	4.58745	5.11109	5.12065	5.61028	5.04703	5.33879	5.21968	-0.379468	0.165491	12.242	0.0403131	0.256996		1	1	1	1	1	1	1	1	1	1	1
P30086	4.26706	6.34023	4.65271	5.37013	4.67382	4.76926	4.57733	4.90068	4.28104	4.46885	4.39226	4.68695	5.89082	4.68448	5.04329	0.166382	0.312426	4.13609	0.621675	0.872362		12	12	12	12	12	12	12	12	12	12	12
P30101	5.33049	5.5563	4.94097	4.82677	6.3912	4.69843	4.90363	4.97691	4.44022	4.6006	5.59881	5.74676	4.99982	5.67327	5.12985	0.033183	0.28039	13	0.907603	0.984124		20	20	20	20	20	20	20	20	20	20	20
P30153	4.4296	4.62195	4.20772	4.46608	4.55002	3.70361	3.95058	4.01754	3.6974	3.87048	4.24341	4.45268	4.09128	4.42109	3.78523	0.294159	0.174351	12.8396	0.115699	0.444226		3	3	3	3	3	3	3	3	3	3	3
P30419					4.51272	2.68431	3.16034	3.57358								Inf					oneConditionMissing												1	1	1	1
P30520	3.94703	4.13596	3.88455	4.096	3.71081	1.94323	1.92972	2.40469	3.497	3.34755	5.44289	3.39418	3.87271	4.18682	2.46899	0.172566	0.475928	12.7961	0.722831	0.915096		4	4	4	4	4	4	4	4	4	4	4	2	2	2	2
P30530	6.71479	6.32837	6.7546	6.78406	5.04209	5.5886	5.06299	5.67774	5.49059	6.05064	4.82103	5.83167	5.24355	5.60485	6.14307	1.01915	0.239401	12.3148	0.00105179	0.0244845		4	4	4	4	4	4	4	4	4	4	4	4	4	4	4
P30533	1.70113	1.60125	1.9695	2.28501	2.98152	2.26927	3.01773	3.90585	2.40928	2.70999	2.30336	2.37711	2.52654	3.10782	2.67821	-0.66065	0.258444	12.4547	0.0245707	0.193844		1	1	1	1	1	1	1	1	1	1	1
P30536	4.70113	5.10375	4.79441	3.77761	5.95713	5.66782	5.44443	5.27162	3.9272	4.29266	6.17799	5.65443	4.30585	6.29116	5.38078	-0.408908	0.451156	12.8868	0.381382	0.730551		1	1	1	1	1	1	1	1	1	1	1	1	1	1	1
P30566	4.53512	4.76224	4.45492	4.5098	5.11181	4.17616	3.88845	4.62956	4.18522	3.93684	5.2172	5.00244	4.49416	5.22019	4.54145	-0.148276	0.225728	13	0.522719	0.825575		1	1	1	1	1	1	1	1	1	1	1
P30613			2.16214	1.71673	2.15331	2.082	2.13957	1.60937	1.71293	1.23131	2.98303		4.87613	1.27233	1.88259	-0.349199	0.580849	10	0.561095	0.846339			1		1	1	1	1	1	1	1	1	2	2	2	2
P30711	1.70113			0.946212			1.60893	0.914067	2.63134	1.14862	1.31855	1.14442	4.55122	1.82045	2.04143	-0.801134	0.638214	9	0.240992	0.61569		1			1	1	1	1	1	1	1	1		1		1
P30740	5.14579	5.27055	4.6665	5.23085	4.94378	4.21212	4.24369	4.35251	4.21978	4.22188	4.94949	4.89508	4.67737	4.79395	4.1161	0.481272	0.205268	12.8214	0.0358308	0.243528		12	12	12	12	12	12	12	12	12	12	12	12	12	12	12
P31040	3.13093	3.59097	3.14993	3.2179	4.94177	2.99278	2.58163	2.35684	3.07865	3.12515	3.32623	4.10226	3.36462	4.40426	3.43885	-0.30323	0.34713	13	0.39822	0.741826		4	4	4	4	4	4	4	4	4	4	4
P31146	4.31011	4.29118	3.69819	3.63878	6.06244	4.4591	4.43616	4.22986	3.92692	3.84174	6.08144	4.88453	3.82072	5.12954	3.89639	-0.342376	0.449033	11.6097	0.460989	0.787147		24	24	24	24	24	24	24	24	24	24	24
P31150	4.3703	6.04671	4.87544	5.40165	3.88683	4.25062	3.25889	4.08722	3.3743	3.6179	3.71365	3.96545	3.52832	3.81335	3.79581	1.449	0.274703	12.4074	0.00017557	0.0100972		10	10	10	10	10	10	10	10	10	10	10	9	9	9	9
P31151	5.1114	5.13289	4.90713	6.11818	3.799	4.14374	5.06836	4.47167	4.65039	4.99466	3.95226	6.342	4.13499	4.23147	5.10062	0.418111	0.415615	12.9511	0.332839	0.690348		2	2	2	2	2	2	2	2	2	2	2	2	2	2	2
P31153	5.04709	5.57599	4.98961	5.39061	6.09091	5.57715	5.07712	4.95388	5.4438	5.30865	5.31496	5.39321	5.61975	5.39346	4.70706	0.0262379	0.181362	13	0.887189	0.979145		5	5	5	5	5	5	5	5	5	5	5
P31276	8.6977	8.30246	8.02509	8.28397					8.96662	8.34303	7.83748	7.93929	7.95248	7.96639	6.48334	0.400356	0.395278	9	0.337587	0.695501		1	1	1	1	1	1	1	1	1	1	1
P31327	3.89634	3.693	3.73907	3.81207	3.61028	3.48991	3.73141	4.55056	4.2854	4.13161	3.76492	3.7374	6.59409	3.90335	4.92506	-0.662076	0.378278	13	0.103626	0.414031		18	18	18	18	18	18	18	18	18	18	18	19	19	19	19
P31749	4.87106	4.95489	4.51264	4.78949					3.56841	4.44021	5.65253	5.80475	3.86367	5.86527	4.11949	0.0228267	0.509886	9	0.96527	0.993392		1	1	1	1	1	1	1	1	1	1	1
P31930	4.99752	6.15703	5.46867	5.15026	6.88489	6.66367	6.2448	5.9782	4.99417	4.91024	5.27443	5.99553	5.05586	6.14735	5.49874	0.0898899	0.294772	12.7277	0.765336	0.933502		2	2	2	2	2	2	2	2	2	2	2	1	1	1	1
P31937	2.82143	4.56061	3.79441	3.55919					3.31818	3.22906	3.42657	3.2985	3.73243	3.06088	3.88937	0.261765	0.299046	9	0.404147	0.743827		1	1	1	1	1	1	1	1	1	1	1
P31939	4.80312	4.49186	4.16414	4.30169	5.02485	3.31992	3.36566	3.57991	3.66195	3.94724	4.36072	4.53336	4.00807	4.86311	3.84416	0.155328	0.308627	12.5242	0.623497	0.872362		4	4	4	4	4	4	4	4	4	4	4	6	6	6	6
P31942	4.73216	5.11472	4.48201	4.43914	5.48042	3.17588	3.65059	3.6163	3.92042	3.53615	4.83906	4.3208	3.73453	5.28347	3.34957	0.362263	0.419088	10.599	0.406502	0.74645		4	4	4	4	4	4	4	4	4	4	4
P31943	5.12594	4.43133	4.55446	4.36654	4.23045	2.57445	2.51126	3.01037	3.53897	3.05635	3.51303	3.88705	3.86583	4.27024	3.98271	0.845572	0.320938	12.3996	0.0212879	0.177596		1	1	1	1	1	1	1	1	1	1	1	2	2	2	2
P31944	4.47316	4.62819	4.14665	4.28321	1.22367	1.81234	1.03207	1.11334	2.82549	2.59648	2.35859	3.72084	1.95671	2.25652	3.33297	1.64254	0.304358	12.0935	0.000156643	0.00940901		4	4	4	4	4	4	4	4	4	4	4
P31946	4.51339	5.89397	4.88573	5.35407	5.7004	4.78007	4.55456	4.55875	4.17403	4.27487	5.00699	4.99542	4.4033	5.00091	4.31343	0.434555	0.248197	13	0.103518	0.414031		8	8	8	8	8	8	8	8	8	8	8	8	8	8	8
P31947	6.44184	8.39041	6.73334	7.5964	7.53992	6.78042	6.34379	6.2422	5.69736	6.36697	6.84954	6.49705	6.23975	6.61601	6.46452	0.74658	0.335571	10.4073	0.0492813	0.284024		1	1	1	1	1	1	1	1	1	1	1	1	1	1	1
P31948	5.57009	6.13177	4.91703	4.69316	5.54581	4.03223	4.23791	4.30109	4.30907	4.49305	5.10876	5.65532	4.39805	5.57688	4.32263	0.364116	0.377483	12.7811	0.352648	0.705034		7	7	7	7	7	7	7	7	7	7	7	8	8	8	8
P31949	4.04852	4.02291	3.52975	3.75171	6.18218	3.90488	4.28227	3.71753	3.57801	3.28879	6.35496	4.3378	3.85717	4.96612	3.62844	-0.117462	0.496203	4.44327	0.823392	0.958998		6	6	6	6	6	6	6	6	6	6	6	9	9	9	9
P31997	4.56128	4.37181	3.75908	3.91399	4.53011	2.59477	3.82883	3.50644	3.89313	2.9373	6.7604	4.23904	3.80246	5.15173	4.20532	-0.543767	0.4949	13	0.291814	0.658409		3	3	3	3	3	3	3	3	3	3	3
P32004	5.37854	5.49559	5.50427	5.75546	4.43419	4.73464	4.60856	4.54936	4.51639	4.94077	4.18185	5.52714	5.0733	5.25891	5.62498	0.477145	0.237448	12.5517	0.06649	0.329162		12	12	12	12	12	12	12	12	12	12	12	11	11	11	11
P32119	4.83451	5.98593	5.04023	5.51703	6.08011	5.49021	5.35932	5.23615	4.85854	4.82603	4.79442	5.6866	6.45509	5.5409	5.42252	0.0737784	0.268123	13	0.787513	0.944848		10	10	10	10	10	10	10	10	10	10	10	11	11	11	11
P32189	3.83578	3.69811	3.87364	3.80126					3.18068	3.88541	4.54315	4.19257	4.17989	4.07123	3.90018	-0.191101	0.217191	9	0.40181	0.742631		1	1	1	1	1	1	1	1	1	1	1
P32320	4.52048	3.97415	3.87004	4.01948	3.72588	3.64273	3.58384	3.97034	3.62112	3.57855	4.96898	4.02771	3.83832	4.26355	4.09181	-0.0555886	0.214156	10.6973	0.800123	0.947573		4	4	4	4	4	4	4	4	4	4	4
P32455	5.09475	5.07754	4.66432	5.56877	5.80458	4.6889	4.82289	4.86725	4.7687	4.68654	4.64672	5.04108	6.18458	5.34961	4.87216	-0.00485698	0.247703	13	0.984654	0.996552		11	11	11	11	11	11	11	11	11	11	11
P32754	4.22197	4.34607	4.2496	4.35485	4.35868	4.58031	4.45569	4.95908	4.62123	4.58972	4.30558	4.58071	6.79003	4.52113	5.27018	-0.513302	0.316362	13	0.128683	0.461406		12	12	12	12	12	12	12	12	12	12	12	11	11	11	11
P32929					4.64634	5.09524	4.4583	4.77205			2.14927	2.7767	5.06447		3.38573	1.39894	2.10724	6	0.531438	0.832525							1		1	1	1
P32942	4.40726	4.64664	4.02012	4.53117	3.91859	3.53589	3.63053	3.85721	3.7968	3.72001	5.05632	4.40503	3.61527	4.95765	4.08527	0.0920903	0.270626	12.9999	0.739077	0.926524		5	5	5	5	5	5	5	5	5	5	5	6	6	6	6
P32969	2.63775	3.807	2.5143	2.33366	3.69236	2.65114	2.72212	2.90162	3.14484	2.60912	2.64943	3.69495	2.60931	4.16459	2.84773	-0.19536	0.298332	13	0.523988	0.826336		2	2	2	2	2	2	2	2	2	2	2	3	3	3	3
P33121	3.79067	3.14375	2.81347	3.29513	3.18994	2.17621	2.0893	2.7341	2.80026	2.55606	4.21906	3.25225	2.75244	3.73231	2.84004	-0.00642431	0.323166	12.8974	0.984444	0.996552		8	8	8	8	8	8	8	8	8	8	8
P33151	5.01148	4.6189	4.87024	5.08558	4.27378	4.58174	4.64258	4.9049	5.14906	4.74878	4.64772	4.85787	4.93787	4.86953	5.25195	-0.0690349	0.133732	12.9016	0.614435	0.871601		11	11	11	11	11	11	11	11	11	11	11	8	8	8	8
P33176	3.66942	3.19066	3.52671	3.34391	4.27008	1.76195	2.82772	2.61953	3.13961	2.79494	4.21487	4.11512	3.12605	4.03663	2.86148	-0.249205	0.377622	7.21908	0.529782	0.831985		3	3	3	3	3	3	3	3	3	3	3	2	2	2	2
P33241	6.00509	6.1553	5.69508	5.8177	6.4711	4.936	4.83307	4.64257	4.56648	4.98156	6.17369	6.15614	4.93462	6.17481	5.19305	0.310697	0.380161	11.7838	0.429984	0.764807		5	5	5	5	5	5	5	5	5	5	5
P33316					6.09636	5.10983	5.33966	5.41015								Inf					oneConditionMissing												3	3	3	3
P33908	4.53014	4.26159	4.6341	4.7	4.04325	4.27327	4.08425	4.4771	4.48525	4.51556	3.83047	4.70461	4.16947	4.32036	4.5317	0.116922	0.147292	12.7846	0.441789	0.772416		9	9	9	9	9	9	9	9	9	9	9	12	12	12	12
P33991	2.08446	1.13177	2.23253						2.55919		3.07214	1.76373	1.273	3.09169	1.53453	-0.399459	0.527091	7	0.473273	0.793584		1	1	1	1		1		1	1	1	1
P33992	4.24366	4.14557	3.58168	3.36654	5.33478	4.04506	4.85423	5.01688	4.40503	4.1913	4.3531	5.287	3.76643	5.58186	4.47373	-0.663171	0.345947	12.9242	0.0776156	0.358137		1	1	1	1	1	1	1	1	1	1	1
P33993	2.73216	2.75326	3.73503	3.26814	4.33822	1.13177	3.07287	3.325	3.4643	3.63524	3.70108	4.36197	3.02243	4.54299	2.96543	-0.625936	0.414093	13	0.154562	0.503627		1	1	1	1	1	1	1	1	1	1	1	1	1	1	1
P34059	4.26503	4.11783	4.24109	3.95678	2.03086	0.906923	0.90521	2.08241	2.73993	2.54678	4.01822	3.4167	3.01266	3.75594	3.10353	0.893353	0.317029	12.1355	0.0153741	0.150395		3	3	3	3	3	3	3	3	3	3	3	2	2	2	2
P34096	4.1404	4.38834	5.04938	5.02709	4.78722	4.65694	5.15631	5.49122	5.20109	5.10197	4.55079	5.39021	5.00102	5.10029	4.70564	-0.268658	0.208254	11.4258	0.222532	0.599704		5	5	5	5	5	5	5	5	5	5	5
P34896	4.07239	3.60101	3.5951	3.66582	3.14446	3.21005	3.2703	3.84665	3.85551	3.44424	3.93196	3.42635	6.68383	4.04336	4.39179	-0.703143	0.413737	13	0.113014	0.438318		8	8	8	8	8	8	8	8	8	8	8
P34897	5.51535	5.27545	5.13611	5.00213	5.80388	4.43433	4.45139	4.93845	4.53098	4.65292	5.2386	5.61535	4.774	5.91155	5.63383	-0.124255	0.264242	13	0.645981	0.884542		2	2	2	2	2	2	2	2	2	2	2
P34913	3.6115	3.62007	2.87258	3.76839	6.18239	5.13777	5.7453	6.07118	4.51133	4.48277	4.06222	5.17377	7.62523	4.73127	5.4273	-1.59067	0.552921	12.5105	0.0134098	0.143424		2	2	2	2	2	2	2	2	2	2	2	1	1	1	1
P34932	4.20868	4.73015	4.09353	4.49244	3.885	2.846	2.83661	2.94881	3.6872	3.35967	3.82973	3.8404	3.79145	3.95811	3.53385	0.645726	0.202802	12.2471	0.00768195	0.100076		10	10	10	10	10	10	10	10	10	10	10
P35030	4.77735	4.71688	4.91901	4.78273	3.16142	2.92585	3.80476	4.36525	4.15531	4.08419	3.71063	5.14469	4.18461	6.07729	5.04161	0.0797609	0.409996	12.8603	0.848792	0.968881		2	2	2	2	2	2	2	2	2	2	2
P35052	4.73981	4.86596	4.78273	5.11928	3.36544	4.19066	3.80666	4.04527	3.92788	4.01783	3.91611	4.62275	4.14385	4.4158	4.79576	0.589273	0.19838	12.3471	0.0113767	0.128666		2	2	2	2	2	2	2	2	2	2	2	5	5	5	5
P35080	4.36298	6.63693	4.74303	5.09864					2.3228	3.50917	2.29804	3.61106	2.3429	3.18341	3.93805	2.18105	0.5078	9	0.00200502	0.0387113		2	2	2	2	2	2	2	2	2	2	2
P35219	4.49187	7.17942	4.16321	4.95137					4.10638	4.5708	3.84368	4.02947	4.03502	3.89348	4.01344	1.12614	0.507347	9	0.0535925	0.295634		8	8	8	8	8	8	8	8	8	8	8
P35222	5.37724	5.99357	5.06421	5.37445					4.15643	4.26775	4.24814	4.87064	5.01767	4.77799	6.32794	0.64286	0.409633	9	0.151011	0.500226		1	1	1	1	1	1	1	1	1	1	1
P35232	3.45254	3.63354	3.56356	3.08989	3.33618	2.32471	2.5378	2.81237	2.84866	3.00704	3.33348	4.30972	2.73147	4.80554	3.0288	-0.143105	0.361386	12.0805	0.699018	0.909699		6	6	6	6	6	6	6	6	6	6	6	4	4	4	4
P35237	5.8299	6.03842	5.97526	6.62375	4.36575	4.72441	4.47954	4.94826	5.00098	5.38117	4.66744	5.2944	6.11917	5.26569	5.32268	0.79943	0.237202	12.2399	0.00542576	0.0767844		4	4	4	4	4	4	4	4	4	4	4
P35241	4.03555	4.51879	3.95915	4.67253	3.31529	3.32563	2.76178	4.02068	3.4867	3.56416	4.28952	4.02164	5.35039	3.76928	4.2301	0.115864	0.332393	12.9236	0.733022	0.92242		1	1	1	1	1	1	1	1	1	1	1	2	2	2	2
P35244	3.62051	4.03124	3.66039	3.76564	5.13175	3.08713	3.59507	3.48739	3.9768	3.14612	4.48154	4.05359	3.71516	4.48975	2.45182	0.0381351	0.345824	13	0.913877	0.984349		1	1	1	1	1	1	1	1	1	1	1	2	2	2	2
P35268	5.26503	5.52936	5.29142	4.9983	8.02086	6.0048	6.02879	5.95107	5.28463	5.24045	5.44652	6.55399	5.58592	6.88864	5.77495	-0.457085	0.421847	12.894	0.298419	0.66362		1	1	1	1	1	1	1	1	1	1	1	2	2	2	2
P35270	5.28086	5.33219	4.98996	5.22944					4.74139	4.71673	5.73847	5.33319	6.89818	4.98907	5.99396	-0.279172	0.407342	9	0.510388	0.818256		1	1	1	1	1	1	1	1	1	1	1
P35318	4.54389	4.35019	5.72286	6.39402	6.2014	6.16874	6.33822	6.06197	5.1127	5.0684	4.43008	5.03824	5.74669	4.59267	6.63364	0.159273	0.430274	12.8736	0.717277	0.915096		1	1	1	1	1	1	1	1	1	1	1	4	4	4	4
P35442	4.01106	4.26529	3.94767	4.322	4.24602	4.97307	4.3208	4.26199	3.34486	3.92513	3.81303	4.39097	3.87406	4.18182	4.46178	0.227571	0.190431	10.0046	0.259635	0.638555		7	7	7	7	7	7	7	7	7	7	7
P35443					3.09119	3.18073	3.46086	3.79002	1.98132	1.80378		3.11693	2.23832		2.4994	1.05275	0.294878	7	0.00909548	0.110744					1		1	1	1	1	1	1	2	2	2	2
P35527	4.87809	5.39037	5.1732	5.05339	4.01021	5.81057	4.17721	4.47053	4.38028	4.78985	3.86176	4.88198	4.12614	4.21832	4.88303	0.54565	0.293681	10.897	0.0903771	0.390863		39	39	39	39	39	39	39	39	39	39	39	39	39	39	39
P35542	5.15984	4.71234	5.53405	5.11378	5.22061	5.44219	5.61711	5.57912	5.73516	5.02812	6.82191	5.26359	6.12464	5.37545	5.22657	-0.356254	0.250929	13	0.179217	0.544664		7	7	7	7	7	7	7	7	7	7	7	9	9	9	9
P35555	5.24319	5.51509	5.48522	5.59907	4.80309	4.93275	5.10015	5.20566	4.89024	5.16688	4.24147	5.53517	4.43866	5.05949	5.95696	0.31344	0.252443	11.4184	0.239274	0.613622		21	21	21	21	21	21	21	21	21	21	21	22	22	22	22
P35573	2.57894	2.47572	2.23357	2.12908	4.15419	3.5027	3.70137	3.89256	2.99191	2.92065	4.28999	3.13621	4.8911	3.3676	3.29326	-1.14884	0.343359	12.4979	0.00552967	0.0770449		7	7	7	7	7	7	7	7	7	7	7	10	10	10	10
P35579	4.59889	4.78706	4.08796	3.90156	5.39873	3.55533	3.80916	3.70546	3.75441	3.58164	5.97871	4.7089	3.90062	5.13737	3.82867	-0.182382	0.396769	13	0.653348	0.88739		93	93	93	93	93	93	93	93	93	93	93
P35590	2.46297	2.23868	2.04967	2.02867	2.00209	0.931852	0.935473	1.61278	1.61536	2.37516	2.12663	2.34726	2.23788	2.59946	1.3313	0.0491498	0.262148	12.8124	0.854214	0.969182		1	1	1	1	1	1	1	1	1	1	1
P35606	4.72447	4.94703	4.34015	4.18967	4.58482	4.15677	4.51138	4.67864	3.90053	4.2525	5.07242	4.90343	4.27517	5.28851	4.40632	-0.0689407	0.206412	13	0.743709	0.927235		3	3	3	3	3	3	3	3	3	3	3	5	5	5	5
P35609	6.60802	5.67926	5.3948	5.12084	6.31708	4.62996	4.61694	4.3718	4.37538	4.61162	7.24609	6.12129	5.60724	6.68926	5.16746	-0.291111	0.499748	5.90878	0.58175	0.855999		1	1	1	1	1	1	1	1	1	1	1	1	1	1	1
P35611	3.76253	3.97049	3.7471	3.72911					3.71673	3.16493	3.88211	3.75445	3.84068	3.81846	3.84531	0.0847845	0.134392	9	0.543808	0.835817		1	1	1	1	1	1	1	1	1	1	1
P35613	3.23355	4.20586	3.34188	3.56026	5.45495	3.84825	4.85506	4.98789	4.24484	4.32273	4.10433	5.11086	4.27383	5.27765	4.78548	-0.946774	0.321274	12.6216	0.0116502	0.13121		3	3	3	3	3	3	3	3	3	3	3	2	2	2	2
P35659	4.99135	4.55108	4.27484	4.24984	5.86955	3.70061	4.16034	4.08824	3.60433	3.75702	5.5356	5.18138	3.71354	5.55427	3.56337	0.0700865	0.421041	13	0.870356	0.973306		2	2	2	2	2	2	2	2	2	2	2	3	3	3	3
P35754	4.79333	4.99534	4.33038	4.81446	5.25527	5.02054	4.58384	4.76544	4.49999	4.39733	5.83874	4.67644	4.61839	4.95885	4.5699	0.0255892	0.203859	13	0.902029	0.984124		3	3	3	3	3	3	3	3	3	3	3	4	4	4	4
P35813					4.01629	3.52866	3.82776	3.62456								Inf					oneConditionMissing												1	1	1	1
P35858	4.16191	3.90553	4.22803	4.89318	3.46793	3.46084	3.9852	4.69658	4.47228	3.90559	4.80166	3.74835	4.90761	4.26083	4.24081	-0.177201	0.259539	7.84291	0.51442	0.822199		21	21	21	21	21	21	21	21	21	21	21	20	20	20	20
P35908	4.90625	4.97989	5.44353	5.19557	4.25132	4.718	4.44443	4.69077	4.54677	4.92055	3.86518	5.00613	4.09941	4.32041	5.01241	0.537391	0.222424	12.9575	0.0311892	0.221888		40	40	40	40	40	40	40	40	40	40	40	45	45	45	45
P35914					3.56606	1.50409	1.39711	2.24075								Inf					oneConditionMissing												2	2	2	2
P35998	3.48301	3.20335	3.23253	3.30169	3.33822	2.03223	2.8893	2.38752	2.80076	2.58559	3.64326	3.39025	2.43022	3.74693	2.42768	0.203959	0.298648	12.8372	0.506782	0.817082		5	5	5	5	5	5	5	5	5	5	5	3	3	3	3
P36222	5.51936	5.45378	5.04398	6.36626	4.80938	5.22432	5.55499	6.09001	4.50995	4.79825	3.76108	4.44967	4.01836	3.96082	4.46247	1.22767	0.235324	13	0.000166122	0.00976144		26	26	26	26	26	26	26	26	26	26	26	28	28	28	28
P36405	3.99775	4.96271	4.04967	4.36654					4.34525	3.63624	4.95324	4.90459	4.19809	4.89905	4.4488	-0.13944	0.293995	9	0.646587	0.884923		1	1	1	1	1	1	1	1	1	1	1
P36406	4.4971	5.00992	4.52501	4.23243	5.83343	2.71673	3.77331	3.18256	3.18801	2.71454	5.36943	4.99682	3.72808	5.36257	4.10076	0.012708	0.53226	13	0.981315	0.995372		1	1	1	1	1	1	1	1	1	1	1	1	1	1	1
P36543	3.46966	3.20218	3.19777	3.58667	5.167	3.4537	2.88023	1.26199	2.97629	2.65553	5.0834	4.28693	3.49299	5.00116	2.95375	-0.501176	0.53878	13	0.369217	0.721444		2	2	2	2	2	2	2	2	2	2	2	1	1	1	1
P36551	3.50681	3.23771	3.34801	3.23379	2.21479	1.35626	1.3948	1.20952	1.94482	1.89512	2.4553	2.79814	3.90869	3.51713	2.86842	0.514379	0.36234	12.3785	0.180414	0.547209		2	2	2	2	2	2	2	2	2	2	2
P36578	4.88493	4.94703	5.21143	4.70355	5.27859	3.38209	3.74838	3.34594	4.30951	4.65495	3.90325	6.0043	4.35394	6.15103	4.57563	-0.0638999	0.461604	12.8473	0.892047	0.979981		6	6	6	6	6	6	6	6	6	6	6	4	4	4	4
P36871	3.875	4.10046	3.74608	3.95832	3.68616	3.25592	3.25668	3.7086	3.59264	3.40146	4.60975	3.71867	5.88846	3.95662	4.10764	-0.477686	0.321909	4.4265	0.205277	0.580798		19	19	19	19	19	19	19	19	19	19	19	16	16	16	16
P36897					3.67926	4.09524	3.21038	4.10569								Inf					oneConditionMissing												1	1	1	1
P36955	4.60964	4.34362	4.91718	4.80106	4.7885	5.13775	5.11877	4.99918	4.99874	5.07528	4.13847	4.771	4.71112	4.61686	5.16559	-0.054315	0.169883	12.5774	0.754428	0.931481		28	28	28	28	28	28	28	28	28	28	28	27	27	27	27
P36957	6.08446	6.87841	6.05696	6.29546	7.02592	5.80984	5.81972	6.05826	5.71071	5.83285	5.9342	7.30908	5.2954	7.26858	6.53846	-0.0162683	0.327158	13	0.961097	0.993206		1	1	1	1	1	1	1	1	1	1	1	1	1	1	1
P36969	4.94045	5.39133	5.34006	4.46608	5.91859	3.56473	4.06383	3.58392	3.97732	4.10964	5.85009	4.90682	4.48165	5.54624	4.12349	0.109921	0.452426	10.1726	0.812866	0.953222		2	2	2	2	2	2	2	2	2	2	2	1	1	1	1
P36980	4.7007	4.79132	5.04709	5.4224	5.19663	5.13939	5.44559	5.45303	5.93455	4.90179	5.38497	5.18085	5.44166	5.26134	5.65958	-0.334905	0.173195	11.8008	0.0774938	0.358137		5	5	5	5	5	5	5	5	5	5	5	7	7	7	7
P37108	4.98895	4.62352	4.71195	4.55099	7.32094	5.84693	5.97495	6.15334	4.83194	4.71061	6.3195	6.14138	4.94807	6.6597	5.9148	-0.85885	0.411067	12.5772	0.057606	0.303526		2	2	2	2	2	2	2	2	2	2	2
P37235					3.23868	1.31234	3.17721	3.0396								Inf					oneConditionMissing												1	1	1	1
P37802	4.39674	4.4623	4.49355	4.21491	4.99901	3.28073	3.71247	3.73809	3.88059	3.81019	4.61199	4.92306	3.68446	4.87307	3.44135	0.0385831	0.311304	6.88205	0.904905	0.984124		5	5	5	5	5	5	5	5	5	5	5
P37837	5.53816	5.80798	5.28533	5.47887	5.70008	4.82733	4.55317	4.54739	4.80802	4.58432	7.07172	5.47966	5.47451	5.77257	4.99629	-0.100006	0.371938	10.2615	0.793352	0.945516		18	18	18	18	18	18	18	18	18	18	18	13	13	13	13
P37840	5.44436	8.1618	6.27484	6.93289					5.04528	5.11489	4.79903	5.24981	5.84068	5.00264	5.67329	1.45695	0.457793	9	0.0111389	0.126506		1	1	1	1	1	1	1	1	1	1	1
P38117	4.44436	4.21269	4.46227	4.18068	5.74537	3.96634	4.68758	4.62956	4.03787	4.19598	4.59506	4.94726	4.94902	4.68876	4.51563	-0.119927	0.255988	10.5009	0.649012	0.886891		3	3	3	3	3	3	3	3	3	3	3
P38159	7.0739	7.7734	6.48226	6.65965	8.26331	5.66782	5.89815	5.26842	5.40917	5.44161	7.03151	7.61249	5.3711	7.8745	5.50998	0.314386	0.560749	13	0.584568	0.857417		1	1	1	1	1	1	1	1	1	1	1	1	1	1	1
P38405			1.54065	1.10668					1.71159	3.03005	1.26022	0.870643	0.738661	1.18987	0.641442	-0.0252594	0.620078	7	0.968644	0.994227			1		1	1	1	1	1	1	1	1
P38571	4.755	4.89893	4.34801	4.67253					3.94621	3.78232	4.14774	4.98612	4.60519	4.75572	5.47071	0.140901	0.320881	9	0.670938	0.89913		1	1	1	1	1	1	1	1	1	1	1
P38606	2.97819	2.93904	3.70027	3.04665	4.83146	3.33584	3.8286	4.09849	3.54213	3.44707	4.17393	3.88035	3.53167	4.12686	2.96028	-0.435593	0.287497	12.8705	0.153909	0.503044		4	4	4	4	4	4	4	4	4	4	4	4	4	4	4
P38646	4.93203	4.95548	4.56978	4.4069	6.09556	4.2361	4.42308	4.2518	4.1676	4.36771	4.53062	5.53944	4.43604	5.40252	4.29489	0.0568659	0.304635	13	0.854802	0.969182		9	9	9	9	9	9	9	9	9	9	9
P38919	3.73273	3.43274	3.42078	2.88095	5.82066	4.04268	4.26085	4.2956	3.38341	3.69705	4.74619	5.14146	3.6098	5.27194	3.80052	-0.765691	0.436208	12.9208	0.102865	0.41278		2	2	2	2	2	2	2	2	2	2	2	2	2	2	2
P39019					6.0851	4.10331	4.29217	4.13138								Inf					oneConditionMissing												2	2	2	2
P39023	5.78443	5.22306	5.42305	5.26089	5.67634	4.75626	5.30169	4.74465	4.76775	4.914	5.13756	6.31639	4.86253	6.10766	5.19818	-0.057856	0.262184	13	0.828778	0.962825		2	2	2	2	2	2	2	2	2	2	2	3	3	3	3
P39059	4.15485	4.66973	4.78858	4.63354	3.70079	4.11718	4.11727	4.30013	4.7122	4.66639	4.57734	4.47716	4.01579	4.03358	4.82747	0.0448935	0.181065	12.9406	0.80807	0.950937		1	1	1	1	1	1	1	1	1	1	1	3	3	3	3
P39060	4.06021	3.66225	4.33772	4.0682	4.16237	3.95377	4.12879	4.67681	4.14179	4.08764	3.76737	4.51207	4.19873	4.50487	4.41459	-0.101172	0.145957	13	0.500405	0.811881		6	6	6	6	6	6	6	6	6	6	6	6	6	6	6
P39656	3.96428	3.9768	3.35692	3.50678	1.62397	1.03223	1.45139	1.26199	2.76706	2.75018	3.14446	4.11735	2.55702	4.51441	3.08376	0.390927	0.353097	12.2122	0.289566	0.658139		2	2	2	2	2	2	2	2	2	2	2
P39687	5.18898	6.14162	5.33691	5.7122	4.33822	3.57346	2.39864	2.20902	4.02267	3.65614	5.73051	4.19062	4.22143	5.23906	3.0509	1.22078	0.525056	12.415	0.0377545	0.248298		4	4	4	4	4	4	4	4	4	4	4
P39748	2.76253	2.82365	2.12562	1.85875					3.14415	2.13177	4.4688	4.00971	3.6751	4.3598	2.19164	-1.03322	0.525204	9	0.0806963	0.366592		1	1	1	1	1	1	1	1	1	1	1
P40121	4.4921	4.42078	4.26594	4.67215	4.99681	4.41306	4.07282	4.27418	4.02419	3.90319	5.31558	4.25091	4.13821	4.5466	4.29423	0.0977096	0.19754	13	0.629114	0.873393		10	10	10	10	10	10	10	10	10	10	10	11	11	11	11
P40189	5.45834	5.73511	5.7441	6.08275	6.32441	6.39488	6.51416	6.46904	5.71614	5.91299	5.21153	6.92037	5.76902	6.81099	6.82702	-0.319395	0.29803	12.9329	0.303452	0.666314		3	3	3	3	3	3	3	3	3	3	3	3	3	3	3
P40199	2.74253	2.70574	3.57242	3.84092					4.33196	3.92717	5.54396	3.54317	4.05987	4.53891	2.8411	-0.8969	0.479118	9	0.0940013	0.395772		1	1	1	1	1	1	1	1	1	1	1
P40227	4.25076	4.51692	3.81745	3.35651	6.03314	3.35956	3.85721	3.66059	3.70649	3.52214	4.93623	5.30771	3.5656	5.47283	3.4119	-0.168183	0.463862	13	0.722752	0.915096		3	3	3	3	3	3	3	3	3	3	3	6	6	6	6
P40306					6.50091	4.69684	4.8705	4.91176								Inf					oneConditionMissing												2	2	2	2
P40763	3.34944	3.64942	3.25903	3.37227	2.34803		1.24651	1.12233	2.05894	1.85971	3.8171	2.67577	2.48426	3.72188	3.15149	0.527058	0.399061	11.3998	0.212486	0.587271		2	2	2	2	2	2	2	2	2	2	2
P40925	5.15143	6.65996	5.11342	5.95892	6.51076	5.98705	5.55793	5.70273	4.90546	5.09248	5.73881	5.75982	6.54578	5.87816	5.66741	0.174856	0.286992	13	0.552844	0.843178		11	11	11	11	11	11	11	11	11	11	11
P40926	4.05825	4.38921	4.03777	4.11252	4.93337	3.30647	3.42415	3.27007	3.27516	3.37853	4.3252	4.55417	5.63227	4.69196	3.97702	-0.320569	0.36159	13	0.391425	0.736784		14	14	14	14	14	14	14	14	14	14	14	17	17	17	17
P40939	4.88153	4.87427	4.39988	4.13884	4.95918	2.9758	3.80259	4.01738	3.84732	3.94402	4.57068	4.8784	3.714	5.4976	4.14283	0.0420042	0.366965	10.9467	0.910943	0.984124		7	7	7	7	7	7	7	7	7	7	7
P41091					7.17664	4.48226	4.99887	4.37945								Inf					oneConditionMissing												1	1	1	1
P41159					3.57817	3.83959	3.8905	3.96243								Inf					oneConditionMissing												1	1	1	1
P41208	5.22742	6.05704	5.31189	5.18068					4.41334	4.77697	5.00915	5.3942	4.23383	5.80613	5.51357	0.423229	0.334051	9	0.236972	0.609454		1	1	1	1	1	1	1	1	1	1	1
P41217	5.03555	5.23868	5.29554	5.62362	4.2964	4.34382	4.72823	4.6738	4.89825	5.59703	4.5236	6.35104	5.02862	5.8304	5.71348	-0.193605	0.288998	12.956	0.514673	0.822199		1	1	1	1	1	1	1	1	1	1	1	1	1	1	1
P41218	5.16823	4.82989	4.19692	4.01829	5.23335	3.90044	4.17027	4.17552	3.96563	3.69103	6.38347	4.61223	4.08747	5.44657	4.3824	-0.191071	0.390361	13	0.632663	0.875833		22	22	22	22	22	22	22	22	22	22	22	22	22	22	22
P41222	4.22451	4.11783	4.59629	4.52409	3.76352	4.01929	4.10555	4.34625	4.02023	4.24405	3.52426	4.69992	4.19642	4.88985	4.99226	-0.135595	0.216366	5.52709	0.555841	0.843178		13	13	13	13	13	13	13	13	13	13	13	15	15	15	15
P41226	4.37694	3.53438	4.18902	4.25659	3.71799	1.40019	1.50879	1.11481	2.51397	3.01195	3.86101	3.2846	3.19748	3.81803	2.62043	0.840401	0.454046	12.4072	0.0881252	0.385441		2	2	2	2	2	2	2	2	2	2	2	3	3	3	3
P41240	3.83217	4.5191	4.54506	3.7363	4.78026	4.24167	4.02851	4.50963	4.37907	4.35691	4.59059	4.33386	4.09871	4.6791	3.694	-0.030518	0.183679	13	0.870597	0.973306		2	2	2	2	2	2	2	2	2	2	2
P41250	3.2826	4.00493	3.03044	3.69551	3.87999	2.94325	3.07109	3.28778	3.13419	2.89984	3.9889	4.15874	3.34085	4.04828	3.09241	-0.123865	0.240991	13	0.61589	0.871601		2	2	2	2	2	2	2	2	2	2	2
P41252	5.16683	5.42606	5.21297	4.98445	5.0755	3.82607	4.12182	3.79716	4.4396	4.44309	5.21327	5.40278	4.4592	5.45474	4.56388	0.290353	0.283669	12.6929	0.325155	0.686465		4	4	4	4	4	4	4	4	4	4	4	4	4	4	4
P41271	6.73568	7.1436	7.25933	7.25943	6.02485	5.70869	5.72973	6.23763	5.73701	6.33877	4.8126	7.73429	5.61151	6.82209	7.71021	0.568792	0.48134	12.999	0.258498	0.638099		3	3	3	3	3	3	3	3	3	3	3	3	3	3	3
P41439	6.93954	6.78668	4.13921	4.17335	3.04711	2.87505	5.81984	4.14707	3.66796	3.97412	3.4228	3.772	3.72158	3.53972	5.7288	1.3093	0.702282	12.879	0.0852218	0.376146		3	3	3	3	3	3	3	3	3	3	3	2	2	2	2
P42126	3.62051	3.89076	3.73503	3.81295	3.95322	2.58618	3.12735	3.18863	4.07194	3.82581	3.94307	3.82506	5.40938	4.08475	3.49303	-0.451278	0.302061	11.7124	0.161621	0.512165		1	1	1	1	1	1	1	1	1	1	1	3	3	3	3
P42167	4.36306	5.27286	4.89456	4.74749	6.52635	5.08906	4.57749	4.46586	4.20684	4.5885	4.41388	5.82035	4.08294	6.29763	4.51901	0.145072	0.399948	13	0.722638	0.915096		3	3	3	3	3	3	3	3	3	3	3	1	1	1	1
P42224	4.24393	4.26422	4.18478	3.81295	4.72544	1.93912	2.34173	1.85694	2.92902	2.81352	2.98191	3.87617	3.38376	4.03707	2.66617	0.776251	0.47958	12.8853	0.129737	0.463069		10	10	10	10	10	10	10	10	10	10	10	10	10	10	10
P42229					5.95713	5.96297	6.37483	6.96738								Inf					oneConditionMissing												1	1	1	1
P42330	3.57478	3.32793	3.61143	4.16559	2.03136	2.09477	1.8761	3.21125	3.62447	3.13505	2.73923	2.86008	5.35255	3.04692	3.39307	0.124184	0.442789	12.8335	0.783595	0.944343		2	2	2	2	2	2	2	2	2	2	2	2	2	2	2
P42331	4.21236	4.39094	3.61541	3.39949	5.19095	3.30134	3.89224	4.05232	3.62077	3.85794	4.75199	4.39275	3.8547	5.05537	4.20414	-0.241356	0.296125	13	0.429724	0.764807		4	4	4	4	4	4	4	4	4	4	4	2	2	2	2
P42357	3.38452	3.38552	3.5523	3.7094	0.30439	1.20486	0.479011	1.18024	1.701	1.83862	1.6265	2.10302	1.89909	2.0707	2.45962	1.54173	0.198707	12.0517	5.00229e-06	0.00179537		2	2	2	2	2	2	2	2	2	2	2	1	1	1	1
P42574	2.22197	2.60125	1.9695	2.31818					2.73322	2.22906	3.4688	3.58685	2.23823	3.39315	1.92155	-0.518115	0.364293	9	0.188672	0.561654		1	1	1	1	1	1	1	1	1	1	1
P42658	5.17686	5.22598	4.81169	5.2868	3.67926	4.09524	4.26665	3.6738	4.31066	4.73884	3.88607	5.01726	4.28246	4.71573	5.09271	0.520726	0.223404	12.3243	0.0374933	0.247663		2	2	2	2	2	2	2	2	2	2	2
P42704	4.8552	4.93912	4.34006	3.84743	4.30283	1.33394	2.00383	2.88866	2.80526	3.55475	3.36728	4.80802	2.96029	4.70886	3.94255	0.654134	0.546991	12.7226	0.253558	0.631093		3	3	3	3	3	3	3	3	3	3	3
P42765	2.82477	2.90511	2.6049	2.73268	3.69638	2.81945	3.42337	3.31262	2.84008	2.68672	3.03904	3.57649	5.03992	3.72513	3.24865	-0.522387	0.33551	9.71038	0.151434	0.500397		10	10	10	10	10	10	10	10	10	10	10	11	11	11	11
P42766	4.4255	4.40861	4.37159	3.31818	8.09322	3.70849	5.10677	4.49098	4.12008	4.062	3.95033	6.24771	4.42227	5.55112	3.81605	-0.172295	0.688876	11.3037	0.80699	0.950645		1	1	1	1	1	1	1	1	1	1	1	2	2	2	2
P42768	4.4537	4.42001	4.1531	4.42099	4.53945	3.44232	4.09834	3.71773	3.68921	3.67614	5.1644	4.84733	3.76493	4.84521	3.86802	-0.0702952	0.283594	6.39708	0.811999	0.953033		1	1	1	1	1	1	1	1	1	1	1
P42785	4.68418	4.71769	4.72332	4.79104	4.21643	4.15803	4.21038	4.45464	4.55452	4.46145	4.69288	5.04744	4.40036	4.93938	5.37744	-0.0891198	0.159427	12.8847	0.585746	0.857417		5	5	5	5	5	5	5	5	5	5	5	5	5	5	5
P43034	5.74446	5.84349	5.54065	5.40633	7.01951	6.4728	6.3984	6.14812	5.40218	5.83293	6.25317	6.12348	5.69723	6.04984	6.32202	-0.292873	0.193641	12.4443	0.155393	0.504234		5	5	5	5	5	5	5	5	5	5	5
P43121	3.82021	3.94366	3.94874	4.23358	4.45376	3.8973	4.10912	4.25601	3.80736	3.80225	3.33251	4.92449	4.30916	4.69972	5.10185	-0.199679	0.246495	13	0.432478	0.764807		12	12	12	12	12	12	12	12	12	12	12	15	15	15	15
P43243	3.61062	4.0844	3.39337	3.81583	5.0348	4.31699	4.18907	4.36752	3.82409	3.92316	4.30002	4.60512	4.01085	4.47462	4.0943	-0.416611	0.19559	12.5941	0.0535065	0.295634		4	4	4	4	4	4	4	4	4	4	4
P43251	5.09723	4.88586	5.06398	5.26467	4.64153	4.80333	5.09901	5.56983	5.27571	5.26672	5.27188	5.34755	5.2614	5.13227	5.38537	-0.224091	0.112453	13	0.067712	0.33338		9	9	9	9	9	9	9	9	9	9	9	12	12	12	12
P43304	3.94576	4.08954	3.6731	4.20748					4.37707	3.95343	4.47917	4.29211	3.85796	4.48497	4.41152	-0.286207	0.155068	9	0.0980217	0.404975		1	1	1	1	1	1	1	1	1	1	1
P43403					5.28931	4.96634	4.68926	4.67699								Inf					oneConditionMissing												3	3	3	3
P43405	5.38698	5.40579	4.9631	5.02415	6.06818	5.19452	4.79071	5.03553	4.81216	4.8206	6.04537	5.46513	4.48135	5.85697	5.62494	-0.0673097	0.258388	13	0.79856	0.947545		4	4	4	4	4	4	4	4	4	4	4
P43487		1.75326	0.927676		6.00861	4.44929	4.75508	4.9533			3.87022	4.61349		4.54581		-2.95645	0.532164	6.08959	0.00136957	0.0293336			1	1			1			1		1
P43490	4.22646	4.04346	3.45596	3.84329	5.02911	3.79473	3.88023	4.00201	3.63981	3.44423	5.77105	4.67987	4.72077	5.0858	3.5519	-0.37894	0.358008	13	0.309115	0.671287		12	12	12	12	12	12	12	12	12	12	12	13	13	13	13
P43652	4.60771	4.26402	4.87797	4.82894	4.54381	4.76704	5.03494	5.67299	5.41136	4.7029	5.84846	4.6438	5.59209	5.04807	4.98416	-0.40433	0.235953	7.95917	0.125145	0.461018		47	47	47	47	47	47	47	47	47	47	47
P43686	3.37561	3.35309	2.44189	2.46408	3.81341	0.0103678	1.09684	0.728717	1.98805	1.8775	4.16201	3.56301	1.98864	3.90151	1.72433	-0.0588262	0.690198	12.8547	0.933391	0.986956		2	2	2	2	2	2	2	2	2	2	2	4	4	4	4
P45877	3.9463	4.20652	4.31175	4.39486	3.7939	2.7539	3.41498	4.05601	3.8438	4.22915	2.70018	4.82444	3.6567	4.71475	4.13539	0.077756	0.348459	12.6234	0.826995	0.961862		2	2	2	2	2	2	2	2	2	2	2	3	3	3	3
P45880	4.39373	4.58756	4.4043	3.9983					3.47109	3.7055	4.43585	5.02907	3.73352	6.35133	4.20913	-0.0733835	0.520765	9	0.891041	0.979981		3	3	3	3	3	3	3	3	3	3	3
P45954					0.324413											Inf					oneConditionMissing												1
P45974	4.06021	4.74421	3.93825	3.97769	5.58968	4.22205	4.68367	4.91392	4.0267	4.34782	4.81497	4.89007	4.66107	5.01652	4.18391	-0.312613	0.2633	12.9942	0.256365	0.635277		3	3	3	3	3	3	3	3	3	3	3
P46063	3.82143	5.09666	3.78273	4.01862	5.55766	4.55579	3.60893	4.48806	3.68316	4.05428	3.90016	4.648	3.25886	4.83217	3.80277	0.340606	0.325583	13	0.314558	0.674937		1	1	1	1	1	1	1	1	1	1	1	1	1	1	1
P46108	3.90549	4.42001	3.78273	4.45121					3.31818	3.32021	3.35333	3.95406	3.96283	3.71673	2.56201	0.684525	0.278588	9	0.0363299	0.245102		1	1	1	1	1	1	1	1	1	1	1
P46109	4.68504	6.26105	4.79927	5.19129	4.57925	3.53785	3.88741	3.77145	3.60901	4.10089	4.67026	4.82849	3.87038	4.69685	3.59168	0.976642	0.349499	12.6349	0.0155424	0.150395		2	2	2	2	2	2	2	2	2	2	2	2	2	2	2
P46459	3.85	3.04604	3.19777	2.41334	6.21985	4.74462	4.41738	4.64338	4.2148	2.87178	5.03694	4.76202	3.68072	5.35908	3.63157	-1.00943	0.497157	12.61	0.0639553	0.324048		1	1	1	1	1	1	1	1	1	1	1	2	2	2	2
P46531	5.49045	5.58615	5.50199	5.78949					4.84364	5.29796	4.74564	5.5471	4.85509	5.31263	5.99899	0.363296	0.236856	9	0.159441	0.509698		1	1	1	1	1	1	1	1	1	1	1
P46734	3.28154	3.25145	2.69507	3.06027	5.49742	4.3948	4.49914	4.59929	3.58877	3.06017	5.0055	4.44218	3.53378	4.79634	3.76374	-0.903532	0.36496	12.4324	0.0285731	0.21102		2	2	2	2	2	2	2	2	2	2	2
P46736	5.79962	4.70745	4.78273	3.54525					3.0682	3.14845	4.61071	4.80025	3.54602	4.80613	5.09618	0.555057	0.554669	9	0.343116	0.697985		1	1	1	1	1	1	1	1	1	1	1
P46776	4.47219	4.14557	3.93825	3.74292	4.82854	4.4537	4.53885	3.99379	4.2443	3.95351	4.2179	4.61454	3.94487	4.62982	4.07442	-0.10249	0.182765	12.7034	0.584708	0.857417		2	2	2	2	2	2	2	2	2	2	2	1	1	1	1
P46777	4.31712	4.53799	4.28316	3.98803	6.10008	4.58015	4.59957	4.47014	4.36232	4.05595	4.78925	4.85483	4.27251	5.33023	4.0569	-0.144651	0.31241	12.7529	0.651155	0.886891		3	3	3	3	3	3	3	3	3	3	3	2	2	2	2
P46778	4.71673	4.70745	4.3948	4.3506	3.25333	3.51028	3.50583	3.56316	3.21241	3.7556	2.78392	4.77466	3.45325	4.77326	4.61074	0.553629	0.35967	12.8592	0.147976	0.495638		1	1	1	1	1	1	1	1	1	1	1	1	1	1	1
P46779					6.22389	4.35416	4.69931	4.55267								Inf					oneConditionMissing												1	1	1	1
P46781	4.42163	5.76222	4.96739	4.91378	7.71126	5.88646	6.01801	5.97673	5.07256	5.49302	5.60494	6.67895	4.81285	6.89463	5.38682	-0.585262	0.465255	12.8751	0.23075	0.607912		4	4	4	4	4	4	4	4	4	4	4	6	6	6	6
P46782	5.80693	5.73967	5.7013	5.53471	6.36544	2.68431	4.03951	4.34404	4.54315	4.43578	5.13569	6.19159	5.31639	6.61232	3.94128	0.331939	0.610687	12.8797	0.596034	0.863387		1	1	1	1	1	1	1	1	1	1	1	3	3	3	3
P46783	3.65467	3.78263	3.94806	3.97608	4.50662	1.92532	2.07287	1.65103	2.14439	2.50552	3.35559	3.42897	2.2543	3.39882	2.32872	0.947901	0.478223	12.9573	0.0690827	0.336246		2	2	2	2	2	2	2	2	2	2	2	2	2	2	2
P46926	3.54366	3.98657	3.29253	3.68023	4.00078	3.68824	3.58621	3.75915	3.41307	3.85448	4.23527	3.64145	4.53949	3.78062	3.17369	-0.113269	0.186389	13	0.553855	0.843178		2	2	2	2	2	2	2	2	2	2	2	3	3	3	3
P46940	4.4664	4.4042	3.96167	4.03012	5.18107	3.22203	3.74881	3.79211	3.58995	3.47479	5.09281	4.80962	3.99409	5.04546	3.87158	-0.167527	0.330699	13	0.620929	0.872362		37	37	37	37	37	37	37	37	37	37	37
P46952	1.3475	1.95489	2.19777	1.94621	4.45308	4.05292	4.72192	4.9088	3.15331	3.47308	3.46534	3.00108	5.1689	3.34909	3.79237	-1.7366	0.358506	12.1714	0.000386405	0.015196		1	1	1	1	1	1	1	1	1	1	1
P46976	4.92536	5.11968	4.5337	4.46608	5.33779	4.13122	4.46238	4.57428	4.23728	4.21026	5.79097	4.72899	4.50119	5.32424	4.94123	-0.125354	0.254541	13	0.630599	0.874609		5	5	5	5	5	5	5	5	5	5	5
P47755	4.2109	4.78361	3.79995	4.16253	4.26577	2.77323	2.82072	3.88852	3.55011	3.3682	4.30698	4.08766	4.3709	4.38404	2.93471	0.272957	0.35396	12.9441	0.454465	0.78186		2	2	2	2	2	2	2	2	2	2	2	2	2	2	2
P47756	4.86937	5.37651	4.53602	4.79879	6.34507	4.66135	4.69156	4.73541	4.51437	4.33595	6.51409	5.51503	4.87565	6.11511	4.75775	-0.230805	0.370916	13	0.544533	0.835817		8	8	8	8	8	8	8	8	8	8	8	9	9	9	9
P47897	5.40428	5.31359	4.93262	5.22781	5.03636	4.29036	4.49737	4.57667	4.44168	4.54771	4.95531	5.15935	4.69891	5.17392	4.99194	0.335424	0.172149	12.6623	0.0738709	0.350304		5	5	5	5	5	5	5	5	5	5	5
P47929	5.29279	5.51166	5.44754	5.74749	3.50662	4.00318	4.2008	3.7439	4.26005	4.15825	3.95546	4.56929	4.14804	4.14807	4.55961	1.23405	0.150641	12.0816	2.81733e-06	0.00137513		5	5	5	5	5	5	5	5	5	5	5	3	3	3	3
P47972	3.00004	3.5596	3.43242	4.06606	4.33246	4.46961	3.84458	4.39106	3.30785	3.9249	3.44321	4.31484	3.37516	3.92787	4.63229	-0.266583	0.268992	12.9431	0.339829	0.695878		4	4	4	4	4	4	4	4	4	4	4
P47989	4.6122	4.10375	4.01014	3.88112					3.48324	4.51286	3.75705	4.18568	5.30904	3.76849	4.97875	-0.133213	0.367123	9	0.725087	0.915418		1	1	1	1	1	1	1	1	1	1	1
P48047	3.73216	2.98592	3.18006	3.41334	2.99901	1.4728	1.88023	1.8809	2.31101	2.70737	2.18631	2.78323	2.90883	3.12695	2.8302	0.597286	0.26977	12.4131	0.0462328	0.274653		1	1	1	1	1	1	1	1	1	1	1	1	1	1	1
P48058	2.80444	3.24336	3.22554	3.53117	3.34071	3.10999	3.78441	3.57228	3.10511	3.63772	2.67547	4.26474	3.36947	4.64815	4.23114	-0.378055	0.27481	13	0.192157	0.565128		5	5	5	5	5	5	5	5	5	5	5
P48059	5.755	5.75776	5.47321	5.57299					5.26247	5.45034	6.99778	5.96214	5.19583	6.18987	6.16052	-0.248681	0.331915	9	0.472845	0.793359		1	1	1	1	1	1	1	1	1	1	1
P48061	5.96458	5.62595	5.75565	6.07236	5.44096	4.72265	4.65181	5.17579	5.17761	5.0198	4.53755	6.13591	4.97704	5.58257	5.3071	0.555735	0.256244	12.7433	0.0496397	0.285357		2	2	2	2	2	2	2	2	2	2	2
P48147	2.52321	3.11959	2.63621	3.07684	4.4393	3.13748	3.47887	3.50992	3.3056	2.9956	3.44953	3.23804	3.45551	3.37027	2.78474	-0.348274	0.224259	12.6683	0.145039	0.488829		2	2	2	2	2	2	2	2	2	2	2	5	5	5	5
P48163					4.13177	5.4585	3.99887	4.85124								Inf					oneConditionMissing												1	1	1	1
P48426	3.51742	3.58214	3.45046	2.67253	4.0396	2.52251	2.25656	2.52195	2.82334	2.98256	3.61799	3.26272	2.57872	3.25573	2.74116	0.121747	0.294652	9.23788	0.688895	0.904145		3	3	3	3	3	3	3	3	3	3	3	2	2	2	2
P48444	4.89867	5.85759	4.5951	4.69164	5.82104	4.29097	4.45253	4.36752	4.39537	4.17597	5.76048	4.98746	4.69783	5.1918	4.14828	0.106572	0.31583	13	0.741175	0.92664		3	3	3	3	3	3	3	3	3	3	3	3	3	3	3
P48506					3.9727	4.22488	4.05473	4.25554								Inf					oneConditionMissing												1	1	1	1
P48507	4.16626	2.95489	3.51264	3.41334					4.30721	3.99091	5.35145	3.17877	4.74177	4.06606	3.24348	-0.613881	0.436245	9	0.192953	0.565128		1	1	1	1	1	1	1	1	1	1	1
P48539	0.271982	6.32916	2.14581	3.04191		1.31162		0.757898	0.811485	1.3211	0.395841	0.760435	-0.235886	0.464176	0.478581	2.10506	0.861294	10.9908	0.0326041	0.228789		2	2	2	2	2	2	2	2	2	2	2			1	1
P48556	2.70113	3.58108	2.45492	3.02867					2.57757	2.89533	3.93829	3.71673	2.40424	4.06088	3.35765	-0.337218	0.382937	9	0.401432	0.742631		1	1	1	1	1	1	1	1	1	1	1
P48595	3.96354	3.54955	3.25634	3.45542	4.30812	4.19081	4.31588	4.01231	3.44731	3.26424	5.87718	4.14671	3.61652	4.37235	4.12832	-0.408142	0.369017	11.2492	0.291808	0.658409		12	12	12	12	12	12	12	12	12	12	12
P48637	4.1633	4.87679	4.21262	4.36959	4.39318	4.05489	3.85899	4.08536	4.16973	4.25953	4.33154	4.37742	5.12546	4.30253	4.22825	-0.0687578	0.175087	11.1893	0.701914	0.911929		11	11	11	11	11	11	11	11	11	11	11	8	8	8	8
P48643	5.17267	5.27194	4.85864	4.66619	4.35226	1.72069	2.19279	2.21722	3.27848	3.59103	4.34203	4.5604	3.20724	4.61561	3.38956	1.07824	0.466019	12.3571	0.0386371	0.251653		9	9	9	9	9	9	9	9	9	9	9
P48723	5.44923	5.91111	5.56913	6.47687	4.95045	5.04232	4.98457	5.4233	5.10103	5.71386	4.5379	6.13729	5.24238	5.64659	5.96818	0.300766	0.283728	12.9764	0.308455	0.671287		4	4	4	4	4	4	4	4	4	4	4	5	5	5	5
P48735	3.78821	3.98592	3.25374	3.4796	5.57887	3.01138	3.53745	3.43687	2.98491	3.3682	4.80174	4.52983	4.70421	5.03286	3.20687	-0.330798	0.428175	13	0.45359	0.781428		7	7	7	7	7	7	7	7	7	7	7	8	8	8	8
P48739	3.83578	3.80293	3.53711	4.25107	3.70079	2.26927	2.36566	3.42042	2.93357	3.2426	4.01055	4.00341	3.41782	3.71006	3.66839	0.223738	0.295864	12.8279	0.46318	0.788695		3	3	3	3	3	3	3	3	3	3	3	1	1	1	1
P48740	5.01436	4.82014	4.91793	4.83603	5.13177	5.21666	5.3511	5.83401	5.3821	5.05434	5.24046	5.15929	5.23353	5.29603	5.46741	-0.34627	0.117445	12.5211	0.0117052	0.131282		7	7	7	7	7	7	7	7	7	7	7	6	6	6	6
P48745	6.28564	6.45416	6.605	6.6441	5.63864	6.00263	5.6337	5.96256	5.93071	6.25843	5.31707	6.77078	5.52188	6.17583	6.89003	0.304711	0.264205	12.986	0.269569	0.647684		5	5	5	5	5	5	5	5	5	5	5	5	5	5	5
P48960	4.01678	3.19653	3.36725	3.59496	3.16003	2.51028	2.27451	2.96619	2.90154	2.5801	3.01878	4.25914	3.30533	4.10327	3.52733	0.0772012	0.31305	12.9853	0.809066	0.951144		3	3	3	3	3	3	3	3	3	3	3	3	3	3	3
P49006	3.637	4.78006	3.54065	3.53117					4.12554	2.91496	3.45486	2.98612	3.1568	3.11187	3.20913	0.592325	0.304156	9	0.0833087	0.370977		1	1	1	1	1	1	1	1	1	1	1
P49023	4.26954	4.29246	3.33429	3.11561					3.42339	2.71251	4.76388	4.40498	3.40594	5.02202	3.19121	-0.0932997	0.501566	9	0.856557	0.969341		2	2	2	2	2	2	2	2	2	2	2
P49137	2.56989	4.01629	3.9063	3.70424					3.22798	3.13177	3.88211	3.39719	2.93596	3.63543	4.26035	0.0533533	0.337497	9	0.87788	0.976908		1	1	1	1	1	1	1	1	1	1	1
P49189	4.35139	4.6334	4.48526	4.42092	5.05464	4.27483	4.38119	4.7228	4.38709	4.20914	4.58528	4.7618	5.48011	5.04926	4.74177	-0.204367	0.177511	13	0.270347	0.647846		6	6	6	6	6	6	6	6	6	6	6
P49207					8.14655	4.00624	5.09524	4.62456								Inf					oneConditionMissing												1	1	1	1
P49247	2.68822	2.68228	2.45361	2.4957	3.09971	2.3948	2.64576	3.45464	3.08471	2.69918	3.75066	2.87413	2.96445	3.4158	2.03423	-0.235398	0.235657	13	0.336073	0.69464		5	5	5	5	5	5	5	5	5	5	5	2	2	2	2
P49257	4.77661	4.45791	4.83053	5.00723	6.42814	6.16858	6.85848	6.76323	5.42134	5.51513	5.39168	5.97406	5.62413	5.80103	5.88694	-0.88203	0.159489	12.0768	0.000126815	0.00815914		4	4	4	4	4	4	4	4	4	4	4
P49321	5.71921	6.13597	5.65424	6.00268	5.02753	4.01425	3.75477	3.77204	4.62012	4.68391	4.69399	5.43147	4.81063	5.39032	4.58968	0.96497	0.257167	12.208	0.0026813	0.0476813		2	2	2	2	2	2	2	2	2	2	2
P49327	4.2759	3.93954	3.97289	4.30996					4.18668	4.14989	4.2668	4.49513	4.99962	4.38026	4.44142	-0.292539	0.163039	9	0.106348	0.421314		3	3	3	3	3	3	3	3	3	3	3
P49356	3.40639	2.47572	3.31595	3.45866					3.70005	3.49992	3.74564	3.53361	3.86936	3.76212	4.3179	-0.611336	0.217789	9	0.0204768	0.173163		1	1	1	1	1	1	1	1	1	1	1
P49368	4.65997	4.84179	4.61366	3.96058	6.8045	4.92474	5.10835	5.01688	4.39972	4.60242	5.48659	5.98341	4.3346	6.05854	4.84914	-0.448651	0.425973	12.9068	0.311552	0.672623		2	2	2	2	2	2	2	2	2	2	2	7	7	7	7
P49406	7.07239	5.73967	5.98996	6.43995	5.12382	6.13477	5.54211	5.80336	6.35628	4.92666	6.80382	5.2965	5.65917	5.36282	5.32932	0.500444	0.347371	12.1342	0.174983	0.536866		1	1	1	1	1	1	1	1	1	1	1	1	1	1	1
P49411	4.88023	5.2355	4.80945	4.3443	6.7732	5.14865	5.39585	5.46889	4.39079	4.71639	4.95136	6.16723	4.50727	6.36808	5.13397	-0.223188	0.41145	12.8135	0.596821	0.864064		6	6	6	6	6	6	6	6	6	6	6	6	6	6	6
P49419	3.97199	4.49742	3.94874	4.1986	2.92775	2.74844	1.50583	2.06935	2.53829	2.80991	3.04961	3.53469	4.6561	3.56935	4.07719	0.638356	0.390391	12.4115	0.127105	0.461406		1	1	1	1	1	1	1	1	1	1	1	1	1	1	1
P49458	4.34415	3.6636	4.07325	3.12978	5.92305	3.082	3.44064	3.16855	3.06542	3.19712	5.36277	4.38907	3.12532	5.14616	3.07799	-0.0559947	0.512837	13	0.914722	0.984665		1	1	1	1	1	1	1	1	1	1	1	1	1	1	1
P49585	2.637	2.78888	1.54065	2.0682					2.57757	1.61239	2.74564	3.86203	2.41984	3.89614	2.2264	-0.504175	0.477903	9	0.318934	0.679872		1	1	1	1	1	1	1	1	1	1	1
P49588	3.94554	3.50294	4.24109	4.0085	7.51907	4.76952	5.37548	5.28618	4.50912	4.34588	5.18438	5.67261	5.45782	5.56837	4.61148	-1.05014	0.457	12.5616	0.0394534	0.253911		3	3	3	3	3	3	3	3	3	3	3
P49591	4.57616	5.32712	4.86258	4.14415	6.58856	4.18673	4.69956	4.46142	4.60693	4.32641	5.29468	5.73808	5.38274	5.63809	4.13548	-0.161704	0.379115	13	0.676699	0.901028		3	3	3	3	3	3	3	3	3	3	3	2	2	2	2
P49593	5.3525	5.70279	4.97464	5.20305					2.25412	4.18124	4.70794	2.50924	2.48634	2.61318	4.53453	1.98159	0.568763	9	0.00689461	0.0927171		1	1	1	1	1	1	1	1	1	1	1
P49641	4.43864	4.26162	4.66008	4.72752	3.73968	4.10797	4.00376	4.42238	4.26555	4.49457	3.75692	4.76003	4.07973	4.84174	5.03552	-0.014462	0.217942	12.7181	0.948125	0.989015		7	7	7	7	7	7	7	7	7	7	7
P49720	4.91228	5.2968	4.50555	5.07792	5.75854	3.77126	4.40951	4.4377	4.67756	4.35144	5.73176	5.54477	4.84323	5.51457	4.54428	-0.258465	0.305354	13	0.412615	0.752226		3	3	3	3	3	3	3	3	3	3	3	2	2	2	2
P49721	4.37852	4.47815	4.16159	4.59664	4.91375	4.11454	3.94035	4.00357	3.77579	3.91151	4.73163	4.6374	4.15815	4.76887	4.29352	-0.00187925	0.188821	13	0.99221	0.997932		7	7	7	7	7	7	7	7	7	7	7
P49736	5.91228	6.04604	5.4586	5.4324	5.35529	4.80231	4.62131	4.81219	4.40168	4.8252	4.59009	5.97544	4.05992	6.01844	5.93349	0.47456	0.377075	12.845	0.230594	0.607912		1	1	1	1	1	1	1	1	1	1	1	1	1	1	1
P49746	4.70113	4.83221	4.77095	4.91403					4.5912	4.60637	5.09479	5.70474	6.13925	5.31045	5.51708	-0.475973	0.292718	9	0.138384	0.477862		1	1	1	1	1	1	1	1	1	1	1
P49747	3.51742	2.75326	2.88461	3.7965	1.76073	3.25193	3.12599	3.87598	3.62137	3.49476	3.55108	4.10669	4.52676	3.85679	3.33795	-0.664256	0.296494	13	0.0431676	0.265791		7	7	7	7	7	7	7	7	7	7	7	6	6	6	6
P49748	4.44569	4.51629	4.18565	4.06886	4.001	2.19613	2.38609	3.63681	3.50204	3.45025	3.91352	4.34664	3.98896	4.762	2.74847	0.4024	0.401185	12.8237	0.3344	0.6921		2	2	2	2	2	2	2	2	2	2	2
P49755	4.35748	5.42568	4.19777	4.53117					3.90314	3.79297	5.43547	5.56047	4.96549	6.20286	4.32594	-0.255739	0.506433	9	0.625706	0.872362		1	1	1	1	1	1	1	1	1	1	1
P49756	1.26503		0.747104		1.83343						0.173438			0.401375		0.76704	0.278767	2.12204	0.103699	0.414031		1	1				1		1			1	1
P49773	5.15485	6.43695	5.27901	5.66135	5.54022	3.98255	4.54364	4.31494	4.4162	4.52	5.51846	5.21456	5.58976	5.58061	5.04528	0.430102	0.344872	12.8612	0.234582	0.609454		2	2	2	2	2	2	2	2	2	2	2	3	3	3	3
P49788	4.01046	2.75326	2.3948	3.18068	1.53086		1.65784	1.45464	2.47831	1.75397	1.98526	3.34602	1.77101	3.07284	4.25615	0.318604	0.481116	11.7519	0.520606	0.825575		1	1	1	1	1	1	1	1	1	1	1
P49795	2.62266	2.92247	2.7495	2.85486					3.11561	2.38866	4.0857	3.00834	2.5904	3.86164	2.14466	-0.240483	0.376862	9	0.539291	0.834568		2	2	2	2	2	2	2	2	2	2	2
P49902					3.69006	2.77947	3.14326	3.11285								Inf					oneConditionMissing												1	1	1	1
P49908	5.10994	4.6411	5.17749	5.30851	4.5796	4.58742	4.75517	5.53247	5.05766	4.66871	5.60196	5.40118	5.36126	5.80714	5.63363	-0.400186	0.195261	13	0.0611532	0.316331		3	3	3	3	3	3	3	3	3	3	3	4	4	4	4
P49913	5.75877	5.82959	5.0658	5.1265	5.31841	4.9954	5.13032	5.17503	5.29477	4.66102	8.42492	5.18097	5.42764	5.69047	5.30982	-0.412825	0.451122	13	0.376798	0.72853		7	7	7	7	7	7	7	7	7	7	7	6	6	6	6
P49915	1.89593	1.22188	1.36241	0.902481	1.43133	1.4728	0.657836	0.846953	1.17199	1.28661	0.967658	1.56378	1.47545	1.56277	0.933923	-0.0563582	0.17982	13	0.758938	0.931929		2	2	2	2	2	2	2	2	2	2	2
P50053	4.15485	4.33822	3.97976	4.45866					3.71673	3.99091	3.91302	3.678	7.31322	3.78115	5.2853	-0.2926	0.695082	9	0.68366	0.903684		1	1	1	1	1	1	1	1	1	1	1
P50135					6.02272	5.53322	5.66084	6.45181								Inf					oneConditionMissing												1	1	1	1
P50238	5.65628	5.9895	5.66551	5.53522	8.27025	4.62886	5.51845	4.47224	4.58961	4.91635	4.21871	6.29612	4.84691	5.83148	5.26031	0.579969	0.507954	13	0.274143	0.649438		2	2	2	2	2	2	2	2	2	2	2
P50395	5.53015	5.6694	5.19287	5.63889	5.7923	4.7809	4.94884	5.14132	4.73599	4.77822	6.05197	5.61887	5.93387	5.70239	5.20158	-0.0726838	0.240404	5.61653	0.773274	0.936562		12	12	12	12	12	12	12	12	12	12	12
P50440	3.1907	2.47471	3.06631	3.0682	1.91605	1.40297	2.50871	3.25672	2.91045	2.80822	2.94314	2.35672	5.15085	2.56356	3.3748	-0.437287	0.438023	8.42261	0.345938	0.698406		5	5	5	6	5	6	6	6	6	6	6	6	6	6	6
P50453	3.34851	3.88978	3.77865	4.05737	4.74148	4.45627	4.04178	4.12906	3.63647	3.62614	3.18135	4.03115	3.1938	3.91391	3.98579	0.164551	0.203637	12.928	0.433673	0.765799		6	6	6	6	6	6	6	6	6	6	6
P50552	4.58696	4.45118	3.97976	3.78781	4.75126	3.92775	4.2061	4.3758	4.10543	3.8216	5.84101	4.30174	4.23785	4.84754	3.7751	-0.16028	0.284747	13	0.58309	0.85728		11	11	11	11	11	11	11	11	11	11	11
P50570	4.93128	4.15527	4.2759	4.33621	4.66308	4.09524	4.13086	4.16867	4.09359	3.60619	4.85714	4.37689	4.1926	4.72564	4.31815	0.034535	0.184813	13	0.854652	0.969182		4	4	4	4	4	4	4	4	4	4	4	7	7	7	7
P50579	4.35748	4.46475	4.14399	3.96727	3.19383	2.17907	2.3948	3.15508	2.91233	3.00559	2.69332	3.14473	3.61122	3.59041	4.42821	0.850523	0.312189	12.3963	0.0180014	0.160586		1	1	1	1	1	1	1	1	1	1	1	1	1	1	1
P50895	3.557	3.71042	4.56768	4.87684	3.82365	4.32291	3.5583	3.40883	4.003	4.24487	3.26113	4.47782	4.15873	3.92927	4.13025	0.0129432	0.258467	8.34846	0.961239	0.993206		2	2	2	2	2	2	2	2	2	2	2
P50897	3.39476	3.14655	2.85192	3.25219	2.89076	2.4728	3.53231	3.61451	3.06418	3.12571	3.83994	3.53274	3.05582	3.3915	3.40505	-0.200519	0.178319	13	0.281137	0.654756		2	2	2	2	2	2	2	2	2	2	2	3	3	3	3
P50914	3.7495	4.06975	4.01278	3.53367	6.60268	4.09063	4.38757	4.26199	3.95574	3.58311	4.96476	5.77225	4.02407	6.03851	4.06486	-0.577463	0.533097	11.9624	0.300061	0.665077		2	2	2	2	2	2	2	2	2	2	2	2	2	2	2
P50990	4.92336	5.17267	4.78861	4.48862	6.09777	4.28815	4.63359	4.54765	4.23225	4.54059	5.29122	5.5218	4.27364	5.5959	4.79861	-0.0258754	0.296045	13	0.931683	0.986956		11	11	11	11	11	11	11	11	11	11	11
P50991	4.68996	5.00487	4.54872	4.26872	4.9315	2.71673	3.48722	2.95141	3.09378	3.26369	4.7131	4.92582	3.72372	4.96731	3.83513	0.422126	0.459374	12.9958	0.37488	0.725861		5	5	5	5	5	5	5	5	5	5	5	8	8	8	8
P50995	4.01971	4.21621	3.42589	2.9727	4.47572	2.6216	3.10144	2.74004	3.05816	3.08043	5.18566	4.69144	2.99354	5.21915	2.96759	-0.438473	0.46719	13	0.365082	0.717685		11	11	11	11	11	11	11	11	11	11	11
P51148	2.70113	2.12731	2.23253	2.2163	5.20421	4.07358	4.28096	4.02877	3.32412	2.99736	5.03655	4.06307	3.95501	4.4832	3.14017	-1.49284	0.380257	12.3123	0.00192046	0.0376159		3	3	3	3	3	3	3	3	3	3	3
P51149	4.56128	4.99804	4.56131	4.20865	5.57952	3.70061	4.19803	4.27097	4.34104	4.01268	6.06853	4.99023	4.47129	5.68975	4.31091	-0.330832	0.348395	13	0.359642	0.714052		5	5	5	5	5	5	5	5	5	5	5	7	7	7	7
P51159	4.77003	5.15925	4.14399	4.71673	5.59859	5.3229	5.5633	5.66908	4.89828	4.88341	5.38276	5.7393	4.63035	5.38615	5.4605	-0.461713	0.220953	12.6031	0.0575287	0.303526		1	1	1	1	1	1	1	1	1	1	1	2	2	2	2
P51397	2.82143	3.82365	3.97976	4.78949	5.62788	4.4519	4.81333	5.00397	4.25286	4.45384	4.79667	4.98251	5.1682	4.6065	4.70644	-0.795354	0.321114	12.6956	0.0281608	0.2092		1	1	1	1	1	1	1	1	1	1	1	2	2	2	2
P51570	2.3475	1.89076	2.23253	1.10668	3.28218	3.97307	4.02453	3.62456	2.20204	2.54174	3.82453	3.20109	2.44521	3.69479	2.35135	-0.954556	0.358906	12.3552	0.0203706	0.173163		1	1	1	1	1	1	1	1	1	1	1	3	3	3	3
P51572	4.88067	5.03124	4.74244	4.54525	5.6574	4.89021	4.86469	5.08763	4.79517	4.26286	6.42622	5.2431	4.4202	5.85112	4.84004	-0.157374	0.301489	13	0.610456	0.870287		5	5	5	5	5	5	5	5	5	5	5	1	1	1	1
P51580	5.46759	5.87012	5.2109	5.6948					4.8625	4.95343	6.4452	6.06329	6.77322	6.06736	5.20913	-0.20688	0.401143	9	0.618475	0.871601		1	1	1	1	1	1	1	1	1	1	1
P51610	4.0702	4.77447	3.55282	3.58042	3.43133			1.0396	3.44884	3.73951	3.44913	3.37315	3.61664	4.01941	3.75791	0.306229	0.399563	10.3993	0.460475	0.786766		2	2	2	2	2	2	2	2	2	2	2
P51659	6.56844	6.04436	6.16613	6.17781	4.42314	3.42425	4.2244	4.05936	4.97281	5.10715	5.47751	5.85337	5.02048	6.02829	5.2297	0.838366	0.23956	12.1131	0.0043268	0.0646152		1	1	1	1	1	1	1	1	1	1	1	2	2	2	2
P51665	3.79423	3.91871	2.82238	2.85681	2.47851	1.12748	1.10807	1.80138	2.10605	2.3707	2.9781	3.05433	1.83437	3.36538	3.43585	0.556041	0.388335	12.4621	0.176785	0.540337		2	2	2	2	2	2	2	2	2	2	2	2	2	2	2
P51693	3.66645	3.56276	3.73017	4.02549	4.51549	4.69849	4.67342	4.86183	4.09276	4.75581	3.61951	5.06027	4.3812	5.05089	5.46938	-0.828332	0.287742	12.7683	0.013127	0.142839		21	21	21	21	21	21	21	21	21	21	21	24	24	24	24
P51812	2.53512	2.71673	3.18006	2.2163					2.85875	3.33486	3.26821	3.57636	3.1095	3.88446	3.32594	-0.674813	0.221943	9	0.0140071	0.145487		1	1	1	1	1	1	1	1	1	1	1
P51858	5.82526	5.72284	5.48662	5.73107	6.05478	4.46932	4.35686	4.44702	4.90803	4.75835	6.38723	5.41286	5.25478	5.84255	5.11087	0.212634	0.348236	13	0.551989	0.843178		3	3	3	3	3	3	3	3	3	3	3
P51884	4.84989	4.73029	5.23185	5.31818	5.32734	5.30785	5.49303	5.93708	5.40551	5.21876	4.43293	5.22961	4.82101	5.12518	5.97732	-0.0592587	0.234668	12.6778	0.804686	0.950372		13	13	13	13	13	13	13	13	13	13	13	15	15	15	15
P51888	2.63374	2.96449	3.40033	3.35188	3.5173	3.06298	2.72774	3.54152	3.32118	2.99248	2.87202	3.80826	3.634	3.64553	3.43582	-0.237045	0.182209	13	0.215861	0.592358		3	3	3	3	3	3	3	3	3	3	3	3	3	3	3
P51991	5.12459	5.83911	5.31732	5.18543	5.80761	3.92147	4.19181	3.675	4.07143	4.09481	4.87648	5.42834	4.18122	5.89701	4.27885	0.541281	0.433357	12.9199	0.233807	0.609454		4	4	4	4	4	4	4	4	4	4	4	7	7	7	7
P52209	4.4358	4.32581	3.72882	3.96975	4.44032	3.10616	3.36566	3.52887	3.88214	3.42222	6.03922	4.0133	4.27062	4.64611	3.54027	-0.394411	0.368656	4.22332	0.341976	0.697985		25	25	25	25	25	25	25	25	25	25	25	29	29	29	29
P52272	4.47139	5.09425	4.35793	3.83264	5.92483	2.93869	3.72251	3.64549	3.59721	3.71719	4.73368	5.42161	3.59667	5.78264	3.8291	-0.134119	0.481722	13	0.785073	0.944451		5	5	5	5	5	5	5	5	5	5	5
P52306		2.95489	1.92768	1.76564	3.74556	2.58713	2.04065	2.14568	1.55651	1.55882	1.82993	3.01918	1.85296	2.60794	1.50211	0.462824	0.346782	12	0.206771	0.581424			1	1	1	1	1	1	1	1	1	1
P52565	4.42136	4.96797	4.38711	4.70071	4.13518	2.2316	2.7474	2.19243	3.15205	2.95378	4.70716	3.81947	3.39015	3.9182	3.15049	0.977476	0.397798	12.4474	0.0295483	0.214089		9	9	9	9	9	9	9	9	9	9	9	7	7	7	7
P52566	4.91904	4.86248	4.44491	4.33367	5.94298	3.94842	4.24692	4.24304	4.21399	3.91494	6.37143	4.87952	4.17496	5.40166	3.63648	-0.0384579	0.413727	13	0.927357	0.986956		12	12	12	12	12	12	12	12	12	12	12	14	14	14	14
P52594					4.7584	2.31234	3.73963	3.38537								Inf					oneConditionMissing												1	1	1	1
P52597	4.22527	4.40939	4.27993	4.07825	4.93187	3.187	4.26665	4.06701	3.88911	3.81219	4.88004	4.80132	4.00985	4.76172	3.62466	-0.0734561	0.263897	13	0.785121	0.944451		5	5	5	5	5	5	5	5	5	5	5
P52758	3.29947	2.98174	3.16214	3.50654	2.09275	2.27634	2.73979	3.05741	3.11451	3.00858	3.0651	2.84351	5.37002	2.89077	3.4763	-0.323533	0.391875	11.3568	0.426034	0.763033		5	5	5	5	5	5	5	5	5	5	5
P52790	4.24946	4.27628	3.68667	4.06604	3.54819	2.84332	3.04121	3.13285	3.49441	3.48794	4.93	3.56659	3.89747	4.05345	3.34986	0.192763	0.268376	12.7056	0.485596	0.802302		22	22	22	22	22	22	22	22	22	22	22	13	13	13	13
P52797	3.04174	2.58834	3.50763	3.77919					3.28384	3.70356	3.27476	4.57389	3.32705	4.00691	4.30149	-0.552419	0.329814	9	0.128267	0.461406		1	1	1	1	1	1	1	1	1	1	1
P52799	5.06761	5.1224	5.23895	5.57546	5.33225	4.98071	5.09096	5.54331	4.96617	5.3856	4.37981	6.02802	4.97486	5.78976	6.15997	-0.139501	0.243507	13	0.5765	0.853851		2	2	2	2	2	2	2	2	2	2	2	2	2	2	2
P52803	4.32732	4.40861	4.40246	4.96204					4.33448	4.392	4.37939	4.51724	4.94138	4.95317	5.27288	-0.159259	0.216332	9	0.48037	0.797555		1	1	1	1	1	1	1	1	1	1	1
P52823	1.76253	2.47572	2.48407	3.0682	6.07106	5.50565	5.81434	6.18085	4.47589	3.98771	4.42187	3.43963	4.60313	4.38456	4.15995	-1.75022	0.260233	12.0551	2.06869e-05	0.00372778		1	1	1	1	1	1	1	1	1	1	1
P52888	3.83376	4.43133	4.20654	3.9983	4.09158	2.17907	3.58384	4.63951	3.98497	3.45164	3.77075	3.99206	4.63712	3.89427	4.01943	-0.0282975	0.328528	7.50108	0.933614	0.986956		3	3	3	3	3	3	3	3	3	3	3
P52895	6.36492	6.22574	5.92236	5.82453					5.82068	5.64214	5.86771	5.96617	7.68239	5.72166	7.08912	-0.171304	0.418259	9	0.691702	0.905489		1	1	1	1	1	1	1	1	1	1	1
P52907	3.32512	3.44413	3.00723	3.04428	5.35064	2.99304	3.54878	3.58504	3.24422	2.85626	4.85789	4.31289	3.40502	4.78706	2.97931	-0.331925	0.439455	7.66407	0.472633	0.793359		8	8	8	8	8	8	8	8	8	8	8	7	7	7	7
P53004	5.18666	5.70846	4.86951	5.70433	6.77372	6.15561	6.14969	6.22777	5.61994	5.38565	5.95554	5.99606	5.27505	6.14786	6.22877	-0.398683	0.228124	12.5068	0.105009	0.418025		3	3	3	3	3	3	3	3	3	3	3
P53007	5.61636	5.48661	5.38711	5.50261					5.31545	5.35296	4.73991	5.69749	5.3442	5.77008	5.88121	0.0551285	0.200256	9	0.78931	0.945413		1	1	1	1	1	1	1	1	1	1	1
P53041	5.50849	5.66015	5.2496	5.37445	3.24138	2.33021	2.30423	2.42111	3.75181	3.8535	4.40466	4.2391	3.76935	4.38619	3.61182	1.43603	0.210109	12.0517	1.77172e-05	0.00368382		1	1	1	1	1	1	1	1	1	1	1
P53384	4.14938	4.51797	3.52624	4.35855	4.8721	3.24954	3.19963	3.03928	3.99487	3.5451	4.22971	4.55103	3.31633	4.56902	4.07938	-0.0598587	0.332547	9.98902	0.860751	0.970433		2	2	2	2	2	2	2	2	2	2	2	2	2	2	2
P53396	4.96683	5.20942	4.61863	4.59466	5.85224	3.81405	4.11278	4.16646	4.08291	3.98921	5.64712	5.26141	4.46922	5.62015	4.5426	-0.134919	0.352545	13	0.708126	0.912762		13	13	13	13	13	13	13	13	13	13	13
P53582	1.56989		1.64757	1.6661					1.70005	1.40594	2.77959	1.80025	1.273	1.4338	1.2264	-0.0320086	0.32122	8	0.923076	0.986956		1	1		1	1	1	1	1	1	1	1
P53597	5.99455	5.83221	5.75908	5.72911					5.06495	5.20933	5.59967	6.19771	5.94811	6.58219	6.18944	0.00139488	0.288742	9	0.996251	0.999579		1	1	1	1	1	1	1	1	1	1	1
P53618	4.17133	4.25151	3.96301	4.05156	5.26328	3.76331	3.92045	3.87763	3.68343	3.72359	4.53469	4.74168	3.98838	4.70796	4.02675	-0.0431673	0.240311	13	0.860212	0.970433		6	6	6	6	6	6	6	6	6	6	6	4	4	4	4
P53621	4.48495	4.65593	4.35111	4.2571	5.82124	4.13214	4.10052	3.91025	4.08784	4.10481	4.92807	5.14356	4.10967	5.02233	3.93441	-0.0116563	0.292357	13	0.968803	0.994227		12	12	12	12	12	12	12	12	12	12	12	5	5	5	5
P53634	4.37035	4.22376	4.30582	4.42244	3.9512	3.69019	3.90069	4.35444	3.63384	3.785	4.16573	4.28792	3.50722	4.04572	4.25277	0.327591	0.158219	12.9351	0.0589831	0.309576		11	11	11	11	11	11	11	11	11	11	11	11	11	11	11
P53675	7.84291	8.1335	7.34702	7.84814					6.76664	7.07837	8.24283	7.82373	6.70325	7.97949	7.92155	0.290626	0.345518	9	0.422059	0.759051		1	1	1	1	1	1	1	1	1	1	1
P53680	3.74743	2.85759	3.75908	4.01862					4.36125	3.97229	4.84518	4.06329	4.35235	4.30827	4.13787	-0.69582	0.235112	9	0.015972	0.150395		1	1	1	1	1	1	1	1	1	1	1
P53990	5.00396	5.11422	4.52671	4.84042	4.73562	3.04319	2.80586	3.36153	3.47267	3.73102	5.13554	4.40752	3.78086	5.20559	4.27226	0.506018	0.406574	12.7227	0.235722	0.609454		3	3	3	3	3	3	3	3	3	3	3	2	2	2	2
P53992	4.37937	4.61124	4.03004	4.30996	4.81873	2.3948	3.2428	3.48806	3.75211	3.80485	4.6283	4.49391	3.94385	4.6486	3.81556	0.0733597	0.357088	12.9887	0.840414	0.965272		3	3	3	3	3	3	3	3	3	3	3	1	1	1	1
P53999	5.19993	5.94026	5.0686	4.85709	6.8931	3.19317	3.75095	3.31262	4.06539	4.24416	5.51983	6.15592	3.98009	6.25951	3.43843	0.0796799	0.662155	6.95253	0.907622	0.984124		4	4	4	4	4	4	4	4	4	4	4	3	3	3	3
P54108	4.92413	4.89533	4.89006	4.577	5.1857	5.213	5.79534	5.69041	5.3384	5.19742	6.97829	5.131	5.41316	5.15929	5.4083	-0.601701	0.296043	12.8839	0.063249	0.322734		6	6	6	6	6	6	6	6	6	6	6	5	5	5	5
P54136	4.87401	4.93743	4.37721	4.20399	3.58976	1.61719	0.998873	1.31262	2.78334	2.78838	3.86066	4.1937	3.46512	4.55943	3.27843	0.981198	0.484461	12.2968	0.0651014	0.326463		4	4	4	4	4	4	4	4	4	4	4
P54289	5.16699	4.96414	5.25201	5.46487	4.83935	4.51373	4.87684	5.15818	4.92824	5.44022	4.19599	5.80259	4.8917	5.77017	5.7254	-0.182392	0.248575	6.71911	0.487907	0.803777		23	23	23	23	23	23	23	23	23	23	23	21	21	21	21
P54577	4.16312	4.50858	4.18617	4.0484	4.18622	2.17907	1.88023	2.64446	3.3188	2.52391	3.25996	4.40406	3.40642	4.29447	3.12993	0.668	0.431965	12.6981	0.146554	0.492094		2	2	2	2	2	2	2	2	2	2	2
P54578	4.90799	5.28306	4.95361	4.89531	5.78717	4.48608	4.38253	4.36299	3.86915	3.95931	4.92089	5.09819	4.74171	5.1236	4.97269	0.212979	0.263	13	0.432627	0.764807		2	2	2	2	2	2	2	2	2	2	2	2	2	2	2
P54619	4.4995	3.90706	3.26648	3.47346					2.98803	3.11489	4.1735	3.80025	3.42757	3.71673	4.2264	0.151283	0.316659	9	0.64422	0.883379		1	1	1	1	1	1	1	1	1	1	1
P54725	4.82735	4.97886	4.64474	4.831	4.93686	4.16739	3.71673	3.57358	4.47825	3.95995	4.00035	4.62751	3.66641	4.95008	4.09087	0.498398	0.270658	12.9719	0.088535	0.386568		2	2	2	2	2	2	2	2	2	2	2
P54727	5.0621	5.79121	5.00892	5.4026	1.20894	2.3948	1.45139	3.15508	4.09272	3.74984	4.06542	3.20821	4.03374	3.91791	3.50017	1.49866	0.336079	12.1019	0.000764371	0.0224575		2	2	2	2	2	2	2	2	2	2	2
P54756	3.76922	2.6862	3.87664	4.37511	3.97232	3.0459	3.61235	4.08645	3.94069	4.41536	2.89875	4.09055	3.84111	4.34558	5.27651	-0.437483	0.328974	13	0.206433	0.581424		2	2	2	2	2	2	2	2	2	2	2
P54764	3.89072	3.34436	3.9448	4.1028	5.39713	5.08858	5.36492	5.51044	4.34253	4.88463	3.8828	5.27574	4.43571	5.18855	5.90414	-0.980388	0.320468	12.4074	0.00957804	0.113169		14	14	14	14	14	14	14	14	14	14	14	13	13	13	13
P54802	2.4995	2.66238	2.50203	3.26814	1.34998	1.91453	1.50583	2.0999	1.57075	1.72373	1.761	2.15382	1.73493	2.61944	2.87842	0.622603	0.270498	12.6173	0.0390959	0.252547		4	4	4	4	4	4	4	4	4	4	4	3	3	3	3
P54803	3.55219	3.69213	3.65875	3.60217					3.2808	3.30003	4.21512	3.94323	2.65653	3.52567	3.67328	0.112787	0.259961	9	0.674604	0.900014		2	2	2	2	2	2	2	2	2	2	2
P54819	4.80693	4.85759	4.51264	4.77761	5.94139	4.85635	5.02707	5.15321	4.41971	4.39335	5.67525	5.26979	5.8098	5.64661	4.58061	-0.244894	0.293991	10.8502	0.422803	0.759051		4	4	4	4	4	4	4	4	4	4	4	6	6	6	6
P54920	4.4255	4.86596	4.03989	4.20229	5.41833	3.80379	3.96959	3.77478	3.70882	3.13448	4.76941	4.20425	4.32729	4.54658	3.19618	0.328658	0.314869	13	0.315603	0.675435		6	6	6	6	6	6	6	6	6	6	6
P55000					1.62397	2.83959	2.21038	3.93037								Inf					oneConditionMissing												1	1	1	1
P55001	3.98493	4.18622	4.33207	4.39013					3.84364	4.17311	3.86639	4.27274	3.90305	4.20404	4.7106	0.0842523	0.170387	9	0.632816	0.875833		1	1	1	1	1	1	1	1	1	1	1
P55008	2.47567	2.17021	2.50118	3.00491	3.45686	3.4728	3.45139	3.46586	2.53937	2.58953	3.49617	2.55814	2.27074	3.02362	1.39968	0.0490774	0.30017	12.8366	0.872672	0.973919		1	1	1	1	1	1	1	1	1	1	1	1	1	1	1
P55010	4.07467	4.42001	4.12744	4.69617	6.12335	2.72372	3.41752	3.4606	3.75142	3.73852	4.63458	5.1996	4.23483	5.27664	4.03635	-0.279844	0.449231	13	0.544098	0.835817		3	3	3	3	3	3	3	3	3	3	3
P55036	3.94576	4.19951	3.75908	3.28501					2.74952	3.13177	4.48946	4.81818	2.82319	4.99723	3.32594	0.035156	0.516521	9	0.947224	0.989015		1	1	1	1	1	1	1	1	1	1	1
P55056	5.19553	5.64896	5.24965	5.48835	6.07518	7.02739	6.44094	6.42186	5.66714	5.723	7.0864	5.80967	5.72241	5.85719	6.34564	-0.59244	0.266064	12.5261	0.0450022	0.269171		2	2	2	2	2	2	2	2	2	2	2	1	1	1	1
P55058	4.34566	4.70624	5.06224	4.89695	4.92647	4.6255	4.22092	4.39868	4.38723	4.40322	3.0417	4.74844	3.75446	4.31916	4.4006	0.497144	0.231709	13	0.0513716	0.291106		20	20	20	20	20	20	20	20	20	20	20	19	19	19	19
P55060	4.25809	4.3159	4.05236	3.84743	4.22675	2.27669	2.50498	2.63489	2.69731	2.91063	3.94129	4.38398	3.49112	4.54919	3.47608	0.388744	0.411855	12.8885	0.362587	0.71486		4	4	4	4	4	4	4	4	4	4	4
P55072	4.25484	4.07614	3.85658	3.4866	4.90995	2.4728	2.94617	2.66708	3.07849	2.90472	4.55008	4.67272	3.26932	4.78207	2.84559	-0.0870158	0.463132	6.18614	0.856978	0.969341		22	22	22	22	22	22	22	22	22	22	22	18	18	18	18
P55083	3.30549	3.92763	3.8756	4.01862	2.36739	3.3675	3.48822	4.1073	3.34879	3.79681	2.67237	4.74202	3.6718	4.75567	4.0887	-0.310803	0.340201	13	0.377567	0.728595		2	2	2	2	2	2	2	2	2	2	2	3	3	3	3
P55084	3.32732	2.74564	2.9695	1.80746	6.73646	5.82941	5.5023	5.60795	3.66059	3.83335	4.34639	4.97686	3.8096	5.68946	4.56039	-1.66306	0.420934	12.1643	0.00187639	0.0371326		3	3	3	3	3	3	3	3	3	3	3
P55087					1.01629	2.43433	0.838409	3.15508								Inf					oneConditionMissing												1	1	1	1
P55103					3.55471	4.20216	4.02707	4.30638								Inf					oneConditionMissing												1	1	1	1
P55160	4.5062	4.26488	4.01527	4.36384	3.36554	1.72208	2.17721	3.01238	2.9505	3.32087	4.02802	4.01366	3.14519	4.30864	4.21703	0.530868	0.3445	12.3709	0.148503	0.496786		2	2	2	3	2	3	3	3	3	3	3	3	3	3	3
P55209	3.86407	3.94362	3.46417	3.72911	4.8138	3.18401	3.53196	3.72101	3.21715	3.61483	4.3019	4.88187	3.69429	5.09536	3.50295	-0.262581	0.313892	13	0.417968	0.75671		3	3	3	3	3	3	3	3	3	3	3
P55263	4.89182	5.07518	4.62157	4.83029	4.51879	3.96634	4.31319	4.78106	4.35256	4.38942	4.62792	4.99065	4.76615	4.75461	5.27988	0.0675493	0.183144	12.9985	0.718192	0.915096		1	1	1	1	1	1	1	1	1	1	1	1	1	1	1
P55265					5.26365	2.68951	3.36121	3.37856								Inf					oneConditionMissing												2	2	2	2
P55268	3.71841	3.6454	3.52768	3.67839	2.90094	3.21726	3.00228	3.78633	3.201	3.35725	2.96988	3.547	3.16892	3.40898	3.7145	0.260974	0.16249	12.9935	0.132273	0.467396		10	10	10	10	10	10	10	10	10	10	10	4	4	4	4
P55283					3.50662	2.51028	3.45139	3.82967								Inf					oneConditionMissing												1	1	1	1
P55285	3.42501	3.54405	4.02211	4.47897	3.34829	3.77034	3.23572	4.06951	3.50368	3.77351	2.55333	4.29733	3.59167	4.42671	4.78649	-0.110784	0.306656	13	0.723704	0.915096		5	5	5	5	5	5	5	5	5	5	5	5	5	5	5
P55286	4.97847	6.02004	5.04967	5.64011					4.78158	5.11064	4.09928	4.97817	4.4917	4.89323	5.58228	0.573945	0.299843	9	0.0878752	0.38497		1	1	1	1	1	1	1	1	1	1	1
P55287	4.83381	4.71119	4.86258	5.29754	5.79143	5.87593	5.71095	6.34111	5.24922	5.24753	4.5805	5.53884	4.83379	5.29471	6.24919	-0.314272	0.260495	12.5908	0.249828	0.628025		3	3	3	3	3	3	3	3	3	3	3
P55290	4.98493	4.55747	5.31999	5.17238	5.13573	5.00812	5.07629	5.16786	4.92939	5.47217	4.40713	5.77414	4.84257	5.72389	5.99947	-0.254119	0.223538	13	0.27614	0.650747		7	7	7	7	7	7	7	7	7	7	7	10	10	10	10
P55291	3.93246	4.01753	4.04967	4.5398	4.40533	3.70927	4.8106	4.3555	3.73913	3.59096	3.39288	4.8501	4.11457	4.80277	5.21083	-0.0155136	0.285419	13	0.95748	0.992156		5	5	5	5	5	5	5	5	5	5	5
P55769					7.12879	4.70869	5.30937	4.5261								Inf					oneConditionMissing												1	1	1	1
P55786	5.59968	6.96219	5.70072	6.18738	5.31482	4.8186	4.47515	4.91816	4.63871	4.6821	5.86132	5.68549	5.43441	5.73763	5.32042	0.724533	0.309322	12.5588	0.0363618	0.245102		10	10	10	10	10	10	10	10	10	10	10
P55795	2.79228	2.13177	3.48407	3.61364	3.60125	3.68431	3.80623	3.97034	3.47938	3.40428	3.86207	3.93099	3.77859	4.48121	3.32967	-0.68013	0.274347	12.9427	0.0277289	0.208198		1	1	1	1	1	1	1	1	1	1	1	1	1	1	1
P55809	5.312	6.27053	5.29554	5.76564					4.98803	6.04535	5.0767	5.85119	4.90305	5.92921	5.75295	0.154287	0.303062	9	0.622933	0.872362		1	1	1	1	1	1	1	1	1	1	1
P55884	5.1888	4.92318	4.91703	4.96727	5.516	5.58541	5.57947	5.8477	5.87399	5.19297	5.19667	5.26792	5.09441	5.10468	5.43497	-0.291709	0.134733	12.4144	0.0505158	0.288677		1	1	1	1	1	1	1	1	1	1	1	2	2	2	2
P55899	6.58484	6.69811	6.79877	6.77014	5.64911	5.4147	5.52244	6.3095	6.7211	5.85848	5.69139	6.26586	5.34802	6.59544	6.42925	0.539562	0.25626	12.589	0.0559316	0.300563		1	1	1	1	1	1	1	1	1	1	1	1	1	1	1
P55957	3.55261	3.01629	3.16802	2.78495	1.3699	0.478876		0.753934	1.19491	2.05414	3.21485	2.37711	2.34279	2.62713	2.39731	0.78518	0.324295	11.1795	0.0336083	0.231743		3	3	3	3	3	3	3	3	3	3	3
P56134	3.9035	4.6322	4.03718	3.78149	5.27143	2.58243	3.66981	3.34945	3.65328	3.69853	4.28344	5.13985	3.35338	5.70641	3.34159	-0.264633	0.447019	13	0.564009	0.84823		2	2	2	2	2	2	2	2	2	2	2	1	1	1	1
P56159					7.33736	4.93912	4.92587	4.93037								Inf					oneConditionMissing												1	1	1	1
P56192					6.49742	4.29097	4.78986	4.11997								Inf					oneConditionMissing												1	1	1	1
P56377		2.13177	1.79441	2.02867	1.7939	1.54681		1.81219	0.695348	0.705503	2.72131	2.49503	0.951757	2.22753	1.85628	0.186611	0.36514	11	0.619404	0.871601			1	1	1	1	1	1	1	1	1	1	1		1	1
P56537	5.44219	5.53195	5.16435	5.47518	5.47692	5.42455	5.55313	5.69304	4.95076	5.08393	5.47109	5.64722	5.20191	5.63924	5.68613	0.0872656	0.120184	13	0.480646	0.797555		2	2	2	2	2	2	2	2	2	2	2	2	2	2	2
P57087	2.70113	2.51879	3.2496	3.04857	3.45686	2.43433	3.27451	3.15508	3.57392	3.61821	0.853743	4.30912	2.72465	3.46996	4.2403	-0.275842	0.44055	13	0.542067	0.835817		1	1	1	1	1	1	1	1	1	1	1	1	1	1	1
P57737	4.2756	4.51598	4.32287	4.05842	3.84314	2.48247	3.2901	3.16888	4.17921	4.03146	4.50623	4.06836	3.59235	4.45404	3.43976	0.216217	0.253862	12.4827	0.410418	0.750785		7	7	7	8	7	8	8	8	8	8	8
P57740	4.54389	4.69811	4.85144	4.32635					3.28501	3.95343	4.06298	4.85336	3.64223	4.67326	5.30982	0.35065	0.376104	9	0.375504	0.726547		1	1	1	1	1	1	1	1	1	1	1
P58335	5.72447	5.78447	5.38325	5.49537					5.18068	5.24078	5.19463	5.62043	5.02788	5.51748	6.20695	0.169913	0.216115	9	0.451943	0.780078		1	1	1	1	1	1	1	1	1	1	1
P58546	3.20031	3.78684	3.00438	3.66927	5.41965	4.32168	4.4583	3.98602	3.57982	3.40043	4.87377	3.72698	3.12976	4.28396	3.0823	-0.234978	0.357599	12.8059	0.522751	0.825575		2	2	2	2	2	2	2	2	2	2	2	3	3	3	3
P59190	4.58696	4.93117	4.41764	4.74139	6.50612	5.53672	5.40194	5.58309	4.31028	4.77471	5.56196	4.93449	4.65154	5.17641	5.3019	-0.25138	0.252272	12.4847	0.337947	0.695712		1	1	1	1	1	1	1	1	1	1	1	1	1	1	1
P59768	1.3928	1.96974	1.89513	2.61364					2.05776	2.08295	3.00721	1.64378	1.30733	2.62058	1.48025	-0.0607282	0.363915	9	0.871158	0.973428		1	1	1	1	1	1	1	1	1	1	1
P59998	4.56128	4.57088	4.27484	3.84334	6.78241	4.64656	4.76992	4.59642	4.23525	4.26916	7.11993	5.5309	4.92307	6.08381	4.07097	-0.594855	0.549567	9.48675	0.305816	0.667815		4	4	4	4	4	4	4	4	4	4	4	6	6	6	6
P60022	4.21099	4.13177	5.1531	4.76564					4.23957	3.47369	3.41222	3.84465	3.73243	3.72985	4.60887	0.702335	0.279303	9	0.0330602	0.229052		1	1	1	1	1	1	1	1	1	1	1
P60033	5.05625	5.18119	4.88552	4.87991	4.53686	4.04506	4.38757	4.65921	4.56784	4.40971	4.51217	5.30968	4.13316	4.99837	5.06452	0.240539	0.203088	12.8919	0.25763	0.637121		1	1	1	1	1	1	1	1	1	1	1	1	1	1	1
P60174	5.25801	5.74102	5.01514	5.35146	6.03289	4.50233	4.58177	4.36376	4.24031	4.41493	5.88304	5.26985	5.98247	5.48745	5.10399	-0.0688106	0.335093	5.20102	0.845097	0.968743		20	20	20	20	20	20	20	20	20	20	20	21	21	21	21
P60228	3.4995	4.21269	3.6857	3.76564	4.06692	2.80984	3.25874	3.33728	3.61485	2.94436	3.66241	4.15889	2.45967	3.90155	3.92528	0.104853	0.285339	7.01605	0.724106	0.915096		1	1	1	1	1	1	1	1	1	1	1	1	1	1	1
P60520	4.02822	5.98525	4.03463	4.46					4.00169	4.06744	4.41998	3.97973	4.21335	4.26775	3.91039	0.504123	0.348541	9	0.181982	0.548205		2	2	2	2	2	2	2	2	2	2	2
P60660	4.33095	4.03835	3.80449	3.14415	7.13147	4.48448	4.97701	4.75194	4.31926	4.06668	6.62407	5.07177	4.54873	5.7355	4.19007	-0.96145	0.568899	12.9763	0.11489	0.442375		3	3	3	3	3	3	3	3	3	3	3	5	5	5	5
P60842	4.09556	3.98474	3.78709	4.26267	5.79749	5.28441	5.55007	5.70742	4.42637	4.54958	4.45954	5.19944	4.38134	5.22513	5.2155	-0.729933	0.203564	12.1639	0.00366659	0.0576209		6	6	6	6	6	6	6	6	6	6	6	4	4	4	4
P60866	3.97199	3.77118	3.78273	3.58667	7.2964	5.80231	6.03635	5.61198	4.37663	4.53865	4.5	5.5577	4.25418	5.6816	5.01952	-1.03566	0.352364	12.2029	0.0121977	0.135125		1	1	1	1	1	1	1	1	1	1	1	1	1	1	1
P60900	5.57106	5.77118	5.36954	5.70604	6.81398	5.42945	5.23633	4.99379	5.14036	5.28819	6.22193	6.04087	5.38845	6.01967	5.40804	-0.0325091	0.257973	13	0.901646	0.984124		7	7	7	7	7	7	7	7	7	7	7	6	6	6	6
P60903	5.31098	6.13236	5.48132	5.32787	5.15925	2.2851	3.84898	4.04709	4.33173	4.26284	4.18769	6.39179	4.01242	6.52621	3.67185	0.637988	0.631744	12.9533	0.331044	0.689497		2	2	2	2	2	2	2	2	2	2	2	2	2	2	2
P60953	5.07848	5.32615	4.81444	4.57324	5.10797	3.93876	4.16573	4.00764	4.34781	4.11619	5.9348	4.97374	4.32511	5.246	4.6906	0.025538	0.3241	12.4718	0.938444	0.986956		5	5	5	5	5	5	5	5	5	5	5	4	4	4	4
P60981	6.30428	8.66495	5.7471	6.58837	6.6093	6.12658	5.86807	5.88192	5.25242	5.68913	5.7945	6.96733	5.35091	6.87478	6.2826	0.555665	0.456451	8.31052	0.256904	0.635907		1	1	1	1	1	1	1	1	1	1	1	2	2	2	2
P60983	6.1888	6.66366	5.88944	6.06403	5.4919	3.7532	3.72522	3.09124	4.4376	4.41855	6.82597	5.62663	4.19164	6.1917	4.4015	0.948438	0.568526	12.5927	0.119926	0.452001		1	1	1	1	1	1	1	1	1	1	1	1	1	1	1
P61006	4.00896	4.58108	4.05938	3.94621	3.26783	2.03223	2.03635	2.82967	3.16291	2.57832	4.60716	3.93778	3.57444	4.49795	3.10301	0.44948	0.391028	12.5278	0.271829	0.648211		3	3	3	3	3	3	3	3	3	3	3	1	1	1	1
P61018					3.83343	3.51028	3.66981	3.66409								Inf					oneConditionMissing												1	1	1	1
P61019	4.6122	4.93117	4.56131	4.54525	6.93799	6.06723	5.95552	6.0073	4.79026	4.84525	6.66006	5.47538	5.2683	5.50056	5.50292	-0.731917	0.313593	12.3641	0.0372198	0.247663		1	1	1	1	1	1	1	1	1	1	1
P61020	3.73216	1.75326	3.26648	1.6661					3.29615	2.72787	6.00078	3.96214	3.47314	5.01341	1.78828	-1.14718	0.814495	9	0.192591	0.565128		1	1	1	1	1	1	1	1	1	1	1
P61026	3.22009	3.58529	3.093	2.68217	4.46069	2.73175	3.02592	3.08097	2.71855	1.92427	5.22321	3.86616	3.06094	4.27895	2.7071	-0.162041	0.449882	13	0.724493	0.915096		3	3	3	3	3	3	3	3	3	3	3	2	2	2	2
P61086	4.46329	5.14557	4.34006	4.77164	2.54515	0.965162	1.96765	1.90364	2.6476	2.49099	3.17279	3.55897	3.17242	3.66704	3.59158	1.47234	0.311512	12.1158	0.000478897	0.0165956		2	2	2	2	2	2	2	2	2	2	2
P61088	3.65321	4.17876	3.92015	4.20851	4.35189	1.4728	1.9604	1.81219	3.01297	2.96438	3.86257	4.09598	3.06351	3.96921	2.98594	0.475708	0.471568	12.7334	0.331866	0.689497		1	1	1	1	1	1	1	1	1	1	1	1	1	1	1
P61106	4.05205	4.36207	3.60766	3.66764	6.75068	4.81733	5.87765	5.15508	4.5171	4.23544	6.26563	5.54814	4.6	5.98117	4.39085	-1.07319	0.462924	12.6233	0.0379116	0.248726		4	4	4	4	4	4	4	4	4	4	4
P61158	4.75193	4.92318	4.46975	4.39281	5.97254	4.28125	4.55879	4.41251	4.22556	4.04256	6.22593	5.25866	4.76624	5.62129	4.53049	-0.232618	0.346462	13	0.513715	0.821735		19	19	19	19	19	19	19	19	19	19	19
P61160	4.54226	4.46493	4.23582	4.32174	6.0296	4.60162	4.89465	4.75955	4.36986	4.19272	5.93046	4.85319	4.711	5.2191	4.82178	-0.378658	0.313088	12.8601	0.248262	0.626116		15	15	15	15	15	15	15	15	15	15	15
P61163	1.94131	3.13602	2.14527	2.24614	3.85279	2.4728	2.1085	3.24905	1.43413	2.79672	3.67965	3.1939	2.75975	3.33299	3.17162	-0.3241	0.377303	6.69566	0.42003	0.757905		2	2	2	2	2	2	2	2	2	2	2	1	1	1	1
P61201	4.03839	4.69897	3.79027	3.93687	4.65188	4.34382	4.38757	4.11285	3.62114	3.79873	4.2884	4.49723	4.02908	4.52966	4.5647	0.0468767	0.185292	4.82716	0.810696	0.952329		2	2	2	2	2	2	2	2	2	2	2	1	1	1	1
P61247	5.74179	6.22276	5.40741	5.12486	7.44628	4.74844	5.55311	4.98211	4.60382	4.83444	5.68986	6.59692	5.14227	6.78052	5.32881	0.0852525	0.440464	13	0.849518	0.968881		8	8	8	8	8	8	8	8	8	8	8	6	6	6	6
P61278	3.4995	2.75326	3.70417	3.75256	3.20344	3.27615	3.44697	3.33458	2.86558	3.57283	2.71207	3.18051	3.56696	3.12405	4.02963	0.0782392	0.200766	13	0.703065	0.911929		4	4	4	4	4	4	4	4	4	4	4	2	2	2	2
P61313	5.13989	4.63507	4.84021	4.80126	6.66015	4.82479	4.88689	4.72869	4.29146	4.64574	4.90177	6.23106	4.15258	6.30617	5.38814	-0.0663666	0.397407	13	0.869941	0.973306		3	3	3	3	3	3	3	3	3	3	3	3	3	3	3
P61353	5.09046	5.25151	4.92768	4.45121					3.64011	4.55725	3.89765	6.38822	4.247	6.19461	5.23923	0.0496318	0.572078	9	0.932764	0.986956		1	1	1	1	1	1	1	1	1	1	1
P61421	4.73963	5.484	4.41294	4.56955					4.18942	4.33717	6.21079	5.4048	4.25185	5.99748	5.0313	-0.258871	0.463933	9	0.590457	0.859916		2	2	2	2	2	2	2	2	2	2	2
P61457	3.46297	4.44256	3.92768	3.71673	4.54879	5.10139	4.70514	4.99379	4.48513	4.24049	4.63939	4.15296	6.07812	4.60882	5.05525	-0.791813	0.320133	12.8762	0.0281113	0.2092		1	1	1	1	1	1	1	1	1	1	1	1	1	1	1
P61586	5.76063	5.60736	5.24689	5.01357	5.87243	4.77177	4.73213	4.56316	4.64095	4.2959	6.7938	5.29905	4.66092	5.86342	4.84018	-0.00318159	0.360781	13	0.993098	0.997932		2	2	2	2	2	2	2	2	2	2	2
P61604	6.01475	6.09087	5.77626	5.60428	7.47405	5.13159	5.26118	5.04093	4.72083	5.39601	5.41568	6.61078	7.11451	6.41925	5.99664	-0.154149	0.416114	13	0.717013	0.915096		5	5	5	5	5	5	5	5	5	5	5	6	6	6	6
P61626	4.66332	4.60262	4.86357	4.93121	4.56846	3.83163	3.96627	4.04331	4.39959	4.4841	5.42069	4.96394	3.90343	5.02674	3.84334	0.109742	0.274193	12.997	0.695483	0.906846		12	12	12	12	12	12	12	12	12	12	12	11	11	11	11
P61758	4.92434	5.65366	4.49885	4.84913					3.99705	4.28275	5.56577	5.52622	5.11743	5.67078	4.77457	-0.00915839	0.381648	9	0.981379	0.995372		1	1	1	1	1	1	1	1	1	1	1
P61764					1.01629			1.40883								Inf					oneConditionMissing												1			1
P61769	5.56676	5.4602	6.12767	5.92133	5.55478	5.77365	5.61635	5.87968	5.42804	6.09115	3.86362	4.93316	4.64803	4.56594	5.35377	0.754165	0.267267	13	0.0144162	0.147493		12	12	12	12	12	12	12	12	12	12	12	12	12	12	12
P61916	4.88849	5.16132	5.20829	5.26638	3.98363	4.16718	4.13465	4.52901	4.37518	4.97722	4.08234	4.80815	4.15359	4.68621	5.44975	0.446311	0.230223	12.5468	0.0753762	0.354334		14	14	14	14	14	14	14	14	14	14	14	12	12	12	12
P61923					2.92775											Inf					oneConditionMissing												1
P61956	6.08446	6.51879	6.07383	6.30376					5.33988	5.45705	6.24308	6.40758	5.32983	6.11687	6.05083	0.39591	0.246824	9	0.143173	0.484352		1	1	1	1	1	1	1	1	1	1	1
P61960	4.49611	4.9585	4.43339	4.66537	6.01414	4.90436	5.52244	5.81658	4.40158	4.42309	4.33527	4.99889	5.1713	5.21114	3.90385	0.0560699	0.27198	12.7231	0.839932	0.965272		1	1	1	1	1	1	1	1	1	1	1	1	1	1	1
P61970	3.73216	5.45242	4.19649	4.77164	4.03958	3.86192	3.23887	3.45503	3.45158	3.80696	3.98087	4.12487	3.53986	4.20247	3.79224	0.63605	0.282008	12.8094	0.042266	0.264456		2	2	2	2	2	2	2	2	2	2	2
P61978	4.03629	4.39355	4.19658	3.89147	6.37216	3.82318	4.24103	3.6572	3.70279	3.83787	5.07462	5.12607	3.78083	5.48006	3.3894	-0.0152311	0.442891	13	0.973088	0.994227		14	14	14	14	14	14	14	14	14	14	14	13	13	13	13
P61981	4.30315	6.08644	4.87355	5.5962	3.87554	4.26521	2.79328	2.75842	3.33788	3.34918	3.82664	3.55567	3.98852	3.2553	3.06379	1.68298	0.369747	12.3914	0.000612692	0.0188194		10	10	10	10	10	10	10	10	10	10	10	8	8	8	8
P62081	2.99543	2.28587	2.3144	2.08949	4.84728	2.69507	4.04557	4.08399	2.73444	2.87199	3.48669	4.21364	2.97635	3.90386	2.9646	-0.818887	0.39179	12.5994	0.0574855	0.303526		2	2	2	2	2	2	2	2	2	2	2
P62136	4.62051	4.94703	4.21525	3.45866	6.18589	4.14973	4.91477	4.60065	4.55132	4.06736	6.06502	5.35391	4.91253	5.62972	4.48454	-0.490425	0.412586	8.98154	0.265051	0.642826		1	1	1	1	1	1	1	1	1	1	1	2	2	2	2
P62140	5.3674	5.46475	4.81749	4.94621					4.67893	5.06745	6.20923	5.63567	4.6389	5.66133	4.66698	-0.0736786	0.337148	9	0.831887	0.963474		1	1	1	1	1	1	1	1	1	1	1
P62191	4.33714	4.59767	3.92662	4.29007	3.42438	1.85788	2.29383	2.61412	3.22544	2.73808	3.88913	3.77538	2.95103	3.91462	3.24534	0.862097	0.305158	12.2878	0.0150107	0.149719		3	3	3	3	3	3	3	3	3	3	3
P62195	3.96771	3.59967	3.62156	2.73242	2.83343	2.65114	2.2428	1.81219	3.00862	2.80472	4.0499	3.17815	3.32704	3.25415	2.11037	0.308882	0.332339	12.7595	0.369923	0.721444		4	4	4	4	4	4	4	4	4	4	4
P62241	4.85503	5.20354	4.67489	4.56113	6.70709	4.72711	5.16129	5.29926	4.63833	4.64831	4.79722	5.74266	4.50874	5.85935	4.9001	-0.0527546	0.348241	11.9707	0.882113	0.978396		6	6	6	6	6	6	6	6	6	6	6	4	4	4	4
P62244	3.93746	3.85446	3.47731	2.79514	7.78258	5.69655	5.86469	5.74926	3.76398	4.40454	5.11777	6.16743	3.7156	6.42546	4.82187	-1.31905	0.588706	12.4169	0.0440506	0.26757		4	4	4	4	4	4	4	4	4	4	4
P62249	5.32114	5.75064	5.50924	4.26826					3.66349	4.49582	5.47776	6.96984	4.09812	7.28617	4.63707	-0.0202886	0.759731	9	0.979278	0.995308		2	2	2	2	2	2	2	2	2	2	2
P62258	4.61011	6.49025	4.59985	5.65128	5.68803	5.3826	4.65367	5.21679	4.37259	4.48514	4.79512	4.75873	5.50572	4.75603	4.42771	0.557853	0.286129	13	0.0731219	0.34982		13	13	13	13	13	13	13	13	13	13	13	11	11	11	11
P62263					5.89544	4.11969	3.78437	3.30013								Inf					oneConditionMissing												1	1	1	1
P62266					5.98947	4.44822	4.41621	4.3037								Inf					oneConditionMissing												2	2	2	2
P62269	4.78473	4.8448	4.50527	5.00264	5.67382	2.81641	4.12599	3.49501	3.55279	4.03622	3.75645	5.76835	3.82361	6.03403	4.34779	0.0154623	0.513346	6.84485	0.97683	0.995027		2	2	2	2	2	2	2	2	2	2	2	2	2	2	2
P62277	2.61966	3.04574	2.94737	3.51583					3.15206	3.18087	3.25067	3.68302	2.76286	4.21667	2.95612	-0.282462	0.283576	9	0.345241	0.698406		2	2	2	2	2	2	2	2	2	2	2
P62280	4.8202	5.21293	5.28022	4.54421	6.90706	4.48226	4.82241	4.18934	4.50547	4.84742	4.94524	6.28785	4.58202	6.51707	3.97115	-0.0614152	0.461837	13	0.896245	0.982779		2	2	2	2	2	2	2	2	2	2	2	1	1	1	1
P62306	7.95729	8.23304	7.47774	7.38818					6.50621	6.86915	8.69503	8.31516	7.05997	8.58422	8.25563	0.00901006	0.487455	9	0.985656	0.996718		1	1	1	1	1	1	1	1	1	1	1
P62310		2.07518	1.42518	1.18068					2.46361	1.79297	2.81276	1.97018	2.34011	2.33426	1.69207	-0.640505	0.287288	8	0.0563424	0.300903			1	1	1	1	1	1	1	1	1	1
P62312	5.83221	6.26738	5.75609	5.49899	6.23868	4.67609	4.51913	4.61954	4.73773	4.70549	5.65301	5.81078	5.13639	6.07215	5.39513	0.379442	0.346848	12.9907	0.293838	0.658469		1	1	1	1	1	1	1	1	1	1	1	1	1	1	1
P62314	5.3475	5.33822	5.30782	5.39402					4.48811	4.93912	5.99838	5.73571	5.00738	5.92636	5.50651	-0.0247652	0.292161	9	0.934303	0.986956		1	1	1	1	1	1	1	1	1	1	1
P62318	3.95994	3.14557	3.85144	3.15047	4.94278	3.22033	3.24166	3.42997	3.24439	3.14886	4.42021	3.8877	3.28079	4.18407	3.39559	-0.0338886	0.296094	13	0.910628	0.984124		3	3	3	3	3	3	3	3	3	3	3
P62328	5.55216	6.16033	6.29625	6.29009	6.04973	5.52425	4.94454	5.18747	5.06199	5.42283	6.6718	5.5011	4.86953	5.4255	5.41667	0.495597	0.300039	12.8453	0.122801	0.456511		2	2	2	2	2	2	2	2	2	2	2	4	4	4	4
P62330	4.4971	5.00992	4.52501	4.23243	5.83343	2.71673	3.77331	3.18256	3.18801	2.71454	5.36943	4.99682	3.72808	5.36257	4.10076	0.012708	0.53226	13	0.981315	0.995372		1	1	1	1	1	1	1	1	1	1	1	1	1	1	1
P62333	4.88493	5.18622	4.16214	4.46608	4.49474	2.5913	3.1085	3.33728	3.49462	3.83804	4.51985	4.4546	3.3265	4.5972	4.33132	0.527037	0.363972	12.6771	0.17189	0.53282		1	1	1	1	1	1	1	1	1	1	1
P62424					5.67746	4.38514	4.75377	4.70873								Inf					oneConditionMissing												2	2	2	2
P62495	4.56128	4.19951	4.27484	4.42099	3.03336	2.31234	3.2901	3.62456	3.36063	3.46399	3.74817	4.07121	3.77544	3.92189	4.50292	0.498926	0.247	12.3357	0.0656549	0.327198		1	1	1	1	1	1	1	1	1	1	1	1	1	1	1
P62633	3.87801	3.71673	4.2496	3.86998					4.81295	4.63032	4.44079	4.50623	4.78155	4.31698	3.70445	-0.5276	0.209409	9	0.032797	0.228789		1	1	1	1	1	1	1	1	1	1	1
P62701	5.76629	5.52936	4.75908	4.22507	5.95489	4.03223	4.51913	3.93037	4.0478	4.0523	4.11702	5.55518	3.80806	6.18546	5.00362	0.158203	0.443631	13	0.727105	0.91711		1	1	1	1	1	1	1	1	1	1	1	1	1	1	1
P62750	6.34267	6.949	5.78673	5.85027	7.06544	5.12005	5.4822	5.34432	4.97688	5.0812	5.49446	6.89443	5.34853	6.34898	5.51813	0.326497	0.369812	13	0.393339	0.737817		3	3	3	3	3	3	3	3	3	3	3	2	2	2	2
P62753	5.20284	5.46468	5.22239	4.75089	5.99405	4.15542	4.50742	4.49185	4.40367	4.67532	4.69952	6.00864	4.2013	5.88173	4.76868	0.0252838	0.339205	13	0.941717	0.987378		2	2	2	2	2	2	2	2	2	2	2
P62805	5.07553	5.47644	5.18244	4.63211	6.79515	4.21096	4.82522	4.44899	4.25669	4.26823	5.63023	5.27819	4.4756	5.9122	4.73033	0.144935	0.386286	13	0.713561	0.915082		10	10	10	10	10	10	10	10	10	10	10	9	9	9	9
P62820	3.94848	4.11978	3.806	3.81295	4.68467	2.31234	1.9604	2.89758	3.20325	2.35074	5.14012	2.77578	3.48724	3.80614	2.38211	0.394234	0.532886	11.5284	0.474212	0.793857		3	3	3	3	3	3	3	3	3	3	3	1	1	1	1
P62826	6.5193	6.8288	6.30461	6.30531	7.2925	4.61272	5.51278	5.03347	5.69003	5.51959	6.94029	7.12911	5.68421	7.16449	5.32437	0.0812873	0.486075	11.5698	0.870075	0.973306		5	5	5	5	5	5	5	5	5	5	5	5	5	5	5
P62829	5.94244	5.97436	5.7441	5.88666					4.80906	5.2212	5.43902	6.17181	5.02788	6.98429	6.09383	0.208731	0.396289	9	0.611125	0.870433		1	1	1	1	1	1	1	1	1	1	1
P62834	4.23285	4.48661	3.58168	3.4286					3.31818	3.27536	5.28012	4.15075	3.97871	4.74284	3.84531	-0.152031	0.415335	9	0.722789	0.915096		1	1	1	1	1	1	1	1	1	1	1
P62847					8.8138	5.24169	6.38212	6.24905								Inf					oneConditionMissing												1	1	1	1
P62851	5.6814	5.84072	5.58168	5.28081	6.40601	4.21356	4.54102	4.7178	4.92466	4.70317	5.05412	5.6527	4.78488	5.87425	4.9503	0.319732	0.345447	11.6426	0.373462	0.725238		1	1	1	1	1	1	1	1	1	1	1	2	2	2	2
P62854	2.76253	4.11783	1.69819	1.98803	5.81627	1.80984	2.33591	1.77656	3.16761	2.56935	3.08937	4.82355	2.7306	4.98439	2.13497	-0.568974	0.678821	13	0.417075	0.756106		1	1	1	1	1	1	1	1	1	1	1	1	1	1	1
P62857	4.5263	5.56654	4.77095	4.65086	5.82765	4.37462	3.98935	4.06197	4.16807	4.20405	4.08977	5.08559	4.62819	5.11509	3.66388	0.29894	0.315627	13	0.360847	0.714092		3	3	3	3	3	3	3	3	3	3	3	4	4	4	4
P62861					4.78384	2.17907	3.3803	2.91407								Inf					oneConditionMissing												1	1	1	1
P62873	4.17757	4.91675	4.05397	4.4808	5.13526	3.74844	3.90457	4.19831	4.11882	3.76257	5.44626	4.46526	4.04875	5.1059	3.19861	0.0203636	0.328571	13	0.951524	0.989449		5	5	5	5	5	5	5	5	5	5	5	5	5	5	5
P62879	2.22197	2.78888	1.9695	1.73087	3.69006	1.74844	1.88023	1.94649	2.20222	2.18522	4.32675	2.27069	2.85275	3.72668	1.838	-0.524704	0.414071	13	0.22732	0.604769		3	3	3	3	3	3	3	3	3	3	3
P62888					4.26371	2.33204	3.25516	3.81652								Inf					oneConditionMissing												1	1	1	1
P62899	2.22197	4.21269	3.71058	3.50261	5.02665	2.54681	3.42939	3.40883	3.22872	3.29466	3.83653	4.23242	2.88834	3.84346	3.88626	-0.0940459	0.373552	13	0.805162	0.950372		1	1	1	1	1	1	1	1	1	1	1	3	3	3	3
P62906	5.02822	5.37984	5.06359	5.07656	5.88136	4.39808	4.41628	4.48706	4.51347	4.49708	4.93281	6.03823	5.322	5.86859	5.02713	-0.204956	0.291159	13	0.493892	0.806498		4	4	4	4	4	4	4	4	4	4	4	5	5	5	5
P62910	3.85	4.39711	4.9063	3.75357	4.15535		1.92087	1.40883	3.13019	2.97588	3.7873	3.84034	2.57572	4.99998	1.95924	0.758364	0.60978	11.8837	0.237597	0.610478		1	1	1	1	1	1	1	1	1	1	1	1	1		1
P62913	3.6246	4.70877	3.35529	3.66587	6.32719	3.63126	4.27836	4.22276	4.1558	4.12734	4.49666	5.38644	4.00358	5.30516	4.31994	-0.51051	0.445161	11.0772	0.275632	0.650747		2	2	2	2	2	2	2	2	2	2	2	3	3	3	3
P62917	5.59964	5.75326	5.71058	4.47346	6.44096	4.5912	4.92087	4.75384	4.25797	4.96111	4.93125	6.59177	4.48203	6.47552	5.37848	-0.0163987	0.417322	13	0.969252	0.994227		1	1	1	1	1	1	1	1	1	1	1	1	1	1	1
P62937	2.88849	3.64473	2.79454	3.45322	4.88947	3.86873	3.80623	3.74926	3.25856	3.24507	4.23216	3.63938	3.39137	3.94994	3.0035	-0.276266	0.282076	12.8174	0.345507	0.698406		9	9	9	9	9	9	9	9	9	9	9	9	9	9	9
P62942	5.74743	5.91917	5.24535	5.46608	5.38884	4.9528	4.21038	4.22282	4.39795	4.50505	5.76713	4.59597	4.79321	5.12855	4.44975	0.72602	0.292159	12.8345	0.0275571	0.2079		1	1	1	1	1	1	1	1	1	1	1
P62993	4.82788	5.73815	4.68411	5.2163	5.58771	4.70944	4.16109	4.10164	4.37596	4.18738	5.12821	4.95901	4.31639	5.25258	4.60069	0.289518	0.290777	9.8745	0.343183	0.697985		7	7	7	7	7	7	7	7	7	7	7	6	6	6	6
P62995					5.48869	3.63066	3.957	3.66986								Inf					oneConditionMissing												2	2	2	2
P63010	4.59422	5.67207	4.58841	5.1518	5.35868	4.70005	4.45961	5.01299	3.92955	4.43903	4.69598	5.08144	4.3878	5.12643	5.41908	0.216616	0.244101	13	0.390986	0.736578		5	5	5	5	5	5	5	5	5	5	5	5	5	5	5
P63104	4.93725	7.22171	5.16044	5.58075	6.56649	5.92304	5.21989	5.33118	4.57016	4.79623	5.57641	5.1313	5.0666	5.29493	4.61042	0.736016	0.326506	13	0.0420783	0.263892		15	15	15	15	15	15	15	15	15	15	15	15	15	15	15
P63173	6.46297	7.18955	6.30374	5.85593	5.96105	4.68321	5.02714	4.7853	4.88822	5.2289	4.80356	7.31464	5.31358	7.41941	5.71161	0.49769	0.531156	12.9978	0.365846	0.718664		1	1	1	1	1	1	1	1	1	1	1	3	3	3	3
P63208					7.06887	6.85781	6.52996	7.38179								Inf					oneConditionMissing												2	2	2	2
P63218	6.65937	6.54767	6.20654	6.0461					5.33718	5.24853	7.55708	6.55514	5.65217	6.80303	6.5806	0.117243	0.450871	9	0.800687	0.947573		1	1	1	1	1	1	1	1	1	1	1
P63220	4.90549	5.00876	4.77095	4.59346	6.56355	4.78712	5.50249	5.34945	4.96138	4.84253	5.25723	5.73303	4.76056	5.35144	5.42297	-0.299375	0.276324	12.9771	0.298343	0.66362		1	1	1	1	1	1	1	1	1	1	1	1	1	1	1
P63241	5.22167	5.70532	4.69175	4.51103	3.81768	1.78529	3.01907	3.38595	3.5114	3.39953	4.19769	5.204	3.35761	4.7891	3.22127	1.00742	0.469485	12.4821	0.0521887	0.292062		2	2	2	2	2	2	2	2	2	2	2
P63244	4.47843	4.69825	4.2814	4.33142	5.5564	3.62686	4.0582	3.87654	3.95081	3.68076	4.71597	5.1705	4.21947	5.19536	4.1815	-0.08147	0.305864	13	0.79414	0.945621		8	8	8	8	8	8	8	8	8	8	8
P63279					1.57817		0.657836	0.454635								Inf					oneConditionMissing												1	1		1
P63313	4.89296	4.94019	5.88312	6.08882	4.95266	4.87593	3.59464	3.39701	4.19935	4.84161	4.24133	4.15983	3.81321	4.23656	3.39953	1.25087	0.371123	12.7386	0.00515073	0.0732759		3	3	3	3	3	3	3	3	3	3	3	2	2	2	2
P67775	5.50525	5.13202	4.51686	4.76363	7.23592	5.10752	5.32459	5.29069	4.75882	4.86097	6.60891	5.70625	5.04702	6.34825	5.08075	-0.318708	0.436098	11.0727	0.480069	0.797555		2	2	2	2	2	2	2	2	2	2	2
P67936	3.79422	4.47572	4.04967	4.19904	6.7584	5.62347	5.29848	5.5072	4.18783	4.47252	4.20086	5.38304	4.48285	5.55207	4.59047	-0.5242	0.32828	12.3585	0.13555	0.473373		3	3	3	3	3	3	3	3	3	3	3	3	3	3	3
P68036					5.18239	3.58243	3.3208	3.97034								Inf					oneConditionMissing												1	1	1	1
P68366	3.73216	4.07518	3.7707	3.33452	6.07273	4.14582	4.42337	4.02892	3.65378	3.75799	4.80651	4.95377	3.68603	5.17664	4.03551	-0.443393	0.409842	12.9593	0.299034	0.66362		3	3	3	3	3	3	3	3	3	3	3	4	4	4	4
P68371	5.99371	6.49102	5.74402	5.56131	7.49742	6.46567	6.47205	6.21951	5.13327	5.92515	6.39266	7.16284	5.45799	7.31668	6.42119	-0.15229	0.391714	11.7401	0.704399	0.911929		1	1	1	1	1	1	1	1	1	1	1	1	1	1	1
P68402	2.26503	5.06068	3.28316	3.45866					1.76564	1.7055	3.69318	3.66815	2.43527	4.32132	3.29352	0.533659	0.669995	9	0.446236	0.776175		1	1	1	1	1	1	1	1	1	1	1
P68431	1.87801			2.0682					1.44371	1.40594	2.83445	0.800253	2.43527	4.63891	1.58897	-0.190824	0.95593	7	0.847452	0.968881		1			1	1	1	1	1	1	1	1
P68871	4.15706	4.78086	3.94523	5.46977	5.07176	5.10759	5.22837	4.55738	4.89517	4.13517	4.96274	3.95841	6.68586	4.28932	4.78422	-0.0260895	0.3799	13	0.946294	0.989015		8	8	8	8	8	8	8	8	8	8	8	8	8	8	8
P69892	4.93912	5.27682	4.98487	4.98287	5.93459	5.83221	6.28622	5.74235	5.35587	5.42425	5.56727	5.4802	7.27052	5.41005	6.18181	-0.693175	0.31498	12.9113	0.0465732	0.276069		1	1	1	1	1	1	1	1	1	1	1	1	1	1	1
P69905	4.12032	4.57088	3.95348	4.864	4.20054	4.47221	4.2901	3.84395	4.39512	3.80498	4.52834	3.69573	6.19916	4.01829	4.39191	-0.143928	0.321998	13	0.662243	0.892185		9	9	9	9	9	9	9	9	9	9	9	9	9	9	9
P78318					3.33822			1.09849								Inf					oneConditionMissing												1			1
P78324	3.04228	3.09434	3.01659	4.00577	3.17064	2.18247	3.7812	3.06258	2.89329	3.30107	2.44611	4.10843	3.59383	3.94523	3.6774	-0.254139	0.293846	13	0.402787	0.742631		3	3	3	3	3	3	3	3	3	3	3	3	3	3	3
P78325					3.7939	4.40479	3.75095	3.85551								Inf					oneConditionMissing												1	1	1	1
P78344	4.22197	4.55027	3.8289	4.15337					3.4537	3.77159	4.39772	4.43252	3.46564	4.4537	4.27703	0.15264	0.25737	9	0.567731	0.849241		1	1	1	1	1	1	1	1	1	1	1
P78347	4.62051	4.87427	4.46957	4.30169					3.90314	4.16493	4.52325	5.27923	4.38847	5.3703	4.53453	-0.0283247	0.292611	9	0.925007	0.986956		1	1	1	1	1	1	1	1	1	1	1
P78371	2.76142	2.99031	2.35674	2.07129	4.83676	3.07083	3.18518	3.40524	2.73186	2.53885	3.70634	3.82883	2.49766	3.91306	3.00021	-0.534964	0.387968	12.9389	0.191301	0.565128		9	9	9	9	9	9	9	9	9	9	9
P78380	3.637	2.85759	3.06903	3.64011	2.26783	1.80984	3.22668	3.57358	3.42953	3.3301	5.00716	2.11744	3.50909	3.69679	2.76811	-0.366393	0.411795	5.34893	0.411827	0.75214		1	1	1	1	1	1	1	1	1	1	1	1	1	1	1
P78385					1.93729	0.985024	6.83806	5.4881								Inf					oneConditionMissing												1	1	1	1
P78386					4.47581	4.77311	7.32537	6.21639								Inf					oneConditionMissing												3	3	3	3
P78417	6.09584	6.25257	5.61456	6.07461	5.37341	4.42324	4.33343	4.38349	5.05956	5.00207	6.4308	5.46244	4.43663	5.80208	5.0557	0.635623	0.333263	12.5203	0.079687	0.364339		8	8	8	8	8	8	8	8	8	8	8
P78426	5.84646	6.48118	5.52321	4.95678	8.30433	4.4147	5.44094	4.58392	4.43209	4.77998	5.89721	7.29137	3.97742	7.86954	5.06819	0.0773954	0.703391	13	0.914065	0.984349		1	1	1	1	1	1	1	1	1	1	1	1	1	1	1
P78509	4.6533	4.79789	4.83825	4.9492	3.93806	3.78014	4.42911	4.29361	4.40364	4.41913	4.11652	5.52977	4.69088	5.34699	5.74242	-0.165305	0.28912	12.9972	0.577246	0.853851		31	31	31	31	31	31	31	31	31	31	31
P78527	4.50967	4.76721	4.22143	4.15782	6.11888	4.0646	4.24751	4.43763	3.73599	3.93778	5.11167	5.09772	3.87424	5.34652	4.55083	0.043486	0.347131	13	0.902224	0.984124		12	12	12	12	12	12	12	12	12	12	12	6	6	6	6
P78536	3.70113	4.03124	3.88191	4.29338					3.85875	3.81403	3.55627	4.04057	3.42757	3.55611	4.11021	0.2107	0.161231	9	0.223679	0.600997		3	3	3	3	3	3	3	3	3	3	3
P78559	2.4995	6.70978	3.806	4.78949	6.879	8.60426	6.70369	7.07118	4.33162	4.36105	3.60731	4.96382	3.77804	4.68102	5.25591	0.126588	0.666317	12.4876	0.852377	0.969182		1	1	1	1	1	1	1	1	1	1	1
P80108	4.70325	4.53864	4.61196	4.84107	4.08674	4.18298	4.40346	4.82979	4.92645	4.26576	5.49111	4.31779	5.04597	4.59343	4.73005	-0.197709	0.194782	8.03859	0.339667	0.695878		14	14	14	14	14	14	14	14	14	14	14
P80188	5.55059	5.1516	5.03497	4.99024	5.03782	4.74122	4.8435	4.63163	4.90283	4.66765	7.05271	4.85492	4.96425	5.04723	4.80078	-0.186642	0.311718	13	0.559626	0.845538		14	14	14	14	14	14	14	14	14	14	14	11	11	11	11
P80217	4.42105	4.13589	4.07764	3.83302	4.35976	3.86697	3.78412	4.39394	3.18242	3.81336	3.94517	3.88842	3.75797	4.06837	3.82099	0.326661	0.141079	13	0.0375663	0.247663		2	2	2	2	2	2	2	2	2	2	2	3	3	3	3
P80297	4.13177	2.95489	4.37937	4.64011	3.51879	3.13177	2.72823	3.39715	4.98407	3.8904	3.49384	3.12654	5.7291	3.66814	3.82754	-0.253518	0.447745	11.9304	0.581745	0.855999		1	1	1	1	1	1	1	1	1	1	1	1	1	1	1
P80303	5.41854	5.93515	5.33017	5.92033	4.32449	3.73267	4.00833	4.35523	4.64349	4.68335	4.45561	5.26877	4.46086	5.00989	5.6681	0.742383	0.242094	12.2316	0.00958774	0.113169		4	4	4	4	4	4	4	4	4	4	4
P80404	2.08377	2.84252	2.16216	2.66694	2.76707	2.81705	2.91667	3.25242	2.6421	2.65943	2.47641	2.49598	5.14653	2.55546	3.31957	-0.353638	0.372293	13	0.359493	0.714052		8	8	8	8	8	8	8	8	8	8	8	12	12	12	12
P80511	6.23808	6.19951	4.89202	4.65965	6.50679	4.6667	4.9908	4.73962	4.58837	4.48693	7.13486	5.59456	4.75892	6.9706	5.2416	-0.177759	0.493274	13	0.724361	0.915096		6	6	6	6	6	6	6	6	6	6	6	7	7	7	7
P80723	3.73146	4.14888	3.38651	3.93556	3.60287	3.94895	2.70743	3.20355	3.02484	3.15151	5.37115	3.38537	3.13523	3.51808	3.45856	0.00533221	0.33677	13	0.987608	0.997932		6	6	6	6	6	6	6	6	6	6	6	9	9	9	9
P80748	2.4255	1.75326	2.33207	3.4286	5.87273	4.28662	4.77885	4.39568	2.34241	4.23567	3.19736	3.20269	3.48409	2.20383	3.20017	-0.586846	0.43516	12.3196	0.201743	0.575831		1	1	1	1	1	1	1	1	1	1	1	1	1	1	1
P81172	5.25435	5.20176	5.2788	5.37248	5.60194	5.80231	5.85976	5.57358	5.38368	5.29282	5.52115	5.7771	4.9893	5.56725	5.74291	-0.165505	0.128908	12.7394	0.222035	0.599704		1	1	1	1	1	1	1	1	1	1	1	1	1	1	1
P81605	5.08727	5.15722	5.6993	5.19497	6.44513	5.73175	5.54609	5.20727	4.99284	5.07063	4.35638	5.18181	4.88139	4.74662	6.09167	0.367226	0.271846	9.9885	0.206546	0.581424		6	6	6	6	6	6	6	6	6	6	6	8	8	8	8
P82979	5.15537	5.32571	4.79944	4.84451	6.90822	4.8615	5.78712	6.27481	4.175	4.19506	5.43346	5.41024	5.13595	5.72421	5.52082	0.0558712	0.384131	12.9964	0.886588	0.979145		2	2	2	2	2	2	2	2	2	2	2	1	1	1	1
P82987					5.13573	5.20787	4.75095	5.93845								Inf					oneConditionMissing												1	1	1	1
P83731	4.3929	4.76132	4.42772	3.74573	5.99992	3.42371	3.92351	3.52927	3.09385	3.46837	3.85529	5.54895	2.63728	6.15141	4.17417	0.142751	0.55315	13	0.800394	0.947573		3	3	3	3	3	3	3	3	3	3	3
P84085					2.99901	1.3948	1.50583	0.978197								Inf					oneConditionMissing												1	1	1	1
P84090	5.22197	5.99082	5.11988	5.16534	5.05811	3.07553	3.30078	3.62456	4.04648	3.51487	5.09755	5.36378	3.80674	5.55984	3.90686	0.811439	0.474036	12.726	0.111183	0.433664		3	3	3	3	3	3	3	3	3	3	3
P84095	4.01067	3.82568	3.62168	3.79307	4.79677	3.62016	3.98454	4.03503	3.83287	3.5913	5.14943	4.14749	3.90707	4.53327	3.81076	-0.177936	0.236586	13	0.465392	0.788695		4	4	4	4	4	4	4	4	4	4	4	4	4	4	4
P84103	5.83146	6.94076	5.83847	5.60921	7.98427	7.00131	6.76357	6.48806	5.2206	5.56212	6.79838	7.33023	5.47611	7.69947	6.38764	-0.132644	0.484037	12.706	0.788462	0.945105		2	2	2	2	2	2	2	2	2	2	2	1	1	1	1
P84243	5.66541	5.85339	5.60031	5.60358	7.7266	5.28016	5.42337	5.44899	4.56386	4.9651	7.11856	6.39981	4.84594	7.8704	5.48335	-0.0672047	0.535206	13	0.901995	0.984124		2	2	2	2	2	2	2	2	2	2	2	1	1	1	1
P98066	4.93343	4.57138	4.47134	4.88922	4.63876	4.69613	5.18849	5.18482	5.08192	4.59677	6.56626	4.91187	4.90161	5.13471	5.45392	-0.413596	0.248401	13	0.119807	0.452001		7	7	7	7	7	7	7	7	7	7	7	6	6	6	6
P98095	4.21485	4.66307	4.50983	4.7008	4.28726	4.70287	4.41328	4.71202	3.88115	4.27831	3.5455	4.70861	3.76387	4.33974	4.79431	0.338143	0.183749	13	0.0886689	0.386568		11	11	11	11	11	11	11	11	11	11	11	9	9	9	9
P98160	4.17449	4.14031	4.36186	4.59536	4.25447	4.66434	4.48277	4.6482	4.17618	4.38356	3.89186	4.65405	4.07827	4.33107	4.92845	0.0661641	0.147649	13	0.661446	0.892185		53	53	53	53	53	53	53	53	53	53	53	55	55	55	55
P98171					4.64596	4.0596	4.3924	4.59151								Inf					oneConditionMissing												2	2	2	2
P98179	4.36482	3.8794	4.21943	4.18484	4.91984	2.48174	3.44596	3.31133	3.68551	3.32349	4.1824	4.39991	3.67343	4.72947	3.47066	0.0766432	0.363531	10.7629	0.836958	0.965257		2	2	2	2	2	2	2	2	2	2	2	2	2	2	2
P99999	7.2011	8.1978	7.0146	7.78628	5.91521	5.89854	5.38232	5.70019	5.82335	6.19855	5.27231	6.86531	6.97272	6.04766	6.71991	1.24011	0.329836	12.3046	0.00260999	0.0468158		2	2	2	2	2	2	2	2	2	2	2	3	3	3	3
Q00169	3.83578	4.46475	3.8289	4.25107					2.6661	3.43342	3.60757	3.76373	2.9892	3.37657	4.165	0.666324	0.277403	9	0.0397665	0.255186		1	1	1	1	1	1	1	1	1	1	1
Q00266	3.93128	4.29963	4.12633	4.29691	4.53686	4.81733	5.27842	4.74926	4.35162	4.19111	4.96698	3.77226	7.40364	4.22432	5.3843	-0.447753	0.474995	5.94224	0.382589	0.730784		2	2	2	2	2	2	2	2	2	2	2	1	1	1	1
Q00325	5.79931	6.32748	5.69834	5.47617					5.25812	5.65754	6.50355	7.1034	5.57919	8.46258	5.72006	-0.501022	0.594758	9	0.421387	0.759051		2	2	2	2	2	2	2	2	2	2	2
Q00610	4.22254	3.93285	3.54489	3.72947	3.89961	2.83959	2.99502	3.35772	3.36345	3.11751	4.07409	3.99711	3.40773	4.118	3.35754	0.154462	0.24265	12.9959	0.53546	0.834389		17	17	17	17	17	17	17	17	17	17	17	20	20	20	20
Q00688	4.66761	5.3797	4.35591	4.58614	4.57234	2.77947	1.92087	3.00922	2.68748	3.09463	4.13995	4.54412	3.8472	4.83252	3.05556	0.901707	0.509654	12.7616	0.100726	0.407579		2	2	2	2	2	2	2	2	2	2	2
Q00765	5.95893	6.60376	6.13483	6.06332	7.18431	4.65951	5.28622	4.88509	5.32468	5.54811	6.41809	6.72531	5.36488	7.0409	5.78489	-0.0547932	0.431258	9.15567	0.901644	0.984124		1	1	1	1	1	1	1	1	1	1	1
Q00796	4.01471	4.11168	4.00685	4.04447	3.48879	3.7968	3.84037	4.02312	3.9355	3.69994	3.90682	3.76817	6.26901	3.85011	4.47613	-0.356392	0.331147	13	0.30139	0.665885		15	15	15	15	15	15	15	15	15	15	15
Q00839	4.66028	4.99393	4.31922	3.96377	6.05	4.11926	4.37134	4.07656	3.82861	3.78148	5.19956	4.95414	3.80347	5.62705	4.08558	0.100739	0.376444	13	0.7932	0.945516		18	18	18	18	18	18	18	18	18	18	18
Q01081	5.64925	5.73967	5.49485	5.39402	4.9727	4.4728	4.90069	5.18934	4.67275	4.88054	4.9615	5.87949	4.59294	6.34869	5.77775	0.170561	0.308274	12.9124	0.589524	0.859812		1	1	1	1	1	1	1	1	1	1	1	1	1	1	1
Q01082	4.30436	4.40756	3.91049	4.25148	5.05046	4.13961	4.0907	4.33558	3.92984	3.95442	5.1646	4.54055	4.0666	4.6636	4.22271	-0.0519076	0.204272	13	0.803386	0.949734		27	27	27	27	27	27	27	27	27	27	27
Q01130	0.984926	1.95489	0.747104	1.02867	2.06453						2.21768	2.29038	0.530001	3.0039		-0.654468	0.554117	7	0.276132	0.650747		1	1	1		1	1		1	1		1	1
Q01432	4.24926	3.77315	2.81403	3.01971	2.44545		1.15784	0.700562	1.73666	2.05625	5.20444	2.83962	2.16128	3.97248	2.3789	0.419028	0.648712	11.7759	0.530705	0.832525		4	4	4	4	4	4	4	4	4	4	4	2	2		2
Q01459	4.95674	5.50814	5.33183	5.4324	5.31239	5.29768	5.34683	6.04709	5.3714	5.47716	5.52122	5.77882	5.09731	5.86624	5.91182	-0.170714	0.155619	13	0.292548	0.658469		11	11	11	11	11	11	11	11	11	11	11	8	8	8	8
Q01469	6.14513	6.58439	5.95692	6.54002	6.46467	6.71207	5.9831	6.66059	5.80525	5.89806	6.05425	6.41836	5.47999	6.32029	6.23645	0.350483	0.163912	13	0.0520621	0.292062		2	2	2	2	2	2	2	2	2	2	2	4	4	4	4
Q01518	5.25715	5.28657	4.67876	4.3685	5.49745	3.87176	4.11332	3.85413	4.07681	3.93439	6.49172	5.0402	4.13763	5.45949	4.34213	-0.16724	0.415112	13	0.693584	0.906118		24	24	24	24	24	24	24	24	24	24	24	26	26	26	26
Q01546					3.06692	6.97475	3.94077	4.14812								Inf					oneConditionMissing												1	1	1	1
Q01638	3.95893	2.98592	4.35591	3.82453	3.71144	3.71673	4.21038	4.71673	4.35524	4.20529	3.93398	3.8302	4.69684	4.34407	3.9917	-0.261591	0.223965	4.32141	0.303181	0.666258		1	1	1	1	1	1	1	1	1	1	1	1	1	1	1
Q01813	2.66942	4.06068	3.42518	3.1986	3.0606	2.32594	2.58981	2.50792	3.03966	2.75798	2.65212	3.3049	3.02592	3.51955	3.14663	0.22156	0.238809	12.8629	0.370609	0.721444		1	1	1	1	1	1	1	1	1	1	1	2	2	2	2
Q01826	4.49905	2.93834	3.57414	4.85874					4.96097	4.81946	2.89373	5.46966	4.16032	4.84069	2.79983	-0.31024	0.623364	9	0.630637	0.874609		1	1	1	1	1	1	1	1	1	1	1
Q01844	5.85	6.37384	5.72286	5.61364					4.71258	4.55725	6.34201	6.76257	4.94946	6.78115	5.27288	0.264669	0.513376	9	0.618595	0.871601		1	1	1	1	1	1	1	1	1	1	1
Q01995	4.71608	4.99912	5.49223	5.15204	4.09971	4.70869	4.56473	4.47144	4.63539	4.47952	4.34675	5.27077	4.69063	4.94626	5.21577	0.249604	0.200228	12.8142	0.234851	0.609454		1	1	1	1	1	1	1	1	1	1	1	3	3	3	3
Q02083					1.71144	1.3948	2.07287	3.16888								Inf					oneConditionMissing												1	1	1	1
Q02218	3.19806	2.61993	3.29881	2.65193	4.17087	1.54681	2.27451	2.0396	2.5752	2.37118	3.14718	3.63536	3.04677	4.2528	1.92187	-0.267845	0.417403	13	0.532224	0.832525		2	2	2	2	2	2	2	2	2	2	2	1	1	1	1
Q02224			1.5951	0.666104	3.35189				1.36963	2.47614	3.91034	0.0632879	2.0494	2.33426		-0.581989	0.921008	6.97442	0.547595	0.839563			1		1	1	1	1	1	1		1	1
Q02246	4.31922	4.38552	4.41646	4.79539	4.11164	4.56416	4.56602	4.48966	4.1721	4.37069	3.82287	5.12722	4.32611	5.07613	5.44139	-0.163494	0.222768	13	0.476026	0.79524		24	24	24	24	24	24	24	24	24	24	24	22	22	22	22
Q02413	4.75559	4.81046	4.9625	4.91404	4.52218	5.47754	4.93767	5.21654	4.66563	4.75149	4.07277	5.28656	4.53856	4.53931	5.10116	0.241643	0.178416	13	0.198688	0.571519		6	6	6	6	6	6	6	6	6	6	6	9	9	9	9
Q02487	5.51396	5.51885	5.76256	5.8548	4.33703	4.4957	4.3803	5.38081	5.09749	5.15766	4.56615	5.9666	4.81502	5.57102	5.67221	0.351547	0.27033	12.6181	0.216701	0.594061		4	4	4	4	4	4	4	4	4	4	4	5	5	5	5
Q02750	6.07239	6.64807	5.95135	5.83029					4.88481	5.24078	6.64104	6.34096	5.67672	6.23886	6.49942	0.193727	0.368984	9	0.61225	0.871465		1	1	1	1	1	1	1	1	1	1	1
Q02790	5.31768	6.11375	5.18053	5.50318	4.87462	3.91108	4.14697	3.70114	4.29249	4.22042	3.81965	4.96962	5.43819	4.6378	4.72118	0.897652	0.309724	12.4626	0.012923	0.141995		3	3	3	3	3	3	3	3	3	3	3	5	5	5	5
Q02809	4.4337	4.29011	4.9301	5.66214	3.39089	3.11266	3.46331	3.67616	3.91472	3.81119	3.44152	4.78668	4.24943	4.13749	4.62307	0.652742	0.290534	12.3861	0.0436131	0.267233		7	7	7	7	7	7	7	7	7	7	7
Q02818	4.9998	5.15449	4.95537	5.37921	5.18219	5.39321	5.30733	5.37335	5.08331	5.06946	4.00878	5.45728	5.04813	4.92176	5.91971	0.145487	0.214424	13	0.509354	0.817082		20	20	20	20	20	20	20	20	20	20	20	21	21	21	21
Q02878	2.90523	3.80122	3.20852	2.965	5.07074	4.29135	4.32636	4.27318	3.02358	3.32728	3.38944	4.57941	3.20548	4.19658	4.45672	-0.462863	0.33228	12.5985	0.187715	0.55942		2	2	2	2	2	2	2	2	2	2	2	5	5	5	5
Q02952	2.46297	2.13177	1.08814	1.50261		2.17907	1.21038	1.58392	0.405104	1.08734	0.673438	1.66063	0.789275	1.02648	2.53346	0.569019	0.336606	12	0.116727	0.444955		1	1	1	1	1	1	1	1	1	1	1		1	1	1
Q02978	5.36245	5.45923	4.78273	4.52409					3.78949	4.26009	5.60283	5.42377	4.60519	5.92065	5.40394	0.0312703	0.434965	9	0.94426	0.988478		1	1	1	1	1	1	1	1	1	1	1
Q02985	5.68658	5.33218	5.44034	4.91111	4.51168	4.90727	5.35598	5.51497	4.66176	5.08507	4.58303	5.91831	4.71449	5.56395	5.66276	0.0376031	0.242478	13	0.879141	0.977909		2	2	2	2	2	2	2	2	2	2	2	2	2	2	2
Q03013	2.73216	2.07518	3.3948	3.97769	1.48195	2.31234	2.17721	3.26199	4.62488	3.04645	4.45797	4.05714	6.25437	3.79248	3.24577	-1.46429	0.506067	6.42104	0.0255341	0.200054		1	1	1	1	1	1	1	1	1	1	1	1	1	1	1
Q03154	4.17148	4.35878	4.16165	4.1987	3.86459	4.04148	4.14807	4.28807	4.33577	4.36526	3.93455	4.07542	6.29979	3.99313	4.7171	-0.377475	0.295578	13	0.223916	0.601037		6	6	6	6	6	6	6	6	6	6	6
Q03167	4.95236	4.95313	5.1531	5.54174	4.96456	4.81511	5.01387	5.11313	4.91978	5.08402	4.64266	5.64063	4.61912	5.30147	5.82893	-0.0847129	0.184877	13	0.654366	0.88739		4	4	4	4	4	4	4	4	4	4	4	4	4	4	4
Q03169					4.18622	2.31234	3.45139	3.49903								Inf					oneConditionMissing												1	1	1	1
Q03252	3.77086	4.35463	4.21557	4.07789	6.83464	4.86873	5.01304	4.47908	4.02792	3.81024	5.14721	5.0676	4.18566	5.22211	4.16491	-0.314569	0.418782	12.9164	0.466028	0.788695		5	5	5	5	5	5	5	5	5	5	5	9	9	9	9
Q03405	4.5263	4.64001	4.17296	4.86273	3.6574	3.58471	4.1688	3.87249	3.67513	3.61767	4.29961	4.44893	2.76656	3.94374	3.53865	0.728571	0.267389	12.9552	0.0173992	0.15835		3	3	3	3	3	3	3	3	3	3	3	3	3	3	3
Q03518	5.85705	6.33822	5.56131	5.91132					5.55456	5.2524	6.21854	5.74979	4.7293	6.26725	5.74997	0.271003	0.298885	9	0.38819	0.735289		1	1	1	1	1	1	1	1	1	1	1
Q03591	4.39633	4.43106	5.09407	4.97206	5.72464	6.41717	6.78545	6.81911	4.39099	5.33279	5.57633	5.90762	6.19669	5.58708	5.61908	-0.754692	0.316443	12.3178	0.0339647	0.233605		2	2	2	2	2	2	2	2	2	2	2	2	2	2	2
Q04446	5.80759	6.09725	5.44315	5.74732	5.53605	5.34917	5.41141	5.48718	5.33071	5.16675	6.85242	5.5905	7.07769	5.98709	6.13388	-0.409974	0.274781	13	0.159563	0.509698		7	7	7	7	7	7	7	7	7	7	7	6	6	6	6
Q04637	5.38214	5.46475	4.82321	5.22069					4.77363	4.13177	4.61699	5.196	4.86082	5.41158	3.7289	0.548456	0.316539	9	0.117194	0.444955		1	1	1	1	1	1	1	1	1	1	1
Q04695	4.95236	4.89076	5.12674	5.67573	3.75301	5.67226	3.76243	4.18447	4.10316	4.10847	3.81973	4.40402	3.67926	4.29668	4.74069	0.904466	0.332028	13	0.0173774	0.15835		5	5	5	5	5	5	5	5	5	5	5	13	13	13	13
Q04721	5.7812	6.05704	5.9063	6.2892	4.78603	4.87636	4.86221	5.10226	4.74473	5.18329	4.57253	5.84045	4.51437	5.15141	5.92628	0.833933	0.263902	12.5135	0.00784624	0.100992		1	1	1	1	1	1	1	1	1	1	1
Q04756	5.3664	5.08036	5.515	5.51522	4.85228	5.3477	5.61079	6.01933	5.16204	5.05066	5.60473	4.96473	5.73593	4.87404	5.20508	0.185214	0.175213	13	0.309724	0.671287		12	12	12	12	12	12	12	12	12	12	12
Q04760	4.66899	5.815	4.83842	5.29126	4.0834	4.56205	4.21365	4.403	3.9568	4.14905	4.41961	4.35042	5.28979	4.73699	4.77933	0.57463	0.258328	12.7777	0.0447924	0.269053		5	5	5	5	5	5	5	5	5	5	5
Q04837	3.3674	4.03124	3.64757	2.3506	4.49754	2.83021	2.70439	3.59364	3.64305	3.11723	3.46985	4.01208	3.45225	4.08452	3.35888	-0.213298	0.299195	13	0.488503	0.803777		1	1	1	1	1	1	1	1	1	1	1	2	2	2	2
Q04917	3.82103	6.6213	3.96276	4.73247	5.50556	5.54229	4.6631	4.86264	3.72778	4.05728	4.87701	4.22765	4.16612	4.3956	3.38415	0.844522	0.385154	13	0.047126	0.277146		15	15	15	15	15	15	15	15	15	15	15	12	12	12	12
Q05209	4.47932	4.84918	4.29142	4.0085	4.9727	3.92532	3.46519	3.08399	3.42845	3.71296	5.46353	4.63526	4.02674	4.89822	4.22126	-0.138998	0.365686	7.23345	0.714784	0.915096		3	3	3	3	3	3	3	3	3	3	3
Q05315	7.61039	6.59168	4.75024	5.02065	5.70964	4.03963	4.15866	4.86223	4.61887	3.95545	7.91085	5.98058	5.2867	7.15126	4.82195	0.00643318	0.734822	11.3095	0.993167	0.997932		2	2	2	2	2	2	2	2	2	2	2	2	2	2	2
Q05519					6.64217	2.77947	3.33591	3.08399								Inf					oneConditionMissing												1	1	1	1
Q05655	4.01046	4.06068	4.25807	4.44371	5.51879	4.82479	4.42337	4.90585	4.13089	4.23268	5.42425	4.7024	4.4374	5.3519	4.60392	-0.438242	0.266451	12.9575	0.124053	0.458706		1	1	1	1	1	1	1	1	1	1	1
Q05707	4.25354	4.75352	4.42165	4.67426	3.35209	2.39257	3.56437	4.03323	3.84418	3.9118	3.57957	4.09328	3.89842	4.2348	5.00123	0.395781	0.300199	12.5623	0.210904	0.586725		7	7	7	7	7	7	7	7	7	7	7
Q05996					4.94139	3.37462	4.31319	3.74926								Inf					oneConditionMissing												1	1	1	1
Q06033	4.33035	3.76758	4.62182	4.12554	4.50221	4.79357	5.10972	5.02251	5.77466	4.88442	4.33974	4.27132	4.89333	4.31197	4.18881	-0.372661	0.277064	12.9763	0.201651	0.575831		29	29	29	29	29	29	29	29	29	29	29	28	28	28	28
Q06124	2.81858	3.58093	2.79815	2.50978	3.20894	2.03223	1.50583	1.58392	2.03201	1.99091	3.90405	2.71426	2.9613	3.3096	2.29114	0.0484012	0.401241	12.7605	0.905864	0.984124		2	2	2	2	2	2	2	2	2	2	2	1	1	1	1
Q06136					3.17856	1.31234	2.2428	3.53145								Inf					oneConditionMissing												1	1	1	1
Q06141	3.90227	4.36453	4.39649	4.37179	4.71356	4.59054	5.03513	4.98698	4.31189	5.13002	3.94787	6.15792	4.83407	4.76681	4.92056	-0.491481	0.302429	12.1122	0.129858	0.463069		1	1	1	1	1	1	1	1	1	1	1	2	2	2	2
Q06278	3.33892	3.35167	3.12562	3.14415	1.95025	2.0053	2.34219	2.23346	2.67809	2.67631	2.53042	2.71457	5.53627	2.5508	3.8903	-0.130606	0.481584	12.9627	0.790507	0.945413		10	10	10	10	10	10	10	10	10	10	10	7	7	7	7
Q06323	5.12867	5.55305	5.16649	5.39727	6.39681	4.40766	4.43761	4.19659	4.5272	4.542	5.1508	5.81151	6.0115	5.79639	4.50948	-0.107176	0.364999	13	0.773673	0.936562		8	8	8	8	8	8	8	8	8	8	8	11	11	11	11
Q06418	1.4995	3.62115	1.84021	2.94621	6.59552	7.18343	6.90323	6.69423	4.5334	4.87156	4.06688	4.87492	4.42734	4.83081	4.80922	-2.1364	0.345308	12.0604	4.57577e-05	0.0051063		1	1	1	1	1	1	1	1	1	1	1
Q06481	4.10881	4.3483	4.28333	4.60558	4.19125	4.51947	4.43078	4.52065	3.94179	4.33885	3.9377	5.07787	4.36662	4.99376	5.2856	-0.187146	0.205552	13	0.379153	0.728708		15	15	15	15	15	15	15	15	15	15	15	10	10	10	10
Q06520	4.24366	3.83365	3.84021	3.9524	2.81188	2.4349	3.40925	3.56535	3.7032	3.76309	3.82649	3.24736	7.3015	3.517	4.52353	-0.588777	0.573873	9.11873	0.331351	0.689497		8	8	8	8	8	8	8	8	8	8	8	7	7	7	7
Q06828	4.34271	4.36278	4.4865	4.65244	4.83466	5.25952	5.11727	5.58249	4.7502	4.53427	4.22294	5.18966	4.32877	4.91294	5.28865	-0.247167	0.207684	12.6767	0.255813	0.634952		4	4	4	4	4	4	4	4	4	4	4	5	5	5	5
Q06830	4.38873	5.01547	4.56701	4.85533	6.62652	5.29572	5.48867	5.28642	4.32437	4.81042	4.40458	5.59879	6.04443	5.48082	5.1963	-0.331498	0.348716	12.9413	0.359212	0.714052		7	7	7	7	7	7	7	7	7	7	7	8	8	8	8
Q07020	3.14294	3.56076	3.60955	3.19551	5.2933	4.68184	4.75607	4.71702	3.66479	4.0323	3.78456	5.21774	3.68534	5.21743	4.4402	-0.869003	0.32289	12.4311	0.0191118	0.166107		2	2	2	2	2	2	2	2	2	2	2	1	1	1	1
Q07021	2.09596	2.30789	1.79172	2.02867	2.30385	1.31522	0.815338	0.88163	1.69217	1.40811	1.24878	1.82359	1.15115	1.63461	1.546	0.500835	0.24371	12.8704	0.0607568	0.315819		2	2	2	2	2	2	2	2	2	2	2
Q07065	1.82143	2.56061	1.01014	2.18068					0.858749	1.09782	4.35708	3.31122	2.37253	2.97537	1.00401	-0.389183	0.730602	9	0.607149	0.869251		1	1	1	1	1	1	1	1	1	1	1
Q07507	4.91904	4.93912	5.19777	5.17616	4.77448	5.68733	5.3208	6.14985	5.00083	5.22547	4.48201	5.34263	4.92465	5.30226	5.59581	0.0244292	0.229375	11.8948	0.916958	0.985728		1	1	1	1	1	1	1	1	1	1	1	2	2	2	2
Q07666					4.50662	2.26927	3.51913	3.477								Inf					oneConditionMissing												1	1	1	1
Q07812	3.637	4.00118	3.73503	3.45866	3.32441	2.51028	3.07287	3.55267	3.59742	3.99881	3.8589	3.46412	3.27068	3.45253	3.71714	0.045056	0.189116	12.8159	0.815457	0.954403		1	1	1	1	1	1	1	1	1	1	1	1	1	1	1
Q07954	4.12586	4.13344	4.24107	4.48113	4.2105	4.2001	4.23618	4.61467	4.10419	4.28013	3.76726	4.69167	4.0598	4.44509	4.61316	0.000182631	0.133299	13	0.998928	0.999963		27	27	27	27	27	27	27	27	27	27	27	28	28	28	28
Q07955	6.06631	6.45125	5.06556	5.28081	5.73122	4.66896	4.47196	4.71905	4.28515	4.57918	5.42176	6.25392	4.75171	6.63144	4.87563	0.282026	0.44298	11.8577	0.536445	0.834389		3	3	3	3	3	3	3	3	3	3	3
Q07960	3.78918	3.83242	3.72286	3.75742	4.89603	4.17907	3.86745	3.87552	3.82949	3.60011	5.06239	4.12114	3.92575	4.71593	3.77348	-0.252083	0.257337	10.2456	0.349856	0.702572		5	5	5	5	5	5	5	5	5	5	5	6	6	6	6
Q08174	3.96782	4.15995	4.73212	4.97255	4.35112	4.63282	3.78243	4.23659	4.14386	4.55887	4.16519	4.89865	4.7171	4.84883	4.6279	-0.211345	0.186428	13	0.277415	0.652379		2	2	2	2	2	2	2	2	2	2	2	2	2	2	2
Q08188	3.47914	3.89076	3.73503	4.14415	3.41839	3.16941	3.22084	3.15508	3.11551	3.41732	2.6527	3.89256	2.66802	2.89672	3.49277	0.593089	0.218836	12.9845	0.0178591	0.159845		3	3	3	3	3	3	3	3	3	3	3	3	3	3	3
Q08209	4.54593	5.63566	4.37162	5.01085	5.48195	5.80231	3.53231	4.5421	4.32875	4.37729	5.30025	4.75331	4.2894	4.99525	4.60637	0.200966	0.319706	13	0.540502	0.835152		2	2	2	2	2	2	2	2	2	2	2
Q08211	4.76037	4.89355	4.53735	4.15114	6.00727	3.92802	4.15509	3.87246	3.72174	4.00888	4.61471	5.20588	3.79436	5.35826	4.68058	0.0546692	0.353636	13	0.879517	0.977925		8	8	8	8	8	8	8	8	8	8	8
Q08257	4.6304	4.84151	4.53395	4.67673	5.58817	5.18488	4.89058	5.23285	4.4912	4.66072	4.50846	4.99704	6.74095	4.83345	5.53236	-0.281589	0.334459	10.0857	0.419346	0.75777		4	4	4	4	4	4	4	4	4	4	4	6	6	6	6
Q08345	3.49316	3.29369	3.38874	3.19794	5.71491	5.01278	4.9604	5.19215	4.10208	4.28044	4.45305	4.55543	3.8635	4.75175	4.27576	-0.972375	0.173515	12.0823	0.000112509	0.00760276		2	2	2	2	2	2	2	2	2	2	2	3	3	3	3
Q08378	3.73216	4.51879	3.9695	3.50261					3.27379	3.33486	3.96312	4.19257	3.61539	4.09169	4.68584	0.0511556	0.303019	9	0.869672	0.973306		1	1	1	1	1	1	1	1	1	1	1
Q08380	4.77338	4.99569	5.45245	5.36651	4.44416	4.97612	4.42347	4.59458	4.42122	4.87229	3.3784	4.66908	4.00197	4.11904	5.06526	0.688696	0.269613	12.5006	0.024598	0.193844		22	22	22	22	22	22	22	22	22	22	22	21	21	21	21
Q08431					3.8138	4.42455	4.47887	4.64939								Inf					oneConditionMissing												1	1	1	1
Q08477	4.47219	5.02378	4.05938	3.86998					4.73322	3.78232	7.08238	4.21304	3.73866	5.47722	4.50651	-0.434144	0.628457	9	0.507109	0.817082		1	1	1	1	1	1	1	1	1	1	1
Q08554	4.42872	5.09216	4.92517	4.99318	3.40533	4.00475	3.73459	3.96243	3.81883	3.9223	3.575	4.49682	3.69444	3.89425	4.24513	0.889084	0.188686	12.2843	0.000473039	0.0165956		5	5	5	5	5	5	5	5	5	5	5	5	5	5	5
Q08623	2.17757	3.97049	2.48407	3.23379	5.11181	4.60858	4.83309	5.40883	3.18149	2.92013	3.10882	3.95198	2.68648	4.03289	3.33883	-0.311354	0.351802	12.283	0.393138	0.737817		1	1	1	1	1	1	1	1	1	1	1
Q08629	4.78987	4.95628	4.7084	5.06731	4.93686	5.34382	5.27845	5.13763	4.917	4.71687	4.41044	5.66023	4.79408	5.35113	5.84926	-0.0872189	0.208654	5.23896	0.692525	0.906048		4	4	4	4	4	4	4	4	4	4	4	5	5	5	5
Q08752					1.43133			1.20952								Inf					oneConditionMissing												1			1
Q08945	4.90549	5.32615	4.85144	4.64011					3.92484	4.2133	5.18199	5.74745	3.8863	5.79369	5.52409	0.0348452	0.452152	9	0.940258	0.986956		1	1	1	1	1	1	1	1	1	1	1
Q08AH3	3.70113	4.11783	4.27484	3.94621		1.61719		0.155075	3.98115	3.69419	3.50983	4.15075	4.61109	3.79992	4.37325	-0.0244318	0.290636	10.0697	0.934654	0.986956		1	1	1	1	1	1	1	1	1	1	1
Q08ET2					5.97414	5.91879	6.4327	5.79026		3.41381	4.54222	4.80336	3.22642	3.65047	4.20686	2.05512	1.638	8	0.245019	0.621282							1	1	1	1	1	1	2	2	2	2
Q09028	4.9477	4.98361	3.79366	3.90434	5.78877	4.20034	4.19071	4.4212	4.83346	4.53994	5.18393	5.5424	4.55333	5.48422	3.35438	-0.255731	0.366482	13	0.497593	0.809749		2	2	2	2	2	2	2	2	2	2	2	2	2	2	2
Q09161	2.38702	2.43133	1.9695	1.98803	4.67926	3.79473	3.3948	3.94649	3.28255	3.23847	3.84559	3.45516	3.27411	4.1028	2.78282	-1.20617	0.265779	12.2159	0.000650228	0.0197479		1	1	1	1	1	1	1	1	1	1	1
Q09328	3.84225	3.58341	3.75908	3.75357	1.80248	1.80984	1.26213	1.96025	2.42292	2.22995	2.40072	3.10394	2.22903	2.99152	3.46624	1.02442	0.239429	12.1337	0.00104566	0.0244845		2	2	2	2	2	2	2	2	2	2	2	2	2	2	2
Q09666	3.67164	4.19951	4.34801	4.56255	5.22802	3.40936	3.51722	3.58113	3.64035	3.76374	3.63506	5.07846	3.49521	5.09148	3.84227	-0.013403	0.34351	13	0.969469	0.994227		19	19	19	19	19	19	19	19	19	19	19
Q0IIM8	6.03866	6.14557	5.51264	5.36257	6.88724	4.04506	4.50583	4.22942	4.47358	4.50453	6.53035	6.59122	4.56969	6.42695	5.18895	0.00462098	0.550474	8.24472	0.993502	0.997932		1	1	1	1	1	1	1	1	1	1	1	1	1	1	1
Q0VD83		1.32528		-0.609923	2.0834	0.905381	1.06607	0.745433			2.16555	0.720004	0.682595	1.95656		-0.613466	0.591598	3.71279	0.362507	0.71486				2		2	2		2	2		2
Q0VDG4					3.6352	2.68431	1.92087	1.91407								Inf					oneConditionMissing												1	1	1	1
Q0VFZ6	5.48591	3.04604	4.46957	4.76564					4.22798	4.38498	6.17031	5.62553	4.49907	5.5912	5.07249	-0.639862	0.530124	9	0.258195	0.637935		1	1	1	1	1	1	1	1	1	1	1
Q10469	4.8142	5.35019	5.03989	5.4286					4.8737	5.36371	4.41222	4.8577	4.71988	4.9363	5.62525	0.188396	0.231087	9	0.435968	0.766723		1	1	1	1	1	1	1	1	1	1	1
Q10471	4.4995	4.83848	4.83671	5.17418	2.48817	2.98391	2.92502	3.29384	3.69128	3.89431	2.8581	4.47573	3.72679	4.07453	4.06501	0.988172	0.259249	12.1746	0.00241559	0.0447214		4	4	4	4	4	4	4	4	4	4	4	6	6	6	6
Q10472	4.59542	4.90706	4.70642	4.91621	4.9727	5.12574	5.20627	5.27162	4.45988	4.78469	4.33158	5.18823	4.42099	4.97324	5.39491	0.053229	0.181574	12.5151	0.77421	0.936745		3	3	3	3	3	3	3	3	3	3	3
Q10567	4.4293	5.08054	4.43575	4.74102	5.62849	4.89687	4.62664	4.90638	4.16631	4.14607	5.35208	5.11033	4.77091	5.37284	5.18288	-0.0475405	0.242718	5.37232	0.85191	0.969155		4	4	4	4	4	4	4	4	4	4	4	3	3	3	3
Q10588	5.53893	5.05101	5.19792	5.22872	4.66706	4.52191	4.50574	4.62591	4.61262	4.51743	5.64141	4.94269	4.51725	5.10003	4.5978	0.370534	0.193403	12.6972	0.0781712	0.359348		6	6	6	6	6	6	6	6	6	6	6	9	9	9	9
Q10713					0.530864											Inf					oneConditionMissing												1
Q11201					4.04183	4.24724	4.3208	4.17573								Inf					oneConditionMissing												1	1	1	1
Q12765	3.71823	6.08542	4.22156	5.26926	4.60878	4.47043	4.5036	5.46009	3.61376	3.83358	3.49441	3.78885	3.47985	3.57591	3.85275	1.12944	0.294122	13	0.00204581	0.0392186		4	4	4	4	4	4	4	4	4	4	4
Q12794	4.87801	5.12481	4.67942	4.61364	2.64189	3.03864	2.90795	3.18716	3.8478	3.89207	3.90953	4.47063	3.44107	4.19233	4.10088	0.834364	0.175139	12.0836	0.000452222	0.0165183		1	1	1	1	1	1	1	1	1	1	1	2	2	2	2
Q12797	4.38828	4.56899	4.56711	4.68399	4.16442	4.52239	4.38801	4.69569	4.17998	4.49337	3.64475	5.39589	4.26103	5.09901	5.46758	-0.151443	0.250816	13	0.556366	0.843178		2	2	2	2	2	2	2	2	2	2	2	2	2	2	2
Q12805	3.58014	3.70087	4.00574	3.96525	3.61554	3.54708	3.80602	4.13953	3.54773	3.83351	2.99408	4.31014	3.37128	3.89869	4.5324	0.0110457	0.205199	13	0.95789	0.992156		20	20	20	20	20	20	20	20	20	20	20	22	22	22	22
Q12841	5.65822	5.6359	5.87281	6.11808	5.87394	5.7355	5.7311	5.72152	5.22826	5.56326	4.44331	6.10495	5.12548	5.25412	6.53868	0.327944	0.248842	13	0.210296	0.586725		16	16	16	16	16	16	16	16	16	16	16	13	13	13	13
Q12860	4.15441	4.02946	4.36517	4.61499	4.51859	4.70493	4.78036	4.65461	4.22702	4.67528	3.77493	5.44428	4.50335	5.06963	5.42021	-0.29717	0.251705	7.0827	0.275875	0.650747		36	36	36	36	36	36	36	36	36	36	36	39	39	39	39
Q12866	4.95236	4.33822	5.11634	4.61364					4.46854	4.6655	3.6991	4.44411	4.07544	4.19461	4.37325	0.480774	0.205702	9	0.0442198	0.267827		1	1	1	1	1	1	1	1	1	1	1
Q12874	4.39846	5.2988	4.37316	4.03701	4.94524	1.62855	4.41358	3.22808	3.33571	3.0538	4.18717	5.1751	3.34104	5.14049	4.03403	0.235102	0.568683	10.7508	0.687429	0.903935		3	3	3	3	3	3	3	3	3	3	3	2	2	2	2
Q12882	4.85	5.06422	4.56813	4.95108	5.72681	5.23097	4.86394	5.00153	4.57603	4.4792	4.86055	5.22727	5.05121	5.19074	5.42759	-0.0366305	0.191304	11.6599	0.851445	0.969034		2	2	2	2	2	2	2	2	2	2	2
Q12904					4.32441	2.58243	3.45139	2.93037								Inf					oneConditionMissing												1	1	1	1
Q12905	4.65283	4.55118	4.60728	4.28173	4.58397	2.68431	2.2428	3.02449	3.80447	3.82028	4.66298	4.80602	4.59405	4.9509	3.62439	0.12468	0.39835	12.6963	0.75937	0.931929		6	6	6	6	6	6	6	6	6	6	6
Q12906	3.87934	4.26479	3.83154	4.10696	5.44396	3.58346	4.02707	4.60677	3.8291	3.86965	4.86512	4.92186	4.09032	5.02534	3.90856	-0.140576	0.293617	13	0.640052	0.881156		3	3	3	3	3	3	3	3	3	3	3	4	4	4	4
Q12907	4.52036	3.82934	4.40908	4.60431	4.12304	3.88704	4.07827	4.80925	4.3277	4.49457	3.78648	4.55217	3.97626	4.5451	4.70727	-0.0587779	0.179697	13	0.748804	0.929069		12	12	12	12	12	12	12	12	12	12	12	11	11	11	11
Q12913	3.52828	3.3296	3.2082	3.24307	3.89973	3.80743	3.73644	4.05646	3.87986	3.69841	3.94846	3.77191	3.24723	3.78316	3.65755	-0.368695	0.117634	12.4214	0.00830448	0.104706		4	4	4	4	4	4	4	4	4	4	4	5	5	5	5
Q12931	4.3559	4.49484	4.93541	4.24943	7.0926	5.6802	5.03635	4.71673	4.61865	3.84829	4.6971	4.73164	5.33604	4.81526	3.39156	0.131973	0.434238	12.9893	0.766003	0.933502		1	1	1	1	1	1	1	1	1	1	1	1	1	1	1
Q12982	4.71673	4.79765	4.27484	4.55919	5.89777	5.43433	5.3434	5.57876	4.47102	4.07804	7.03406	4.62481	4.63643	4.81288	5.53861	-0.308673	0.430556	12.9451	0.48616	0.802659		1	1	1	1	1	1	1	1	1	1	1	1	1	1	1
Q12996	1.93246	2.38552	2.42518	3.1986					1.55919	1.7499	3.21957	3.45561	2.71357	3.5344	3.29352	-0.303954	0.460863	9	0.526069	0.829134		1	1	1	1	1	1	1	1	1	1	1
Q13009	4.75356	4.93034	3.84087	4.81098	6.16313	6.65324	6.41272	6.92326	6.05166	5.7474	5.24521	5.80851	5.04719	5.84678	5.86493	-1.05485	0.247142	12.1527	0.0010615	0.0244845		2	2	2	2	2	2	2	2	2	2	2
Q13011	4.23249	4.24167	3.9618	3.95636	4.80822	2.63446	3.27632	3.10152	3.51013	3.42306	4.01891	4.43578	3.32829	4.66553	3.31956	0.133978	0.358877	11.481	0.715708	0.915096		2	2	2	2	2	2	2	2	2	2	2	4	4	4	4
Q13043	3.01201	3.33097	3.19605	2.61463	4.51272		1.88023	0.702563	2.44318	2.4102	3.99205	3.02297	2.50626	3.86946	1.74688	-0.105977	0.550894	12	0.850668	0.968965		2	2	2	2	2	2	2	2	2	2	2
Q13045	3.637	3.62115	3.41007	3.3506	3.52684	2.80237	2.82612	3.52184	2.78855	2.46823	2.89743	3.57322	2.84404	3.25783	4.04594	0.236177	0.234611	5.79404	0.354265	0.70701		2	2	2	2	2	2	2	2	2	2	2
Q13057	2.22197	2.95489	2.81322	2.47346	1.62397	2.22488	1.65784	1.91407	1.62628	1.67112	2.86285	2.57567	1.69458	2.99908	3.31517	0.124349	0.330105	12.9652	0.712493	0.915082		2	2	2	2	2	2	2	2	2	2	2
Q13093	4.34068	3.85642	4.79591	5.10964	3.52525	3.3046	4.08008	4.91822	4.0818	3.98763	3.92355	3.7651	3.89651	3.79968	4.47593	0.433347	0.284493	12.517	0.15256	0.502511		2	2	2	2	2	2	2	2	2	2	2	2	2	2	2
Q13098	4.52714	4.74075	3.85537	4.32718	4.93231	4.93912	4.69346	4.80336	4.57458	4.31794	4.42719	4.58357	4.14924	4.72009	5.03896	-0.139802	0.173046	12.9426	0.433755	0.765799		2	2	2	2	2	2	2	2	2	2	2
Q13103	5.01678	5.39711	4.96433	5.02366					4.94621	4.34936	4.18199	4.53902	3.56016	4.33855	4.35765	0.775764	0.224869	9	0.00727639	0.0964122		1	1	1	1	1	1	1	1	1	1	1
Q13126	4.5817	4.2369	4.02963	4.49079	3.64634	2.31234	3.2428	3.38537	3.4351	3.41502	4.30732	3.41861	4.70886	4.13083	3.06053	0.493433	0.326588	12.6505	0.155391	0.504234		3	3	3	3	3	3	3	3	3	3	3	1	1	1	1
Q13148	4.22197	4.32615	3.31595	3.45866	5.33822	2.54681	2.14326	3.44332	2.11798	2.56684	4.34467	4.84825	3.87083	5.4446	3.82273	-0.260122	0.569177	13	0.655203	0.88739		1	1	1	1	1	1	1	1	1	1	1	1	1	1	1
Q13151	7.6533	8.44395	7.33307	7.67413	8.79108	6.03866	6.19596	5.93845	5.72741	6.14004	7.66575	8.52581	6.01066	8.17194	6.76789	0.496166	0.612806	10.5084	0.436085	0.766723		1	1	1	1	1	1	1	1	1	1	1	1	1	1	1
Q13162	5.70505	6.40287	5.37549	5.72911	4.2606	4.03223	4.29784	4.43763	4.71381	5.00716	4.72697	5.62152	4.22955	5.15209	5.12039	0.840223	0.24089	12.2293	0.00436157	0.0647764		1	1	1	1	1	1	1	1	1	1	1
Q13177	4.56723	4.80846	4.45616	4.28929	6.11226	4.27671	4.89059	4.59643	4.42608	4.19477	4.9464	5.24514	4.33837	5.40571	4.6751	-0.0567906	0.291227	7.56038	0.850527	0.968965		2	2	2	2	2	2	2	2	2	2	2	4	4	4	4
Q13185	4.17064	4.70866	3.57337	3.72832	7.58253	4.16739	4.88537	4.28118	3.86667	3.80129	6.35142	5.40554	4.10465	6.22516	4.15643	-0.517311	0.667049	11.3483	0.45389	0.781442		3	3	3	3	3	3	3	3	3	3	3
Q13200	5.11388	4.90849	4.45824	4.52666	3.72313	2.31234	2.8973	2.20506	3.10328	2.92026	3.93997	4.08384	3.16162	4.46614	3.76696	1.07736	0.348823	12.294	0.00915042	0.110913		4	4	4	4	4	4	4	4	4	4	4	5	5	5	5
Q13214	2.61275	2.33742	2.43944	2.81257	3.22679	3.74296	3.77816	3.92266	3.76006	3.75327	3.10398	3.52722	3.57436	3.87226	3.75495	-1.05534	0.161519	12.1984	2.58339e-05	0.00410758		2	2	2	2	2	2	2	2	2	2	2	2	2	2	2
Q13217	5.90015	6.17279	5.74176	6.07064	3.13177	2.71673	3.1085	3.69304	4.34428	4.14561	4.35145	4.77792	4.20285	4.25446	4.67709	1.57097	0.175452	12.0378	1.13875e-06	0.00137513		3	3	3	3	3	3	3	3	3	3	3
Q13228	4.40639	4.38542	4.37714	4.7765	3.8944	4.24866	4.21401	4.57358	4.22248	4.33687	3.99235	4.53086	5.98541	4.40918	5.00721	-0.281109	0.255508	13	0.291203	0.658409		15	15	15	15	15	15	15	15	15	15	15	15	15	15	15
Q13231					5.82365	3.93912	5.08186	5.18934								Inf					oneConditionMissing												1	1	1	1
Q13247	4.62051	4.66015	4.14399	4.31818					3.90314	4.04535	4.10821	5.44411	4.04055	5.70349	4.34979	-0.0778126	0.389301	9	0.84602	0.968881		1	1	1	1	1	1	1	1	1	1	1
Q13263	4.56128	3.66015	3.84021	3.51696	2.99901		1.21038	2.79449	3.63472	2.41111	2.97501	3.61358	3.40661	3.18755	2.61854	0.716346	0.370337	11.4701	0.0781216	0.359348		1	1	1	1	1	1	1	1	1	1	1	1	1		1
Q13275	4.23228	4.32564	3.94859	4.49053					3.37661	3.87187	3.18796	3.90435	3.66377	3.65852	4.55827	0.503351	0.239832	9	0.0652485	0.326463		2	2	2	2	2	2	2	2	2	2	2
Q13283	5.74363	5.97436	5.72591	5.67893	3.72201	4.4147	4.25079	4.18256	4.65321	4.77787	4.63464	5.23854	4.70671	4.82019	5.46871	0.868713	0.175432	12.1101	0.000326371	0.014703		1	1	1	1	1	1	1	1	1	1	1
Q13287	4.33744	4.30169	4.03989	4.18068	4.88684	3.64039	3.90257	3.93401	3.94464	3.90801	4.55408	4.30419	4.17031	4.6897	3.82201	-0.0460495	0.18449	13	0.806793	0.950645		3	3	3	3	3	3	3	3	3	3	3
Q13303	3.19994	2.89076	2.45492	2.47346	5.98152	2.22488	3.60893	3.64446	3.12315	2.85772	5.54701	4.25581	3.61864	5.03477	2.93177	-0.882923	0.63302	11.1685	0.190203	0.564345		1	1	1	1	1	1	1	1	1	1	1
Q13315					4.30345	3.4537	3.36566	3.52072								Inf					oneConditionMissing												1	1	1	1
Q13332	4.44946	3.98592	4.51541	4.70424	3.69282	3.99723	4.15012	4.31135	4.2535	4.33845	3.51184	4.70365	4.34391	4.65544	5.14423	-0.119357	0.231175	9.68564	0.617221	0.871601		11	11	11	11	11	11	11	11	11	11	11	8	8	8	8
Q13347					3.19383	2.22488	3.03635	3.12706								Inf					oneConditionMissing												1	1	1	1
Q13349	4.64518	4.47572	3.7471	5.24245	5.58976	4.90436	5.15609	5.36153	4.64764	5.19932	4.66355	4.52374	3.98918	4.94866	4.86847	-0.0986264	0.264821	12.9522	0.715598	0.915096		1	1	1	1	1	1	1	1	1	1	1	1	1	1	1
Q13361	4.637	5.26422	5.11634	4.98803					5.11614	5.20933	5.01154	5.97418	4.56367	5.28846	6.05809	-0.315946	0.288737	9	0.302272	0.665885		1	1	1	1	1	1	1	1	1	1	1
Q13363					3.90938	2.26927	3.19389	3.39715								Inf					oneConditionMissing												1	1	1	1
Q13404	7.41717	8.79382	7.95915	7.89355	7.24785	5.79852	5.81164	6.27322	6.38475	6.33801	6.85085	7.26353	6.58172	7.34461	6.58857	1.21103	0.328867	12.3344	0.00300002	0.0510004		1	1	1	1	1	1	1	1	1	1	1	1	1	1	1
Q13418	4.67742	4.11783	3.81749	3.4286	4.54971	1.58998	2.61639	2.62955	2.82271	2.44455	5.87635	4.39159	3.34298	5.3311	2.61934	-0.12312	0.678003	10.811	0.859262	0.970169		1	1	1	1	1	1	1	1	1	1	1	1	1	1	1
Q13421	4.64259	5.30454	4.73598	4.88322	4.99758	4.52632	4.70235	5.1686	4.82035	4.99616	3.81842	5.1684	4.4216	4.94296	4.86979	0.15048	0.191066	13	0.445066	0.775343		4	4	4	4	4	4	4	4	4	4	4
Q13423	4.5148	4.66673	4.05938	4.04397	4.29577	4.54872	3.81446	4.1762	3.81822	4.01596	3.81998	4.82867	3.77714	5.19066	4.50309	-0.014099	0.228534	13	0.951746	0.989449		5	5	5	5	5	5	5	5	5	5	5
Q13428	3.4255	2.07518	1.9695	1.44371	1.48195	1.86873	0.920871	1.40883	0.963014	1.45937	1.24787	2.51511	0.744238	2.31409	3.58501	0.169417	0.486136	10.1897	0.73456	0.923306		1	1	1	1	1	1	1	1	1	1	1	1	1	1	1
Q13435	4.99135	5.47814	4.70852	4.92424	5.41514	4.83221	4.82776	4.58906	4.2493	4.46487	5.15143	5.45256	4.74582	5.49292	5.30718	-0.00978219	0.212353	13	0.963958	0.993392		2	2	2	2	2	2	2	2	2	2	2
Q13442					3.90938	3.68431	2.1085	2.70256								Inf					oneConditionMissing												1	1	1	1
Q13443	4.30652	4.248	4.75745	5.09943	4.20894	3.58243	3.68168	4.49355	4.28374	4.4085	3.49498	4.87565	3.76355	3.86771	4.55488	0.340071	0.271839	12.9318	0.233094	0.609454		1	1	1	1	1	1	1	1	1	1	1	1	1	1	1
Q13444	3.70113	3.82365	3.6084	4.33448	3.9001	4.2361	4.03635	4.40883	3.48051	3.89889	3.18184	4.128	3.40432	3.86313	4.26398	0.227455	0.187673	7.06602	0.264486	0.642826		1	1	1	1	1	1	1	1	1	1	1	1	1	1	1
Q13449	4.63277	4.57807	4.75938	4.88073	4.95433	5.1589	5.00892	5.05973	4.49546	5.17905	3.94194	5.5804	4.6074	5.42183	5.72288	-0.113606	0.244287	12.999	0.64959	0.886891		16	16	16	16	16	16	16	16	16	16	16	14	14	14	14
Q13451	4.41625	4.40304	4.08276	3.86148	5.19383	4.17907	4.18557	3.69304	3.24171	3.8175	4.25166	4.52159	3.41021	4.51028	4.17706	0.261877	0.249563	13	0.313137	0.673893		3	3	3	3	3	3	3	3	3	3	3
Q13508	5.12606	5.14557	5.3851	5.33853	4.60885	4.33838	4.61373	4.96102	4.70408	4.96125	4.22917	5.73542	4.98116	5.42326	5.61204	0.0902251	0.244908	12.9974	0.718502	0.915096		6	6	6	6	6	6	6	6	6	6	6	3	3	3	3
Q13510	6.43431	6.14213	5.67408	6.18867					5.77106	5.74356	7.49391	6.7602	6.13741	6.96517	6.54489	-0.378232	0.350251	9	0.30828	0.671287		2	2	2	2	2	2	2	2	2	2	2
Q13519	6.46558	6.19951	6.80455	6.74292	6.06484	5.54071	5.02241	5.34642	5.04735	6.02374	4.31085	6.60404	5.38079	6.42149	7.35747	0.533022	0.465279	12.9508	0.27269	0.648951		2	2	2	2	2	2	2	2	2	2	2	2	2	2	2
Q13526	5.47678	6.20282	5.45124	5.45494	6.95153	5.46805	5.33215	5.33422	5.0688	4.91673	6.37283	5.40452	4.88825	5.97352	5.25411	0.297715	0.294666	13	0.330765	0.689497		1	1	1	1	1	1	1	1	1	1	1	1	1	1	1
Q13535	2.26503	1.75326	1.7471	1.10668					4.57757		6.5073	1.17877	2.99962	1.18987	0.293519	-1.07309	1.23156	8	0.408964	0.748976		1	1	1	1	1	1		1	1	1	1
Q13547	3.48297	4.37841	3.0689	3.86068					3.28397	3.35839	4.56224	4.42668	4.40674	4.51652	4.27617	-0.420933	0.347339	9	0.256414	0.635277		2	2	2	2	2	2	2	2	2	2	2
Q13554	5.16554	4.59088	5.05948	5.5787	4.12382	4.20216	4.0329	4.03772	3.91551	4.54326	3.09852	5.5771	4.55702	5.05349	5.45681	0.391348	0.395838	12.9974	0.340879	0.697499		2	2	2	2	2	2	2	2	2	2	2	2	2	2	2
Q13555	5.95236	5.68399	5.84584	5.91945	5.4726	4.15561	4.25874	4.31882	5.05447	4.77981	6.09856	6.23378	4.78662	6.10936	5.67152	0.257563	0.343103	12.6086	0.46662	0.788695		1	1	1	1	1	1	1	1	1	1	1	1	1	1	1
Q13557	3.20124	2.89934	3.47972	3.65989	1.80494	2.59054	2.05044	3.33396	2.91926	2.88639	2.2848	2.88535	2.74758	3.10435	3.02711	0.422089	0.259654	12.7474	0.128493	0.461406		2	2	2	2	2	2	2	2	2	2	2	1	1	1	1
Q13561	5.08938	5.97412	4.91047	5.36781	3.28887	3.08071	2.48015	3.01637	3.71642	3.64776	4.58727	4.46087	3.92241	4.40662	3.97699	1.21641	0.24662	12.1041	0.000337831	0.0147283		2	2	2	2	2	2	2	2	2	2	2
Q13564	6.52187	6.52144	6.69196	6.66771					6.43869	6.17718	7.17084	6.9398	6.22609	6.06477	6.94913	0.0341021	0.229994	9	0.885395	0.979145		1	1	1	1	1	1	1	1	1	1	1
Q13576	4.637	4.70745	4.25057	4.14012	4.85447	3.3241	4.00081	4.46332	4.06978	3.91209	4.97114	4.82367	4.43061	5.13417	4.37899	-0.234262	0.24678	13	0.359796	0.714052		3	3	3	3	3	3	3	3	3	3	3	2	2	2	2
Q13617	1.93246	2.18622	1.23253	2.10668					2.6661	2.29047	3.44784	2.06329	2.73866	2.95317	1.78828	-0.699503	0.328155	9	0.0618582	0.318481		1	1	1	1	1	1	1	1	1	1	1
Q13630	4.93297	5.10833	4.73416	4.60824	4.89544	3.54681	3.14326	3.05455	3.89495	3.7266	4.56969	4.54744	4.64447	4.6899	4.96605	0.3497	0.334394	12.678	0.315196	0.675435		1	1	1	1	1	1	1	1	1	1	1	1	1	1	1
Q13636	2.17757	2.95489	3.107	1.18068	2.0834	1.55692	1.83187	2.66409	3.17182	2.43783	4.60267	2.94363	2.8551	3.68884	2.04959	-0.912515	0.391679	13	0.0365797	0.245347		1	1	1	1	1	1	1	1	1	1	1	3	3	3	3
Q13641	2.60345	1.87239	2.27153	3.17887					1.42339	2.64376	1.98983	3.58799	2.69536	3.34128	3.51936	-0.261437	0.463034	9	0.58613	0.857417		1	1	1	1	1	1	1	1	1	1	1
Q13724	2.76253		2.01014						2.6661	1.83479	4.06298	1.64825	1.83488	3.4811	1.2264	-0.00716492	0.794254	7	0.993054	0.997932		1	1		1		1	1	1	1	1	1
Q13740	4.64328	4.59887	4.91227	4.95296	4.10984	4.30399	4.30969	4.89842	4.43502	4.82364	3.77539	5.41046	4.47738	5.26735	5.62871	-0.223012	0.264561	5.13488	0.43675	0.766723		16	16	16	16	16	16	16	16	16	16	16	14	14	14	14
Q13790	4.63154	4.587	4.33802	4.48374	3.71935	4.13709	4.24086	4.0195	3.91812	4.0054	2.86173	3.29306	2.82719	2.73993	3.62265	1.1032	0.236111	12.6201	0.000471954	0.0165956		5	5	5	5	5	5	5	5	5	5	5	5	5	5	5
Q13813	4.49945	6.21379	4.09894	4.79539	5.33681	4.09651	4.23476	4.33663	3.75523	3.79773	4.97907	4.4013	3.91023	4.56005	4.11383	0.484759	0.32246	13	0.156658	0.507121		21	21	21	21	21	21	21	21	21	21	21
Q13822	4.19933	4.46679	4.59511	4.66631	4.0438	4.89546	4.49914	4.76947	4.33224	4.62001	3.68605	4.95371	3.97053	4.47841	5.55832	0.00274316	0.243319	13	0.991176	0.997932		33	33	33	33	33	33	33	33	33	33	33	41	41	41	41
Q13835			1.08814		0.856049	2.62452	1.74244	2.01766			0.94926	1.25514		0.531698		0.698226	0.479622	0.708603	0.445847	0.775997			1		1		1	1	1	1	1	1	2	2	2	2
Q13838	4.56488	4.3275	4.41936	4.09502	4.96361	3.68431	4.1688	4.20283	3.87739	3.78447	4.45551	4.67035	4.0367	4.88351	4.20582	0.0298943	0.202625	13	0.884974	0.979145		4	4	4	4	4	4	4	4	4	4	4	3	3	3	3
Q13867	5.79228	5.95096	5.7915	5.81295	5.81942	4.91139	5.05529	5.18934	5.29953	5.16695	5.08061	5.76343	5.30762	5.53377	6.02984	0.340275	0.193579	12.8416	0.102574	0.41278		1	1	1	1	1	1	1	1	1	1	1	2	2	2	2
Q13907	4.4148	4.90204	4.71494	4.87513					3.79427	4.38321	4.46054	5.10492	4.63907	4.87833	4.71885	0.15827	0.229529	9	0.507868	0.817082		1	1	1	1	1	1	1	1	1	1	1
Q13951	4.51742	5.11081	4.80022	4.89767					3.83603	3.79297	5.43192	5.07452	3.50273	5.38073	4.11949	0.383187	0.429074	9	0.395079	0.739541		1	1	1	1	1	1	1	1	1	1	1
Q13952					4.70612	3.37462	1.99887	3.77656								Inf					oneConditionMissing												1	1	1	1
Q14005					3.56649	3.77947	3.45139	3.78555								Inf					oneConditionMissing												1	1	1	1
Q14019	4.35785	5.12761	4.7381	4.90626	5.78854	4.86731	4.30939	4.50029	4.24328	4.39914	5.13139	4.76135	3.75831	4.99346	4.1919	0.327442	0.250972	13	0.214621	0.591959		12	12	12	12	12	12	12	12	12	12	12	11	11	11	11
Q14103	4.95418	5.06068	4.64912	4.75604	6.59974	4.69052	4.88397	4.73034	4.53017	4.54083	5.17865	5.7486	4.59547	5.89208	4.73383	0.00919859	0.319802	13	0.97749	0.995027		8	8	8	8	8	8	8	8	8	8	8	9	9	9	9
Q14112	4.03421	4.11057	4.10891	4.26413	4.17087	4.21356	4.3434	4.72802	3.94194	4.04508	3.62243	4.39854	3.84766	4.15955	4.79785	0.11267	0.163533	5.90146	0.516996	0.823924		12	12	12	12	12	12	12	12	12	12	12	13	13	13	13
Q14114	5.75122	5.68399	5.56473	5.78653	5.07518	4.501	5.47546	5.13059	4.83005	5.19455	4.44226	6.28271	5.02865	6.03317	6.70044	0.0432773	0.363529	11.4762	0.907296	0.984124		1	1	1	1	1	1	1	1	1	1	1	1	1	1	1
Q14116	4.75794	4.04814	3.72016	3.70205					3.42167	3.87585	5.03046	4.31013	3.55762	4.24013	4.86894	-0.129327	0.362112	9	0.729214	0.919099		2	2	2	2	2	2	2	2	2	2	2
Q14117	4.1888	4.53985	4.43267	4.30996					3.56841	3.7499	3.54315	3.82705	6.57591	3.6493	5.16948	0.070221	0.593246	9	0.908376	0.984124		1	1	1	1	1	1	1	1	1	1	1
Q14118	4.31227	4.25993	4.79266	4.79449	4.18742	4.15375	4.35546	4.53211	4.44791	4.54294	3.67033	4.91201	4.27405	4.73971	5.01468	-0.0910073	0.186747	13	0.634139	0.877215		15	15	15	15	15	15	15	15	15	15	15	13	13	13	13
Q14126	4.06917	3.80658	4.17803	4.30585	3.88085	3.65114	3.99916	4.22942	4.27791	4.24293	3.83824	4.74361	4.74654	4.48856	4.51062	-0.391892	0.14117	13	0.015735	0.150395		4	4	4	4	4	4	4	4	4	4	4
Q14141	4.39878	4.81293	4.3316	3.00835	4.77372	1.54681	1.88023	1.8809	2.54805	2.57292	4.56234	4.1971	3.28039	4.59795	2.29314	0.512046	0.668281	12.9973	0.45724	0.783716		2	2	2	2	2	2	2	2	2	2	2
Q14152	3.26162	3.51055	3.00556	2.87986	4.52447	3.18563	3.44062	3.16919	2.60095	2.8893	3.32017	3.86673	2.78745	4.30907	2.86943	0.124513	0.298794	4.79958	0.694863	0.906474		9	9	9	9	9	9	9	9	9	9	9
Q14155	5.48591	5.54507	5.2109	5.07307	4.83343	3.79473	4.08186	3.93037	4.09312	4.13436	5.12147	4.65382	4.2104	4.7727	5.15785	0.700456	0.255701	12.436	0.0174598	0.158369		1	1	1	1	1	1	1	1	1	1	1	1	1	1	1
Q14157	3.94576	4.58108	4.12562	3.85875	4.2606	3.70061	3.27451	3.39715	2.86315	3.24652	3.57026	4.51883	2.88054	4.39822	4.14213	0.298033	0.310599	7.67398	0.366536	0.719331		1	1	1	1	1	1	1	1	1	1	1	1	1	1	1
Q14161	5.97523	6.1283	5.55102	5.46238	5.55175	4.16739	4.47205	3.91407	4.37642	4.64944	5.77813	5.66071	4.20871	6.04238	5.32705	0.545636	0.399302	12.815	0.195288	0.566326		1	1	1	1	1	1	1	1	1	1	1
Q14162					3.8373	3.77282	2.87432	3.60731								Inf					oneConditionMissing												2	2	2	2
Q14165	4.89843	4.98514	4.43513	4.77098	3.70186	3.57823	3.30078	4.08653	4.16145	4.00205	4.19184	4.71808	3.52234	4.58787	4.64143	0.481884	0.225615	12.3833	0.0533019	0.295634		2	2	2	2	2	2	2	2	2	2	2	2	2	2	2
Q14166					3.88136	2.65114	3.65784	4.13412								Inf					oneConditionMissing												1	1	1	1
Q14191	5.22197	4.75326	5.95396	7.19526	3.85279	4.32291	4.98935	5.41174	6.02991	5.30734	5.25442	4.37	4.67961	4.46019	2.96101	0.866065	0.553103	12.6646	0.142024	0.484307		1	1	1	1	1	1	1	1	1	1	1	1	1	1	1
Q14194	5.06156	7.4993	5.29707	6.05961					4.3356	4.57894	4.673	4.70046	4.41508	4.46038	5.00302	1.38417	0.413985	9	0.00861168	0.106777		2	2	2	2	2	2	2	2	2	2	2
Q14195					4.8719	4.91836	5.27451	5.60184								Inf					oneConditionMissing												1	1	1	1
Q14203	5.02932	5.78888	4.5337	4.3506	5.55345	4.80584	4.74473	4.72843	4.61632	4.39727	5.87827	5.14403	4.58088	5.48118	4.19813	0.0424291	0.287093	13	0.884777	0.979145		1	1	1	1	1	1	1	1	1	1	1
Q14204	3.4255	3.32867	3.37937	3.01027	3.69661	3.25172	3.34762	3.92738	3.52331	3.06002	4.08917	4.06131	3.25572	4.10153	3.33751	-0.224668	0.191992	5.18671	0.292866	0.658469		11	11	11	11	11	11	11	11	11	11	11
Q14240	4.98704	5.6505	5.14865	5.51696	5.69093	5.14671	5.28152	5.24578	4.47627	4.93691	4.78679	5.35899	5.09958	5.0514	5.20051	0.346302	0.141053	13	0.0289326	0.212928		3	3	3	3	3	3	3	3	3	3	3	2	2	2	2
Q14247	2.4995	7.65774	3.52671	5.0085					1.08114	2.97229	0.675253	1.28568	2.73866	0.189871	1.00401	3.25213	0.970593	9	0.00851465	0.106551		1	1	1	1	1	1	1	1	1	1	1
Q14254	3.64813	4.0042	2.73624	3.12529	3.76415	2.36101	3.11228	3.27229	3.03555	2.80879	4.21271	3.71587	3.16648	4.00524	3.27688	-0.20727	0.277379	13	0.468218	0.788695		6	6	6	6	6	6	6	6	6	6	6
Q14258	5.77213	6.01229	5.4834	5.14767	8.07157	5.5912	5.85947	5.50176	5.37013	4.93027	6.76268	6.67636	5.21693	6.85963	5.21678	0.0389698	0.464882	5.11175	0.936378	0.986956		2	2	2	2	2	2	2	2	2	2	2
Q14289	6.19803	6.31462	5.84432	5.70922					5.76121	5.93352	6.5608	6.51232	5.63606	6.71162	5.7319	-0.104514	0.255237	9	0.691762	0.905489		2	2	2	2	2	2	2	2	2	2	2
Q14314	4.7963	4.42058	5.01584	5.13415	4.65115	4.70725	4.91082	5.6445	5.18832	5.06106	4.72896	4.79174	4.6023	4.76698	4.73467	0.0709252	0.158501	13	0.661897	0.892185		12	12	12	12	12	12	12	12	12	12	12	13	13	13	13
Q14315							1.88023	1.77656								Inf					oneConditionMissing													1		1
Q14344	2.82143	4.11783	3.06903	2.28501	3.51915	3.12467	3.23303	3.15682	2.195	2.39209	3.71641	3.50534	3.08997	3.29097	3.42001	0.0787586	0.285049	13	0.786663	0.944848		1	1	1	1	1	1	1	1	1	1	1	2	2	2	2
Q14393	3.32718	2.94816	3.52166	3.83501	4.55984	4.62872	4.6561	4.95029	3.92121	4.26314	3.40686	4.65409	3.85218	4.48557	4.81974	-0.760014	0.254221	12.3587	0.0109639	0.125124		4	4	4	4	4	4	4	4	4	4	4	6	6	6	6
Q14498	4.41598	4.56061	3.2496	3.67893	6.7939	4.36443	5.373	4.91407	4.26934	3.58104	5.52937	5.69816	4.35839	6.03917	3.65246	-0.598057	0.565105	12.9996	0.309184	0.671287		1	1	1	1	1	1	1	1	1	1	1
Q14508	2.91746	4.2231	3.11318	3.47241	2.34648	1.65928	2.35811	3.13038	2.30945	2.42032	1.58333	3.72691	2.02966	3.5935	3.68681	0.533301	0.452505	12.979	0.259732	0.638555		1	1	1	1	1	1	1	1	1	1	1	2	2	2	2
Q14515	4.22321	4.33667	4.47647	4.411	4.20757	4.47172	4.3042	4.61553	4.13715	4.64875	3.74934	5.18142	4.42749	4.822	5.60597	-0.272364	0.226306	13	0.250234	0.628025		25	25	25	25	25	25	25	25	25	25	25	26	26	26	26
Q14520	5.60484	5.51562	5.56561	5.86103	5.05024	5.30703	5.57103	5.81836	6.17632	5.45325	5.72746	5.57349	5.83796	5.46831	5.82622	-0.16879	0.138215	6.2378	0.266144	0.642826		17	17	17	17	17	17	17	17	17	17	17	18	18	18	18
Q14558	4.40668	3.57749	3.3453	3.13123	1.0834	1.13177	0.750946	0.361526	3.30733	3.14786	3.63533	3.22307	2.52207	4.06949	4.15195	0.154126	0.325266	12.1308	0.644025	0.883379		2	2	2	2	2	2	2	2	2	2	2
Q14566	2.98814	2.57979	2.58363	3.22377	3.49434	3.76404	3.79534	4.33728	3.01103	2.91633	3.44411	4.08478	3.04146	3.99502	4.28489	-0.640583	0.29	12.7046	0.0461964	0.274653		2	2	2	2	2	2	2	2	2	2	2
Q14574	6.63323	6.6909	6.52483	6.84342	4.73977	5.13457	5.07825	5.31097	5.5172	5.60964	5.05869	6.30471	5.6313	5.98456	6.32052	0.878762	0.218828	12.1764	0.00166467	0.0342539		2	2	2	2	2	2	2	2	2	2	2	4	4	4	4
Q14624	4.54389	4.0382	4.72286	4.27302	4.55333	4.77365	5.18058	5.18221	5.43082	5.01339	5.19159	4.52007	5.15615	4.63548	4.36328	-0.447383	0.214336	12.9999	0.0571134	0.302707		51	51	51	51	51	51	51	51	51	51	51	48	48	48	48
Q14651	5.34344	5.57401	4.92251	5.09634	6.31987	5.28538	5.53409	5.51514	4.96792	5.3287	6.23361	5.88036	5.3756	6.17236	5.38217	-0.27778	0.247689	10.9866	0.285994	0.655354		2	2	2	2	2	2	2	2	2	2	2	2	2	2	2
Q14667	5.68537	5.68399	5.78858	6.03866					5.78158	5.73617	5.74278	5.07078	5.81142	5.63543	6.02884	0.112435	0.163562	9	0.509147	0.817082		1	1	1	1	1	1	1	1	1	1	1
Q14669					1.32441		0.558301									Inf					oneConditionMissing												1	1
Q14683	4.66139	4.51879	4.27484	4.39791					4.16253	4.48029	4.62634	4.58161	4.1753	4.59299	5.07726	-0.0648158	0.169838	9	0.711587	0.915082		1	1	1	1	1	1	1	1	1	1	1
Q14697	4.45269	4.59477	4.3042	4.39729	5.32556	4.26522	4.45437	4.77859	4.00879	4.40396	4.6517	4.92667	4.12784	5.06055	4.629	0.017405	0.192417	4.94665	0.931474	0.986956		20	20	20	20	20	20	20	20	20	20	20
Q14738	5.7849	4.89076	6.0976	6.25321					6.74037	6.15671	6.32103	5.97418	5.82319	5.34708	5.56541	-0.233094	0.326055	9	0.492803	0.806498		1	1	1	1	1	1	1	1	1	1	1
Q14739	4.18371	4.57321	4.25145	4.39541	5.8501	4.17592	4.46546	4.1364	4.02018	4.06107	5.47375	5.01597	4.04978	5.57644	4.01672	-0.0980297	0.33352	13	0.773456	0.936562		4	4	4	4	4	4	4	4	4	4	4	5	5	5	5
Q14764	4.49328	4.6381	4.02694	3.62471	5.39531	3.62976	3.9604	3.65906	3.6824	3.52377	5.25241	5.1069	3.7349	5.28566	3.86062	-0.171077	0.372878	13	0.653953	0.88739		7	7	7	7	7	7	7	7	7	7	7	9	9	9	9
Q14766	3.62649	3.76887	4.09806	4.18461	2.37489	3.38907	2.32835	2.36751	2.83964	3.29735	2.85706	2.4204	2.80446	2.92162	3.382	0.961542	0.230172	12.2912	0.00121901	0.0267885		2	2	2	2	2	2	2	2	2	2	2	2	2	2	2
Q14767	4.71716	5.06887	4.93436	5.29576	4.60369	5.20902	4.99172	4.98149	4.55127	4.92948	4.22016	5.35801	4.30359	4.5994	5.01668	0.264028	0.168469	13	0.141073	0.483296		10	10	10	10	10	10	10	10	10	10	10	12	12	12	12
Q14847	5.52073	6.47025	5.2496	5.73392	5.40911	4.15561	3.81704	3.7144	4.33573	4.22231	5.85081	4.83611	4.36822	4.92333	4.27064	0.990358	0.386287	12.6036	0.024042	0.191648		7	7	7	7	7	7	7	7	7	7	7	8	8	8	8
Q14894	4.22966	5.83221	5.01514	5.67253	3.03336	3.59992	2.3948	1.70256	3.79359	3.31949	3.61556	2.78284	4.05753	3.06481	3.26796	1.73329	0.392574	12.2319	0.000805315	0.0226747		2	2	2	2	2	2	2	2	2	2	2
Q14914	4.04794	4.05663	3.6084	3.82793	3.22735	3.16114	3.3803	3.60438	3.6414	3.58699	3.94971	3.32681	7.07657	3.42291	4.57963	-0.612028	0.484017	13	0.228259	0.605481		9	9	9	9	9	9	9	9	9	9	9
Q14916	4.98493	4.86596	4.76503	4.78949					4.41334	4.87041	3.96312	5.48114	3.95214	5.66646	5.17394	0.0626995	0.35925	9	0.865313	0.973284		1	1	1	1	1	1	1	1	1	1	1
Q14919					4.67151	1.35084	1.75024	0.474531								Inf					oneConditionMissing												1	1	1	1
Q14956	6.13757	6.29861	6.35197	6.53471	4.7989	5.55131	5.14326	6.66409	6.14466	6.55087	5.28933	5.97215	6.19204	5.90729	6.2881	0.202726	0.30292	12.9842	0.515067	0.822199		1	1	1	1	1	1	1	1	1	1	1	1	1	1	1
Q14964					5.86238	4.74844	4.75095	4.64446								Inf					oneConditionMissing												1	1	1	1
Q14974	4.48595	4.98604	4.32403	4.38347	6.54296	4.04054	4.57477	4.1276	4.06533	3.92518	5.73271	5.45892	4.74764	5.66687	4.2476	-0.151722	0.411084	13	0.718011	0.915096		10	10	10	10	10	10	10	10	10	10	10	9	9	9	9
Q14978	2.76253	2.56061	1.88461	1.81295					1.85875	1.6597	2.65101	3.28568	2.34011	2.90773	3.61545	-0.361743	0.406274	9	0.396433	0.74105		1	1	1	1	1	1	1	1	1	1	1
Q14980	3.98915	4.40723	3.74107	3.87313	3.88136	2.92558	2.69529	3.06935	3.37686	3.15701	3.98173	3.62699	3.19243	3.61907	3.19268	0.514	0.226502	12.6059	0.0415093	0.262149		4	4	4	4	4	4	4	4	4	4	4
Q14982	4.56642	4.35306	4.81957	5.0231	4.0147	4.1569	3.95958	4.2421	4.0974	4.75912	3.24835	5.27954	4.30809	5.09446	5.46536	-0.054785	0.332214	11.5272	0.871872	0.973428		11	11	11	11	11	11	11	11	11	11	11	11	11	11	11
Q14C87	4.74451	4.99667	4.82377	5.01659	3.83472	3.59035	3.95736	3.93545	3.72636	4.1293	3.76673	4.45559	3.96372	4.49173	4.97581	0.653177	0.209411	12.357	0.00859282	0.106777		2	2	2	2	2	2	2	2	2	2	2	3	3	3	3
Q14CN4					3.23868	3.70061	3.75095	3.48806								Inf					oneConditionMissing												1	1	1	1
Q15005	4.35263	4.18788	4.29168	4.50846	3.64634	1.54681	1.75095	0.62456	2.89422	3.26529	3.81282	4.34419	2.97451	4.31088	2.99318	0.759338	0.484848	12.3639	0.142542	0.484307		2	2	2	2	2	2	2	2	2	2	2
Q15008	2.41392	3.53116	2.40357	2.76644	4.50995	3.18673	4.03706	3.81138	3.17377	3.0537	4.42804	3.86397	3.67815	4.55352	2.89085	-0.802119	0.369302	12.8648	0.049158	0.284024		2	2	2	2	2	2	2	2	2	2	2	2	2	2	2
Q15019	3.81798	4.02144	3.5003	3.37005	5.48256	2.92263	3.17464	3.55729	3.75415	3.62875	4.11229	4.66079	3.83039	4.77882	2.97907	-0.232607	0.370227	13	0.540701	0.835152		4	4	4	4	4	4	4	4	4	4	4
Q15027	4.70113	4.43133	4.19777	3.82453	4.48195	3.56473	4.44443	3.93845	4.40895	3.91747	5.15984	4.18129	3.97156	4.86616	4.12633	-0.177902	0.221755	13	0.436831	0.766723		1	1	1	1	1	1	1	1	1	1	1	1	1	1	1
Q15029	4.15735	4.49606	4.28213	4.2355	3.70407	1.2454	1.17726	1.25552	2.7212	2.858	3.14377	3.59262	2.31358	3.80535	3.53099	1.10026	0.454846	12.3215	0.0318971	0.225112		4	4	4	4	4	4	4	4	4	4	4
Q15041	5.03555	6.24831	4.5951	5.62362	5.36544	5.30169	4.80623	5.03584	4.54222	4.77695	4.55559	5.06234	5.12419	5.606	5.83408	0.179847	0.263627	13	0.507086	0.817082		1	1	1	1	1	1	1	1	1	1	1	1	1	1	1
Q15046	5.46057	5.4146	4.97262	4.92984	5.04604	5.38475	5.25079	5.34033	4.66481	4.61499	5.1862	5.36875	5.09331	5.57818	5.14645	0.131701	0.146989	13	0.386546	0.734247		2	2	2	2	2	2	2	2	2	2	2
Q15052	3.55261	2.71673	3.107	2.28501	4.48874	1.97793	2.85323	2.53866	3.21531	2.72536	3.79494	3.58632	3.11667	3.55075	2.23912	-0.235507	0.356048	13	0.519878	0.825575		4	4	4	4	4	4	4	4	4	4	4	4	4	4	4
Q15056	3.94576	3.85759	4.43267	4.25107					3.86624	3.29047	4.72546	4.74042	3.73243	4.81231	2.64144	0.149089	0.437348	9	0.741006	0.92664		1	1	1	1	1	1	1	1	1	1	1
Q15063	1.56459	1.08025	1.63553	1.68187	2.43683	1.08355	2.36985	2.57354	2.67651	2.1077	1.57799	1.65556	3.07674	0.890079	1.9597	-0.340491	0.36372	10.8389	0.369593	0.721444		2	2	2	2	2	2	2	2	2	2	2	1	1	1	1
Q15075	6.43967	6.55803	5.14855	3.89217	8.09819	4.60858	5.27058	4.47144	4.85916		8.29421	7.41618	4.89156	7.82337	5.13257	-0.841941	0.798605	12	0.312527	0.673116		1	1	1	1	1	1	1	1	1	1	1	1	1	1	1
Q15080	4.75065	4.57088	4.01481	4.2778	4.65364	3.74601	3.47015	3.75768	3.94413	3.45317	6.36464	4.25126	4.11806	5.26503	4.06512	-0.339285	0.392292	13	0.402783	0.742631		10	10	10	10	10	10	10	10	10	10	10	9	9	9	9
Q15084	3.33945	3.17802	2.99192	2.87339	5.4933	3.96634	4.11592	4.1961	3.27531	3.42251	4.25898	4.6136	3.92592	4.40818	3.44764	-0.760045	0.326813	12.5251	0.0375477	0.247663		6	6	6	6	6	6	6	6	6	6	6	10	10	10	10
Q15102	4.44193	4.82213	4.32403	4.56529	5.1666	4.11658	3.47745	3.21094	3.73081	3.02952	4.15472	4.00439	3.38252	4.2066	4.01517	0.613359	0.313058	11.0639	0.0757602	0.354401		3	3	3	3	3	3	3	3	3	3	3	2	2	2	2
Q15113	3.75407	3.73048	4.1205	4.23304	4.56436	4.70869	4.7846	5.09429	4.17044	4.26596	3.61438	4.71062	4.01086	4.64453	4.89302	-0.331479	0.221856	12.6228	0.159717	0.509698		17	17	17	17	17	17	17	17	17	17	17
Q15121	2.48031	4.83531	3.53044	3.95432	3.39216	3.79473	2.36566	3.78555	2.76667	2.64794	2.58472	3.30125	2.74384	2.88199	3.03285	0.665985	0.31651	13	0.0553936	0.298797		2	2	2	2	2	2	2	2	2	2	2
Q15149	4.25439	4.69073	4.08855	4.40407	5.03336	3.83104	3.74045	4.37848	3.64001	3.75547	4.54288	4.55889	3.70977	4.65401	3.78053	0.210983	0.230788	13	0.377263	0.728595		36	36	36	36	36	36	36	36	36	36	36	33	33	33	33
Q15165	4.97199	5.06795	4.58841	4.62693					3.76564	4.29796	3.94827	5.01748	4.11908	4.62494	5.6285	0.327837	0.347127	9	0.369613	0.721444		1	1	1	1	1	1	1	1	1	1	1
Q15166	5.38198	4.68241	5.09474	4.84229	4.56581	4.24724	5.11625	5.41464	6.13749	4.71133	7.05053	4.5014	6.94344	4.99501	5.21689	-0.7327	0.402347	13	0.0916827	0.393363		3	3	3	3	3	3	3	3	3	3	3	3	3	3	3
Q15181	5.40038	5.44064	5.01514	4.94795	5.34056	3.13177	3.28587	3.26229	3.73696	3.85936	4.6852	5.3032	4.54124	5.17496	4.24023	0.612189	0.426159	12.727	0.174976	0.536866		6	6	6	6	6	6	6	6	6	6	6	4	4	4	4
Q15185	3.73963	5.03322	3.25229	4.11771	6.40085	5.04744	4.99686	4.99109	4.20027	4.3754	5.07847	5.53101	3.99994	5.52608	3.64997	-0.483803	0.452249	12.8906	0.304345	0.666469		2	2	2	2	2	2	2	2	2	2	2	4	4	4	4
Q15223	5.29194	5.1319	5.26638	5.55309	4.65123	4.51356	4.88052	5.56068	5.04656	5.30702	4.34685	5.54306	4.87435	5.4244	5.49359	0.0689307	0.227138	11.5597	0.76692	0.933859		4	4	4	4	4	4	4	4	4	4	4	2	2	2	2
Q15233	4.74056	5.00905	4.57821	4.34192	7.24392	5.60864	5.94816	5.65216	4.89796	5.0356	5.40795	6.04887	5.03678	6.15452	5.28252	-0.690885	0.336087	12.4867	0.0613471	0.316453		5	5	5	5	5	5	5	5	5	5	5	5	5	5	5
Q15257	2.80547	3.55816	2.73089	3.33348	5.2606	5.15561	4.75095	4.79893	3.09471	3.21692	3.64271	3.72093	3.51268	3.76075	3.75767	-0.410057	0.191385	12.0991	0.0531647	0.295634		3	3	3	3	3	3	3	3	3	3	3	1	1	1	1
Q15262					3.40533	4.16739	4.19389	4.46586								Inf					oneConditionMissing												1	1	1	1
Q15274	4.99769	4.83541	5.12537	5.34715	5.28931	5.64694	5.45139	5.64199	5.13787	5.27336	5.01166	5.03601	6.48974	5.12709	5.93395	-0.250244	0.243505	11.3086	0.325582	0.686465		2	2	2	2	2	2	2	2	2	2	2	1	1	1	1
Q15286	5.21649	4.93117	4.49842	4.45121	4.84622	2.3948	3.21038	2.8809	3.54094	3.17677	6.28335	4.71559	3.7424	5.24699	4.29105	0.18966	0.574427	12.9987	0.74653	0.929069		1	1	1	1	1	1	1	1	1	1	1	1	1	1	1
Q15287	2.76253	2.89076	3.06903	1.76564	3.83343	2.68431	3.99887	3.83834	2.63523	3.18928	3.2453	4.03521	3.05073	4.88975	2.86999	-0.669286	0.41779	12.9696	0.133228	0.468901		1	1	1	1	1	1	1	1	1	1	1
Q15293					4.42487	4.11969	3.95062	4.21619								Inf					oneConditionMissing												1	1	1	1
Q15303	3.86407	3.10375	4.18894	4.53117					3.94621	4.08054	3.87165	3.97817	4.44292	4.01341	4.12871	-0.143959	0.240408	9	0.564063	0.84823		1	1	1	1	1	1	1	1	1	1	1
Q15323	5.51296	4.50814	4.34801	4.47346	4.0651	4.59928	7.0479	6.4097	3.61994	4.46292	3.63977	4.26314	3.67676	3.86596	6.15507	0.772075	0.54574	7.47257	0.197437	0.570164		1	1	1	1	1	1	1	1	1	1	1	2	2	2	2
Q15363	5.504	5.26422	5.51617	5.23379					4.85499	4.60637	5.39954	5.72625	5.51549	5.83373	6.23923	-0.0741122	0.294554	9	0.806995	0.950645		1	1	1	1	1	1	1	1	1	1	1
Q15365	5.11403	5.45728	4.96106	5.19414	6.28583	3.86123	4.28415	4.02058	4.5036	4.4597	5.32026	5.76439	4.40208	5.76371	4.03849	0.0333829	0.403584	5.27407	0.937126	0.986956		8	8	8	8	8	8	8	8	8	8	8
Q15366	5.59075	6.23163	5.57131	5.47033	7.44096	4.42663	4.83309	4.39747	4.84101	4.75295	6.27217	6.71346	4.76661	6.99551	4.79135	-0.0951674	0.525637	13	0.859119	0.970169		1	1	1	1	1	1	1	1	1	1	1	2	2	2	2
Q15369	5.21648	5.63523	4.74317	5.22116	6.61694	5.81731	5.46385	5.75113	4.85721	4.93194	5.85449	5.73612	5.02571	5.89936	5.76325	-0.16147	0.275226	12.9912	0.567474	0.849241		4	4	4	4	4	4	4	4	4	4	4
Q15370	5.59542	6.83647	5.12098	5.65965					4.74139	4.49341	6.79903	6.20964	5.14981	6.59479	4.62199	0.287409	0.570912	9	0.626758	0.872362		1	1	1	1	1	1	1	1	1	1	1
Q15375	3.76892	3.78888	4.0013	3.7282	6.16313	5.63002	5.72823	6.20618	4.8301	4.91156	4.52824	5.34366	4.6562	5.05078	6.27143	-1.23934	0.277609	12.165	0.000748145	0.0222224		3	3	3	3	3	3	3	3	3	3	3	1	1	1	1
Q15393	4.14336	4.70112	3.6599	3.69324	5.91565	4.11509	4.35674	4.19677	3.65035	3.62735	4.76457	5.01786	3.77495	5.06993	4.37023	-0.0882641	0.374927	9.15082	0.81907	0.957175		5	5	5	5	5	5	5	5	5	5	5	4	4	4	4
Q15404	4.58696	4.22574	3.92768	3.65316	4.89076	2.26927	3.45139	3.74926	4.22809	3.79807	5.22616	4.43144	4.08737	4.81314	3.67608	-0.461848	0.364982	4.84174	0.263204	0.641774		1	1	1	1	1	1	1	1	1	1	1	1	1	1	1
Q15424	3.46297	4.21269	3.44013	3.39791					3.2163	2.95343	3.44784	3.98612	2.82319	3.87858	2.81137	0.326019	0.286306	9	0.284228	0.655354		1	1	1	1	1	1	1	1	1	1	1
Q15427	5.637	5.62115	5.41386	5.25963					4.56841	4.61839	6.1314	6.39121	4.80549	6.34496	5.81993	-0.0427737	0.429677	9	0.922885	0.986956		1	1	1	1	1	1	1	1	1	1	1
Q15428	3.74743	3.98592	3.97976	4.04857	3.51879	2.03223	3.43745	3.00922	3.7511	3.67624	3.1631	4.06417	3.16022	3.92495	2.73535	0.380735	0.299182	12.8124	0.225775	0.602872		1	1	1	1	1	1	1	1	1	1	1	1	1	1	1
Q15435	3.41708	4.67971	3.8601	4.35387	3.45177	1.4728	1.88023	2.50134	2.8076	2.90551	3.90431	3.66651	3.91145	3.66344	2.89585	0.628811	0.386344	12.4427	0.128654	0.461406		5	5	5	5	5	5	5	5	5	5	5	3	3	3	3
Q15436	3.60384	3.7132	3.6731	3.47346	3.41856	1.59925	1.42641	1.37959	2.31399	2.36065	3.3908	3.36916	2.92574	3.44729	2.88984	0.605336	0.370674	12.4526	0.127469	0.461406		3	3	3	3	3	3	3	3	3	3	3
Q15437	3.74648	3.93912	3.5576	3.47346	3.49639	0.595973	0.645464	1.16172	2.10624	2.47795	2.6275	3.6189	2.52486	3.58109	2.59811	0.814916	0.499469	12.4647	0.127763	0.461406		3	3	3	3	3	3	3	3	3	3	3
Q15459	4.73856	4.56487	4.55205	4.33655	3.92775	1.22488	2.07287	3.02449	3.42877	2.44371	4.16859	4.47449	2.81277	4.63682	4.3047	0.704201	0.524937	12.6095	0.20342	0.580006		1	1	1	1	1	1	1	1	1	1	1	1	1	1	1
Q15485					5.1257	4.58243	5.60241	5.29527								Inf					oneConditionMissing												2	2	2	2
Q15517	6.94962	7.30062	7.33067	7.25134	4.83226	6.06239	5.20621	5.26555	5.59354	5.7739	4.72842	6.39208	5.2029	5.73639	6.61546	1.44952	0.332363	12.2964	0.000875619	0.0229227		2	2	2	2	2	2	2	2	2	2	2	2	2	2	2
Q15582	4.41187	4.35405	4.39964	4.78575	4.39071	4.04126	4.2379	4.75653	4.59631	4.37134	3.82494	4.73256	4.04517	4.37226	4.25229	0.108659	0.14398	13	0.463892	0.788695		29	29	29	29	29	29	29	29	29	29	29	30	30	30	30
Q15631	5.67437	5.67154	5.14399	5.39402	4.23042	3.58243	3.75463	4.09037	4.77118	4.21689	5.50305	4.7944	4.59682	5.13725	4.62109	0.645323	0.219442	12.1888	0.0121754	0.135125		2	2	2	2	2	2	2	2	2	2	2
Q15637	3.56989	4.53985	4.06903	2.3506	4.76833	3.63427	3.83841	4.02858	3.85207	3.79174	4.2692	3.95838	3.86941	4.22955	3.80664	-0.161807	0.297786	6.54912	0.604867	0.868758		1	1	1	1	1	1	1	1	1	1	1	2	2	2	2
Q15691	4.55172	5.01804	4.01774	4.38249	7.56208	6.07663	5.98457	5.83618	4.82631	4.90742	6.45182	6.18946	4.96743	6.26678	5.11276	-0.976252	0.425778	12.4678	0.0399643	0.255375		4	4	4	4	4	4	4	4	4	4	4
[truncated: 1,044 more rows]

## Sheet: Larger
Protein	Mixture1;126.abundance	Mixture1;127N.abundance	Mixture1;127C.abundance	Mixture1;128N.abundance	Mixture1;128C.abundance	Mixture1;129N.abundance	Mixture1;129C.abundance	Mixture1;130N.abundance	Mixture1;130C.abundance	Mixture1;131N.abundance	Mixture1;131C.abundance	Mixture1;132N.abundance	Mixture1;132C.abundance	Mixture1;133N.abundance	Mixture1;133C.abundance	Mixture1;134N.abundance	Mixture2;126.abundance	Mixture2;127N.abundance	Mixture2;127C.abundance	Mixture2;128N.abundance	Mixture2;128C.abundance	Mixture2;129N.abundance	Mixture2;129C.abundance	Mixture2;130N.abundance	Mixture2;130C.abundance	Mixture2;131N.abundance	Mixture2;131C.abundance	Mixture2;132N.abundance	Mixture2;132C.abundance	Mixture2;133N.abundance	Mixture2;133C.abundance	Mixture2;134N.abundance	Mixture3;126.abundance	Mixture3;127N.abundance	Mixture3;127C.abundance	Mixture3;128N.abundance	Mixture3;128C.abundance	Mixture3;129N.abundance	Mixture3;129C.abundance	Mixture3;130N.abundance	Mixture3;130C.abundance	Mixture3;131N.abundance	Mixture3;131C.abundance	Mixture3;132N.abundance	Mixture3;132C.abundance	Mixture3;133N.abundance	Mixture3;133C.abundance	Mixture3;134N.abundance	Mixture4;126.abundance
A0A075B6H7	5.67327	4.88238	6.59328	5.79827	5.7168	5.46342	6.40339	5.5243	5.27468	5.59586	5.44041	5.41021	5.1095	6.00092	5.581	5.61572	5.67327	4.68164	5.05941	5.1027	4.76536	6.04653	4.7145	4.9867	4.91907	4.85862	5.32397	5.27538	5.408	5.19024	4.58907	5.19727	5.67327	4.71699	5.66365	4.2406	5.16022	5.02127	4.73927	5.37435	5.09312	5.45007	5.04481	5.40877	5.057	5.43949	6.34168	5.03539	5.67327
A0A075B6H9	6.87754	6.89096	7.93455	7.21141	6.59104	7.38899	6.9485	7.25836	6.39219	6.32256	6.70368	6.62147	6.02787	7.53828	6.52032	6.69423	6.87754	7.92336	7.1929	6.42366	6.80916	7.95564	5.65142	7.42767	5.96606	5.88872	6.89998	6.74644	7.90014	6.52605	7.23243	6.79305	6.87754	6.31739	6.89944	6.72872	6.54645	6.37341	6.81143	6.16774	7.26179	6.90839	7.02933	6.61566	6.31431	6.38734	8.37971	6.75415	6.87754
A0A075B6I0	6.94718	6.3836	7.34835	8.10395	7.60282	6.93334	6.4274	7.33637	5.74435	5.63133	6.57981	6.66951	5.73138	6.93883	5.87899	5.49654	6.94718	5.78472	5.96083	6.12719	6.78541	7.46929	6.17279	6.38435	6.49134	5.93866	6.62431	6.57642	7.48138	6.68595	5.73008	6.74437	6.94718	6.18568	7.29731	6.37062	6.61661	5.88827	6.5357	6.49238	6.69591	5.90227	5.30941	5.55568	5.859	6.54918	7.75645	6.51218	6.94718
A0A075B6I1	7.15009	6.23223	8.39827	9.04259	6.07568	8.16117	8.66233	6.34519	6.99628	6.79458	6.41207	7.0201	6.93925	5.63363	6.52762	6.27198	7.15009	8.28351	6.97357	6.64843	5.37239	7.67336	7.18539	6.39826	4.07475	5.64805	7.02241	4.96848	9.70151	6.85507	5.90396	6.10894	7.15009	5.89391	6.97667	8.24935	5.79223	6.22304	6.71282	6.63578	7.03477	6.48868	7.18065	6.73641	5.85846	8.01264	7.80678	8.04568	7.15009
A0A075B6I4	5.65439	4.89788	4.43205	9.07634	5.02384	7.24763	5.50528	7.19358	5.85575	6.60463	5.56578	7.10044	4.97114	7.06302	3.18029	6.17652	5.65439	5.82756	7.88491	5.40905	6.60285	6.36861	4.97596	6.68858	5.06143	6.02374	3.83571	3.33381	5.88012	6.27068	5.05126	6.37863	5.65439	2.70568	6.70771	6.71434	6.37405	4.83611	6.9516	4.81009	5.41803	5.6277	5.98478	6.93326	3.18595	6.57173	6.15269	7.18098	5.65439
A0A075B6I7	5.8937	5.83681	6.16886	8.33073	6.5133	7.0108	4.8994	5.93435	5.50116	5.82122	5.02145	4.95313	4.59898	6.14603	5.44557	6.18309	5.8937	5.24184	6.78869	6.8104	6.20145	5.90768	7.03985	7.58412	5.6366	5.5094	6.81178	7.55588	7.63591	6.05664	4.99579	6.44777																	5.8937
A0A075B6I9	7.821	6.98727	8.29072	8.9307	8.57909	7.88289	9.35316	6.28022	7.31686	6.97533	8.44107	7.31016	7.27709	8.58845	6.79137	6.61778	7.821	7.84628	8.45543	5.6848	8.79987	9.16259	7.52858	7.8933	6.66278	8.21587	6.03659	6.70193	7.56719	7.83517	6.93506	7.78942	7.821	6.90194	6.79898	6.25288	7.84556	7.304	6.95369	6.82568	8.71044	9.93998	8.20122	6.70478	6.93629	7.90831	8.85819	7.96846	7.821
A0A075B6J1	6.91604	4.68335	5.87526	8.23842	4.83898	7.33989	6.91612	6.8698	5.00658	6.20208	6.37679	4.56484	5.56889	7.92919	7.79553	5.01639	6.91604	9.16422	5.11902	5.99646	6.4968	7.76765	6.26436	6.45274	6.12083	6.12325	6.19567	5.71024	7.52432	7.41691	6.71149	6.41726	6.91604	4.82744	6.51846	4.13168	4.19239	5.7079	5.68659	5.16187	6.06685	4.49235	5.81659	5.12786	4.14932	6.37541	6.59347	5.85887	6.91604
A0A075B6J9	6.98755	6.22168	7.34084	8.07235	6.89309	7.30132	7.04699	7.57523	6.07127	6.41291	6.73127	6.81134	5.84957	7.53378	6.0648	5.99161	6.98755	6.17918	7.04343	6.61808	6.70408	11.079	6.63106	6.66421	6.67053	6.90149	6.16591	6.15485	6.47329	6.51129	6.77064	6.46249	6.98755	6.13538	5.9936	5.86264	5.55933	6.36451	6.28177	6.04519	8.0557	5.75927	6.72583	6.2205	5.88433	5.89159	6.3338	6.1053	6.98755
A0A075B6K0	7.49332	7.06352	7.28072	8.03514	8.44442	7.20485	7.25764	8.26275	7.9404	5.82366	8.39309	6.76623	6.97585	7.59943	6.75439	7.78536	7.49332	5.50005	10.0665	6.15712	8.31185	6.63484	6.44891	9.0619	6.48817	5.9821	8.01136	8.5345	9.03393	10.0073	7.81839	6.73557	7.49332	7.64934	8.44929	5.07957	5.64691	8.08652	9.57855	6.04163	5.16152	8.00767	9.27145	5.96364	8.47252	6.50308	6.58315	8.91887	7.49332
A0A075B6K2	6.74151	5.25048	9.08147	6.86348	3.333	5.69029	5.42186	6.10501	4.59629	4.84694	5.4663	6.23686	5.23812	6.9561	5.74571	5.65518	6.74151	5.77973	5.04909	5.91316	4.55597	7.38695	5.25113	5.71022	10.1646	6.00281	3.24497	5.9701	6.85166	5.68667	5.85844	7.25203	6.74151	4.43516	6.65831	4.96348	5.563	4.83052	5.42022	4.85344	5.52646	6.55625	5.52705	5.16543	5.65829	4.77681	6.76983	6.07898
A0A075B6K4	7.29129	6.79891	7.40761	7.92122	6.97172	6.00515	6.92877	6.25622	6.70911	6.61173	6.81607	7.05979	6.7022	7.64944	6.68779	6.34056	7.29129	8.2614	6.9178	7.03097	6.80902	6.76235	6.49217	7.55729	6.54393	6.73735	7.55109	7.64487	7.50974	7.86079	6.98338	6.42191	7.29129	5.96638	7.58795	6.60313	6.75753	5.12715	7.06693	6.18732	7.20644	6.6954	6.74044	6.26757	6.85436	6.54022	9.53384	7.22903	7.29129
A0A075B6K5	5.95889	6.60345	6.83945	7.02647	6.59509	6.73929	6.72356	6.08018	6.6871	6.02383	6.62068	6.1147	6.05816	6.28348	6.33616	6.0879	5.95889	9.36848	6.65281	5.40613	7.17212	7.14467	6.35348	6.23185	5.65454	5.61613	5.86481	4.59256	7.1923	5.43052	5.25515	5.16804	5.95889	5.73917	6.11204	6.35593	5.44957	5.7343	6.22848	6.30602	6.49834	5.92211	6.54467	6.68693	5.86911	6.33445	8.57235	7.08444	5.95889
A0A075B6K6	6.89832	6.84591	7.50285	9.57138	6.83048	5.93004	9.23836	7.65106	6.09463	6.73514	6.74223	7.25699	6.87447	7.62084	7.14093	7.05538	6.89832	7.58744	7.8443	5.99825	8.2886	7.33875	6.1665	6.8703	6.36144	7.11286	6.24242	5.8482	8.26714	5.60403	6.50824	7.6633	6.89832	6.53623	6.46563	6.66871	6.6187	6.17598	6.6267	8.76272	6.58381	7.34106	6.22006	7.04523	6.7208	8.88504	9.3716	8.29917	6.89832
A0A075B6Q5	6.75861	6.16001	7.75124	7.5962	6.82454	5.95523	6.89754	6.87877	6.53419	6.54255	6.67073	6.91845	6.00866	6.84518	6.64668	5.89723	6.75861	5.94296	6.48157	6.23936	6.44882	6.94459	5.92771	6.48301	5.95796	6.14717	6.28015	5.81575	6.45752	5.95447	6.10729	6.07117	6.75861	5.61477	6.61866	6.04584	5.33025	6.16956	5.97085	6.52793	7.18265	6.29662	6.07742	6.29416	5.66943	6.3348	6.422	6.78323	6.75861
A0A075B6R2	7.99389	6.01574	7.03697	7.49682	8.02172	6.62134	6.97593	8.82418	7.53257	8.47301	7.73785	6.91787	6.94667	10.4106	6.27559	6.76784	7.99389	7.82379	7.58844	5.83291	7.70951	8.6578	8.28815	5.8943	7.18922	8.04876	7.68231	5.3082	8.73936	7.36928	8.03421	7.66834	7.99389	6.84804	7.98043	5.09906	5.474	5.13935	5.19584	8.1349	7.89955	7.80649	5.11734	5.13556	7.45016	8.38217	9.0784	3.97418	7.99389
A0A075B6R9	7.70836	6.64285	7.88846	8.04188	7.51076	7.00516	7.75719	7.20701	6.15751	6.96592	7.24176	7.30774	6.38945	7.8901	6.92515	6.5811	7.70836	8.73769	6.83521	6.70388	6.9439	6.2929	6.47124	7.03364	7.35978	6.82325	7.60075	6.39996	6.79561	6.50936	7.69238	7.54946	7.70836	5.85289	7.58152	5.50202	6.68692	6.35741	6.31479	6.1433	6.18601	6.56799	6.01299	7.63148	5.76464	7.3143	7.90601	5.07912	7.70836
A0A075B6S5	5.95441	5.02679	6.9243	6.7263	4.87607	5.31048	6.82662	6.0295	4.97637	4.98646	5.02264	5.84882	4.37418	6.16509	4.65702	4.41104	5.95441	6.45855	5.67541	5.00622	4.83245	5.56055	5.5956	6.18901	5.01684	5.17714	5.66622	4.77913	6.07048	5.09914	5.55385	5.3419																	5.95441
A0A075B6S6	6.24075	5.86019	8.33397	9.3323	6.80025	4.08879	6.01542	5.90449	6.3025	6.51441	5.66801	5.93653	4.97325	6.61505	5.7163	5.60554	6.24075	5.77631	6.25842	6.05117	7.25383	6.048	5.37929	5.7489	5.50372	5.639	6.3843	5.24654	7.93021	5.51091	5.54692	6.20945	6.24075	4.80016	6.24406	5.34491	5.93855	7.43843	5.87295	5.33987	5.34508	5.54528	5.65475	6.79151	5.23164	6.84247	6.68063	5.50369	6.24075
A0A087WSX0
A0A087WSY4	7.31703	6.39662	7.91638	8.76354	7.62663	7.96399	7.8406	6.70683	6.77071	6.20724	8.27231	5.92076	5.27259	7.24721	5.88354	7.75403	7.31703	5.75929	6.82448	6.52759	6.30094	6.071	7.41462	6.11271	6.67097	6.14186	6.40679	6.30137	7.05337	6.6965	6.04338	6.42062	7.31703	7.16526	7.50276	6.15932	6.33954	5.95968	5.80867	8.48499	6.83042	8.65234	6.16038	6.36633	7.4971	7.39055	6.92865	6.16767
A0A087WSY6	6.96938	5.78062	7.3916	7.19266	5.45043	6.46471	7.62185	6.3441	5.84876	5.93023	6.45189	7.04462	5.45886	8.37219	5.84969	5.31851	6.96938	6.75717	6.24457	6.34387	6.02376	7.22201	5.80862	6.12049	5.82758	5.75384	6.24809	5.44121	6.34935	5.82944	6.2693	5.64071	6.96938	5.62343	6.5898	5.36114	5.86415	5.61606	5.97529	6.21415	6.87993	5.54801	6.04126	6.20759	5.18803	6.54862	7.10878	7.1132	6.96938
A0A087WW87;P01614	6.4666	5.46921	7.55224	7.70297	6.02432	5.96542	5.87202	6.92584	6.2948	6.19981	6.30834	5.20618	5.32564	7.02197	6.00873	5.64922	6.4666	6.03146	6.35057	5.67704	6.16159	6.72195	6.24489	6.24277	6.36922	5.478	6.26435	5.58485	6.30593	5.78971	5.63011	7.62276	6.4666	4.95251	6.20801	5.22619	5.84136	5.52188	5.90148	5.97887	6.09751	6.17626	5.1075	6.08815	5.6489	6.08354	6.78457	5.88119	6.4666
A0A0A0MRZ9	6.50918	5.62962	6.27816	6.43685	6.04181	6.82287	6.67045	6.17759	5.63046	6.28648	6.1931	6.08409	5.67253	9.10266	6.45967	5.54405	6.50918	6.60772	6.94314	5.94359	8.15814	6.53443	6.80327	6.98517	5.25129	4.71796	5.39963	5.95618	6.31968	7.19074	5.97697	6.14619	6.50918	4.59995	7.06973	6.06622	7.73652	6.64716	5.53275	5.67845	7.34596	5.18665	6.32725	6.04991	7.17312	7.78016	6.59419	7.16104	6.50918
A0A0A0MS14	6.7888	5.96245	7.58192	7.03265	6.85175	6.2928	6.69338	6.96041	6.04413	6.17938	5.92671	6.38679	5.69388	7.12015	5.69402	5.34711	6.7888	6.0325	6.26177	7.19195	6.22059	6.2003	6.42497	6.37515	6.0367	5.20932	6.11849	5.60692	6.76373	5.78897	6.09302	6.66723	6.7888	5.12129	6.35762	5.21831	5.39586	5.24951	5.77953	5.37309	5.4394	5.83575	5.5856	5.7746	5.62985	5.73149	6.10367	5.02654	6.7888
A0A0A0MS15	6.91241	6.43661	7.30547	7.18771	6.16126	6.4853	6.97029	7.11895	6.24304	6.32535	6.03702	6.84238	5.52478	7.85388	6.16317	5.46238	6.91241	6.88618	6.70017	5.74988	6.48329	7.21863	6.5699	6.61137	5.66755	5.86048	6.5085	6.04927	6.13164	6.12389	6.88107	6.10719	6.91241	5.62269	6.58888	6.38874	5.85743	6.26647	5.74184	6.35793	6.36908	6.45063	6.05408	6.24638	5.75924	6.3906	7.48705	6.20888	6.91241
A0A0A0MT36	6.86723	7.01606	7.98879	8.4846	7.02033	5.53982	7.95447	7.47809	6.85518	6.06756	6.64365	6.42233	6.53825	7.80859	6.75292	7.09981	6.86723	7.69759	7.60378	6.55887	8.06223	7.64473	7.1858	6.29574	5.87774	6.22227	7.59404	6.40285	7.55013	5.63221	5.80028	6.91505	6.86723	5.86451	6.93062	6.59956	6.6891	6.76239	6.52218	7.53662	7.2228	6.17917	6.64679	5.51244	5.57636	6.01589	7.30089	7.39432	6.86723
A0A0B4J1U3	5.67793	5.06105	6.12496	6.32893	7.17905	7.31827	6.41783	6.23606	5.35296	5.35552	5.67456	5.43276	5.89866	5.77987	5.45659	4.76417	5.67793	6.15659	6.1571	5.70846	5.24978	7.15545	5.95559	6.14099	6.20333	4.80812	4.80909	5.27187	6.16849	7.22948	4.90084	5.53163	5.67793	4.11751	6.24082	4.26217	6.47133	5.85361	6.08195	5.74441	5.20322	4.62314	5.64688	4.97736	4.36697	5.45045	5.47587	4.50801	5.67793
A0A0B4J1U7	7.51894	6.76272	7.97883	8.03733	6.47633	6.60506	7.9683	7.80577	5.42399	5.95443	6.74569	7.0781	6.23467	7.70893	6.69982	6.04434	7.51894	7.3516	7.11507	7.08735	6.39145	7.7107	6.48845	7.50585	6.71874	7.06787	6.52482	6.2201	7.34581	6.96507	7.7212	7.26966	7.51894	6.38162	7.77841	6.39872	6.65716	6.74502	6.73427	7.576	6.86531	6.55608	5.95961	8.03578	6.7838	7.6563	7.97391	6.24448	7.51894
A0A0B4J1V0	7.39906	6.61158	8.53423	8.2194	7.2084	7.10857	8.15174	7.45683	6.2163	7.3514	6.73937	6.90419	6.01885	7.09139	6.63012	6.12318	7.39906	7.70585	7.3926	6.75294	6.66783	7.73956	7.38117	7.45288	6.65048	6.70498	7.10586	6.69229	7.18923	6.67642	7.45587	7.0202	7.39906	6.14809	7.17663	6.01882	5.91183	6.45622	6.76609	6.55917	7.3553	6.27431	6.63301	6.14143	5.74116	6.74727	7.24775	6.81132	7.39906
A0A0B4J1V1	5.73034	4.99984	6.85768	5.26963	5.52155	6.21879	6.69026	5.99866	4.71043	5.34589	6.15683	5.35466	5.26011	5.93423	5.57303	4.78643	5.73034	5.14001	5.18273	5.53974	4.93264	5.46556	5.22702	5.42153	5.02284	4.96507	5.33415	4.68777	5.88064	5.12845	5.07173	5.07711	5.73034	4.1765	5.28225	4.83901	6.05349	4.65638	5.85208	5.69857	5.50475	4.64331	5.54372	5.04949	4.34807	6.58807	6.26148	5.92482	5.73034
A0A0B4J1V2	6.05645	5.00921	6.44738	6.40654	5.61593	5.31817	5.89499	5.92276	5.00532	5.29562	5.5924	5.22327	5.39397	5.86337	6.00578	5.00812	6.05645	5.7035	5.83741	5.78074	5.37929	5.99247	5.42566	6.35964	5.57702	5.33795	5.39799	4.78279	6.22875	5.70236	6.22986	5.7916	6.05645	4.39798	5.74381	4.61701	4.9857	4.81031	4.83913	5.42528	6.00957	4.89464	5.94988	5.91992	4.57354	6.05325	7.16228	4.4472	6.05645
A0A0B4J1V6	7.52413	6.17671	8.11819	7.91489	7.57879	6.32586	6.5267	6.68349	6.05092	7.54009	6.62285	6.94756	5.90871	8.36962	6.4497	6.18429	7.52413	7.01256	7.18318	6.65348	7.24408	7.15975	6.04261	7.06475	6.26206	6.82606	6.97019	6.6546	6.91262	6.97302	8.22971	7.39868	7.52413	5.87727	6.73408	6.39149	6.54263	6.5448	6.29394	6.17545	9.33558	6.32524	5.92421	6.37745	6.29616	6.99053	9.36677	6.66087	7.52413
A0A0B4J1X5	6.60673	6.97641	9.69612	8.80819	7.33833	7.83347	8.31399	8.32983	7.06796	6.59557	6.80878	6.68038	6.19072	7.63561	6.37575	6.17128	6.60673	8.21767	7.97727	5.92723	7.08714	7.14581	7.04018	7.03685	5.37218	6.53844	7.14681	5.58206	7.25161	7.15836	6.79893	5.87121	6.60673	5.623	6.55241	6.34142	6.22401	5.66987	6.5762	6.23828	7.21214	5.79079	6.37092	6.45352	5.54877	6.78187	7.9201	6.4334	6.60673
A0A0B4J1X8	6.94397	6.18717	6.98543	7.14904	6.70922	6.22302	7.50302	6.74125	5.59158	6.25595	6.51178	6.46879	5.73642	6.68485	5.94683	6.2284	6.94397	6.93977	6.57598	6.58723	6.27291	7.37716	6.1863	6.77929	6.55641	6.27361	6.39729	6.62037	7.09892	6.69589	6.64971	6.78135	6.94397	6.47998	6.9694	5.83512	6.80338	6.30075	5.89282	6.6094	5.75776	6.69106	6.40011	6.67188	6.21148	6.58589	7.7944	6.1596	6.94397
A0A0B4J1Y8	7.32811	7.35415	7.23931	7.39435	8.25544	5.43121	7.43632	7.68711	4.75129	6.4485	7.66478	7.43738	6.45762	8.29821	7.6987	6.40309	7.32811	5.34575	7.16631	6.16427	7.03118	6.9318	2.99818	6.72552	6.13524	5.56946	7.02243	8.10968	7.44519	7.14458	7.34077	6.9351	7.32811	6.61116	7.53508	7.07433	6.65949	6.88398	5.87049	7.27327	7.81264	6.61741	6.70272	7.78097	6.93799	6.73899	11.1301	7.38548	7.32811
A0A0B4J1Y9	7.28567	6.20811	7.21818	7.71644	6.93515	6.64339	7.50734	6.93867	5.34928	6.72587	6.03228	6.7735	5.54441	7.7318	6.19441	5.84964	7.28567	6.13498	6.73187	6.60898	6.30235	7.72894	6.2322	6.89696	6.13185	6.45675	6.82317	6.14126	6.9294	6.45133	6.93203	6.91983	7.28567	5.94125	7.38725	5.90918	6.32291	6.49951	5.97509	7.79146	6.64676	6.268	6.1016	6.66595	5.59375	6.92142	7.74907	6.29573	7.28567
A0A0B4J2D5																	6.56599	7.47598	5.4264	6.59558	6.61516	6.28498	7.40641	6.58601	5.73899	7.0439	6.48348	6.70826	6.64703	5.64308	6.32386	6.15496	6.56599	7.12393	7.25282	7.66261	6.92128	6.98982	6.92819	6.72428	7.12294	7.51189	7.05615	6.96153	6.77285	6.90972	6.79087	6.82098	6.56599
A0A0B4J2H0	5.41996	5.07761	7.02926	5.40392	6.19617	5.82991	5.81761	5.41488	4.72659	4.88432	5.74341	5.07149	5.28882	6.31245	5.54718	5.19296	5.41996	5.79018	5.2188	5.68684	4.28696	4.79029	4.52189	5.75024	4.62717	4.59802	5.23686	5.14485	5.69333	5.25897	5.43808	5.67078	5.41996	5.03813	5.52591	4.9207	5.16412	5.72251	5.43095	5.50642	5.8709	5.54257	5.54531	5.6934	5.4597	5.90692	6.27479	5.6931	5.41996
A0A0C4DH24	6.79855	5.89043	6.78931	5.8194	6.64567	6.43935	6.51137	6.3058	6.15217	6.82308	6.25599	7.34738	7.04482	6.98993	6.63684	5.97236	6.79855	6.73785	6.63496	5.13014	6.20066	6.18693	6.14544	6.80974	7.32388	6.16314	6.33164	6.53815	6.03115	7.11482	7.23816	6.83643	6.79855	5.88345	6.84866	5.3844	5.34449	4.54096	5.93607	4.23387	6.36329	5.78566	6.45828	6.95022	6.36362	6.42631	6.60076	5.42217	6.79855
A0A0C4DH25	6.62234	5.58981	6.98263	7.11663	6.60782	6.00463	6.98756	6.70364	5.62875	5.97076	6.2631	6.17899	5.47382	7.0527	6.78919	6.06992	6.62234	4.88479	5.79297	5.76908	5.54021	5.93486	5.47607	5.2944	5.81736	5.7078	6.66753	5.59094	6.20492	5.16201	6.97097	6.25398	6.62234	5.72294	6.14635	5.44729	5.76652	5.72741	5.80365	5.82417	5.84372	5.94503	5.41939	6.25055	5.56887	5.98258	7.0024	5.68207	6.62234
A0A0C4DH29	6.44965	4.93704	5.28201	5.42665	4.99592	4.88517	5.24837	6.46427	5.67725	5.46438	5.49078	6.01059	5.37517	6.505	4.86359	5.09187	6.44965	7.64672	5.49088	5.0547	5.39068	5.61188	5.56867	4.8022	5.1599	5.73778	5.77986	4.59479	5.83667	5.36107	5.62267	5.36267	6.44965	5.38982	6.22001	4.93594	4.97709	6.10907	5.71312	5.8602	6.63084	5.63857	6.29411	6.36434	6.12497	6.55597	7.73186	6.55432	6.44965
A0A0C4DH31	6.49838	5.54765	7.15447	6.19122	5.2936	6.09397	6.06706	6.06835	5.32567	5.20262	5.60743	6.00398	5.16659	6.22995	5.21821	4.36125	6.49838	6.73524	5.6715	4.86631	5.15808	6.56095	6.05235	5.98071	4.70868	5.41916	5.5786	4.92291	6.52614	5.65415	6.05383	5.36384	6.49838	4.58652	5.65283	4.70401	5.62734	5.49638	5.34216	5.35907	6.0233	5.14319	5.82698	5.30115	4.90636	5.90329	6.53178	5.51639	6.49838
A0A0C4DH32	6.02544	5.33579	6.99153	6.25391	5.87311	6.03102	6.79316	5.60446	5.1534	5.7056	5.63098	5.54668	5.30137	5.63728	5.3539	5.0414	6.02544	7.87302	5.70308	5.08894	5.46575	7.54673	5.68294	5.65397	5.39117	5.92254	5.15541	4.75067	5.74793	7.08097	6.19504	5.63045	6.02544	5.24798	5.54286	5.45568	5.91132	5.4941	5.06564	5.31755	6.99445	5.65776	5.5893	5.46516	4.92056	6.11401	5.91093	5.19941	6.02544
A0A0C4DH33	5.58816	4.34906	6.23133	5.81391	4.99491	4.38755	4.68052	4.95673	5.50132	4.8506	4.68899	4.82485	4.9226	4.85132	5.49229	4.28049	5.58816	5.41104	5.09836	4.39033	4.82183	5.27246	6.03616	4.89337	5.07561	4.94063	4.64319	4.45404	5.51314	4.14959	5.89902	5.24298	5.58816	4.2902	5.02276	4.61776	4.86943	5.5153	4.89721	5.37739	5.73639	5.00445	4.84897	4.96213	5.2274	4.99658	5.58723	5.40512	5.58816
A0A0C4DH34	7.94267	7.33425	8.94512	8.36911	7.778	7.38851	8.25432	7.78414	6.92997	6.71221	7.09283	7.35105	6.69523	7.70819	7.22998	7.28216	7.94267	6.63634	7.51876	7.95834	7.19623	7.96994	7.01554	7.91504	7.24525	7.4014	6.55664	6.96556	7.16718	6.63354	7.74394	7.82789	7.94267	6.34729	7.29225	6.94398	7.82011	7.24668	6.91164	8.58492	7.44696	7.14753	6.58102	6.8546	6.38925	6.75466	7.2259	6.20943	7.94267
A0A0C4DH35	6.97239	6.25893	6.83136	8.54693	6.56166	6.03903	7.2568	7.15131	6.21111	6.64594	6.75445	6.69049	5.86661	7.65673	5.90503	6.4395	6.97239	6.0819	6.85466	6.35335	6.62676	7.17695	6.22208	6.12587	6.58107	6.18023	7.00299	6.13203	7.02007	6.47147	6.55983	6.87639	6.97239	6.31335	6.95285	5.89958	6.16208	6.13717	6.34904	6.62909	6.35473	7.10515	6.17815	6.72952	5.88836	6.79081	7.67399	6.83152	6.97239
A0A0C4DH36	7.41172	7.10029	8.17694	8.37347	7.67698	6.87301	7.61409	7.15142	6.6092	6.86111	7.3413	7.17236	6.8018	7.8795	7.05003	6.99789	7.41172	6.44176	6.91501	6.88557	6.55444	7.06423	6.35846	6.58886	7.01448	6.5582	7.15583	6.42268	6.89776	6.90755	6.96972	7.41162	7.41172	6.34413	7.32197	6.49825	6.38559	6.88742	6.31804	6.8601	6.34949	6.76419	6.58806	7.08974	6.28671	6.93525	7.62225	6.30449	7.41172
A0A0C4DH38	7.73209	6.8726	8.35036	8.00908	7.42774	7.82969	7.74061	8.14905	6.7236	7.0309	7.72591	7.54452	6.5627	7.99474	6.85707	6.82266	7.73209	7.06791	7.43148	7.25788	6.95713	9.41813	7.58718	7.52701	6.92493	6.97701	6.84794	6.89773	8.5562	7.57514	7.63548	7.45408	7.73209	6.27283	7.36503	5.76271	7.47796	7.06725	7.04458	7.37099	7.37917	7.0535	7.3342	6.86064	6.76058	8.41015	8.13406	6.90889	7.73209
A0A0C4DH39	6.12322	5.59687	6.75637	6.23292	6.3878	5.74349	6.28117	6.20446	5.97119	5.72579	6.00218	5.87414	5.50097	6.05006	5.87733	5.35257	6.12322	5.99447	6.07443	5.84519	4.73778	5.526	5.04194	5.5086	5.66476	6.23261	5.23098	5.14181	5.7733	5.09632	5.78831	5.81599	6.12322	5.05551	5.9436	4.92914	5.4607	5.44263	5.78085	5.60288	6.17433	5.53079	5.48262	5.53231	5.79886	6.08406	7.66037	5.95264	6.12322
A0A0C4DH42
A0A0C4DH43	7.67853	6.90467	8.86005	6.53261	7.63673	6.91651	6.94913	8.95794	7.19501	6.25627	7.02743	6.94424	6.61345	7.91259	7.37867	7.07939	7.67853	8.79128	7.07024	7.37227	9.12122	7.55031	6.34723	6.98353	8.63883	6.12454	7.70273	6.31603	7.60771	6.07354	6.06488	6.57316	7.67853	6.41065	7.34958	7.17245	6.64298	7.43645	6.77499	7.75322	6.24683	6.38447	7.1486	7.29584	7.17784	6.71239	8.35178	7.02787	7.67853
A0A0C4DH55																	5.13543	5.08019	4.536	4.5917	4.68342	5.59487	4.74362	4.52403	4.52488	4.27385	4.86124	4.48019	4.96945	4.41008	5.17382	4.8551	5.13543	4.58841	4.93468	4.6805	4.49334	4.43789	4.60546	5.28518	4.54462	5.00533	4.53422	5.0398	4.58355	4.52082	4.92389	4.97552	5.13543
A0A0C4DH67	6.80103	5.47993	6.21481	6.95349	7.49257	5.88217	6.47376	6.03228	6.69986	5.77394	5.98496	7.35315	5.50239	6.1734	4.14338	5.34804	6.80103	5.51344	6.05155	4.40744	8.00503	4.3736	6.16969	6.53793	6.38169	5.11469	6.27316	5.85757	4.38212	7.07317	5.59204	7.51649	6.80103	5.75335	6.3043	5.34281	6.10143	3.50039	5.79266	3.73429	6.01068	5.83108	6.09739	5.72046	4.84977	5.93635	6.05778	3.85669	6.80103
A0A0C4DH73	6.29009	5.38413	6.67934	6.0562	5.67371	5.80328	6.81717	6.50316	5.77289	5.97707	6.45309	5.36687	5.17972	6.16286	7.62723	5.91004	6.29009	6.41629	5.23711	6.29764	4.90937	6.42503	7.4571	6.69231	5.32621	5.42976	5.28364	8.97282	6.47995	5.28842	5.01387	5.45088
A0A0G2JS06	7.76928	7.9436	7.86011	10.6699	8.48659	7.2933	7.35399	8.0816	7.75874	7.34498	7.65485	7.97762	7.82895	7.71145	8.14085	7.91009	7.76928	9.29285	7.94468	7.81795	6.7942	9.18609	7.08138	7.69683	5.47302	6.62607	6.58704	7.24675	8.09598	7.7397	6.38732	7.04957	7.76928	6.73955	7.75238	7.93058	7.25628	7.26603	6.84208	6.483	7.99261	6.3871	7.53195	7.04746	6.271	8.071	7.13128	7.21843	7.76928
A0A0H2UMY0
A0A0H2V630
A0A0H2ZLQ1
A0A0J9YVY3	5.55416	4.35941	4.32975	4.50627	5.66227	4.39537	5.14523	4.49255	4.8975	4.68973	6.29282	6.78698	4.91884	5.49415	4.65185	4.18787	5.55416	7.27633	4.60818	4.89394	6.57717	7.20754	4.57849	4.90918	5.1086	8.21702	6.87432	4.28239	4.65469	4.47099	6.28162	4.47532	5.55416	5.43905	5.69048	3.68009	6.18622	4.99222	5.43326	5.75194	5.21731	4.22125	6.50256	5.39547	3.84662	4.09642	6.20993	7.03935	5.55416
A0A0J9YX35	6.86348	6.26625	7.54426	7.44155	6.81402	6.26515	6.69075	6.51214	6.33846	6.14255	6.52536	6.24907	6.07422	7.02329	6.21734	6.31865	6.86348	6.12516	6.34494	6.53026	5.82183	6.13429	5.7398	6.31384	5.94987	5.99912	5.92455	5.93941	6.46553	6.18347	5.90204	6.61543	6.86348	5.62209	7.14901	5.91849	6.1996	6.61241	6.04952	6.0418	5.80226	6.51005	6.17515	6.5242	5.79815	6.18737	6.63704	6.11264	6.86348
A0A0J9YXX1	7.42852	7.57176	8.88316	8.18656	7.07975	8.0968	6.5042	8.01704	5.7895	5.99496	7.64869	6.03687	7.14097	6.51367	6.36353	6.22376	7.42852	9.17472	7.45478	7.31403	6.83649	6.53148	6.99439	8.69156	6.64691	7.32776	6.74972	7.25991	10.527	8.24829	6.24036	7.67811	7.42852	5.89475	7.89992	6.38229	6.83331	6.65162	7.99792	6.28645	8.48654	7.02405	5.4143	6.01844	7.10588	9.70244	6.01508	7.08469	7.42852
A0A0K0CVB1
A0A0K0CXT6
A0A0K0D2C0
A0A0K0DC78
A0AVT1	5.07953	4.29347	4.99853	5.17801	4.35944	4.64181	4.66399	5.33319	4.99204	5.17823	4.88009	4.87628	5.89239	5.32873	5.18946	4.97737	5.07953	4.47567	4.44672	4.06936	4.59112	4.4938	4.52114	4.86836	4.86583	5.32179	5.2902	5.76207	4.38592	5.0609	4.7558	5.20809	5.07953	5.24742	4.64585	5.46603	4.98334	5.30333	4.7466	4.60289	5.18381	6.06985	5.19219	4.53573	4.86357	3.67873	3.93774	5.20717
A0M8Q6	7.05491	7.3858	8.0929	8.24997	8.50043	7.45111	7.93004	7.65764	6.63752	7.58109	7.90895	7.74627	6.52109	8.47369	7.29622	6.71029	7.05491	7.2907	7.67878	7.49882	7.58194	7.92107	7.09331	7.37787	6.81028	7.42184	7.97102	6.10748	7.58418	7.41988	6.92923	8.06062	7.05491	7.26698	7.04254	7.75473	8.11498	7.06778	7.8321	7.72725	7.59323	7.39914	6.91727	8.15144	7.23644	7.56056	8.54988	7.66917	7.05491
A0MZ66																	4.98298	5.49027	5.53928	5.33787	5.49427	5.40383	5.96757	5.74058	5.45954	5.2359	5.38862	4.9924	5.59861	4.91219	5.29541	4.88394
A1A8D9;Q1RF62
A1A8Z8;B7ULM8;B7MPN9;B1IXY1;B1X786;B5YRF2;B1LM46;A7ZY11;B7NNH7;Q0TJU6;B7LAF6;B7N9Z7;B7MGL2;P62709;B6I7Q9;P62707;C4ZXS6;B7M6B8;P62708
A1A9I4;B7MHL6;Q1RDV1
A1AGK6;B7M1N3;B7N1A3;P60727;B4TKL4;Q57J33;B5RH16;A8A5C4;B5R290;B4TXE1;C0Q0B5;A9MN48;B5BGY5;B5F8F1;B5FJL3;P60726;Q5PIV3;P60724;B1X6H0;B7UK43;Q1R604;B6I233;B1IPY0;B7MCT4;P60725;B7NDU0;C4ZUH4;B7L4K8;B7NLN8;B5YTP0;A7ZSK8;B1LHD3;Q0TCE2;P60723;B4SUT9
A1AHZ7
A1AI95;B6I4R2;B5YZ57;P0A859;P0A860;B1XB85;B7NU88;B1LNM2;Q1R3Z9;P0A858;Q0TAE5;A8A724;B1IVG0;B7NFL6;B7MI51;A7ZUD3;B7M6X0
A1AIG0;Q1R5V4
A1KTB7
A1KTL3
A1L4H1	5.98928	6.62971	6.41028	6.37948	6.33658	6.71628	6.47123	5.82781	6.20227	6.01097	6.25967	6.08323	6.35136	5.86899	6.23699	6.51022	5.98928	6.1874	6.37458	6.30281	6.06145	6.47343	6.35608	6.03181	6.27643	5.79892	6.60325	6.34304	6.48492	5.89368	5.85315	5.86173	5.98928	6.43427	6.31643	6.04474	6.32636	6.45978	6.59709	6.80043	7.07147	6.49285	6.56512	6.49226	6.78961	6.72912	6.633	6.95663	5.98928
A2NJV5	6.63007	5.6741	7.60199	8.99993	6.56621	5.72216	6.26039	5.65799	6.52171	6.36899	5.70217	6.25877	5.33124	8.08006	5.96711	4.77022	6.63007	5.00118	5.74091	6.65566	6.55855	7.1935	6.14029	5.91723	5.19356	6.95624	7.11211	4.96677	7.03491	5.74137	5.62981	5.90564	6.63007	5.64796	5.51025	5.26006	6.2535	7.26371	6.05362	7.4298	6.33272	6.76468	6.68599	6.44456	5.61612	5.56975	6.81891	6.00707	6.63007
A4VSG6;A4VYQ5
A4VSG7;A4VYQ6
A4VSG9;A4VYQ8
A4VSH6;A4VYR6
A4VSH7;A4VYR7
A4VTQ8;A4VZZ4
A4VV10;A4W1B6
A4VW08
A4VWM9
A4VYQ7;A4VSG8
A4VYX6;A4VSN3
A4VYY1;A4VSN8
A4VZG2;A4VT80
A4VZZ3;A4VTQ7
A4W2T1
A4W369
A4W452;A4VXV6
A5A3E0	6.44622	5.39723	4.48516	4.96265	4.54017	5.0167	4.01635	6.73156	6.49969	7.1415	5.81699	5.77299	7.04494	6.68612	4.93694	5.99066
[truncated: 4,530 more rows]
[truncated: 273 more columns]
