# Supplementary material for: Deep Proteomics Network and Machine Learning Analysis of Human Cerebrospinal Fluid in Japanese Encephalitis Virus Infection
Source: J Proteome Res. 2023 May 23;22(6):1614–29. doi: 10.1021/acs.jproteome.2c00563 (PMC10246887; doi:10.1021/acs.jproteome.2c00563)
Supplement: Supplementary file 1 — pr2c00563_si_001.zip [file pr2c00563_si_001.zip › S6_Combined data processed.xlsx]

## Sheet: Sheet1
Protein	Pilot1.126	Pilot1.127N	Pilot1.127C	Pilot1.128N	Pilot2.126	Pilot2.127N	Pilot2.127C	Pilot2.128N	Pilot.128C	Pilot.129N	Pilot.129C	Pilot.130N	Pilot.130C	Pilot.131N	Pilot.131C	Larger1.127N	Larger1.127C	Larger1.128N	Larger1.128C	Larger1.129N	Larger1.129C	Larger1.130N	Larger1.130C	Larger1.131N	Larger1.131C	Larger1.132N	Larger1.132C	Larger1.133N	Larger1.133C	Larger1.134N	Larger2.127N	Larger2.127C	Larger2.128N	Larger2.128C	Larger2.129N	Larger2.129C	Larger2.130N	Larger2.130C	Larger2.131N	Larger2.131C	Larger2.132N	Larger2.132C	Larger2.133N	Larger2.133C	Larger2.134N	Larger3.127N	Larger3.127C	Larger3.128N	Larger3.128C
P25713	23.3693	215.242	41.0565	105.331	34.6712	138.819	76.9531	92.7257	8.0058	37.1309	6.54478	40.0436	18.1998	28.7238	31.9581	204.264	66.201	212.687	152.21	430.431	206.032	87.1554	275.13	207.452	198.578	91.0052	24.2416	18.9497	55.7499	135.306	230.556	147.002	118.584	407.512	72.2878	318.922	47.795	46.9656	54.5226	81.8944	54.127	210.499	30.1135	48.5047	47.1604	260.963	32.3651	200.125	72.2251
P11137	31.6774	403.603	124.362	205.806	39.4596	221.382	61.2311	42.7122	24.568	35.3719	17.0676	18.1552	19.4214	21.1357	28.5003	204.569	93.8315	70.2424	96.1564	96.8916	159.764	81.0247	174.756	124.96	171.771	147.979	53.5638	43.9675	65.5552	150.418	149.942	135.231	222.627	178.696	131.086	340.349	127.983	137.779	185.446	52.1395	118.118	183.219	52.0742	81.6265	69.4762	193.762	134.583	138.702	146.653
P10451	40.6099	42.9173	163.992	276.457	191.831	389.689	131.282	69.5784	103.15	142.127	27.733	38.8165	51.9089	29.437	76.1731	380.211	274.272	123.626	320.997	383.103	321.041	136.792	220.476	138.507	272.441	200.667	180.101	71.1068	189.684	195.093	217.09	196.818	188.859	329.681	340.715	170.712	214.071	146.489	262.482	90.4617	124.964	244.642	67.0315	303.791	152.289	191.113	95.3313	125.704	272.022
Q8N111	61.5941	762.523	57.2972	118.262	32.2573	196.447	80.348	33.6367	57.4207	39.5896	12.1911	59.0421	55.7715	17.9895	54.9294	260.929	116.743	75.2677	64.1947	127.172	98.7917	82.8221	78.9576	69.3494	77.9289	93.3719	73.5167	21.7706	48.448	203.687	235.272	121.758	219.379	230.663	131.505	496.452	74.5836	69.4728	88.744	35.8299	180.9	212.41	44.2298	136.298	59.2913	201.118	84.4984	177.699	162.862
P05937	114.997	3121.57	111.464	211.088	19.8049	23.8658	61.9227	60.6948	81.3092	93.5937	52.9684	52.6664	64.509	38.3423	36.4858	882.669	184.489	81.929	109.657	130.24	107.519	98.5888	113.895	115.254	163.292	155.602	233.262	84.9456	260.621	435.749	432.11	175.129	394.327	148.147	138.106	1470.32	257.238	109.015	108.563	82.4669	198.33	404.892	151.609	103.86	124.474	111.126	320.844	305.196	836.126
O75781	84.36	107.208	106.842	39.3852	112.248	541.833	107.03	71.4227	39.1225	20.453	51.1059	22.5848	87.0089	17.0626	28.4051	79.0454	78.8243	53.9654	96.4149	59.952	87.7429	40.7848	423.734	193.457	219.72	172.482	48.7613	73.2959	45.9015	42.6682	460.481	138.504	246.091	252.063	101.679	130.296	103.811	112.307	79.3776	39.4859	75.3632	161.974	28.394	53.6611	123.451	167.483	153.069	74.1203	106.497
P17677	41.4827	227.615	75.8006	134.967	25.1232	48.8349	6.01987	31.1164	30.8945	57.6391	14.0627	56.8825	23.2787	23.6242	174.176	267.222	112.391	109.661	110.506	166.962	110.275	62.9318	183.762	81.228	148.767	122.837	81.3799	35.7979	115.993	54.2575	788.832	78.956	92.9214	145.896	65.1476	139.324	87.0073	55.5191	69.5566	57.6646	44.979	228.123	41.56	79.4023	44.8747	281.155	50.6511	93.931	54.8849
P80723	98.9486	136.305	73.2824	102.554	74.9368	160.474	42.3646	56.067	62.303	67.9615	556.589	47.875	67.4209	55.321	61.6653	321.196	158.254	184.104	150.651	244.414	232.122	134.542	358.723	177.32	269.53	162.427	103.113	57.7674	129.93	97.3937	556.306	163.332	126.064	287.148	150.033	325.408	163.221	72.6438	146.257	141.513	91.7799	299.689	72.6498	106.037	94.3894	404.198	66.4149	201.855	82.7262
P20962	26.027	58.4586	10.696	53.2637	42.8532	95.7752	111.029	37.7846	16.8971	21.2166	18.8005	45.0213	137.66	11.585	30.3846	54.4631	93.4417	55.5128	108.836	97.2531	151.541	108.491	819.475	123.069	82.8208	7.27183	28.6823	18.9964	46.1884	45.8084	118.811	100.758	44.5993	128.649	46.4707	128.888	19.6694	42.7949	58.6219	24.3091	19.6831	97.0556	32.7843	26.3892	24.4346	80.5194	30.6731	211.579	53.2118
P07197	124.35	466.713	170.219	96.0495	47.6694	243.13	202.207	39.1081	46.6593	144.386	35.5889	37.4316	89.2299	33.3732	34.5585	2140.46	74.4658	36.3203	95.3442	221.279	177.976	130.847	239.04	109.751	293.852	115.395	40.2705	58.8972	116.208	117.991	462.538	246.605	109.817	198.807	104.453	360.904	175.702	118.268	155.744	56.0872	122.805	976.807	103.194	152.041	87.3839	210.777	104.304	509.133	202.197
P61981	96.1164	284.583	136.595	203.529	60.4829	107.834	34.1476	28.3519	58.3727	54.9712	72.3122	40.0985	86.4413	32.9594	35.0984	221.355	85.8672	67.0827	78.4514	99.8489	106.902	85.6153	275.742	112.874	152.134	166.034	63.94	34.1386	53.1401	116.064	268.033	124.266	262.177	233.231	141.841	367.088	119.184	114.611	162.579	48.8988	118.78	202.038	50.7454	105.241	66.4687	226.872	100.229	182.552	145.457
Q16799	48.2131	751.554	43.8721	67.8345	51.7249	98.6004	38.1465	68.2287	73.3718	37.9069	25.7648	19.4454	25.9255	19.7579	57.19	142.105	46.9255	33.0049	40.5279	55.3783	71.3257	74.8964	91.2397	34.269	72.6078	102.1	144.377	29.647	40.8893	72.3423	244.235	42.6926	200.943	147.487	85.5567	449.202	44.4834	91.2421	92.1069	73.1659	100.896	127.914	83.4465	54.102	49.1427	93.1153	51.4976	260.842	195.386
P62328	164.547	265.905	309.357	288.302	196.746	180.665	86.3956	88.798	127.086	148.045	604.863	89.0489	92.0478	88.7534	99.5123	425.779	229.527	226.221	184.45	425.485	409.323	270.889	262.215	696.064	546.835	356.686	178.397	116.3	136.305	186.427	592.691	204.273	282.021	373.816	259.09	595.147	169.654	191.054	157.299	218.531	259.554	195.743	115.774	371.199	111.566	918.108	154.63	450.033	322.401
P31947	98.5017	349.503	131.858	263.497	195.469	95.2013	52.6765	53.4198	38.7749	58.1591	97.841	30.8147	54.7683	59.8219	67.1276	73.0408	123.711	85.6847	138.176	97.0081	184.831	104.531	182.379	188.784	69.8991	67.7273	47.514	67.0939	80.1983	106.965	61.4865	112.929	92.3582	262.691	136.552	150.226	125.446	181.317	136.978	80.9248	169.458	162.518	73.0566	78.3431	81.4727	435.883	152.141	253.49	280.127
Q6UWN8	123.834	66.3523	36.7717	77.2169	46.1939	45.6832	72.7563	13.5535	30.4213	31.9939	19.1605	21.1279	50.7695	75.025	327.865	115.343	62.7925	114.474	64.5459	721.111	97.2129	135.19	276.696	199.949	166.889	40.6444	42.8377	19.815	121.047	71.4861	179.829	120.917	51.3569	154.343	57.051	101.199	62.7828	38.3622	22.772	199.724	66.4738	71.5064	30.8325	33.6096	37.1582	85.7912	38.0921	133.155	67.4113
P48539	30.7893	658.099	56.9427	101.409	56.0398	51.6569	29.4771	32.0643	46.0527	53.3172	23.4923	42.9486	17.9708	29.9152	25.5769	207.434	112.382	49.7147	77.8583	94.3741	70.1278	65.9282	108.775	115.686	85.1814	53.5303	78.5204	29.7469	85.0818	81.3539	220.923	55.3848	112.769	56.654	90.0286	260.757	71.7358	78.8896	53.9961	29.4097	97.1872	131.17	22.1493	39.1186	57.8456	58.2888	81.0781	144.765	88.8812
P63104	66.355	439.579	87.0347	108.787	249.81	194.111	101.491	95.9046	60.9519	70.338	131.452	63.6767	90.8161	72.5647	47.8452	296.665	112.588	74.2975	92.4892	129.724	158.437	148.163	250.272	209.391	204.198	225.855	82.2878	84.8422	79.1161	143.636	346.262	123.327	272.25	247.1	169.304	519.984	151.35	114.853	190.028	112.392	157.659	226.475	73.8146	128.635	86.1361	318.82	120.742	232.479	215.971
P29966	82.1523	173.016	134.302	242.208	40.0621	117.354	23.8275	27.8536	51.4221	65.4252	127.04	29.5032	67.1629	24.5903	33.495	157.519	74.4142	59.9512	72.5477	104.285	83.5007	73.9734	76.7472	100.855	170.202	197.34	71.1522	47.1593	80.919	80.7338	316.788	63.1533	126.748	178.978	123.337	255.12	112.156	61.396	124.663	49.7532	81.6161	123.318	34.9397	130.597	46.6789	303.572	72.393	107.412	90.6739
P23582	103.708	85.5115	103.577	152.12	80.9025	183.236	151.051	95.1776	82.7476	155.805	47.7444	105.113	85.9425	120.137	376.925	212.498	86.7046	299.537	173.768	748.924	117.174	244.123	293.069	143.483	196.932	128.924	194.68	146.275	195.431	247.21	256.607	276.594	229.164	361.578	185.402	292.054	204.309	193.052	82.2759	311.934	119.864	212.451	151.274	97.3154	143.518	176.223	69.6414	155.045	260.061
P62258	67.8332	325.133	69.3357	156.961	154.199	170.417	84.5163	122.29	73.7157	73.7799	86.6141	61.3689	185.431	60.8947	53.4075	303.05	128.536	89.4295	106.111	121.464	126.431	116.378	231.611	157.73	177.973	256.746	118.452	84.1064	90.9303	161.964	357.629	129.406	218.853	226.661	166.716	371.823	143.777	131.409	190.315	89.3318	158.44	205.58	77.4109	137.101	90.2032	287.897	130.712	162.863	152.81
P10636	18.8196	37.935	58.6892	218.392	11.1301	28.8094	29.5821	51.4187	47.2448	14.3059	10.7042	8.89347	36.8477	6.51112	33.5865	62.6954	26.0193	29.2824	35.4311	30.9679	30.3052	22.0672	48.6654	32.2911	50.5765	56.1611	28.2181	13.5952	42.9864	20.2674	127.23	65.9705	59.2229	111.888	63.7966	73.7734	53.4951	25.6742	78.4891	55.2124	70.0256	85.8497	20.7766	39.3478	43.0837	72.2346	39.787	69.8841	43.4219
P04156	178.246	136.873	239.554	184.809	32.5342	42.6252	42.8396	29.1166	67.915	99.2902	24.7902	140.926	80.3658	92.957	172.372	282.773	146.34	152.242	214.702	244.084	150.076	131.746	178.286	147.866	188.907	139.8	115.292	99.1471	224.741	150.499	215.063	152.03	156.331	170.725	140.555	177.924	129.608	152.704	129.687	179.836	103.962	162.418	127.188	176.47	122.955	133.975	96.616	105.617	137.32
A0A075B6I4	15.0455	5.90751	3.18397	23.8596	139.61	127.8	266.897	159.479	57.6866	42.721	64.0796	30.424	41.3707	34.1722	49.9963	31.8368	25.8978	805.929	35.4092	302.517	88.192	83.9274	43.3784	97.4399	59.6498	124.852	25.7297	77.4074	5.56628	91.533	31.8662	277.031	66.6235	148.378	103.686	17.2396	190.817	22.6225	130.773	29.1567	9.50002	42.4002	135.064	17.5842	95.2486	4.9523	109.109	122.078	99.6832
P61956	378.899	89.0125	103.264	112.107	47.4828	637.958	148.633	28.4313	46.354	73.2164	214.582	63.7251	72.075	282.49	215.114	370.123	608.496	615.347	485.574	979.257	172.915	141.711	101.707	103.393	1044.68	150.319	125.59	159.222	395.274	413.811	468.702	307.442	506.629	885.063	631.689	1073.84	62.036	102.082	62.1764	487.609	38.1897	132.183	161.932	86.663	512.036	1084.03	84.4794	130.713	110.088
P20472	82.6661	1991.68	69.5641	202.59	67.3399	135.723	80.652	95.7766	77.9275	83.9873	53.731	51.1047	75.1397	37.5625	58.6367	597.344	152.396	96.7735	92.1822	124.162	80.6203	104.69	72.6146	105.061	111.73	135.355	213.981	65.2844	239.193	332.584	339.523	112.002	263.541	111.609	124.597	847.826	167.128	136.627	74.9674	71.6427	149.798	232.143	113.61	98.2192	100.634	80.7763	206.537	215.992	467.577
P05204	74.9607	68.0893	70.502	34.2863	519.222	68.0747	52.7831	13.61	41.0864	46.6184	426.719	27.0042	34.0594	20.7151	17.7361	219.108	151.128	442.473	142.725	223.06	57.2727	736.742	378.215	227.815	158.64	26.0531	66.9839	69.7255	71.411	150.167	133.71	332.987	44.526	132.755	48.819	313.11	100.902	83.7612	74.1801	1010.73	45.7869	147.459	50.0426	33.4783	211.208	208.641	22.7999	598.274	23.2194
P36222	154.267	131.389	108.307	279.525	74.8604	147.627	178.168	240.26	83.8467	100.39	39.7094	50.8358	52.9925	34.1106	60.6693	95.015	167.176	118.284	188.257	203.981	139.475	130.18	196.892	92.8735	137.226	109.071	74.9492	41.9565	69.6728	317.657	49.3754	173.573	152.047	189.648	173.493	242.044	137.227	133.643	150.018	68.2476	153.486	158.908	121.555	182	150.876	165.037	143.828	140.204	231.866
Q9BXJ3	80.9291	84.6833	127.146	92.5175	25.6614	10.1613	24.5884	29.3212	33.2021	37.5562	39.7667	120.896	60.4668	52.6422	205.019	184.384	84.1641	60.6002	54.6915	165.421	73.3992	84.0909	93.4837	115.419	38.4166	52.6895	68.546	29.1128	133.136	81.2335	210.087	41.9495	138.804	96.407	129.694	62.0377	84.7731	58.0122	117.357	39.1741	40.4469	148.361	95.6496	125.328	54.967	137.836	31.7599	46.0614	104.466
Q9HC57	24.9542	10.2774	11.8289	6.95371	256.357	136.423	201.201	120.43	63.5404	80.7841	55.8525	87.3224	78.4181	87.5277	131.057	160.452	148.916	122.85	184.737	203.826	110.33	136.208	121.329	136.191	119.194	48.729	169.496	81.3802	211.525	110.51	175.592	242.993	147.965	104.086	76.7398	202.371	92.4528	90.1625	59.4825	305.219	88.2233	98.9548	81.2188	84.0342	110.712	171.201	74.832	81.6874	127.641
P35080	59.8018	375.404	110.122	79.5431	67.3824	123.364	29.7205	29.2992	44.848	28.7413	21.1548	73.6825	42.3896	29.7669	77.3393	176.724	74.6232	77.3854	45.2804	95.8357	55.525	69.7684	76.3587	55.9744	131.92	101.864	132.318	39.358	126.618	221.458	185.452	98.3164	115.175	86.249	43.5987	156.902	98.391	61.4337	170.672	61.9464	107.832	75.2616	121.014	52.5811	142.83	178.15	91.0555	88.7841	71.4428
P31946	66.7117	259.321	102.423	155.149	208.021	136.963	96.1031	74.4051	69.4179	64.8759	139.46	80.8597	77.7727	87.6044	49.3499	260.737	117.207	77.6004	96.2098	111.704	117.343	152.126	226.76	200.143	183.667	186.208	91.533	100.26	84.0737	140.114	285.493	111.744	231.294	236.766	152.059	475.73	141.657	113.544	205.345	113.892	173.061	177.331	74.6402	142.274	95.2059	316.619	121.977	142.89	197.743
P39687	202.25	518.317	294.749	406.07	116.126	100.932	62.2067	36.2411	109.032	107.761	402.042	112.763	155.762	168.216	47.7147	375.491	292.182	301.396	150.257	247.303	263.686	386.896	790.317	670.556	467.336	195.317	125.442	137.604	71.5849	230.091	357.236	174.748	191.605	447.536	200.267	583.456	144.287	66.7932	244.508	345.084	320.616	179.283	124.207	159.352	148.338	637.032	121.812	326.854	196.94
P05161	200.538	164.609	180.61	237.548	79.0743	64.0124	59.2295	39.0003	55.1057	57.5808	38.7514	33.4584	113.005	46.8969	57.5533	167.444	102.511	66.055	69.6119	92.2785	70.3231	107.245	143.981	155.385	120.934	187.902	100.391	65.3677	93.9474	154.697	131.666	83.8871	179.457	136.269	117.521	398.07	110.673	61.776	104.074	59.4366	79.2521	131.036	57.9334	126.03	92.065	260.381	111.682	137.58	184.24
Q04917	41.9393	268.366	49.4343	74.5653	126.779	163.494	88.7881	90.5988	49.4479	58.3633	96.519	45.6474	60.6569	54.3116	29.492	211.684	86.4099	77.7396	77.2819	85.3352	95.6313	86.6973	173.516	124.937	119.665	132.179	77.3838	58.4318	68.6707	132.619	170.692	102.161	184.833	154.476	91.8141	339.655	102.734	81.492	115.457	62.6628	96.2612	153.54	48.408	92.6616	64.1344	158.702	92.2088	148.527	122.267
O43493	98.6788	129.79	145.057	152.467	24.7143	38.394	24.7843	15.0994	50.3851	69.9679	31.5541	102.619	50.4169	68.6845	132.499	154.166	109.127	125.23	138.072	219.452	125.789	80.1211	146.162	71.2521	131.886	65.9807	64.314	51.5576	95.5925	65.9227	130.618	93.1922	94.9038	125.258	73.3037	91.9977	68.7704	88.2282	54.6545	94.7118	50.4228	103.963	75.3984	68.6383	50.8809	137.444	34.1135	106.143	48.0091
Q07021	64.0645	68.3519	62.2862	54.3231	95.9526	41.0029	17.8493	21.1659	64.9078	24.7493	24.2425	37.8679	29.2082	34.1148	25.003	26.3758	22.8036	16.1164	25.6059	31.1939	31.7861	67.1771	81.4867	85.1241	46.8636	82.7752	208.78	63.9475	60.357	65.2545	69.6313	33.1328	27.9928	63.6702	40.2246	44.2913	54.7763	56.3859	148.318	97.3616	185.367	28.7102	92.4265	99.7329	96.2967	66.0369	94.1287	128.546	99.3641
P05408	37.6619	45.5841	96.7591	82.8913	61.9639	113.722	105.643	91.6398	97.2589	99.9226	28.9147	108.151	96.3091	55.1472	241.719	156.08	124.383	147.424	168.187	206.061	163.189	117.079	153.843	66.9863	152.406	100.35	121.518	92.2828	176.838	115.477	137.239	150.819	118.313	135.253	107.785	118.169	88.7534	124.968	70.9247	117.672	71.4138	142.079	99.0016	106.093	93.4572	115.1	70.0521	102.754	93.4249
P18510	324.821	170.348	383.437	342.603	73.8009	111.477	194.409	56.5965	159.028	90.3422	381.108	65.2928	160.153	57.2069	153.352	395.756	305.685	165.468	241.023	150.331	206.362	235.953	247.347	239.3	241.697	113.793	192.152	98.6879	268.728	312.897	68.001	349.79	424.545	162.561	91.0482	218.5	163.587	197.306	183.76	71.1887	174.212	264.522	105.78	198.348	235.43	289.13	207.096	295.435	225.641
Q9H1Z8	116.303	225.373	366.777	269.72	73.6576	158.444	116.618	297.648	81.3781	252.605	35.6905	269.614	84.0721	118.298	574.932	383.268	375.48	185.279	420.239	430.779	313.282	226.384	217.68	269.744	314.937	153.018	454.905	145.604	214.323	221.449	415.953	386.618	185.271	260.2	203.371	240.57	203.237	158.635	132.296	250.625	157.482	179.132	114.008	162.414	134.576	264.063	247.173	208.501	234.077
A0A075B6K0	128.115	243.177	149.899	220.833	36.8431	75.6641	211.307	119.025	146.307	584.086	50.8386	131.593	91.271	80.1864	186.116	138.69	137.031	316.859	471.343	203.737	138.56	231.357	199.245	47.0904	460.582	145.075	160.557	156.208	93.4005	284.389	40.6165	1066.48	81.9298	272.716	75.1163	112.161	559.716	79.0982	67.0605	221.567	345.624	490.455	1383.16	296.658	87.051	244.934	460.639	51.3365	74.4583
O60883	59.3083	109.853	193.013	201.065	73.3986	75.9327	79.6964	32.6971	43.2619	62.4899	11.4066	52.7545	51.041	50.3143	532.373	137.837	197.867	105.159	149.577	234.626	92.2038	63.2853	120.45	68.5156	76.2294	70.9222	117.298	75.7451	258.214	70.116	187.809	110.297	105.56	189.148	133.466	147.385	112.144	120.731	50.6401	161.525	98.4192	126.893	148.977	122.555	79.8996	109.584	89.888	54.3745	198.688
O95998	132.166	77.0353	139.648	179.854	105.118	251.533	255.543	177.707	144.57	132.121	25.1327	110.535	58.1632	46.4155	173.787	169.847	179.672	126.527	156.139	209.05	130.233	120.674	194.503	141.883	186.059	171.287	98.2908	111.499	105.873	201.688	91.7813	147.291	201.263	193.226	203.291	224.779	153.544	248.976	186.8	70.3823	133.12	219.292	73.5551	275.476	122.816	256.306	150.497	171.031	148.176
Q99969	30.0446	45.6131	48.3967	42.5272	185.392	219.955	265.744	265.395	61.1768	73.9674	39.9321	103.629	50.299	66.0025	123.747	90.801	178.707	100.619	158.868	158.643	131.172	90.2019	186.794	121.354	99.686	92.8258	87.0256	66.1343	166.616	108.737	159.783	123.581	227.005	133.636	167.002	124.522	88.3064	230.088	105.598	150.898	137.369	120.463	134.85	128.458	115.854	137.864	115.64	107.91	138.761
Q8NBJ4	83.5591	85.7836	96.2909	105.663	151.331	312.208	183.8	169.189	123.512	128.207	48.2445	119.659	97.9953	64.5681	224.677	266.006	204.841	130.588	214.031	257.452	169.218	124.531	235.364	141.481	196.897	142.247	158.881	80.4706	171.913	171.927	215.477	182.489	182.981	225.583	146.513	233.109	144.5	148.038	171.573	117.942	135.049	190.625	101.608	203.924	121.996	217.974	138.283	186.017	217.028
P63208	101.941	110.122	107.191	98.4796	196.158	218.769	153.63	342.861	91.3022	108.737	78.7575	98.5695	121.638	86.4168	105.419	284.489	110.837	117.991	126.953	131.607	114.713	97.6359	189.02	178.167	161.046	175.459	96.8117	91.364	99.5544	186.636	220.109	139.757	304.268	274.259	168.057	435.846	130.437	160.204	165.365	82.6563	153.952	239.666	74.6794	173.04	96.6758	185.841	144.732	237.947	215.818
Q8N114	140.679	136.5	91.0401	195.731	48.2414	38.9608	46.5513	42.0474	48.1736	69.3979	16.1065	46.0596	29.8876	42.6884	55.953	105.41	61.9838	39.826	80.2753	117.425	66.0674	54.684	86.629	67.4188	69.7177	66.3662	87.451	41.698	73.5191	88.5694	133.212	116.064	103.253	102.351	139.911	96.7631	92.2813	95.3081	69.659	59.4443	95.0951	106.853	43.5262	84.3061	69.4225	76.2261	75.5395	66.6349	78.39
P05060	43.6274	44.9343	81.113	74.4485	80.701	62.3376	69.8388	56.2023	67.9872	137.65	19.8088	118.669	58.9788	52.8177	193.229	169.051	142.445	121.682	121.328	251.345	116.391	108.138	102.037	85.0052	123.666	82.9222	116.077	80.9942	155.612	106.899	181.967	129.168	102.804	117.376	80.7677	148.753	86.4863	107.81	65.5271	183.013	63.668	113.763	93.437	90.8741	84.3732	96.2343	84.1762	73.9491	137.17
P61278	67.9061	23.1797	108.751	67.7734	46.4687	70.7281	79.6525	56.6249	49.4706	96.4638	26.5214	40.6882	110.512	32.6853	136.37	121.292	58.1247	278.028	106.932	127.995	99.5931	103.822	144.288	65.1794	97.8551	69.338	153.098	159.734	108.493	90.0593	120.609	184.612	108.948	139.802	117.189	105.105	55.0766	60.94	110.285	152.006	43.9337	133.907	59.8748	117.884	65.1683	113.545	58.5635	71.7895	64.9896
Q14019	99.6022	189.828	147.461	147.967	379.654	214.307	105.15	108.198	115.609	119.276	229.969	112.781	66.1273	134.916	76.5033	414.855	153.454	115.71	115.932	188.342	172.077	221.631	255.364	232.448	261.111	312.601	137.57	164.412	119.662	174.406	275.076	114.897	254.523	272.671	270.838	549.359	195.536	107.057	228.412	151.683	233.211	180.79	123.942	318.608	104.468	358.292	115.5	174.306	236.275
P78559	17.9027	197.226	35.4873	32.7074	111.786	249.072	196.65	107.749	44.5597	36.4163	32.2432	75.4311	32.2253	55.0585	98.4028	136.586	86.6797	27.7221	72.5935	36.9932	111.298	54.9139	78.3825	128.333	107.601	198.393	87.2522	56.7812	71.1876	67.1196	246.89	70.2369	77.785	80.4673	111.916	163.942	118.25	51.5501	82.7401	54.0356	123.148	181.905	35.9024	62.7212	43.2869	74.0572	65.7293	115.561	107.571
P01715	40.9144	11.1029	16.0834	9.23541	277.667	73.3441	41.7896	53.8932	101.307	186.405	20.8798	8.74065	40.2078	15.1876	51.7183	23.8209	47.8727	16.237	15.1017	279.312	135.346	55.1576	10.7675	23.0671	275.139	35.497	19.4797	20.6199	32.0203	18.3026	284.718	152.515	66.1453	90.7015	327.804	77.7064	309.435	47.3472	61.2699	74.7744	73.8494	403.328	104.587	125.245	15.3871	29.1825	46.4453	28.3695	57.5061
Q6ZSJ9	41.4673	165.137	98.728	120.61	56.822	137.961	32.9719	318.857	104.52	194.253	56.9512	73.9456	51.572	39.03	81.2386	131.191	83.7563	104.104	150.767	169.736	159.859	82.9231	77.576	135.767	120.586	91.1267	115.474	56.6876	128.556	86.2285	133.484	181.668	110.679	106.667	106.195	215.532	152.37	103.89	52.4138	121.667	76.1226	123.671	96.0575	70.6952	101.77	201.88	134.762	134.052	154.631
Q9UII2	114.847	171.341	75.6202	156.839	99.5689	16.1652	29.8693	23.797	9.25448	33.0319	57.5269	113.096	55.6652	62.0857	36.3607	140.443	54.0384	15.7217	32.8433	36.9643	23.3952	189.038	109.466	224.154	63.4412	83.7984	24.9415	37.0958	29.8053	32.2223	142.698	30.6058	107.485	111.78	26.8101	84.2451	61.9329	28.8833	142.491	89.2803	58.4771	123.479	34.2424	26.5435	65.9239	115.675	31.9543	777.637	145.775
P05114	67.8433	63.9598	71.3506	18.1212	73.5399	26.4898	31.2455	27.8273	33.4854	14.0635	61.8157	72.6584	38.4851	23.283	8.35176	67.3322	22.2126	45.7216	22.2844	110.88	47.356	541.566	220.586	36.1034	120.05	15.8714	15.9756	23.6389	37.8216	26.7797	104.463	39.6947	15.4512	92.1422	5.18075	275.716	89.8074	17.7512	90.7158	201.309	37.4562	35.9279	115.719	5.75626	73.395	103.122	12.473	104.617	41.0859
A0M8Q6	84.322	65.5215	91.8197	79.762	77.1375	154.673	238.322	76.8338	660.653	483.305	118.532	61.1444	157.62	80.4362	99.5085	183.051	303.922	315.869	388.961	164.785	217.75	181.37	111.991	236.067	197.74	203.105	82.1786	306.174	168.07	96.4172	179.927	256.546	222.616	202.276	240.474	158.771	170.165	109.709	174.473	289.468	75.6413	222.738	189.706	138.698	337.449	168.73	140.645	292.832	244.25
P18621	164.591	257.086	225.318	118.314	283.107	58.5542	110.404	105.649	87.3135	108.882	72.6363	266.109	105.151	407.158	115.624	96.7775	99.0417	137.78	111.902	139.378	143.446	153.181	107.799	113.889	127.176	323.352	1255.1	186.619	299.284	413.522	329.355	254.419	85.8281	320.959	198.677	127.507	334.619	251.505	402.89	205.901	495.397	200.175	456.31	309.701	333.313	280.681	301.32	572.486	249.057
P14151	187.612	78.0696	152.164	192.319	152.509	148.832	205.149	163.778	321.343	202.651	102.79	87.641	104.036	74.4754	138.112	209.33	273.992	211.401	221.263	219.554	274.119	167.644	211.23	200.718	241.111	148.162	148.621	208.295	135.809	182.685	188.7	199.076	200.945	210.484	217.592	222.554	224.525	160.908	215.023	145.301	161.512	187.426	146.244	271.391	180.627	231.944	206.315	146.041	192.349
P16035	109.839	177.793	206.508	228.028	121.7	204.37	161.126	172.089	174.349	244.911	76.3695	215.746	144.747	106.444	329.531	294.134	286.544	210.095	283.984	349.452	300.335	153.519	233.453	197.505	239.847	215.283	236.944	158.83	236.12	169.7	262.814	303.099	260.797	274.871	323.372	303.931	228.093	317.285	175.091	213.187	202.036	232.727	174.34	215.139	170.936	209.669	194.879	140.934	225.473
Q6GTX8	158.998	130.16	133.789	110.636	92.3776	182.85	118.428	129.481	129.184	148.058	53.233	70.4222	82.36	73.8216	168.462	186.833	155.453	88.1001	167.962	244.921	237.922	104.149	245.497	150.078	211.607	200.872	100.23	73.6303	100.833	133.66	167.223	164.482	139.042	149.747	226.811	241.629	136.136	123.962	114.816	84.1573	88.387	153.938	85.2963	149.713	78.6035	169.784	93.9631	93.0884	194.845
P12277	52.9799	377.485	58.0602	95.8803	36.7632	110.814	52.9128	84.8774	50.2123	68.6862	43.1188	40.1247	60.8414	37.1593	41.8327	92.7707	53.2293	68.0024	50.255	40.4459	41.9414	48.8077	51.0774	73.8317	51.3597	122.869	293.055	47.5	104.49	217.008	102.631	83.6822	112.814	84.9266	64.7748	135.607	86.5772	93.8595	103.967	45.8942	124.057	90.629	90.4795	89.1804	89.9732	133.833	161.647	191.121	106.583
Q96AZ6	188.49	198.882	81.1839	209.047	265.747	101.85	130.224	60.376	73.7305	66.262	66.2708	112.297	76.5994	63.9958	58.7633	166.073	147.296	90.9155	102.389	96.8242	125.223	195.12	170.272	216.802	172.327	182.018	75.0905	153.636	71.5913	123.8	141.808	119.179	145.49	138.345	130.439	313.447	176.24	109.362	165.622	140.488	138.626	191.282	155.057	161.351	104.116	198.812	183.166	180.013	128.312
P09104	40.6759	265.488	75.8239	151.279	36.443	120.952	60.3711	67.5854	52.129	56.8991	31.9124	37.2879	48.2705	39.7085	41.972	112.985	76.1856	64.259	69.9256	60.4801	82.6953	56.2821	84.6887	104.667	70.3646	108.844	57.9839	47.79	75.6032	121.52	160.535	72.8858	198.134	111.832	71.3248	218.713	66.0125	78.9263	127.195	46.8067	95.8357	108.726	41.4335	71.0042	62.1573	147.617	116.829	107.35	107.681
Q96FE7	29.1454	30.5601	30.4987	25.9242	91.0882	99.9642	61.9134	170.773	53.4288	100.351	45.34	96.8146	46.3743	80.1353	95.5502	126.879	100.164	77.0476	105.472	127.65	101.947	62.9109	95.6135	54.4147	91.5115	71.7382	91.977	75.0184	107.217	69.6536	147.088	94.9306	88.1725	102.812	107.047	108.661	75.0028	104.451	57.523	95.9761	66.6707	92.284	90.7075	105.225	53.1306	76.8524	70.9995	53.9523	84.8917
Q9UHY7	51.5929	248.584	61.5295	96.8836	85.102	82.8205	46.4444	47.4348	41.6724	44.6538	50.2246	40.2526	42.8237	41.9875	26.2217	111.562	37.1799	44.1291	41.2437	49.3627	57.8803	49.1404	66.0885	66.5253	72.7324	105.987	40.3732	38.3398	37.2779	85.401	160.056	52.0654	110.685	75.609	67.4875	195.979	65.212	68.5258	86.5322	34.7161	69.4546	90.3615	33.9891	67.6028	39.7623	123.694	75.6051	71.0369	77.0542
P36897	62.8758	125.502	83.2476	62.5391	38.4327	71.7684	43.9388	111	138.892	95.2183	121.53	41.6244	78.1511	67.9832	38.9876	119.494	73.4715	145.163	122.046	163.112	84.149	107.018	104.043	63.7696	85.6916	136.306	147.415	123.627	81.0678	84.008	108.149	145.782	151.117	118.117	187.739	72.8579	132.696	133.257	95.6338	105.028	116.65	118.319	99.9058	95.7723	70.3311	139.441	67.4896	60.1883	182.34
P49006	120.913	184.647	49.4832	51.6107	87.2519	104.925	79.7967	57.1345	105.245	77.5449	71.4635	26.739	72.5012	28.8793	34.5911	246.639	109.242	101.297	92.6565	132.784	123.456	97.8477	146.237	86.1727	121.35	57.0186	91.5364	57.2598	105.425	93.5639	213.767	69.4412	59.2258	92.0006	73.637	191.324	73.7311	62.7432	86.341	113.129	73.3734	108.138	93.534	50.041	65.2581	80.9577	48.6275	260.138	61.3979
Q9UPU3	74.0975	22.2501	22.9612	12.1949	148.513	130.765	117.316	93.3178	63.5899	73.2745	45.6614	34.4472	59.4349	41.0756	77.3733	171.559	86.2942	72.7276	140.975	110.102	102.643	69.4285	37.9719	51.475	85.6226	96.3482	52.3241	61.8322	117.111	46.9742	72.631	61.8562	74.4848	83.4871	51.9342	119.241	74.0646	56.6521	81.5921	112.007	33.2545	94.8989	72.4455	92.4821	85.0472	60.715	65.3702	60.838	78.1456
P23471	110.54	75.5686	124.946	179.363	86.466	169.639	131.505	189.471	100.778	154.604	48.6413	177.662	96.0175	104.475	211.63	220.134	170.352	123.954	170.367	224.148	159.73	124.149	181.597	117.766	156.13	192.516	141.611	99.8188	235.698	157.582	226.475	157.607	185.944	209.603	181.137	206.426	132.306	182.305	159.423	141.552	115.778	174.495	131.581	189.413	107.724	200.686	161.248	135.04	204.436
P62899	22.9174	128.332	94.0855	63.8553	230.816	37.209	74.879	64.5053	67.0701	71.1795	102.449	108.809	45.6808	68.5583	96.8304	110.155	47.8856	71.9611	74.6165	120.246	63.5992	71.0601	58.8792	58.7931	71.9603	117.74	278.411	94.5826	160.264	154.979	150.783	170.267	35.6459	164.147	149.927	93.6345	170.051	169.535	128.947	123.436	155.019	142.441	180.678	78.3201	194.837	88.3395	126.647	80.1651	131.517
P61769	163.26	137.77	293.119	214.251	146.098	245.554	200.335	210.678	188.072	319.849	36.5547	67.9119	89.1388	48.7848	125.665	186.868	220.603	75.29	198.789	307.139	304.286	123.585	172.026	139.877	283.609	215.865	127.417	91.7155	145.849	198.757	269.565	220.114	270.559	250.939	311.284	267.605	268.582	233.27	207.491	96.324	170.432	230.57	141.392	331.668	117.999	199.742	200.407	148.892	213.853
Q9UI15	83.2876	179.104	128.118	239.865	114.498	119.628	106.549	111.033	42.8779	93.6733	108.216	73.0945	82.5674	41.9512	123.51	166.578	110.891	101.815	86.1966	160.254	102.556	82.4941	150.741	145.102	108.281	148.164	78.9306	61.7427	108.079	143.276	432.149	112.384	180.252	200.735	156.728	290.468	92.316	131.678	179.986	77.0807	111.959	271.194	39.9784	152.285	96.0179	155.324	132.801	141.968	83.1881
O76070	67.43	358.12	71.5165	106.186	46.5854	130.75	77.231	98.0837	84.2326	63.0296	35.3713	57.6427	45.0643	34.6006	105.766	383.123	117.486	65.1333	107.046	113.178	66.649	61.0973	90.0464	125.37	143.591	83.1507	62.9049	61.8921	98.421	129.054	190.248	85.7484	242.167	156.813	119.695	433.303	105.268	146.029	95.3057	74.778	73.6135	276.376	75.9065	71.6513	64.0626	107.878	111.679	181.961	141.304
P31150	89.0896	249.778	126.167	160.877	57.6951	100.501	46.4344	71.0869	55.5592	64.5724	60.1828	57.6145	59.6405	52.7205	58.5561	161.591	83.3821	55.9421	71.8598	70.4708	98.5973	66.0382	121.175	98.6554	113.166	143.433	63.4745	52.2291	72.3487	111.887	252.744	85.4743	152.91	114.739	99.8185	223.404	92.4577	101.585	104.669	58.1901	96.646	126.273	49.7624	84.3141	66.3698	152.886	103.226	97.2432	109.27
Q9Y275	58.908	73.8597	131.843	151.573	52.677	89.8715	82.5393	70.8833	83.8478	90.5387	32.9326	75.7091	24.6899	36.6455	81.5376	151.76	147.375	58.0156	166.206	195.356	106.369	90.1647	113.113	95.5579	151.98	96.3869	82.5631	59.3523	100.181	121.053	77.4974	122.38	143.21	107.527	103.37	118.155	112.294	131.705	122.1	81.4556	116.063	96.8729	102.467	132.09	99.8373	79.7874	92.6312	61.4858	96.0218
Q15424	5.74699	12.3127	29.4286	52.6416	110.139	13.0072	15.5495	18.7695	16.4128	8.03587	7.65226	42.5862	6.87031	80.4133	11.3571	8.5456	5.44932	18.1966	6.55984	9.49278	18.5896	27.2443	65.3226	7.29597	47.5972	41.4661	37.6519	29.9865	27.1659	58.7165	65.5558	7.02291	10.5299	86.193	6.06757	14.7234	37.9486	7.2603	76.5601	88.7691	6.4326	60.9166	29.1664	9.94957	60.2861	35.4195	7.15079	35.8466	1.98332
P08123	106.431	125.192	165.663	139.959	47.29	89.6615	62.6867	114.965	65.8822	85.079	29.47	78.0141	45.1828	46.4268	137.568	145.445	156.62	79.0845	103.798	93.3301	112.059	110.16	147.163	87.1016	100.671	117.437	126.818	54.0675	121.161	108.183	178.027	135.252	122.046	103.991	127.359	112.416	120.342	89.5595	81.2865	67.3449	77.5695	101.918	76.4827	89.2087	80.6542	108.605	102.193	90.2673	115.477
P14209	9.27444	16.3242	13.0895	17.7847	148.89	121.518	95.7862	131.537	17.5792	19.582	39.5636	21.1557	41.0677	17.1378	29.3823	117.011	89.8488	79.9793	61.5535	121.567	107.139	75.2345	89.7467	36.6945	122.627	47.494	73.919	38.7943	53.8683	77.9064	42.9602	56.8805	45.9321	36.4317	42.4062	52.3253	42.8396	71.0255	21.1254	37.8781	45.6598	60.4431	33.3584	24.3315	24.0491	32.5652	22.7606	38.9096	34.3368
P05413	185.451	460.239	214.801	257.776	102.337	181.225	101.53	93.3316	106.137	95.5886	77.0666	69.9732	141.364	70.3192	85.8441	181.031	164.101	136.83	152.091	134.86	141.764	97.8919	181.727	166.889	158.751	164.147	112.726	82.7272	158.422	194.707	498.038	189.53	308.098	192.775	143.356	354.023	173.359	212.898	163.722	81.2351	108.618	306.714	110.787	177.039	107.728	193.487	181.79	185.58	150.526
O75937	48.3445	59.3405	59.8248	107.408	221.279	65.505	45.2433	60.6201	173.288	37.2142	235.336	59.8945	61.1461	65.7858	124.621	136.971	111.584	104.646	79.3955	118.72	68.0422	245.496	365.203	122.952	105.159	105.67	218.469	82.1909	31.0227	57.0547	117.144	55.7114	59.1127	49.4629	44.7873	234.509	71.7017	53.3614	131.353	124.352	126.321	48.3234	124.674	59.1313	134.725	270.697	37.0288	179.162	156.454
Q9NRX4	333.967	247.17	116.417	88.8094	150.682	184.121	121.739	181.356	106.426	92.0736	210.157	62.8187	81.1237	280.595	112.721	141.495	162.741	249.962	123.284	144.985	211.825	122.875	88.4062	217.301	106.257	167.166	228.174	79.6048	243.004	150.644	225.099	61.3976	215.251	126.657	215.895	120.664	109.07	97.4207	86.3824	60.1205	96.5511	187.927	81.4345	259.41	149.02	198.655	191.145	224.212	223.458
Q02952	65.7665	54.4328	12.4949	22.4387	12.116	65.7579	14.7493	42.0728	18.1256	37.4211	8.90788	15.9396	17.6337	22.5606	33.6787	116.607	22.9302	21.1025	38.3989	62.2837	24.697	38.2274	30.2535	24.1121	36.0778	22.5631	36.3908	15.2821	18.549	55.5221	82.278	55.2472	45.1565	36.7371	22.8112	58.4755	41.0019	17.0086	39.4439	32.897	22.9592	21.9984	49.9881	14.5628	18.055	64.577	47.6819	27.6919	36.0777
Q9Y2J2	40.8386	172.852	84.9435	220.182	67.9735	257.249	57.3618	146.468	124.449	72.3652	53.5309	59.1402	145.085	31.0397	122.929	619.588	67.8343	104.387	148.264	194.602	221.573	71.9728	458.122	206.949	248.302	247.414	110.324	37.7088	77.8791	119.942	260.141	101.405	232.449	135.361	190.618	322.4	222.612	120.95	136.458	57.6249	97.8553	152.809	105.809	89.7478	172.076	234.983	90.3729	80.2406	62.3995
P01871	94.6161	67.5642	87.7664	98.7018	167.534	229.614	231.283	173.281	606.04	544.301	92.5247	95.9153	85.6662	60.6091	71.8368	86.7049	333.906	486.049	103.403	219.574	537.956	191.671	61.8491	81.3896	249.147	176.009	83.6177	312.448	89.5629	73.8812	474.91	139.687	86.7445	187.325	553.011	147.489	340.994	89.5222	370.149	173.41	108.891	568.76	109.341	180.792	127.213	152.207	170.08	161.469	192.739
Q12765	47.3604	198.848	60.1115	123.429	64.2252	78.6307	79.1191	135.095	48.8243	54.6388	44.2705	38.7869	42.8636	35.119	42.2679	136.524	70.271	67.4658	70.5385	74.4318	76.7997	59.6824	94.1512	90.3868	73.9874	76.6035	83.0866	43.0195	63.3115	107.679	164.364	66.2709	118.081	95.4215	93.9569	210.333	77.5709	80.1602	107.733	41.9571	73.2465	107.54	44.7701	71.2328	50.385	122.049	82.7132	97.2506	72.6967
O95292	59.5298	376.141	54.0736	181.259	183.307	275.441	197.212	267.313	232.24	137.37	121.551	60.7281	117.598	61.0411	65.6769	125.367	189.309	139.4	88.7394	70.2454	198.345	101.152	108.118	224.422	136.225	294.525	386.943	131	204.624	430.938	124.177	130.495	200.669	144.503	89.9937	272.543	102.145	75.186	102.986	66.6884	100.062	313.138	149.606	122.594	212.993	374.666	157.167	900.108	187.338
A0A075B6K5	53.529	62.1172	41.254	14.4352	83.1807	254.475	272.501	60.0207	144.939	136.088	74.5623	31.0167	48.0586	37.0638	26.9717	87.7095	211.721	163.675	127.305	149.627	70.1437	54.0354	56.222	42.8484	125.963	58.9689	90.9609	153.483	73.691	61.9886	557.315	113.818	33.387	140.645	73.6556	48.8582	134.658	80.0046	82.424	103.568	41.3118	232.181	41.328	35.2557	52.9412	49.7294	64.3964	91.1134	39.113
Q8TEU8	102.334	168.838	317.813	51.6646	78.3431	127.382	107.409	123.188	92.8276	200.594	29.0356	117.965	62.2138	82.2105	146.271	165.264	292.222	123.895	122.078	150.01	116.736	70.3261	131.302	81.9013	109.645	79.9917	952.952	154.517	382.03	62.278	426.207	111.589	67.8359	159.111	102.928	232.773	120.193	142.318	89.8093	78.8353	44.9166	106.478	59.5713	57.9153	64.9207	101.555	95.058	164.303	134.296
P09972	61.7214	563.302	52.0878	88.6836	65.92	107.173	81.473	131.999	55.7235	115.337	53.9159	51.5618	57.378	45.6947	59.2807	350.94	103.342	57.538	68.6826	86.7235	83.8087	62.6662	54.5461	64.0819	96.7444	127.904	93.9527	49.7827	93.0041	134.747	313.033	81.5844	171.489	103.089	111.251	574.422	125.429	56.105	69.5062	52.2161	88.9748	211.543	69.5595	82.4851	57.5997	81.2006	128.216	193.004	278.551
P56159	45.1454	184.375	96.7869	35.9334	945.404	150.191	53.8168	107.468	112.459	79.3835	299.969	230.334	80.6265	85.4292	139.384	457.084	332.865	104.296	164.129	299.721	150.778	70.056	109.687	80.5366	165.662	151.477	183.342	79.8333	166.389	212.031	357.713	97.2422	180.869	93.1831	284.835	157.557	191.037	181.548	70.4413	225.242	171.716	203.72	134.425	205.473	174.073	235.277	133.148	106.879	89.6818
Q15843	143.583	171.926	316.336	102.155	145.34	390.129	74.1159	106.377	63.8064	218.313	124.423	102.449	214.26	95.8898	153.176	285.979	206.313	110.645	239.316	135.664	195.75	418.414	344.389	359.696	268.308	427.319	119.697	158.617	148.245	429.012	383.542	216.976	471.068	180.86	135.604	360.046	104.563	243.851	239.556	72.3444	124.53	530.073	187.312	82.2032	145.715	448.713	100.135	296.724	193.227
Q08209	91.7539	157.608	42.45	131.687	139.926	188.376	43.3768	48.4902	62.6208	92.0383	125.368	82.4931	78.7868	77.1472	69.2304	92.7863	57.9402	103.852	82.9821	68.4453	68.5377	76.4308	142.126	66.0476	111.623	167.096	50.0156	36.6611	63.8562	90.1396	186.599	103.275	119.99	131.655	181.345	182.879	120.321	100.22	148.126	66.3132	95.5463	128.664	76.8901	66.5473	61.2899	119.177	136.733	121.766	118.684
Q96A33	79.3516	10.1719	13.7153	134.122	138.191	25.2841	13.2195	36.362	9.96201	134.24	12.929	82.0942	41.8228	30.3188	30.1631	131.096	45.4049	79.8644	18.6976	174.663	9.95979	75.2418	22.6172	19.4097	24.027	18.1831	202.716	80.2649	87.6909	215.337	73.042	19.398	19.3739	52.101	23.5393	78.2116	10.6358	36.3372	9.58883	34.0918	13.6234	12.1721	106.346	16.4839	19.1568	92.6961	95.778	97.1611	120.404
Q92804	51.4623	123.44	164.809	32.9873	150.037	66.861	36.7543	28.5768	40.6314	241.728	40.9261	226.542	28.1095	234.974	77.3875	57.1918	73.741	103.548	64.7655	50.2533	25.9215	386.985	250.413	123.409	52.9398	216.724	29.4341	237.884	100.337	54.7116	39.8443	32.4235	121.216	156.526	159.948	104.895	123.19	53.7617	103.756	189.867	183.163	56.1667	150.846	74.6877	126.936	299.329	101.655	193.714	257.029
P17096	92.4477	126.441	76.5628	56.605	730.533	87.0622	110.284	30.1335	42.7096	52.9092	45.2179	42.0124	71.126	46.7616	52.683	77.2062	70.0109	88.5994	42.3842	95.418	60.6028	270.573	316.274	89.2219	95.704	91.8996	84.6105	179.86	53.8148	60.9116	46.0866	90.5946	41.9609	60.0065	59.6243	95.2879	77.3489	63.8969	209.905	225.681	124.688	56.2257	214.373	73.6989	108.075	142.046	50.8285	86.2735	108.449
P10909	99.5586	97.4945	145.732	146.52	103.539	272.453	238.612	166.438	130.274	170.9	80.6592	95.7754	120.455	100.243	181.251	198.732	223.164	218.421	226.139	212.523	220.196	156.2	150.384	183.931	174.283	157.405	151.728	123.465	206.988	184.429	136.589	184.697	230.76	178.861	209.087	179.421	158.999	232.756	130.12	121.961	124.206	215.47	129.224	157.211	147.577	105.948	189.152	155.818	164.062
Q5T1M5	46.8102	35.0827	37.4297	33.8332	9.75987	14.3774	59.2606	35.9774	14.01	10.9356	17.4417	12.6381	56.5553	31.5239	28.1245	13.96	33.9567	15.8368	21.8916	41.083	38.0447	33.1338	50.2857	29.4809	42.7675	34.9064	35.5804	20.4879	15.3313	17.5725	13.25	36.7281	39.7514	35.4749	14.4971	49.2958	27.5093	11.531	29.8739	43.3749	19.373	9.55947	25.7677	33.9778	30.2355	62.5398	9.90704	100.651	16.5388
P63313	182.644	194.756	554.338	531.549	231.679	206.884	63.1853	48.3622	131.549	255.767	137.404	82.2126	115.643	83.467	50.5255	320.618	165.294	171.44	144.943	386.936	629.869	214.585	152.387	735.516	575.183	301.408	128.255	67.5319	93.2561	105.112	460.814	154.763	179.728	186.921	198.445	272.574	101.136	147.066	89.4271	166.856	121.739	116.02	68.2106	423.81	83.7138	616.717	129.447	439.991	173.751
Q92947	278.992	138.96	163.436	228.123	428.226	54.2964	291.741	63.166	81.484	149.775	107.942	229.078	197.048	163.604	44.0076	200.508	220.198	148.735	90.3682	163.065	201.524	130.41	150.738	130.492	85.4576	329.366	916.072	122.519	479.357	335.44	247.473	252.664	274.369	123.85	160.098	266.968	175.979	112.4	452.54	297.283	88.8064	517.233	211.815	226.767	422.766	111.25	229.472	416.801	147.947
Q16653	34.2997	42.6262	67.2147	46.8465	97.2269	172.97	154.817	103.754	115.426	139.235	47.3589	126.499	92.9266	103.596	145.573	168.728	108.135	121.555	209.298	166.318	133.148	114.613	137.911	92.51	89.0765	126.957	107.531	82.983	194.742	134.459	156.61	146.797	152.819	128.8	168.096	149.096	84.8355	154.33	89.6183	138.687	88.1482	136.967	145.42	144.057	89.6136	108.3	58.0944	72.836	92.7607
P01591	136.511	91.7733	90.9481	130.127	79.7571	142.973	119.97	146.595	389.845	428.039	51.0011	74.7203	60.848	50.2948	89.9289	75.1157	208.511	253.214	84.2115	150.642	333.644	207.388	53.4232	63.9623	200.501	124.299	57.7915	254.701	64.5127	55.4413	271.273	148.727	59.7877	166.216	384.573	110.751	215.101	88.8983	298.149	134.186	70.8539	306.82	102.042	155.367	93.3058	108.729	98.9085	103.987	168.841
Q16270	60.0707	128.779	144.278	132.338	69.919	176.696	139.523	172.012	96.1429	179.372	44.5761	138.121	59.6747	76.4645	290.865	169.176	225.956	113.513	148.147	231.477	124.039	119.094	209.979	120.675	134.954	214.459	277.089	146.265	163.977	126.169	344.687	221.078	121.882	176.244	133.562	167.285	154.378	157.116	113.222	143.321	117.256	131.419	105.771	149.922	101.004	151.425	107.441	103.372	178.023
P07711	240.144	184.63	275.404	370.947	79.9436	153.601	123.078	103.621	127.152	129.779	89.777	119.294	135.166	98.4919	126.673	204.216	192.812	204.248	262.064	194.242	189.969	208.531	179.739	219.028	162.499	153.47	148.193	115.167	167.954	306.69	139.401	207.882	229.094	135.317	135.242	348.213	146.595	201.673	119.174	129.503	183.993	216.998	125.875	143.687	179.468	270.667	224.133	200.167	202.423
Q14894	97.5741	245.006	125.26	230.5	40.2956	98.0505	42.3899	33.092	99.3044	76.3041	91.0734	43.8013	118.949	46.0393	48.3486	131.69	90.6092	85.0785	108.367	90.5138	88.7828	64.9878	152.703	106.175	71.177	159.297	52.4766	47.2769	97.275	90.7081	170.367	108.895	237.996	156.415	92.4223	229.009	133.021	90.0949	230.505	53.8484	97.9571	185.252	29.1386	105.409	48.7376	211.114	120.519	56.6347	59.3073
P02452	116.467	144.93	197.579	136.734	88.9855	172.577	104.627	228.314	67.2491	96.1662	33.5698	104.921	54.724	61.7336	216.308	177.217	214.373	76.6472	119.003	104.63	171.63	131.77	171.748	118.729	124.483	160.491	133.601	59.2654	141.628	110.386	318.888	173.753	166.34	131.243	189.446	158.973	181.136	97.0903	95.3762	85.3974	96.2839	141.63	103.303	114.229	108.344	127.303	91.647	118.724	140.829
Q9BUH6	42.4467	140.902	143.983	146.23	187.476	87.8146	95.8277	52.8717	93.9671	41.5022	149.419	156.496	63.5656	48.9661	39.7507	108.825	60.6078	163.22	129.513	78.0743	160.039	342.719	133.872	284.361	159.174	110.377	124.279	122.443	83.8999	123.301	76.5387	140.03	39.3578	43.3733	45.0008	113.004	139.427	131.985	188.431	80.6103	103.089	129.949	150.289	54.1781	77.6072	176.412	67.4323	142.438	81.5233
O60279	44.6192	29.8241	50.9865	36.2564	151.578	123.804	67.5582	69.0775	57.5706	112.381	55.1585	64.8171	59.0811	73.5909	161.131	184.25	107.054	106.419	138.025	204.189	143.266	73.5591	190.019	97.6942	113.74	70.9547	59.2464	61.2368	75.925	79.8089	104.846	96.0674	87.9564	119.73	108.924	90.7745	58.8994	78.0723	58.6183	83.0939	55.5393	83.2329	73.1041	94.0791	57.7192	93.9629	64.6987	80.7695	76.3272
O60512	6.81664	16.147	22.0428	11.5645	37.211	20.8282	25.0401	17.7737	37.2107	13.6624	31.7334	24.6333	38.471	33.1669	24.7125	27.8986	22.7305	33.1698	23.953	40.8361	11.4512	33.3956	23.8129	26.8837	39.1727	35.3266	46.3549	32.2386	29.2955	45.255	25.3773	15.2637	23.1937	30.0632	20.8334	23.4392	31.0114	14.5242	16.4212	23.7753	23.9571	15.0442	15.0839	28.6324	16.3173	23.2617	28.9302	46.1559	17.7223
P02778	192.599	112.861	122.628	170.948	36.3296	84.1408	237.317	101.54	210.524	78.2012	78.9656	83.6267	66.0944	108.541	439.877	169.305	204.641	216.951	190.169	84.5619	97.4842	179.436	154.377	389.65	149.579	75.9643	85.6924	280.404	212.478	331.644	65.4701	263.435	308.388	76.5225	57.2033	222.182	122.206	281.344	120.043	51.0269	122.5	165.722	70.7349	122.599	335.974	150.803	198.747	314.133	94.9273
P01344	34.9867	56.4795	97.6214	92.4737	130.872	279.556	183.66	230.167	94.5421	144.649	57.864	96.2115	91.6681	78.1934	129.715	195.823	134.672	99.7846	177.259	144.541	128.687	77.5968	112.594	106.406	115.11	121.781	117.518	82.1962	153.608	125.492	130.884	120.67	153.976	164.031	165.267	165.744	131.514	222.414	82.8588	109.182	109.884	153.984	102.037	115.377	108.911	116.303	148.135	84.8852	165.167
P46781	43.9043	110.543	68.695	64.5994	546.614	181.79	186.204	153.233	87.9382	126.084	125.631	213.066	69.7244	240.595	86.9737	59.3199	56.6882	75.3556	58.2316	85.4051	64.0728	101.642	88.1531	71.2804	94.5639	262.611	1188.36	161.65	191.259	427.527	254.372	182.141	64.2745	308.957	174.703	99.8901	257.443	215.167	387.486	183.136	481.204	156.507	357.73	247.904	276.311	247.043	275.58	450.81	232.494
P27816	59.6974	132.71	17.1352	188.855	138.852	34.2973	47.7484	198.465	77.4799	21.0903	83.6789	107.57	86.2246	84.8268	14.6593	187.845	40.9015	235.516	82.8749	42.7728	158.769	24.8069	30.2918	40.4324	41.86	112.365	52.3653	153.639	85.8789	32.0949	39.1245	40.1416	82.7664	51.9519	201.105	50.9639	52.0662	35.1784	77.1378	90.7274	57.3394	239.438	54.0936	99.5085	82.7281	317.766	267.18	207.046	30.0218
Q8WXD2	128.975	77.4119	210.111	176.525	120.5	146.053	141.781	94.6565	124.91	206.962	48.8836	149.37	149.672	116.867	572.965	341.296	236.7	233.599	248.181	278.401	202.826	172.306	222.764	174.318	209.21	174.432	222.059	136.257	292.872	169.816	344.462	203.867	214.213	328.061	213.769	228.271	140.731	147.513	156.214	167.166	138.152	243.078	144.526	279.017	129.079	162.342	141.594	138.468	217.548
Q9C0A0	108.044	115.526	114.514	162.531	37.3961	55.6858	82.5391	40.3356	62.6689	74.6796	63.2432	152.112	99.0241	185.912	192.751	145.425	108.637	127.984	139.4	171.775	141.289	143.362	106.538	127.726	107.039	116.948	113.579	138.674	161.47	142.164	97.0778	106.07	128.699	95.7987	121.591	139.704	108.89	123.913	80.471	141.413	82.6824	95.5336	128.633	102.28	102.983	97.1804	104.801	77.3114	136.923
Q9NP84	53.9826	93.5549	91.2024	74.8354	97.7871	275.569	147.083	83.1043	101.721	169.452	97.2066	44.6282	113.946	49.7129	172.71	190.96	95.1321	81.2463	154.983	268.248	128.09	93.1314	273.61	118.968	148.387	215.255	135.579	103.831	90.8459	179.606	143.566	122.625	128.779	168.441	184.66	181.542	73.0723	166.689	111.249	126.196	80.137	123.731	90.0835	161.498	83.8536	214.614	106.155	134.351	147.056
P00441	107.795	245.885	141.925	164.038	110.029	159.215	90.4846	76.7755	93.1245	164.302	49.642	81.3024	283.339	68.8504	140.21	219.748	123.692	153.886	145.873	217.18	147.933	109.123	168.735	151.778	163.527	156.582	120.172	107.492	211.037	133.081	331.072	136.056	206.358	210.924	156.885	260.588	118.319	173.356	118.17	155.008	124.467	170.503	126.246	155.323	83.4102	216.669	102.502	158.271	168.877
P62857	42.4911	96.4051	61.0494	48.2521	186.636	47.4679	29.7219	37.5866	60.6492	62.3961	34.157	40.2499	50.9318	68.0829	22.9631	61.4172	51.404	30.6252	44.435	43.6008	45.2705	136.438	113.848	71.8966	96.7577	42.2812	79.9125	86.6826	40.613	75.2145	54.1284	62.0872	67.3457	64.5176	45.3834	181.46	44.9941	64.4037	71.3341	136.613	75.2618	83.1982	57.9859	47.2189	62.8633	96.0179	43.5802	153.29	67.404
P23435	154.424	122.643	84.4407	102.737	93.3609	144.998	255.904	364.697	78.3519	204.893	163.464	167.857	148.201	188.577	217.249	433.53	234.567	119.873	177.827	624.296	271.254	183.678	201.289	390.168	138.967	162.491	286.006	128.687	570.414	240.719	341.92	179.701	236.008	180.876	119.844	290.553	198.329	202.381	138.737	246.611	251.977	207.746	301.014	136.906	177.557	133.768	191.778	192.573	295.58
O43491	23.4399	9.62758	53.8563	65.334	29.8914	88.8899	46.6988	45.3817	87.0022	54.7516	42.4628	16.3251	55.7545	31.6801	29.7497	80.3089	45.3907	39.2994	76.1099	86.5395	59.9035	63.9661	80.9728	37.6566	77.6309	51.526	76.6698	45.287	40.9406	62.1009	110.019	44.4024	36.4144	75.9954	59.6363	80.5268	41.4595	50.8431	57.5371	43.3886	79.9021	76.7144	53.1358	58.8874	66.4076	69.4303	48.1901	84.177	38.5224
A0A0J9YXX1	20.1652	108.544	308.838	39.4715	284.595	690.115	199.365	101.433	364.26	56.9243	106.517	34.8879	191.253	37.1651	57.334	181.17	461.989	306.688	113.866	343.556	107.628	265.621	58.719	65.7073	161.583	63.3783	132.935	71.5515	81.3651	78.284	433.275	200.514	175.757	136.011	107.854	119.532	408.111	115.96	142.767	132.933	122.592	1281.62	341.78	61.444	180.986	62.2579	304.797	85.175	130.852
Q5T848	50.582	32.1715	105.901	59.6806	86.4293	73.5507	138.005	54.06	65.9846	97.5133	47.7451	100.958	98.6701	85.572	691.486	192.708	144.155	133.877	142.302	334.627	130.466	94.9878	199.273	98.0841	147.988	81.8888	96.8309	99.6179	116.676	81.5336	144.842	172.772	128.409	125.7	66.0241	111.774	137.864	120.253	77.5444	142.373	82.0843	132.043	129.384	99.2862	120.531	91.7425	88.0509	108.002	146.19
Q6UXH1	99.3311	182.947	42.0058	136.234	59.7363	144.564	85.2424	82.3225	85.8585	33.758	21.8806	60.373	92.9107	102.052	198.18	373.324	161.709	141.019	269.307	507.245	108.013	76.4925	276.323	76.3065	167.392	161.548	92.6405	155.101	277.09	117.509	93.1811	112.434	57.0285	90.1908	55.752	101.601	83.2104	56.1371	82.3973	146.875	167.419	126.644	46.8368	109.456	112.282	63.4446	88.3622	122.827	60.3837
Q5FWE3	97.0165	78.7592	66.3359	155.616	67.3654	81.622	79.7493	56.949	129.967	132.037	44.5008	56.7855	112.867	60.2764	275.005	187.217	124.836	81.5914	114.769	185.269	149.451	68.6947	192.542	73.7242	184.286	153.421	129.133	70.5476	131.404	78.0979	135.017	92.7628	127.924	146.267	150.201	111.914	95.7721	110.76	107.966	98.3761	83.4902	126.589	100.085	151.192	60.2975	195.155	61.0167	99.7229	124.403
Q02818	74.4543	77.9183	76.2889	99.3793	77.4696	134.996	117.436	105.478	102.557	97.0468	33.4895	84.6508	94.8391	54.0156	161.679	144.233	177.547	126.681	201.196	166.547	93.7853	110.989	137.251	111.816	99.9738	73.3234	117.355	86.884	127.769	121.589	116.337	150.437	111.054	99.6782	76.1548	127.152	81.2856	101.68	100.295	99.9609	111.804	111.608	63.633	90.8307	99.2915	148.211	130.666	92.5809	145.033
P24592	38.3251	50.0257	92.9122	71.4904	38.6083	108.848	57.4199	71.6976	52.1593	69.7594	23.3013	40.9571	38.7762	31.9474	66.2211	99.7597	72.2242	69.2669	101.543	113.285	75.6127	42.7819	64.7234	57.1136	59.4119	70.0561	56.2833	37.9357	74.2869	78.3834	36.0715	58.9052	63.9182	85.7537	81.3424	87.6264	56.5274	143.81	45.115	55.169	57.0807	77.0083	47.6184	50.9309	55.596	54.9873	70.8996	40.8997	54.7155
Q9UHI8	24.8075	30.8686	27.7311	25.9487	116.067	184.657	110.451	99.8033	44.2234	49.8837	24.5635	33.7281	45.7675	28.2156	47.3051	75.8546	78.1002	63.8171	95.6721	110.588	91.8555	61.7516	69.324	56.5348	126.692	74.8279	55.0179	37.314	102.671	81.8019	65.303	68.6684	77.8579	101.409	64.0372	87.7333	57.942	92.9374	58.9137	72.2409	79.591	89.7631	71.9596	102.998	67.4781	51.3489	65.3435	54.2807	56.211
O94985	94.3576	71.8205	116.935	123.851	77.2974	135.905	136.216	113.859	90.1335	130.647	43.486	251.646	109.375	146.712	339.843	259.496	154.227	132.348	134.99	197.534	174.844	126.127	145.506	146.045	172.55	200.053	155.387	132.114	274.181	136.258	269.942	148.374	174.092	160.186	144.961	218.668	140.308	169.264	133.06	156.591	116.68	187.781	136.269	194.086	98.7997	171.659	127.461	125.482	162.745
Q9Y279	57.1495	64.3427	87.9463	59.9219	115.207	187.804	89.3474	83.0629	102.96	110.545	29.9431	44.6288	39.8059	30.1497	50.8486	114.343	74.1217	50.5946	82.3088	78.8058	87.7978	51.5427	76.7616	47.5576	101.725	160.511	48.0475	35.5427	67.9828	74.6678	93.6757	72.0545	94.7222	106.329	90.2488	100.378	72.169	100.652	58.7999	39.4423	61.3077	122.709	45.2663	76.3374	53.5022	84.2731	68.7265	86.4505	88.9023
Q96CV9	138.749	175.818	89.1967	126.174	603.265	121.098	86.4124	124.242	97.2796	97.3032	115.695	367.633	187.085	242.824	127.516	154.932	211.774	303.233	270.886	236.296	297.971	303.427	63.5886	187.923	184.307	79.7926	97.8463	340.357	301.211	348.674	168.031	172.227	306.958	151.091	239.013	173.589	189.384	320.997	263.347	343.936	192.046	196.281	331.17	166.142	290.878	229.284	279.52	133.033	210.744
P20062	108.784	103.537	313.48	253.668	94.1309	134.447	84.5627	187.95	174.049	149.645	53.6832	114.456	100.653	67.8419	110.142	249.575	242.836	116.262	188.609	141.157	185.559	144.052	185.319	162.428	225.592	177.019	148.419	140.038	148.272	272.682	140.621	219.05	330.305	123.804	151.249	309.843	152.043	219.042	137.034	87.3387	177.943	195.994	77.3598	159.629	126.321	150.593	203.112	153.725	164.823
Q9ULF5	55.8759	45.5241	78.4552	61.46	55.2876	109.14	67.3808	41.738	63.7569	123.49	29.5008	72.4471	63.2291	70.6168	138.802	108.37	111.385	86.0859	121.634	106.355	95.6506	81.9688	104.12	66.3618	91.6819	103.516	82.9039	78.5596	113.946	88.3899	119.134	94.8464	93.3977	101.533	126.915	129.998	58.8626	79.2826	115.843	84.2555	54.1761	87.0868	55.8265	132.178	58.7249	66.5519	61.4863	64.4663	40.1734
P15531	151.883	255.556	158.247	229.93	81.2013	32.9037	44.1476	57.819	125.083	80.4315	167.061	117.452	179.904	128.367	79.5798	137.26	142.754	185.672	106.165	114.447	83.8783	183.176	161.255	159.692	86.2046	125.977	137.215	128.023	81.1179	179.42	229.263	210.772	150.592	157.235	124.803	191.73	129.392	154.431	160.525	101.415	177.495	125.797	107.997	70.3233	131.745	215.632	93.361	142.439	162.792
Q13444	71.5142	73.3556	63.0472	145.312	43.0712	95.5309	60.2898	143.07	50.2627	76.2944	45.5399	38.4564	49.4799	53.2174	51.8609	74.6579	96.3067	92.4194	86.1875	83.1041	83.196	82.8357	48.5062	73.0517	106.909	58.4768	53.4393	69.7183	90.5108	107.842	76.7165	112.824	109.405	94.4808	114.36	138.191	74.4307	75.5971	59.8037	44.42	53.448	67.9365	103.5	93.7415	97.7225	74.6572	96.728	67.2694	84.4794
P62993	99.7113	193.94	96.25	136.207	173.583	114.665	62.7503	49.6131	92.3209	63.3209	148.917	79.8558	77.7651	121.375	79.4412	243.133	108.68	88.5073	85.7505	121.188	103.391	118.494	167.695	164.895	154.767	179.742	86.5239	84.3384	80.0179	116.908	186.308	97.3853	174.646	179.955	146.521	296.034	105.259	82.3739	143.716	84.7771	109.411	137.431	66.4735	157.627	82.7827	227.939	92.382	130.26	138.439
O14979	84.798	96.7712	140.856	152.275	105.946	52.8454	40.9147	73.926	138.135	84.9913	38.2128	117.211	56.826	345.774	31.44	124.091	37.2195	48.7533	37.3144	154.687	97.497	131.663	150.825	218.557	134.034	208.481	477.125	195.079	98.8371	179.836	121.539	74.2299	53.9291	205.142	50.0311	68.3642	86.633	72.6226	155.134	241.181	322.522	76.7733	147.723	77.1107	88.1649	167.431	106.6	449.399	85.865
O00193	34.0614	91.7327	161.22	73.9229	210.685	82.227	60.072	51.3133	34.9252	25.526	41.3294	113.779	65.9268	103.149	20.3921	184.527	43.2084	89.1021	46.8842	42.3201	36.882	173.192	43.3813	74.2828	136.481	49.4076	98.3143	110.519	39.9255	44.5363	186.699	66.5314	106.688	81.0942	85.122	311.189	94.1933	105.209	93.8207	60.4683	117.443	67.7881	29.6457	116.715	57.2715	47.8161	65.4073	152.274	84.033
P41271	245.873	335.884	456.533	396.995	99.3535	122.034	115.512	140.135	127.126	191.744	44.1783	419.609	111.359	198.805	604.266	273.352	254.428	265.46	303.291	356.435	243.859	175.602	312.471	229.622	244.089	250.421	234.914	154.748	344.017	229.441	228.896	221.544	324.567	376.959	341.659	285.895	197.37	334.861	204.22	235.278	233.664	257.896	203.051	302.135	160.455	301.912	249.898	220.554	333.036
P98095	78.2839	104.894	105.573	110.276	71.6035	154.952	112.633	122.863	73.2385	101.948	42.0511	90.1302	60.5144	64.4414	122.78	133.707	154.637	75.1718	149.657	157.586	108.012	94.2586	173.363	86.2092	84.1712	117.057	113.062	68.057	143.622	110.235	125.338	134.078	146.084	129.154	127.235	145.252	86.1323	108.351	146.019	97.2861	119.853	131.497	109.625	123.587	77.4935	106.399	110.97	83.8081	168.472
Q16775	74.3938	104.504	107.592	67.2384	6.03748	19.6588	18.3319	16.5879	24.2973	44.6303	27.0509	30.0705	29.6193	25.4513	56.1358	30.9973	42.9645	59.3333	94.8265	56.1615	79.9995	55.6933	50.527	108.089	67.4496	59.2178	50.694	44.831	67.4385	54.0586	16.3675	14.3154	30.0485	15.6917	12.8858	32.6597	18.8072	17.9325	19.4352	14.8191	32.8018	30.6851	29.8478	17.3081	27.4924	33.0204	36.054	47.1635	16.5773
O00584	142.948	107.947	166.394	141.348	126.926	260.906	225.595	194.931	161.651	241.554	74.8455	158.226	107.168	132.991	159.077	250.52	175.726	166.294	247.916	254.911	233.734	168.665	204.487	174.127	186.904	188.313	189.838	140.063	138.446	225.149	154.351	214.052	220.04	226.345	321.771	194.927	248.304	242.66	180.075	171.718	156.987	259.574	173.166	210.347	164.975	182.844	154.163	120.642	225.545
P06748	58.2036	91.219	68.1855	67.5468	181.232	32.3091	57.1551	48.6735	71.1277	61.0326	110.544	151.736	72.6488	123.3	37.4839	46.3717	40.8579	59.6094	44.1121	73.1039	47.9586	138.459	127.795	120.963	81.6951	81.0979	295.97	106.664	73.4201	135.661	91.8876	86.2754	37.9953	113.414	79.8554	70.141	124.502	101.675	179.02	140.699	233.178	71.3442	187.404	100.033	148.029	110.274	103.967	253.212	107.818
P07585	233.971	200.488	215.804	240.743	66.1174	159.377	106.151	114.101	116.685	114.614	80.1903	143.887	107.205	93.8812	205.36	167.96	262.308	162.19	168.43	194.919	154.869	135.807	268.146	129.742	150.38	200.376	173.473	130.965	228.526	146.762	256.468	208.2	195.339	185.733	167.118	313.495	120.186	174.248	146.605	167.622	152.647	182.875	79.2442	166.46	130.744	143.692	138.474	172.112	198.429
Q8N126	76.8286	65.3065	118.247	91.3556	112.016	235.046	172.77	103.963	86.8013	131.743	49.767	77.1855	103.932	61.9483	237.079	265.75	175.236	145.159	178.303	234.781	165.382	113.148	147.945	141.494	162.191	128.104	151.009	79.0641	211.192	130.218	278.341	126.185	142.633	123.43	113.552	172.357	112.263	125.898	103.945	128.319	106.238	125.541	88.9068	154.446	87.4396	133.052	116.361	116.615	161.743
Q2TAY7	167.211	131.49	218.247	48.502	32.7581	48.0757	65.1877	153.352	120.691	118.01	53.0647	191.78	59.1486	115.949	67.1546	94.1078	39.499	69.206	94.173	61.1665	90.8146	245.963	66.1499	169.985	133.833	160.882	224.576	211.433	122.807	280.734	50.2912	123.489	83.5514	75.3385	134.675	39.4978	211.86	128.695	146.639	73.5273	147.032	139.35	66.955	190.967	73.9898	149.456	66.7299	137.328	208.239
P12259	75.1056	158.719	158.382	106.788	56.516	155.746	111.045	125.036	136.722	136.084	67.415	126.144	82.3874	72.6183	192.209	152.219	253.783	123.682	147.115	174.395	151.304	93.0765	190.397	108.789	135.319	182.098	213.309	112.468	144.757	116.667	208.029	191.494	155.449	147.205	191.189	164.288	158.02	118.819	133.312	130.837	114.999	137.986	83.8182	142.419	129.128	105.792	141.083	109.237	129.312
Q9BRK5	70.6814	73.9661	80.8172	116.951	80.2627	129.385	122.991	152.325	136.876	137.079	44.7744	97.9176	94.9704	60.1656	149.851	158.28	202.994	131.842	195.065	174.233	111.217	115.68	116.418	108.115	121.481	118.978	154.447	108.966	154.182	137.245	153.631	189.332	145.33	154.068	105.889	155.205	120.008	114.304	137.911	111.632	122.809	132.427	80.2894	124.386	114.407	145.986	134.889	108.72	155.675
O75223	64.3893	121.423	67.2743	80.9907	179.654	100.069	263.847	146.479	159.95	85.2477	152.849	161.395	155.877	94.2786	136.319	226.357	153.493	146.104	151.171	188.367	171.36	169.212	182.404	172.596	159.594	194.012	120.647	83.2153	121.351	122.021	340.756	124.703	157.185	174.845	140.686	219.22	169.007	134.242	164.972	101.604	137.223	173.335	88.1298	140.612	96.7111	171.571	115.813	116.464	121.884
P55287	67.661	58.1414	80.6518	91.3436	137.771	215.942	165.623	269.317	136.225	112.437	59.4348	92.6339	82.0642	85.0382	204.747	173.633	177.674	123.629	180.585	231.885	190.739	110.666	175.321	125.587	173.251	123.233	107.856	103.979	120.142	100.889	169.819	221.561	168.203	214.286	183.722	181.866	140.676	144.575	107.473	129.388	110.63	147.004	127.148	140.939	118.27	115.051	86.5451	100.84	126.131
P62829	161.506	136.731	142.268	144.677	135.899	109.606	105.015	96.9518	62.8019	91.7397	89.1416	146.602	54.2708	265.058	144.221	65.1359	98.7056	109.018	80.1278	98.9295	99.0283	112.089	86.0827	84.5944	112.921	258.983	993.586	134.039	219.598	419.908	209.231	147.815	64.1476	211.157	145.116	73.2563	204.253	202.749	299.064	123.565	351.549	118.925	326.54	245.3	248.458	200.31	199.725	351.378	188.593
Q15293	82.3358	155.492	152.96	113.042	121.56	154.304	135.776	102.427	84.1795	129.088	51.4205	206.2	123.638	98.0731	253.976	260.06	185.784	123.424	138.92	179.845	147.007	92.662	170.478	95.7421	174.838	198.786	373.397	128.136	240.171	195.057	228.512	199.294	144.52	169.578	192.704	196.389	188.452	196.079	194.082	188.179	223.145	171.573	145.194	143.463	165.932	155.854	128.327	222.064	170.392
O75995	37.15	14.8729	31.4904	57.9822	36.5561	34.9512	19.2619	52.0839	31.2567	23.0068	116.239	65.4932	51.0595	27.0244	20.477	123.381	119.49	83.2523	97.5123	50.1031	53.2544	81.4258	63.3285	316.466	76.2506	48.1844	51.5706	78.0118	74.5957	44.4517	36.2483	27.8425	28.9667	40.7206	28.192	68.3742	28.5305	18.4222	54.8691	26.0996	28.6528	25.7718	30.1431	27.9764	36.2193	77.3177	33.7122	83.0438	26.3499
Q9UP79	110.954	182.611	159.697	83.6403	19.276	21.6093	28.9146	114.147	193.055	53.2368	18.4564	119.33	135.861	72.8929	32.1887	122.719	53.4239	246.319	136.93	39.7063	136.839	68.0543	71.8778	15.7187	138.362	120.322	142.354	87.1819	68.7689	163.826	35.7803	30.6348	276.719	163.415	128.04	46.4242	112.295	120.078	164.221	12.6878	91.9012	164.213	80.689	82.145	96.7199	37.7651	40.5697	73.2276	15.3376
A0A087WSY4	208.113	103.365	212.117	76.2882	58.4244	70.9847	130.817	220.629	66.3859	306.116	31.9739	60.5957	147.507	195.17	194.988	102.503	477.511	283.206	208.206	257.882	128.011	185.667	225.143	131.057	552.009	31.9422	46.1661	135.26	113.433	310.587	63.8231	110.137	87.2298	116.182	42.34	161.696	142.672	131.299	135.49	90.7821	159.017	253.122	185.18	110.495	133.864	193.148	329.437	53.7587	45.906
Q99983	183.604	226.71	277.462	197.188	68.5229	145.294	132.059	125.288	178.311	204.359	82.6984	200.294	117.334	139.76	279.161	236.658	273.389	187.291	259.607	224.519	249.445	158.597	209.037	145.838	174.52	260.585	196.693	151.359	374.594	216.971	166.012	207.114	319.327	214.601	285.783	296.996	194.548	274.133	188.272	153.016	187.868	190.663	130.88	180.371	133.99	134.892	251.213	161.808	257.873
O94772	50.3978	69.7746	90.6569	86.1499	120.93	80.3994	84.3303	126.22	118.199	187.837	27.1622	239.727	60.0762	151.969	203.702	203.013	92.0753	179.52	181.821	224.57	184.56	102.306	189.22	81.1392	130.977	154.763	82.6835	99.3709	122.297	106.645	266.789	144.286	207.695	256.826	225.734	171.414	112.213	106.722	201.436	122.836	79.0748	216.184	125.428	213.297	79.2375	145.324	57.7642	97.7746	144.569
Q13185	42.0843	34.6208	20.5975	28.2943	226.881	34.7278	53.664	41.272	36.9843	36.9487	167.036	70.3686	29.23	111.936	38.0362	75.1156	51.2148	40.7506	50.7687	71.31	43.1983	119.967	142.499	110.813	103.08	44.284	112.671	77.9862	40.101	68.1933	110.603	57.8034	41.5197	84.4431	38.3465	150.756	52.7822	29.0456	81.4051	90.923	125.756	49.2306	87.9428	42.1693	62.9299	75.0581	54.4587	110.537	46.708
P02649	66.1501	51.6789	112.127	93.461	93.3977	170.794	154.233	276.811	98.9556	162.903	72.6905	138.822	128.664	145.798	245.096	254.757	213.634	153.086	175.891	255.705	183.252	110.265	148.308	116.301	140.577	172.948	124.067	96.7999	169.152	95.2828	343.253	129.534	145.054	236.115	198.803	190.964	125.466	108.976	95.1107	141.21	64.8434	170.033	115.209	200.807	83.5364	83.7805	78.3355	108.567	155.309
P26992	129.621	52.2235	139.072	151.895	53.1837	66.5643	95.3494	84.9622	98.4937	111.038	57.8576	131.054	91.0046	86.1991	156.978	190.385	117.745	108.334	124.766	163.378	142.701	104.492	81.1719	110.315	109.138	139.045	98.4043	83.1399	148.706	88.5174	170.836	122.917	147.512	157.971	135.797	139.594	107.206	121.861	95.622	114.388	86.0696	117.886	124.574	145.431	72.0298	107.756	106.273	78.3572	178.038
Q6UW01	38.6607	53.7152	73.8085	59.7981	46.3787	38.0148	131.418	39.3214	39.7131	49.9269	32.002	70.4807	106.521	63.995	148.311	123.686	93.9092	60.6816	67.8868	180.954	81.7694	108.114	67.7893	95.7434	80.4282	53.4096	96.7457	62.2744	158.019	102.165	112.983	76.8999	97.4323	53.0737	44.7235	110.308	73.8362	67.0084	42.5067	77.8008	58.6491	60.4007	70.2046	52.1774	74.4261	54.5963	87.1518	54.1223	98.3109
O14933	112.498	102.155	148.332	92.6795	120.531	73.8633	55.3509	48.4114	54.8665	114.184	93.2371	66.321	68.186	24.4653	19.131	108.845	124.712	45.8998	63.3149	52.6233	99.1592	165.486	232.425	345.987	258.176	322.906	76.1634	86.9546	56.2875	93.8122	97.6669	41.6212	87.6202	82.8701	122.79	115.338	35.8686	56.7042	51.6597	100.148	38.4952	101.447	19.9328	98.2099	52.4966	95.2125	29.4931	119.004	38.7621
P01127	68.3598	25.7007	41.2833	75.4835	37.1642	60.7201	19.3406	43.0462	39.2608	301.813	29.7003	139.381	25.0063	89.9803	61.6158	118.926	104.575	38.6659	61.6604	252.326	68.3576	56.6556	86.283	55.6637	64.678	132.961	242.259	97.6948	137.38	88.3456	163.261	48.5593	47.4415	150.512	106.911	68.1482	40.9731	43.6042	33.5282	119.671	20.8543	42.1828	47.8503	45.6559	77.3951	53.09	20.0567	83.2495	76.5991
O00264	97.6102	107.634	73.3697	107.471	69.2007	92.9009	58.7817	69.1492	63.9441	70.3676	35.7936	103.292	63.4297	110.006	123.617	108.883	83.183	80.5835	116.541	98.3647	86.2199	65.3438	117.46	78.7775	85.4495	89.2432	288.574	56.3822	87.9821	154.008	112	85.0718	73.4993	76.2001	81.2439	84.1648	80.7977	120.682	79.697	67.7058	127.339	104.062	124.296	99.1355	96.3661	122.291	76.1936	200.51	94.5466
P13591	67.1517	59.5727	106.453	99.8508	99.813	177.431	142.464	138.944	113.095	174.786	48.992	172.975	114.908	141.855	247.716	203.663	137.201	121.785	190.824	231.442	173.625	94.6481	164.242	111.751	150.261	170.898	126.738	96.5575	189.863	125.74	204.244	136.211	159.675	197.53	201.654	159.89	120.196	172.385	130.329	134.912	111.186	155.688	124.99	191.962	95.3777	167.227	104.532	117.766	185.845
P22692	47.4251	44.5236	50.3152	65.8473	91.6391	118.83	136.855	101.433	67.4012	77.7723	40.5428	61.8207	55.6391	41.6266	97.1384	89.4795	105.952	83.2033	151.07	89.172	73.488	76.9422	98.5406	75.4851	97.0921	48.786	65.9649	50.7506	80.3528	99.5711	64.3665	122.374	116.663	95.3047	63.4845	93.5457	66.0071	134.012	60.6307	90.9772	86.9171	95.0407	74.1514	74.7554	83.9803	85.6175	80.9059	61.7684	107.554
P67936	39.4698	65.3928	64.3087	50.4367	275.33	241.688	135.689	107.394	63.3715	69.9699	75.2778	88.9611	109.747	100.305	91.5243	198.127	157.827	72.7009	71.8453	171.838	109.241	214.234	251.099	298.316	183.516	104.574	113.052	150.556	38.144	63.4549	79.0574	48.3558	91.9096	94.1431	84.5525	165.141	69.2525	72.7214	91.6641	188.557	156.39	56.8472	97.0291	94.6613	104.318	264.573	66.7376	157.199	89.2798
Q15287	76.0921	28.0075	54.6152	15.439	84.3656	51.4565	158.757	123.011	98.5361	76.675	120.999	67.8858	40.7899	304.526	28.0772	103.896	41.1472	111.187	93.2091	127.78	77.3246	117.127	98.9277	101.253	130.27	142.797	85.3233	82.3681	165.226	53.3553	58.8819	58.9196	19.8753	115.226	75.1586	46.8479	131.328	198.565	48.7604	41.1068	72.5416	156.157	90.7098	34.5473	117.536	53.7382	117.084	35.3144	79.9018
P62750	278.828	406.573	173.504	164.43	401.46	124.267	147.737	118.332	108.375	111.436	151.877	316.298	137.646	210.084	124.985	173.067	104.683	148.455	128.606	183.645	105.589	197.272	117.126	107.092	146.445	243.75	469.329	233.138	279.019	355.951	297.305	287.877	102.131	322.741	267.979	203.908	320.515	289.848	217.334	230.32	315.641	223.351	345.693	189.883	398.927	210.862	311.604	310.047	224.893
P03973	284.385	118.175	314.914	323.571	86.621	218.781	152.854	111.979	142.034	128.889	104.202	175.535	121.944	90.2211	134.109	158.346	149.552	420.922	260.923	233.845	380.089	174.955	313.106	197.957	243.206	139.813	115.8	118.456	157.331	208.373	95.845	288.399	210.355	174.191	118.203	239.085	194.04	239.486	141.825	165.981	146.934	163.584	129.993	141.943	187.158	223.495	218.049	133.848	144.015
P55769	84.2152	219.754	52.8984	46.4826	245.798	55.0784	216.178	118.544	108.261	187.051	76.6793	67.2699	73.7857	187.282	55.3331	48.8476	94.4694	130.885	138.291	79.0759	134.326	428.379	218.794	215.178	42.154	76.2117	737.786	236.503	104.022	134.97	121.115	93.1365	55.6648	174.565	122.59	65.109	83.4622	174.275	120.867	154.787	222.558	138.432	121.69	143.898	195.672	202.27	215.437	239.515	84.2489
P23515	76.4958	73.4784	83.9524	144.817	102.716	210.022	207.2	152.166	104.439	109.756	51.2016	262.071	127.561	161.73	256.889	187.961	146.948	173.973	221.157	239.843	196.938	143.847	131.397	137.837	139.236	206.325	119.271	158.868	242.56	210.636	152.623	159.651	252.796	176.885	213.132	191.039	121.116	185.822	151.49	162.272	131.288	176.603	167.752	218.98	111.934	196.882	129.457	102.008	171.01
Q8TAG5	149.92	78.34	93.4745	128.975	78.8902	118.614	117.668	110.678	91.9766	239.867	29.831	190.644	96.8162	165.302	271.951	248.297	127.246	178.906	189.515	159.683	276.295	142.024	247.031	138.547	177.181	109.537	110.804	79.6193	195.771	82.9453	174.632	179.133	170.134	262.432	190.45	138.138	90.2849	114.401	113.917	148.49	67.9589	191.151	121.979	148.938	71.3508	231.909	48.4878	175.898	72.5853
P48745	147.389	124.266	174.291	157.627	60.062	132.073	72.5793	90.878	123.312	168.868	59.5741	165.067	73.0514	92.3272	219.02	210.3	110.981	162.237	145.469	157.432	163.077	115.449	153.936	103.536	148.582	138.213	105.687	93.3509	131.883	124.967	134.126	144.513	140.717	168.8	173.832	173.803	125.76	140.042	105.366	147.901	83.9778	154.793	103.491	129.098	104.246	155.359	139.333	93.4587	104.855
P09871	103.013	84.772	151.508	141.87	91.4654	194.255	164.919	148.885	117.631	142.461	54.382	125.892	82.7324	67.9907	177.804	181.119	170.064	133.308	196.424	164.199	158.575	98.2208	156.243	137.32	136.639	147.269	111.214	92.2999	200.966	162.751	102.733	178.585	196.038	156.114	147.882	183.715	138.303	212.881	97.1539	122.518	135.858	146.613	119.543	175.796	130.564	143.08	161.718	127.658	137.797
Q9HCB6	92.7416	108.064	114.894	130.428	94.6265	149.65	141.925	106.642	124.118	115.679	65.4928	229.9	90.9636	112.345	224.838	207.224	179.964	152.785	190.276	188.25	142.641	117.675	169.623	124.732	149.363	154.531	146.147	118.892	189.659	159.836	203.196	163.624	171.973	161.101	156.151	162.644	149.91	184.043	137.437	128.297	137.552	181.918	143.536	174.675	133.464	137.145	131.725	111.004	150.41
P14317	130.02	191.291	148.232	125.632	202.081	59.3531	52.1703	48.5023	71.2921	94.449	153.884	112.568	74.4026	88.9623	94.647	100.117	91.2443	113.161	86.6703	103.986	75.15	231.099	119.486	151.607	145.766	89.6431	79.1397	147.576	63.4708	65.418	114.858	140.706	120.675	173.927	146.377	243.384	152.494	98.8763	185.448	269.447	141.189	134.513	126.934	113.91	174.382	207.78	101.415	143.688	125.347
O75326	97.853	81.5648	90.9388	152.706	41.8402	112.2	100.332	82.7671	85.2927	104.798	41.5221	141.506	119.878	108.325	148.973	130.023	101.498	94.2705	109.496	144.226	123.597	111.585	96.2649	130.382	98.3637	110.583	97.1193	95.2444	135.884	116.741	121.258	118.381	141.25	115.692	145.478	141.801	109.702	126.285	94.6957	140.243	91.1321	126.141	123.661	120.459	100.38	134.023	92.7295	82.3707	122.948
P35442	61.0343	63.5105	57.6637	70.1122	60.163	179.018	87.5301	70.9025	37.667	69.372	50.6644	66.362	61.4442	55.4972	75.9523	103.226	135.431	85.0895	118.428	104.037	89.5811	70.4984	108.982	84.6055	80.6465	62.0144	86.393	53.6413	122.1	86.5162	83.2086	106.382	109.425	85.714	72.9908	76.4671	59.962	87.2721	59.0329	89.2431	92	93.8138	57.3782	64.1404	76.1644	87.0926	96.1454	62.6779	80.7445
P51572	65.3207	109.295	142.43	76.2534	122.622	175.259	53.9535	54.0476	98.1812	28.3998	354.481	69.0296	31.5045	129.304	112.148	94.9938	44.8529	181.923	119.016	139.291	206.141	197.69	255.793	245.49	130.084	70.7802	123.078	51.7313	60.2228	74.2921	226.421	94.5344	63.6227	75.0421	76.1826	157.802	122.568	102.344	208.908	143.336	88.1966	76.7986	120.172	51.1749	62.3098	167.096	119.407	199.979	126.811
Q86X29	117.432	80.3425	138.94	184.174	167.931	204.902	101.288	131.57	134.736	136.009	40.1643	88.2322	157.296	42.8313	193.266	166.749	164.073	170.677	149.153	227.641	157.351	124.447	115.099	95.4449	170.011	133.821	226.026	135.001	211.611	102.882	158.88	154.186	133.374	189.521	121.877	217.242	91.9885	198.768	98.9689	163.263	92.8326	157.68	78.529	120.76	83.465	115.588	135.123	118.526	154.321
O15540	135.05	547.2	102.993	256.014	57.3302	115.744	92.9905	204.884	86.8753	135.007	95.0298	65.4085	84.8283	88.1063	109.418	229.517	82.6837	120.124	104.232	103.538	128.236	82.2745	141.602	143.765	183.46	213.265	112.765	57.689	114.599	160.977	348.037	138.253	245.319	164.293	112.584	305.118	171.934	156.964	152.576	100.381	124.852	223.495	106.126	156.639	100.45	155.535	160.691	156.231	169.687
Q9UHG2	23.7544	32.7437	48.2824	38.7665	109.766	157.512	121.034	110.376	52.9014	69.9926	27.8812	85.5992	77.4079	58.0396	168.93	113.836	98.0682	125.381	152.29	131.59	90.4994	90.5628	94.1744	81.6695	64.6167	70.8943	121.214	85.3259	99.8404	83.4691	91.7336	93.2835	97.5863	93.9157	68.7735	74.0947	58.716	84.1446	60.2795	101.957	39.6222	97.1087	64.2422	78.9268	67.8205	66.9148	71.8092	69.3542	73.5161
Q99674	41.2672	34.7297	114.085	98.1545	10.0798	10.7234	13.148	24.3688	58.9555	43.2955	21.2801	47.7695	41.275	47.0977	72.1642	97.6444	54.6367	53.2802	68.6875	111.058	50.9143	40.2023	62.6575	34.5695	54.6049	42.7905	38.1037	28.0406	49.2256	28.6425	58.7569	55.0618	44.5767	75.0548	40.8299	44.7339	36.1294	32.9602	32.6137	52.0632	28.9503	49.8743	36.6245	41.9094	28.4784	60.978	22.5261	45.2283	42.0152
Q9BXJ0	100.605	70.7887	97.4237	139.022	77.4425	118.66	190.26	174.843	100.289	141.319	59.0331	137.585	124.383	101.55	235.106	150.278	128.722	100.191	185.668	157.197	161.989	146.378	187.404	117.658	141.61	94.9514	136.142	132.066	194.694	73.4427	140.595	188.335	150.845	137.062	139.244	60.4788	129.953	166.242	102.581	162.961	114.338	119.349	78.4429	153.112	135.281	97.4904	100.893	135.051	157.698
Q14515	64.4716	60.4504	87.6852	70.7835	51.0818	111.21	84.3711	99.1685	78.0521	128.799	40.1262	131.495	97.8404	89.7825	273.387	151.865	107.883	135.095	134.207	148.391	135.717	79.9133	111.675	69.4859	97.3092	143.814	119.379	97.7384	153.27	91.3971	140.311	133.358	106.915	183.512	149.713	139.646	99.7206	141.284	86.8033	130.34	69.5841	145.188	96.5701	120.964	87.314	94.0338	55.3857	72.099	109.075
Q08380	124.367	133.405	215.465	179.982	84.2095	172.703	109.401	110.003	116.069	157.491	46.7782	91.5116	79.7347	60.0777	142.848	193.519	89.5983	84.7326	167.52	178.768	182.701	97.093	171.208	118.668	135.721	141.117	133.168	89.9493	136.674	127.997	119.098	147.551	149.105	150.727	146.789	150.594	162.458	190.428	128.526	90.2569	137.504	148.799	101.82	186.512	88.4586	156.974	155.554	97.3789	178.251
P84090	106.468	142.97	84.7104	85.5169	86.867	32.411	29.7387	31.6134	54.2262	41.4321	95.9974	80.748	50.7977	110.108	38.3425	76.3355	38.9716	51.8671	44.8764	75.9555	41.0397	87.649	85.4247	78.6809	70.3053	81.9024	107.924	89.6428	63.4896	87.9828	62.2035	67.4902	48.4571	72.4245	57.2749	95.4946	91.8976	64.1241	78.6228	80.0949	89.9178	64.3104	115.304	67.4819	111.603	85.6122	86.7878	115.75	98.2229
Q9UBP4	27.669	24.0502	44.2404	36.7321	40.1529	104.695	78.9233	75.526	54.4322	124.477	20.266	58.6832	52.6426	51.8817	69.8191	75.2268	61.1539	59.91	89.0503	100.848	83.6746	46.7578	73.349	52.0428	66.2622	73.7159	56.0722	52.0281	90.7915	58.6276	72.4846	68.4961	82.9268	102.351	85.2437	85.661	54.9495	77.0889	56.1799	82.2376	49.1819	75.0215	67.9461	82.6861	49.1101	63.5391	51.2929	53.6386	65.365
P49207	167.602	220.506	146.833	112.94	694.102	87.677	150.436	107.305	77.9924	102.702	176.469	206.483	92.8853	283.227	117.651	169.242	79.5828	105.049	122.742	182.431	108.762	130.766	134.159	94.1778	121.308	195.057	704.66	142.049	230.425	287.286	199.004	215.116	56.5591	209.804	168.935	94.5708	225.949	229.024	205.615	153.041	288.305	157.765	259.062	162.751	239.03	219.451	246.693	286.129	280.868
P62263	87.2686	108.79	83.5374	59.2389	276.722	79.3225	51.0704	42.7901	65.4339	42.9521	85.1076	99.8167	43.9625	78.3752	36.4303	61.2717	37.3873	61.0895	47.6777	76.8521	51.1413	101.298	52.3629	83.6203	71.4297	104.106	634.922	78.9992	119.073	195.59	111.879	102.783	31.3399	155.195	81.3009	44.3108	115.683	115.699	152.636	103.023	171.734	78.6697	139.475	96.6596	144.146	109.169	111.65	347.587	115.036
P51858	114.821	91.7497	67.4173	96.5874	122.572	45.2837	32.789	30.4083	64.7001	49.0869	248.001	47.2896	100.23	111.043	51.3175	155.742	63.6754	98.588	75.3968	124.285	85.0589	170.623	257.617	209.347	149.329	110.82	108.418	133.19	59.2785	77.426	98.9986	45.8196	43.2757	138.296	66.5231	246.01	71.7893	28.9781	133.389	154.101	136.192	75.8104	91.0515	41.5218	84.3068	123.749	30.7286	78.0267	49.6456
Q13275	79.5461	115.214	83.2718	57.7892	40.1235	87.3286	94.9485	69.48	63.4019	102.286	47.6448	85.2813	62.6162	45.1907	92.6431	176.783	114.608	100.66	89.694	191.958	111.446	117.67	122.539	96.6328	130.893	83.1014	64.3601	88.3942	78.4649	149.337	99.8704	72.9213	96.5068	78.7242	121.887	136.453	71.0381	107.608	79.6782	77.1751	58.6286	91.7115	43.2626	131.734	52.2555	73.9113	128.166	67.5197	78.9413
P25189	52.6102	68.4404	318.985	170.604	46.8701	135.121	80.0728	54.4228	163.139	296.658	208.217	80.3195	117.717	50.4305	99.5593	143.617	145.435	154.961	391.46	328.674	190.718	99.9514	122.572	104.435	90.2815	129.181	103.322	94.268	235.868	382.434	62.0434	162.32	203.445	116.666	125.954	134.675	63.9421	269.786	96.9713	86.9979	170.031	102.659	127.602	117.843	189.054	112.727	340.817	131.61	144.412
P46779	123.57	154.352	92.0041	88.9084	363.569	87.8438	107.584	82.0692	103.599	82.4541	187.951	193.217	98.0653	229.906	84.3911	80.1722	56.6065	83.9807	75.6327	117.865	75.419	112.32	82.4832	85.9556	100.414	248.411	1248.34	126.736	188.993	428.225	242.944	209.947	59.2456	308.919	156.331	82.8771	242.149	200.621	289.199	158.698	377.36	138.074	306.747	216.526	269.72	294.821	277.315	598.352	237.718
Q9BT09	389.8	375.273	344.501	321.637	78.4834	42.4264	69.9774	69.1961	219.683	94.7425	169.818	110.273	205.433	105.388	162.731	126.8	264.306	276.379	330.726	107.473	93.8573	195.44	394.896	177.487	109.578	199.693	120.748	191.473	239.025	107.568	124.893	119.141	236.392	100.799	179.522	239.746	197.576	233.657	163.339	312.853	111.13	257.598	113.328	261.191	181.81	235.489	194.627	347.872	197.484
P21246	143.339	160.748	248.933	314.474	93.3386	102.124	233.908	137.953	84.6871	129.926	122.648	197.654	253.277	154.288	321.28	132.065	143.346	275.726	311.474	223.773	192.706	163.082	242.15	153.467	114.715	193.195	179.207	149.299	275.584	280.304	276.655	222.629	237.049	150.38	163.345	235.616	97.1948	158.867	184.646	145.019	233.081	181.694	125.749	157.381	165.024	201.717	218.13	205.34	234.207
Q9NRN5	89.1904	102.671	115.062	124.057	72.7804	165.413	133.071	165.118	114.117	140.547	42.8663	110.59	79.9095	89.0812	146.241	166.814	169	103.358	138.311	164.692	124.392	111.794	124.855	110.282	144.805	154.255	115.186	121.839	179.786	129.215	149.49	158.377	168.379	148.916	150.637	140.523	160.051	150.78	119.394	103.729	118.044	182.965	95.4981	164	103.837	123.9	159.294	98.1391	119.837
Q13822	80.2504	91.062	123.55	114.359	58.2221	203.564	125.876	138.433	117.549	145.723	51.7241	123.45	76.9714	78.5653	273.089	159.171	199.169	112.999	177.483	186.19	136.179	83.8135	155.643	107.463	128.655	170.48	180.647	140.322	152.595	124.588	243.877	194.067	136.444	136.816	168.152	154.895	133.402	149.946	100.069	133.659	109.946	136.945	105.14	145.115	115.195	117.155	125.63	85.0683	153.974
P20774	74.4448	89.8946	255.022	169.246	112.544	159.143	152.603	192.015	170.007	181.831	62.9592	162.296	118.023	149.423	292.736	269.593	280.52	175.527	261.072	198.742	201.279	168.078	150.094	171.811	154.851	189.103	186.554	144.323	243.172	161.956	162.413	263.467	228.085	217.676	322.662	218.347	292.007	272.923	163.891	210.304	206.341	257.972	139.71	201.97	276.521	93.0638	202.242	116.182	145.796
Q9BVK6	78.2684	66.8515	64.0458	253.048	55.7561	86.5827	36.6277	154.949	60.8896	286.538	290.458	49.9568	35.8474	109.16	43.6903	141.858	39.1299	34.4117	112.468	171.88	36.6347	70.0091	252.866	139.027	79.8758	77.1833	301.07	78.9479	146.217	196.047	70.8113	108.573	63.8389	68.7824	111.096	56.9266	112.185	126.673	124.438	140.548	258.931	107.604	98.987	247.929	207.179	85.7989	252.227	276.156	162.835
P40925	86.8089	274.343	91.9037	163.702	234.943	227.056	149.658	141.98	90.2177	103.426	152.027	116.426	340.305	132.121	123.235	218.092	118.662	185.11	139.985	150.63	88.0663	167.848	213.188	254.699	140.854	162.172	122.819	131.949	143.554	215.726	293.747	134.887	261.376	150.703	90.1652	360.433	96.2667	113.465	151.616	138.599	169.1	131.444	106.369	108.722	114.354	357.488	189.811	194.071	211.351
Q9HCU4	86.2746	93.8616	169.021	99.3572	34.6708	34.3707	34.8991	35.7322	61.8883	151.013	37.5977	88.9345	58.5599	46.1041	136.093	102.701	107.837	86.1951	90.8746	72.0763	60.5111	71.6935	95.2442	45.4144	70.3223	76.0335	56.3169	67.2324	105.471	104.114	78.826	77.1258	65.4876	73.9161	78.5528	72.0151	45.522	87.2136	38.8463	77.3875	58.038	51.1294	73.4079	87.1711	61.6793	113.584	78.661	78.9441	76.3893
Q7Z3B1	112.278	104.908	122.185	124.407	46.734	81.9576	88.4771	72.9202	89.403	129.375	40.1397	159.989	113.209	128.7	173.669	156.243	86.7811	103.071	110.989	164.98	131.103	80.3939	77.3369	101.895	98.277	147.225	92.594	97.6284	170.704	102.535	190.031	110.031	145.329	120.298	164.41	154.228	122.299	131.225	123.663	149.963	90.503	143.493	128.888	175.156	77.5248	150.182	89.2805	81.7399	130.804
P27348	37.8121	120.625	44.0861	45.9082	218.565	181.83	131.492	117.59	63.3248	70.2407	77.6556	64.5187	77.0341	67.6552	56.2164	167.148	75.0929	53.2686	56.7965	62.0349	67.2768	116.881	119.486	97.7931	96.8695	109.323	79.9826	109.788	59.3698	107.999	155.299	80.3452	129.531	114.162	78.5579	309.638	88.9023	70.3543	124.056	96.9707	109.823	105.408	66.8058	74.5354	70.3879	140.215	77.1737	112.163	120.622
Q9Y6N8	25.171	20.1635	24.0307	41.636	24.8664	18.6111	53.6364	12.8202	54.9877	42.6238	33.4463	36.6367	41.6761	65.2722	62.4978	50.5033	31.2113	53.6632	31.8227	47.1967	54.7093	27.6486	28.1813	55.0683	43.9982	47.8166	43.8275	31.8533	60.9427	51.4345	36.8165	37.1425	60.5749	29.2725	45.3539	59.5279	42.4183	29.5653	45.8993	35.0215	31.9787	52.8937	56.9367	55.6118	35.9616	89.0629	20.5102	33.1784	30.2807
O96000	28.6065	108.183	119.392	97.7377	156.971	76.6682	62.4871	98.6025	111.02	99.7699	49.107	136.825	93.2026	161.788	86.1343	74.2705	95.6456	103.852	116.811	119.966	104.727	65.3375	132.549	92.9054	80.1897	181.435	608.839	134.889	167.495	301.119	184.222	115.636	69.8455	120.689	140.701	71.3154	124.28	187.793	141.069	120.338	297.955	131.58	181.017	142.377	137.368	169.889	208.025	196.189	138.187
P30086	93.1768	393.311	123.754	202.13	112.906	168.834	136.264	154.394	111.835	126.933	113.097	101.688	376.453	104.499	152.228	296.009	168.087	140.247	161.534	153.107	134.291	141.124	147.648	200.459	162.706	231.589	141.576	119.547	223.988	215.604	357.03	143.043	289.266	163.379	131.879	420.048	134.696	164.333	163.262	125.091	155.452	205.252	101.808	148.202	108.959	270.284	173.336	179.624	240.427
P04085	16.2193	45.0395	46.3852	57.2679	34.9467	104.417	87.0431	53.2815	42.8664	145.84	24.7956	82.4763	60.0559	26.6948	139.61	89.8314	99.2467	68.5714	73.3025	93.994	54.8155	55.2767	66.261	38.2123	81.2367	48.2787	66.831	64.8991	104.32	70.4647	58.8076	69.6187	90.0489	86.794	75.4023	101.287	66.3589	108.756	51.001	71.2902	42.9135	62.4575	50.6652	66.0795	54.004	74.4765	56.7644	67.4073	71.8161
P46776	125.712	78.552	79.7134	53.7833	179.978	207.187	181.796	83.9528	139.75	76.4918	103.82	95.8543	94.4162	124.346	74.5632	61.8754	68.1739	91.1956	72.3662	75.5989	69.3751	80.2311	65.1643	75.8502	91.8008	217.198	875.442	126.19	170.016	301.034	246.691	169.042	69.3148	279.359	156.391	79.4175	239.421	208.596	346.674	142.097	435.353	158.871	344.991	279.686	324.159	180.861	200.174	299.039	172.249
Q13217	197.176	201.497	172.027	197.637	50.0377	46.5477	53.2745	74.4362	96.6237	92.5982	89.8598	102.82	97.8113	73.3637	107.475	164.261	177.444	173.859	155.931	130.326	84.2954	130.357	149.124	116.45	113.175	85.4069	98.2071	100.162	160.577	171.1	67.8014	211.133	159.574	142.039	140.219	156.628	156.975	163.696	158.229	121.701	154.469	233.808	116.957	100.678	128.844	106.972	154.111	131.703	108.194
P30536	62.2136	90.0249	24.2417	7.66636	61.0915	59.389	52.4131	107.364	32.167	38.7287	165.296	29.0887	61.0314	211.354	44.7996	43.0777	18.9178	47.1703	34.6808	48.1811	49.795	78.3556	292.841	66.7751	68.1683	43.7319	62.2909	28.2424	26.5598	130.533	32.4093	32.4799	84.5055	22.8187	59.1155	56.1428	65.7895	39.8128	128.108	46.6066	211.701	38.151	80.3507	60.5303	83.9273	108.134	20.247	87.8594	28.667
P07951	202.984	410.858	199.263	239.292	679.292	95.6692	203.105	380.797	145.024	92.0869	140.347	102.838	108.676	111.181	76.3475	365.76	188.195	148.179	251.986	435.786	72.0701	122.896	298.226	133.901	127.256	173.949	291.505	104.166	437.262	161.718	360.514	120.86	248.708	90.2275	330.276	222.812	113.874	307.261	347.248	187.411	131.554	446.536	193.178	100.526	175.132	128.861	116.002	145.673	129.052
P62753	120.807	143.741	125.336	80.2078	217.377	56.4012	79.552	68.6111	81.021	84.6567	88.707	188.928	52.9789	165.684	67.7156	47.1031	54.7605	73.7027	55.8507	74.7743	50.8153	92.331	65.4078	80.6576	74.5389	179.603	810.52	104.931	120.192	278.767	155.814	120.986	54.8508	174.247	112.54	67.7389	177.815	149.828	236.147	129.669	277.062	121.303	217.916	173.445	185.278	167.828	169.755	279.668	152.288
Q92734	135.287	55.1028	84.4495	96.107	99.5218	57.342	36.9152	16.428	51.6625	53.078	140.076	64.1846	72.2304	62.6401	70.4074	277.02	103.951	106.004	139.425	190.965	65.9992	132.761	175.877	113.588	232.849	71.7311	85.0572	60.0655	36.8882	101.222	38.061	40.5734	154.517	55.2589	83.7564	155.506	55.6046	68.8143	74.1904	29.2855	120.813	65.0248	29.2269	136.341	42.8249	98.7411	45.5914	130.764	94.7272
Q9UBT2	182.728	128.477	172.494	176.529	75.2877	52.7606	33.6397	57.3216	125.16	68.5665	159.909	85.9512	91.9426	110.345	132.864	97.7356	87.5133	84.8155	75.0814	96.534	89.4365	111.534	108.371	106.716	93.0472	110.255	317.237	160.643	107.181	158.57	177.794	119.753	92.0438	156.418	104.484	137.321	167.001	108.351	227.61	171.058	277.781	130.346	178.803	163.924	191.952	134.021	162.336	178.265	156.933
P00736	194.467	162.665	217.101	241.127	85.6271	186.278	149.326	143.589	162.519	175.55	77.7808	148.719	111.246	90.0124	211.327	237.511	216.423	166.58	235.316	192.076	184.632	138.325	187.16	204.298	176.979	171.509	145.274	129.311	232.716	192.88	127.177	223.751	242.809	194.683	164.584	219.68	182.766	257.28	125.949	145.053	150.287	163.305	155.93	199.463	142.903	169.425	192.829	165.125	177.204
P24593	81.616	116.665	170.225	203.084	105.735	145.322	122.52	141.39	148.376	206.576	55.4737	111.135	136.141	55.2814	222.375	185.598	207.547	130.95	216.811	155.79	166.698	123.829	145.452	107.941	156.549	176.05	123.252	112.549	129.275	148.584	185.455	183.638	183.403	198.728	193.669	205.31	171.848	174.104	162.342	144.375	105.655	194.042	117.595	174.24	104.693	148.848	140.017	102.558	154.23
P47972	29.9749	49.4449	56.0068	84.4412	96.2804	162.279	84.3052	124.983	61.485	105.259	61.9632	98.4445	62.248	60.2196	158.59	129.518	90.2789	102.255	103.288	236.971	123.245	71.2725	129.105	80.9743	87.2357	211.123	88.1083	116.958	120.614	112.714	104.816	91.6181	144.274	133.553	155.083	123.104	88.5684	71.6549	142.032	81.7856	80.5886	105.717	80.8307	171.952	76.8786	124.815	75.0348	90.9426	93.2931
P13987	342.709	251.987	413.545	350.528	79.3103	146.451	115.233	106.771	160.767	227.427	79.8582	197.416	151.193	176.372	346.073	301.125	204.805	177.166	255.955	348.254	283.197	138.039	202.674	186.405	232.88	185.268	203.629	121.218	304.403	176.971	310.981	168.24	197.993	283.626	224.366	246.431	211.701	284.937	168.5	220.233	168.797	217.103	183.767	199.9	183.119	210.085	153.43	185.042	303.211
P07108	97.623	150.268	131.686	140.722	376.235	347.393	331.588	691.175	221.652	182.444	140.222	172.691	271.967	166.909	172.948	381.029	179.57	155.282	150.236	244.582	226.188	139.127	192.864	197.9	288.219	334.254	181.047	121.127	222.515	231.717	593.522	188.804	247.135	325.372	282.817	437.407	218.777	254.845	197.478	185.845	237.669	243.111	142.777	218.499	124.223	510.253	206.478	239.089	327.327
Q92743	68.3348	66.6012	78.9509	92.6006	18.3527	82.9299	29.4976	38.9891	78.4119	87.1979	44.9529	63.0116	59.6145	45.1855	52.5792	76.7473	92.0237	71.9774	68.5946	95.8132	67.0782	52.8117	70.6468	45.4635	61.7565	70.0071	82.1996	54.7821	78.6913	80.2005	75.7109	77.296	64.9483	89.093	70.2633	64.1566	51.8721	88.307	57.969	54.1175	54.8874	82.7565	67.8068	61.7909	67.8826	67.0798	61.8376	90.4015	74.6648
P09936	106.553	411.301	111.625	214.577	61.4388	252.003	109.675	84.842	79.3518	74.7298	61.5344	53.184	77.8604	46.2224	68.8884	247.904	109.228	164.72	129.893	75.735	73.6188	122.264	155.378	295.729	76.4526	98.3662	233.604	57.5343	114.831	340.011	238.994	166.463	304.267	115.192	66.1032	223.43	73.7924	149.08	128.512	53.3596	126.668	94.313	75.4397	92.6384	99.9301	204.633	155.984	166.044	183.741
P29279	82.3974	70.9813	136.616	151.13	280.055	315.747	279.43	305.506	169.39	217.595	88.637	127.742	176.201	137.35	237.999	189.375	147.115	228.741	200.23	214.689	252.847	158.873	268.86	150.307	235.846	198.019	118.401	133.657	201.359	202.33	245.495	181.159	193.489	297.009	248.52	259.102	133.461	251.864	166.144	144.847	137.028	230.483	141.161	293.908	102.949	256.417	149.438	185.98	230.253
P54727	121.239	143.711	116.358	132.003	24.2594	47.0593	30.7164	57.6426	91.1406	76.2065	85.1884	51.7405	86.263	67.6071	59.5048	115.11	81.1132	58.6303	66.2877	77.0049	88.4231	90.0083	111.323	117.545	110.385	105.639	71.1323	78.8286	69.2551	77.3788	112.607	68.9172	108.767	91.93	92.0866	139.61	68.3262	68.2245	77.2219	62.764	87.4156	89.3571	57.3857	78.6808	71.9789	156.82	68.2178	96.8296	94.1558
P16403	377.7	472.165	289.093	148.769	319.773	93.9011	103.242	110.14	94.114	91.5058	348.408	289.127	98.1097	175.636	112.21	192.901	80.3905	129.089	119.869	217.38	81.5478	175.077	151.195	132.741	113.736	184.323	422.569	222.164	328.378	287.951	206.937	297.569	58.3614	181.322	296.224	122.442	301.108	264.494	182.34	244.686	148.368	237.27	248.899	114.779	260.933	115.929	241.415	70.5097	239.946
Q9BY67	88.2331	81.009	94.4676	96.9966	111.681	180.111	181.32	187.416	107.157	153.087	43.17	143.461	124.674	116.805	219.873	189.873	163.852	123.929	147.683	225.649	165.184	100.193	173.768	111.302	156.56	132.62	151.629	93.2141	248.677	119.92	248.13	145.557	174.387	170.297	159.955	175.057	139.638	140.141	126.44	167.713	114.955	140.605	131.578	162.948	99.7629	152.324	110.292	101.493	219.492
Q02878	83.9869	131.977	106.046	77.4073	310.618	233.245	221.346	197.236	104.68	124.784	121.815	197.117	111.438	164.065	218.195	138.546	86.8353	130.002	124.581	145.936	104.343	160.395	125.943	112.877	139.845	184.391	657.122	159.154	246.803	303.839	222.554	218.56	73.995	261.486	198.833	135.628	250.001	241.597	265.923	221.474	299.039	207.092	314.597	176.379	274.467	199.823	220.706	272.26	192.508
P62701	230.878	175.563	106.035	59.4392	227.899	69.4213	93.462	47.5146	66.2197	62.0932	62.9687	157.563	54.524	257.747	112.502	48.9991	48.2544	55.6437	53.3673	66.1657	62.1897	74.5787	62.294	69.7644	69.3521	240.133	783.642	129.436	173.122	360.736	184.47	146.646	50.1452	205.209	137.954	90.276	190.366	164.301	213.003	122.435	347.791	105.529	252.986	190.623	264.776	191.022	230.466	327.717	199.435
P84243	92.3856	100.518	116.757	92.8983	479.44	114.015	119.184	107.364	67.4072	78.1131	429.236	183.437	56.6023	464.176	103.201	120.889	87.2384	166.085	113.736	137.237	119.718	472.862	371.875	636.975	231.365	81.6858	176.701	170.16	134.203	143.233	112.485	135.119	31.3922	142.694	112.034	53.1055	179.817	147.395	331.715	434.966	281.837	118.24	335.008	120.191	250.886	425.375	73.101	279.189	153.718
Q96FW1	146.656	257.172	133.676	195.902	95.4498	103.013	61.1411	63.8642	81.6132	94.1316	116.818	74.6897	79.2319	77.059	100.448	151.931	97.3259	86.7765	88.7936	87.0634	99.648	104.125	122.681	135.543	123.755	121.05	114.558	106.895	76.2645	132.671	161.456	115.466	169.657	152.215	133.289	269.549	109.89	118.751	157.708	97.8422	148.917	148.918	80.965	128.93	90.0842	167.547	103.687	135.143	140.301
Q13449	79.8695	64.0653	92.1989	90.4176	90.0897	166.813	128.999	117.872	87.0713	169.254	41.4027	148.948	92.8674	123.297	205.976	155.621	100.975	118.361	138.092	179.346	145.772	86.1461	128.706	108.475	126.684	128.451	107.096	78.437	155.486	107.313	191.689	127.675	132.292	144.864	154.088	146.855	108.666	124.072	108.683	119.132	96.5504	129.724	109.705	155.924	83.5927	127.844	84.0376	92.3215	148.381
A0A075B6R2	60.9234	127.082	180.701	181.774	160.517	134.097	77.1448	285.298	135.286	2376.95	65.0291	117.302	132.168	66.9224	72.9677	66.2907	117.529	203.433	295.924	107.007	106.544	466.713	182.121	373.155	186.812	102.67	109.993	1165.79	75.0168	91.9501	225.046	193.985	57.3912	188.575	336.394	280.633	66.5652	122.738	239.373	229.72	41.7562	506.566	183.557	269.16	192.311	116.886	250.283	31.3236	47.3016
P42167	148.502	149.312	117.517	95.0809	320.682	277.448	119.175	140.162	72.7545	95.1471	170.097	242.119	47.6241	323.734	115.304	101.108	164.99	181.157	199.681	190.338	228.819	244.691	240.192	150.237	268.401	248.556	921.226	197.903	198.93	185.705	132.125	132.121	221.947	149.252	172.22	131.105	283.182	276.201	315.275	175.031	220.098	93.0402	157.941	115.368	160.653	140.589	150.043	249.824	79.2178
Q04637	82.9055	132.896	81.8341	74.6551	79.8051	41.0471	62.8457	41.5334	93.1818	39.0323	67.876	67.2109	56.4654	67.2005	28.4876	37.7783	45.8659	36.3032	39.2357	40.1866	45.3289	51.1992	35.8	47.2084	43.5984	66.0731	178.892	48.7545	51.9668	121.608	97.3983	79.5885	45.4042	81.0506	54.6896	75.7485	86.7989	93.2234	102.438	69.617	111.494	78.9148	116.415	70.2214	70.0283	112.172	84.6659	235.609	61.227
O95633	50.7613	59.9924	62.0327	60.3661	65.6868	164.897	116.416	127.375	69.5242	82.7252	47.8536	69.6546	119.265	47.9382	119.301	121.784	83.7985	104.373	122.578	119.862	67.7009	78.2836	100.535	86.8829	80.965	98.6542	87.2376	72.1054	105.501	165.844	61.4512	111.079	121.722	93.7021	76.4249	160.061	59.8522	252.935	65.2984	82.9263	70.6546	97.6767	59.5208	74.2487	93.8172	100.389	97.1081	110.231	98.685
P02747	110.514	123.398	161.846	117.874	106.351	262.701	189.377	187.732	170.504	193.844	56.7754	89.1021	88.9346	68.6933	125.011	188.098	190.788	139.73	165.238	168.578	176.381	100.927	144.731	119.932	165.621	150.453	109.746	120.085	172.717	159.15	107.164	150.934	181.592	150.921	111.679	196.056	180.849	216.556	122.56	93.556	128.715	167.789	121.61	193.165	100.425	148.334	177.711	127.642	150.302
P24539	110.724	174.523	129.493	87.4501	225.73	105.378	122.728	93.1384	100.751	86.6221	109.514	209.409	70.7872	382.69	170.395	86.6157	66.4185	76.107	63.9815	84.3279	66.2424	164.202	188.593	94.7203	99.7555	243.461	834.594	115.397	160.426	354.946	183.126	144	65.6261	157.928	121.506	85.242	150.619	177.638	312.03	145.968	275.954	138.858	312.903	242.394	265.261	240.665	192.169	308.087	154.095
Q9BWQ8	79.401	75.6398	86.2052	74.0499	48.1469	107.021	61.763	74.5155	33.6741	77.5329	11.4099	74.3903	55.3479	52.6397	149.287	116.799	62.1227	103.056	110.699	140.627	101.123	54.6089	81.6811	58.5222	77.9301	98.9038	73.8546	70.0607	136.655	64.9337	99.435	65.934	73.5703	105.842	72.8391	85.7064	62.4432	65.231	49.7551	102.123	43.8215	106.466	72.7768	74.4809	44.085	71.4006	44.3021	66.9816	55.9908
P18077	151.472	201.4	107.159	104.825	418.587	73.6363	136.352	141.606	68.2174	91.3941	248.623	161.838	136.643	208.987	64.9955	102.719	92.9844	112.257	81.5777	135.425	108.227	155.661	109.097	99.127	124.41	250.374	933.257	158.112	215.481	374.373	205.068	188.795	83.79	230.742	154.336	96.1658	212.055	180.294	225.954	174.211	273.899	158.536	280.438	164.745	270.066	280.432	305.592	445.008	287.867
P13073	76.7847	89.7805	144.47	51.2872	186.102	178.428	153.881	148.843	117.801	111.846	113.54	202.87	70.1119	464.874	98.6293	119.356	78.4596	94.6035	107.181	100.981	97.1437	143.934	195.742	84.9211	141.945	158.416	690.953	125.253	172.569	231.071	152.109	125.033	87.3974	120.594	115.232	66.313	134.539	164.195	221.759	143.81	344.401	136.836	332.651	227.465	246.564	281.901	178.339	370.857	179.434
Q15257	37.9613	47.6882	33.7305	43.4833	125.846	157.092	121.678	105.345	47.9703	55.4493	59.4157	47.5384	64.8989	57.0819	56.8386	109.362	96.1393	89.9467	65.1756	84.1291	75.1436	70.1358	105.708	126.591	109.46	138.005	65.0465	49.9042	58.0133	69.6623	149.682	47.8518	94.8509	90.3404	70.6607	188.475	67.4565	58.2791	76.7534	48.325	69.3115	67.6813	46.6574	74.7568	54.4565	118.028	56.6263	80.8309	85.8834
A0A075B6I1	94.945	111.747	70.8228	30.3854	64.6478	193.453	122.146	74.2141	756.187	403.799	61.8427	75.4957	48.2257	41.001	102.595	66.6951	415.65	677.583	63.9836	253.962	331.47	104.814	137.907	115.431	73.5026	106.512	100.903	47.8191	95.8212	61.2526	262.049	156.267	114.212	52.7386	227.032	144.344	97.7324	19.5286	60.9449	149.157	26.7949	766.665	109.286	64.4376	84.9674	72.545	167.211	392.355	49.5244
A0A075B6I9	120.721	79.4947	38.3034	77.8255	367.065	897.45	348.564	466.633	285.583	369.784	152.933	168.643	116.071	101.856	213.29	160.901	261.217	523.248	342.369	303.858	714.321	109.924	231.842	96.8988	333.849	173.745	124.229	302.29	98.628	102.14	163.674	504.006	61.6001	377.512	793.174	129.302	211.881	114.718	232.462	92.781	75.6133	175.659	326.397	158.079	205.033	87.1794	133.688	102.299	210.089
Q6FHJ7	111.894	216.755	175.627	251.842	35.6623	43.235	34.1063	44.8149	65.9168	81.3504	63.3688	85.4967	68.9006	74.6411	120.535	97.3971	123.747	60.2913	107.977	116.86	85.782	50.4417	105.374	90.814	89.5663	101.256	94.518	79.5948	86.1581	73.1406	72.3614	140.683	124.507	137.84	189.768	137.03	86.29	127.133	94.041	89.2862	117.705	140.827	85.2526	103.701	80.9578	66.3209	99.0084	57.9471	106.388
P42766	139.034	123.984	137.194	64.9043	1128.72	106.284	232.243	152.797	136.907	120.542	110.752	360.602	152.285	229.672	90.0387	215.528	113.075	158.376	171.833	219.667	122.912	186.948	96.0931	132.019	143.125	211.681	478.651	206.853	342.777	312.33	299.412	349.797	81.9655	306.143	254.535	133.264	284.436	317.645	143.565	246.379	151.57	275.461	337.19	116.988	343.753	155.303	283.446	204.836	231.537
P62851	213.952	209.557	184.724	149.424	351.077	80.337	88.2996	90.9817	140.893	110.464	141.501	166.48	123.461	203.442	110.853	139.629	96.8576	107.216	115.421	145.302	114.676	159.681	112.009	99.9335	118.047	217.259	553.677	213.584	216.112	289.929	211.651	182.423	75.4555	212.955	183.675	102.902	237.129	196.207	187.934	175.495	281.738	165.568	247.628	151.899	269.121	171.237	228.379	269.857	206.033
P01258	35.1622	31.073	23.9444	14.7798	27.5506	41.887	9.42138	32.1188	10.4974	38.5869	16.2152	15.3633	168.673	14.9446	37.785	45.5889	26.2064	31.9516	54.7168	49.4015	22.0255	18.9835	16.7076	34.5309	34.4972	16.4782	42.7992	15.515	30.4738	14.54	24.4036	33.1211	40.6255	27.5178	49.9864	26.2266	49.3279	49.4067	17.3863	62.5578	14.1333	54.6945	28.3593	11.6868	42.8513	29.1498	18.0365	11.2817	21.4953
Q9H1U4	52.3727	74.0094	50.9368	63.9121	207.543	270.545	253.398	241.823	113.88	133.753	95.8255	128.366	105.133	109.354	190.564	186.2	142.413	128.765	173.347	207.774	155.145	98.9465	134.779	97.7747	176.153	128.274	134.872	89.3287	166.915	120.359	159.997	123.026	149.24	159.892	158.318	161.278	137.96	147.888	110.966	155.238	105.023	132.479	118.797	127.99	97.5275	132.506	98.8934	100.905	129.353
Q641Q3	44.1052	47.7204	73.8113	91.0389	80.0934	121.677	121.459	121.198	92.643	88.0691	39.7162	79.8157	62.5524	70.4906	72.516	93.6271	134.179	102.845	103.483	102.521	104.201	68.0929	98.6589	89.3229	111.485	81.979	85.8063	75.5998	97.3817	79.0669	73.8962	105.027	102.965	90.1947	95.7438	89.5737	92.9981	103.458	58.5239	73.8535	71.0691	95.1838	92.2669	88.3766	90.0541	74.2599	101.544	93.2232	95.5229
P46783	96.9574	97.0106	115.187	112.779	142.491	48.6606	49.0895	34.8475	51.714	60.7419	96.1714	78.7678	50.5491	78.5713	44.7264	64.2231	52.5228	75.7353	64.6645	82.2945	78.7349	88.3738	66.7267	64.3821	88.261	91.0106	280.808	78.0939	102.786	145.418	93.1962	101.422	43.4589	104.315	76.392	66.6859	99.8725	98.2318	91.135	88.2206	106.823	78.8218	113.771	81.4607	117.739	111.807	117.639	252.63	109.861
Q99426	78.5734	94.6943	73.6343	69.537	175.622	89.6034	47.3318	55.2336	45.8392	38.5918	127.479	80.1846	66.8573	92.7439	46.5037	92.7954	86.5227	105.463	63.1701	106.725	90.5094	140.144	119.193	113.862	106.646	91.4584	167.34	70.0228	68.6212	103.7	111.486	69.0238	94.6848	103.088	63.3982	127.437	86.201	72.5234	99.4293	113.215	95.516	88.5263	78.2154	85.4442	77.5344	131.217	63.8635	197.326	105.422
Q07507	135.917	113.888	62.5814	200.722	79.9111	292.595	71.092	236.014	159.464	182.882	62.6812	47.0696	53.0808	112.406	222.39	246.48	334.717	258.185	200.514	479.892	384.233	103.861	131.099	183.15	206.777	145.471	213.087	98.7338	83.0596	104.644	46.3853	164.881	148.366	157.825	189.998	58.2179	76.1385	87.6566	47.9203	166.582	66.773	64.2675	67.3664	128.074	56.081	123.178	94.8392	146.963	225.932
Q9Y2S6	294.66	518.983	357.857	160.354	663.65	150.592	207.632	325.298	73.1371	144.465	181.004	106.477	111.703	339.987	217.638	240.658	218.355	191.24	143.423	114.896	321.169	470.819	783.763	755.15	308.472	135.665	124.938	416.48	178.534	301.982	143.364	281.692	366.472	513.14	103.256	759.563	269.124	232.747	560.433	872.59	345.806	87.7626	499.376	137.15	180.783	385.21	84.6393	220.753	314.7
A0A0B4J1X5	142.199	53.9024	76.4865	59.7358	69.6807	115.443	277.873	293.264	266.163	183.754	88.9011	47.8792	205.337	47.3811	109.891	147.514	1006.95	592.421	171.251	234.706	341.948	342.14	134.146	117.379	125.025	102.519	72.7438	214.84	99.3131	65.4709	296.05	326.564	71.1162	170.706	129.644	121.423	158.614	44.8265	101.278	129.86	58.6344	159.887	157.853	125.856	74.4127	51.5395	117.143	99.9249	70.0009
Q07666	53.3156	69.4348	61.3439	42.689	127.631	23.3996	58.7392	37.757	51.3089	40.6086	53.31	69.2204	30.2087	86.3746	52.6899	56.3486	63.8346	68.4565	37.8874	80.3448	62.8822	78.9192	62.1194	66.5378	83.3897	58.1434	205.907	80.9554	69.3966	125.387	68.9784	38.4509	35.4461	63.5794	46.0907	50.1468	73.3517	55.1269	75.3734	72.2576	149.951	41.875	104.167	76.8855	71.1212	94.6634	82.0494	172.954	70.3527
P15954	180.574	162.972	92.387	76.2705	269.286	74.9795	85.9305	89.8775	71.8922	85.932	200.739	293.726	61.3213	469.721	98.6011	98.0204	104.917	114.259	78.9187	147.633	107.98	149.521	113.656	92.9761	178.707	231.517	381.062	107.585	188.106	252.654	131.488	135.256	104.128	168.065	136.235	62.5787	126.846	170.613	186.448	129.695	315.276	98.5446	202.729	192.915	256.559	178.07	144.245	270.404	183.995
O95450	45.1678	51.6401	77.0511	115.207	27.9273	35.1226	29.7778	52.4677	24.3685	37.1853	10.5386	69.9759	24.7297	14.2282	35.2651	83.6841	71.1932	25.6769	62.289	34.8084	41.3684	32.1302	63.5413	43.4508	33.8742	59.1938	47.4097	29.7593	59.7056	29.9648	53.6502	55.1631	37.9253	47.6216	62.1643	48.0162	26.1772	23.8653	40.6085	17.9587	41.879	23.9872	30.5612	61.1631	49.3373	9.97382	37.5752	12.5745	10.697
P30530	195.838	127.098	205.941	175.941	49.8412	102.988	65.7398	83.2513	93.5517	140.976	46.676	76.5523	73.7138	63.6246	109.419	143.973	118.143	84.6705	116.669	171.816	150.497	76.4874	159.047	103.817	119.639	143.726	93.3603	68.2494	125.391	113.843	114.913	101.7	139.816	134.973	148.624	122.476	112.385	132.275	88.7667	72.3651	98.1384	101.221	75.4775	129.713	83.9293	112.299	87.054	99.7681	133.473
Q9BXJ4	49.0997	44.154	85.8396	86.6575	91.8022	41.61	102.679	66.9667	98.945	82.2774	39.1194	79.5339	68.9189	121.15	208.914	166.829	175.035	84.4925	94.2257	166.78	115.87	94.3717	103.862	161.104	93.4619	47.9966	89.184	92.6652	216.217	50.991	91.5341	139.392	215.84	157.976	67.6258	95.9298	89.1952	51.3914	51.0368	72.1365	77.4185	98.8399	88.0378	60.0423	82.8786	98.2362	84.8781	94.5353	146.457
Q12797	77.6328	67.505	52.6686	47.464	32.4705	47.4243	84.9467	88.2494	45.4651	55.2546	22.3041	135.471	46.0217	80.9571	139.399	102.149	106.272	60.5555	117.632	186.055	119.082	68.0008	78.7583	91.0484	106.351	64.6658	84.1599	52.3274	224.808	65.7262	46.7203	47.2811	60.301	48.2539	63.8078	57.4832	75.6876	80.541	40.0059	49.007	41.357	69.2815	51.5823	66.442	48.891	71.9194	49.5432	56.7242	55.921
O94769	71.0053	109.153	144.329	107.211	75.483	177.393	123.833	161.698	85.395	134.577	46.8109	118.557	75.8389	86.1887	165.759	121.427	153.767	108.976	131.823	135.659	150.323	80.0824	102.678	79.126	111.551	128.817	136.572	91.4571	144.123	98.7505	154.423	140.352	171.927	156.498	247.295	180.352	153.871	174.618	109.401	98.8847	92.5935	179.709	113.56	132.683	111.785	73.6384	123.542	84.6002	112.985
P02652	144.87	72.5979	248.875	165.093	89.4549	191.833	197.707	127.481	374.026	153.704	621.039	57.4529	373.788	85.8233	125.002	203.836	241.377	562.305	388.53	233.848	479.948	190.244	114.634	291.861	205.841	126.182	140.476	128.458	174.744	177.293	129.983	222.726	439.323	142.863	178.406	140.032	204.342	235.68	135.84	289.788	140.465	263.982	296.865	148.439	363.323	142.369	323.374	239.133	114.344
Q9H299	65.4197	64.3855	60.5138	58.192	277.896	217.183	171.017	185.38	93.5977	91.8828	132.577	85.0381	79.334	92.7081	77.4783	204.519	89.3667	75.539	77.2405	125.977	127.184	140.875	171.996	186.747	177.287	259.998	95.0714	86.7042	76.7981	122.976	239.989	85.3595	122.133	172.892	198.343	306.753	106.75	74.2951	126.614	123.812	120.785	96.1557	66.8671	185.363	57.9139	171.696	44.487	84.972	128.927
Q15121	45.7385	286.947	117.313	134.397	111.386	183.995	75.9696	157.368	84.616	101.044	64.2017	87.8916	95.4494	57.4422	70.705	115.243	87.451	105.003	84.345	92.2221	122.565	85.4007	144.008	107.351	139.648	114.438	81.6741	70.1562	77.3726	131.15	166.873	97.5397	178.67	185.077	135.399	304.19	90.533	109.993	98.8016	69.0362	67.8536	172.244	74.5809	97.706	74.3887	211.954	83.1638	169.216	108.002
P27824	107.801	161.525	87.0021	61.5552	109.539	34.5075	59.3787	71.3218	78.1919	66.2306	246.396	151.128	57.1321	151.11	69.0485	61.2048	52.7139	65.3513	61.0085	66.6818	63.4854	104.063	151.99	74.9333	88.3363	123.192	361.035	106.851	104.935	171.758	110.444	104.028	59.9214	132.086	94.5757	64.2895	116.063	115.432	180.672	109.503	223.143	83.3097	167.226	111.142	149.985	198.129	80.6932	191.735	100.371
Q969P0	63.0416	66.6112	76.4369	87.9188	106.472	152.541	156.323	137.034	100.636	122.489	41.4043	165.184	92.2138	87.3907	210.014	190.685	148.161	125.792	226.246	179.662	163.021	106.705	119.304	103.625	125.202	123.376	125.31	97.7025	181.757	138.707	135.016	146.558	148.153	144.975	126.487	135.503	113.027	170.109	80.537	114.989	91.2083	138.369	117.546	111.518	96.0181	108.262	99.0877	99.9648	127.512
Q9HAT2	61.4627	135.632	124.917	175.228	58.8303	134.631	113.643	122.679	107.256	123.406	70.9206	83.9251	97.2043	110.167	202.748	161.81	177.076	145.75	157.952	179.934	164.74	130.605	155.237	137.817	123.781	145.594	193.906	117.059	164.421	130.735	177.271	187.658	146.294	147.568	154.646	154.041	141.724	166.073	127.376	139.399	105.775	101.529	140.214	112.912	119.707	110.257	121.483	105.57	142.904
P09603	83.0661	51.3296	104.347	95.6144	50.724	79.3206	85.5285	84.3778	97.9975	87.4278	146.697	59.8271	112.913	63.3227	143.482	134.885	128.52	106.715	191.77	143.489	86.3899	81.4012	90.4755	79.4811	100.009	80.7742	82.3798	67.4191	150.86	102.394	84.9153	109.288	130.348	104.223	79.3984	97.8797	86.5499	122.21	85.6027	88.9281	81.5477	103.12	85.635	100.32	120.752	101.915	159.731	130.358	135.857
O14879	89.7484	70.9188	87.1177	72.6505	77.7036	56.3276	54.5009	29.431	41.5136	22.0956	27.3061	28.6216	74.9705	39.5547	27.2395	35.8359	50.7423	54.9485	31.9938	39.4864	38.2732	58.2147	61.5663	167.413	49.031	33.0825	45.197	38.7436	28.8404	43.9332	40.1613	51.3716	82.2842	62.1292	37.2514	100.119	59.8223	38.792	64.1475	55.9702	72.6255	63.3721	69.7932	45.5306	83.8895	81.747	42.1077	46.1205	32.4546
P13611	137.787	120.903	146.3	190.816	161.384	174.584	216.509	169.34	120.743	155.199	62.9354	164.103	84.5723	121.475	157.479	143.715	193.601	159.02	196.914	191.203	181.136	194.217	174.47	138.674	129.977	133.446	149.581	89.7326	155.445	141.637	130.043	237.753	174.327	176.611	139.712	199.403	107.477	140.663	137.21	150.098	159.657	122.676	132.258	135.114	158.31	156.582	191.062	117.325	186.226
Q9P2E9	114.142	42.0824	33.9582	33.0022	61.0424	18.9332	84.0665	48.3584	56.6987	19.1576	23.7178	74.4999	95.4655	33.6504	20.2983	42.3414	49.4574	30.7174	30.5107	38.3994	58.2012	107.308	64.1881	29.4238	25.494	19.6651	34.6224	42.4646	22.257	51.4436	63.1037	59.4294	57.1836	110.574	49.1908	134.046	72.527	81.5723	53.3211	25.6047	71.3383	49.3586	57.4767	23.0241	26.0395	153.097	25.3703	312.847	11.2709
Q15363	95.3513	96.9207	150.956	107.058	197.836	150.777	53.3615	57.1504	55.0426	41.5251	143.781	211.847	50.4537	230.212	150.917	77.3408	78.1436	54.4196	43.8926	101.515	129.502	92.0597	163.279	61.0667	154.317	63.3559	169.759	155.484	161.379	88.9425	138.636	100.938	39.5203	133.665	159.666	75.4622	143.651	106.084	206.137	63.9784	117.064	72.5422	221.244	133.437	80.9024	432.813	241.169	631.301	415.295
P58546	46.501	45.7317	40.1605	45.1617	179.113	137.645	136.99	101.004	76.6094	47.7493	192.461	69.3005	63.6872	95.2325	32.7088	105.951	78.3709	58.2549	33.9225	64.3615	28.7768	157.023	122.585	248.58	105.025	85.4929	113.229	96.6655	28.8183	80.495	63.7873	53.0249	88.3394	75.7986	59.6222	177.387	63.7046	58.3432	72.6831	92.8972	93.392	57.9315	80.2754	75.0778	72.5342	196.73	37.6269	108.815	123.43
P05452	112.441	66.8388	191.879	149.823	46.1453	76.5666	67.4994	110.107	113.961	117.615	61.9047	88.2254	124.848	85.9221	147.52	154.489	140.214	101.526	139.415	127.848	154.406	83.6533	104.675	116.327	146.103	134.7	115.862	91.5865	143.574	90.7749	197.305	118.766	134.596	101.799	170.301	119.977	135.62	131.092	99.6958	114.198	89.6285	137.686	121.568	120.611	99.0191	111.533	110.15	76.6804	125.391
O43556	46.2961	36.9614	31.9059	47.6361	159.171	222.085	205.204	238.349	112.839	113.724	61.9085	112.73	86.0838	83.242	127.983	159.247	131.154	119.822	177.748	161.77	121.37	91.253	118.296	83.118	144.286	107.44	86.1582	86.3828	148.128	112.731	169.178	113.321	134.931	122.859	130.207	126.811	107.857	143.82	86.383	117.263	88.3089	146.065	119.75	115.138	131.299	101.735	104.5	78.0875	104.299
P08637	196.254	290.358	276.833	320.029	163.9	324.657	166.478	289.485	247.548	318.984	160.121	116.629	236.382	80.7391	110.273	255.551	177.509	190.759	296.421	242.617	475.428	138.785	267.884	175.017	292.126	256.37	128.717	104.555	126.843	122.504	295.574	187.797	249.919	199.988	241.492	200.071	152.756	152.046	164.495	83.0997	122.587	241.12	73.8816	345.611	83.1795	297.741	171.092	337.495	160.925
P08493	84.338	131.316	170.066	133.123	167.346	174.796	134.961	201.93	121.269	129.37	42.1703	81.25	54.1731	38.4229	81.8726	155.052	180.356	184.196	207.351	191.851	108.758	139.472	152.075	56.0572	89.5174	72.5008	163.701	91.764	151.967	215.164	90.2308	265.649	213.147	182.476	153.239	192.737	110.119	191.794	112.178	130.829	67.58	100.276	93.3306	119.685	155.053	53.7688	203.076	91.4569	247.818
Q9Y266	189.342	223.283	231.262	227.704	123.112	111.788	139.056	77.4788	72.1981	64.3152	119.474	86.9453	137.225	188.308	164.921	114.408	108.251	69.3674	81.2516	135.873	76.0036	105.732	182.288	114.227	125.231	159.31	218.091	187.726	105.431	162.261	302.7	111.405	241.947	166.901	142.803	347.395	139.618	136.919	157.177	149.462	177.788	123.414	162.79	134.36	129.072	270.592	196.685	347.741	196.549
O95433	126.386	221.129	118.47	178.985	118.632	79.7425	83.722	71.6876	87.9639	78.8129	92.6289	94.185	103.837	88.52	52.5281	200.968	103.059	89.6324	93.3215	86.7555	88.4608	106.861	130.186	120.013	141.076	195.745	316.679	115.651	114.299	219.935	153.438	81.8652	159.33	169.629	106.949	228.276	129.781	113.142	155.612	83.6841	174.022	110.701	99.3282	132.615	105.141	137.836	153.033	146.6	146.102
P84103	93.2945	180.652	106.449	85.5454	399.77	262.417	224.182	145.596	82.4055	94.53	209.635	207.132	91.4464	256.208	134.216	166.739	97.3396	136.747	140.319	154.482	121.204	151.307	106.793	102.975	148.445	151.724	336.656	126.361	232.328	207.285	172.89	224.488	63.191	190.645	150.335	82.8882	185.319	184.035	136.524	160.896	156.365	181.2	192.199	113.358	203.134	183.972	233.108	247.694	240.062
P50238	136.545	170.13	148.694	131.027	900.338	106.87	153.072	90.2521	114.138	137.25	46.3917	181.236	130.006	120.167	149.733	351.087	156.565	181.835	216.051	290.412	120.382	509.328	302.047	127.02	398.976	243.802	167.284	286.405	92.6046	132.01	107.345	88.3665	105.978	94.6696	159.054	341.705	227.33	117.285	207.424	373.302	69.9698	128.951	146.782	129.122	187.981	205.706	100.196	144.637	222.778
P23588	12.7231	18.3406	26.5596	16.1764	164.413	95.1792	43.8377	39.5457	28.4933	34.9554	40.7988	61.2169	46.2224	64.5369	26.0145	97.9345	79.1145	66.1088	51.1971	109.78	55.3167	108.136	129.825	105.002	103.303	48.4484	64.2457	36.3771	50.429	45.8484	29.6143	25.4774	27.2303	27.5948	26.6181	75.7921	24.5288	31.3091	54.591	75.7505	37.7851	57.9689	40.0491	18.3913	35.1216	58.7322	30.5886	61.143	39.5521
P35232	124.511	121.723	143.383	70.4344	100.559	47.5542	59.4415	60.065	88.1252	107.462	114.613	201.912	72.2918	393.424	77.2949	47.3608	44.8064	57.1251	47.471	47.6985	61.2974	62.9153	68.8219	45.3059	82.5257	279.8	1022.42	95.2258	180.418	414.292	205.986	155.963	79.411	227.007	139.128	69.2458	220.505	194.304	262.11	130.58	393.288	123.711	344.296	286.694	267.937	249.983	255.742	474.052	189.668
P99999	250.225	438.895	234.909	369.342	93.806	134.831	87.9095	96.289	122.174	149.207	73.8377	172.22	238.521	106.122	165.221	255.471	139.735	140.383	127.996	157.942	83.1464	161.382	204.752	160.122	158.809	194.047	116.167	161.153	136.353	163.988	405.502	133.334	309.434	201.775	138.404	504.422	159.011	113.416	120.305	146.038	144.779	153.321	107.235	173.68	106.885	334.075	135.923	160.633	163.4
O94856	66.3213	44.0711	77.1468	107.729	81.28	163.575	125.382	144.191	75.5971	115.824	50.3531	124.754	102.57	121.742	136.731	138.971	113.441	108.092	123.6	164.15	137.423	93.0144	103.403	99.3309	111.668	142.846	85.1756	93.4412	139.124	113.368	144.126	107.684	145.732	140.138	162.962	155.934	101.79	124.409	120.837	117.325	88.6624	136.256	106.033	152.483	79.7351	165.491	98.0479	87.675	107.875
P60866	58.5308	61.9773	65.999	52.0471	350.175	198.33	231.045	164.274	92.9273	96.0537	83.8123	144.513	89.0387	124.24	108.25	68.2058	60.1425	92.4297	73.3046	91.3628	75.4921	210.133	104.458	127.167	110.59	209.448	563.353	169.795	200.027	273.072	142.189	133.291	64.8832	188.457	89.973	76.234	166.108	118.411	158.154	115.757	234.106	78.9937	239.23	166.762	173.721	163.983	159.668	322.907	151.967
P18065	103.262	155.977	210.662	156.996	60.3325	110.551	79.8069	101.57	80.5999	122.86	40.3285	94.4065	75.1216	59.6983	143.801	169.637	159.355	118.267	148.879	126.8	122.596	76.6138	140.387	99.4915	100.44	128.148	125.091	77.111	169.889	112.174	157.559	128.128	147.75	141.361	157.45	168.719	99.9461	162.357	83.6258	95.9866	101.164	139.132	79.7272	133.165	85.686	101.673	131.596	78.5083	97.1274
O00233	172.137	131.37	61.4064	77.8238	55.8756	135.546	51.987	93.1684	57.9025	52.2042	89.1682	101.653	51.4095	154.196	89.0666	121.2	59.6849	101.556	96.1707	74.1772	61.1078	121.548	149.378	247.386	113.76	97.7592	89.9104	87.7686	67.9709	100.972	67.606	114.809	112.704	153.786	103.796	183.342	69.1985	116.363	107.487	90.4943	81.0071	128.555	86.0033	105.99	92.0068	124.438	51.4798	179.395	80.3601
P16870	111.665	141.754	137.94	151.319	33.3629	45.3112	68.6111	52.5715	78.1091	91.8769	62.4911	137.376	107.219	109.724	186.356	126.201	112.895	121.357	107.672	152.07	116.051	95.8907	81.2537	102.135	87.0857	128.033	169.992	97.5227	176.784	106.071	165.772	125.375	102.365	81.6323	117.814	113.003	100.109	117.777	81.8311	133.08	82.1847	108.083	105.345	111.532	90.6466	78.5993	80.1878	82.3748	93.1897
Q99574	200.484	130.697	170.463	191.159	28.0009	40.2897	58.1546	48.1425	95.9104	85.8242	67.8484	151.574	126.131	96.9405	207.216	150.067	105.327	189.29	131.838	116.173	106.601	100.261	108.83	115.49	98.9449	119.347	108.168	130.402	195.332	134.724	163.692	119.154	175.131	118.197	128.142	149.916	102.297	125.546	104.75	112.461	89.982	115.479	92.245	161.403	110.353	123.579	95.138	73.9415	106.53
P23142	71.6563	71.6882	104.194	88.5419	99.1466	182.173	135.234	157.829	100.243	135.151	48.6219	95.9606	76.8503	74.2196	145.252	154.03	168.747	105.901	152.971	164.523	147.184	82.7012	177.074	99.9309	113.1	134.429	124.897	81.109	142.554	105.278	130.638	139.336	141.81	145.631	153.024	121.857	118.159	138.661	105.626	102.53	100.208	136.206	99.2323	125.033	90.3463	84.1574	101.306	85.0566	123.125
P49411	71.931	97.2325	80.9638	44.0653	330.062	130.033	138.854	117.036	66.1195	81.5175	88.4559	184.742	71.2078	216.29	86.5042	62.3649	57.2176	71.2906	69.4876	68.5069	74.785	131.11	94.2943	109.149	99.6132	194.004	742.111	118.111	119.158	263.69	157.725	141.719	65.2843	200.604	124.69	68.9877	180.638	156.41	222.166	133.32	328.952	100.575	252.41	199.394	212.253	177.308	171.799	344.533	167.164
Q15818	46.949	34.7331	66.916	78.656	119.604	189.938	195.209	143.197	86.2013	112.48	56.2566	150.312	124.358	123.355	170.212	178.902	109.351	135.874	126.144	175.552	143.37	112.441	101.477	119.071	105.597	135.472	105.228	118.157	199.948	120.384	166.688	120.851	194.179	129.375	143.232	185.24	100.74	105.252	120.573	132.05	99.9693	137.701	123.093	164.021	90.7154	130.703	88.6254	86.1712	118.639
P09382	108.034	120.275	112.83	144.704	247.453	159.547	104.328	139.896	113.611	96.9542	67.4978	121.764	80.2153	125.019	88.9774	207.985	142.319	111.437	110.338	122.769	103.018	172.401	142.727	167.543	131.31	143.794	91.5715	103.284	84.7677	122.237	96.6319	107.457	162.458	154.592	171.581	322.181	88.9651	117.32	152.072	135.913	109.825	129.054	84.7417	148.138	83.1219	130.902	111.288	136.084	167.414
Q14767	61.1077	76.1432	78.1719	96.7593	45.1815	126.918	92.5155	76.548	68.2837	89.8109	40.4886	85.1001	48.066	41.3479	73.1925	75.743	133.042	93.8543	111.931	109.22	78.6655	83.1644	109.571	69.365	73.7315	67.4962	64.2999	42.7291	83.7449	121.252	54.1505	124.037	90.0338	82.5529	72.3459	101.519	54.6475	111.285	68.0763	70.1404	86.7741	92.1307	64.9846	78.8379	72.9396	92.376	96.6151	67.0875	83.1644
Q16539	148.244	41.8093	74.5325	44.185	50.7314	32.1326	17.2741	38.6041	37.8569	33.4953	88.0441	40.1683	38.3163	33.2667	33.362	99.3519	73.601	73.3611	63.1227	51.9642	201.805	113.603	291.174	161.048	91.6699	67.2599	232.749	190.111	142.024	125.473	33.1439	27.0704	35.2364	43.6418	32.0654	60.584	41.8578	41.6374	37.7975	29.8345	53.5475	43.3651	52.2518	37.9001	46.279	59.739	37.5169	35.8833	45.4161
O75347	93.6142	252.121	73.9115	132.969	201.327	138.375	132.657	108.784	90.0488	130.555	173.438	108.832	115.68	141.21	119.929	225.152	128.644	105.018	108.697	112.565	111.616	137.737	161.228	145.238	170.271	202.287	94.7145	134.485	94.6172	127.369	386.306	155.431	196.621	239.775	146.443	422.484	153.401	116.863	161.98	133.339	140.982	181.447	86.8621	141.644	110.76	285.687	100.063	145.367	156.315
O75493	64.8407	62.6908	83.9094	119.568	57.7613	85.3855	85.8092	241.596	100.45	102.29	42.8411	93.2311	63.2398	124.812	102.839	76.4974	70.6264	94.3401	104.001	135.572	103.364	76.1752	76.6403	90.0785	85.4518	87.9599	114.149	111.735	118.425	101.965	119.465	98.5511	96.6704	105.346	172.287	151.684	130.855	96.2139	96.8469	122.279	85.9111	108.722	95.5888	145.339	76.8933	131.617	110.97	109.408	137.42
Q9UGI8	25.1795	40.8648	27.9467	27.9812	68.974	56.9952	110.465	60.3317	83.6851	46.3526	65.1058	41.117	73.0547	29.7195	30.7577	31.7362	44.0266	35.641	49.6723	43.8882	58.3508	76.2795	60.0888	85.9523	48.5502	25.1697	56.7836	55.6272	31.5208	39.498	33.9348	29.7884	30.6495	48.4837	38.2296	64.8516	34.0759	29.308	68.5283	77.5684	61.1687	22.4474	34.4045	35.3781	100.544	57.5576	82.4464	125.752	33.4815
P78324	54.9783	56.0135	50.2071	127.665	50.5398	36.9463	137.299	56.8402	60.1386	101.191	37.0517	139.3	127.784	105.467	89.5032	119.542	90.2272	68.0786	109.196	159.979	154.841	70.4376	93.426	57.231	84.619	72.1528	81.9779	85.4326	194.985	109.016	86.9017	55.8948	137.954	198.534	166.329	141.056	55.4018	129.541	111.179	79.2076	82.9271	114.727	69.9409	148.843	71.1891	60.5102	67.8248	64.3586	129.921
P62854	96.3957	197.076	36.2799	40.4021	354.299	60.1459	78.6453	44.288	94.1011	82.5288	109.818	169.714	97.846	181.084	52.4956	59.5026	76.6072	64.2726	65.6027	128.447	51.0581	109.82	112.575	56.0922	72.9615	152.829	639.879	81.6578	198.503	199.922	177.731	157.414	70.6819	222.871	89.5215	73.0018	105.775	174.725	209.945	96.3296	317.15	164.971	206.757	90.52	225.345	279.438	303.172	491.179	269.371
Q8WVQ1	122.182	111.968	111.946	177.658	61.5783	96.4534	133.13	101.764	130.651	155.352	65.4189	112.492	84.0168	102.131	202.151	172.78	131.772	82.6944	124.088	179.819	185.41	96.7099	129.108	114.223	134.334	164.703	119.948	108.491	133.995	111.416	174.677	142.165	143.401	170.495	169.285	151.742	132.095	163.353	115.113	109.347	117.482	164.322	121.357	179.512	98.3381	146.334	106.695	90.8744	125.302
P32004	136.429	138.599	163.052	192.203	51.8489	96.1498	85.2901	66.9266	86.745	117.946	50.8476	126.751	130.907	94.3721	168.376	174.622	112.494	122.554	110.5	168.581	149.637	88.776	138.533	107.692	122.349	134.991	108.591	77.509	168.393	109.627	191.041	116.34	178.098	157.715	168.215	194.818	119.004	129.521	175.401	107.773	112.691	136.087	103.319	188.699	93.1337	124.912	99.2564	110.405	132.907
O75077	47.4947	29.2082	24.6938	38.4032	29.3036	32.846	39.1321	42.3705	32.2855	66.2586	26.5081	17.2029	40.1963	33.5708	17.2577	62.5676	33.4167	54.0554	43.1383	69.763	27.2274	34.2487	34.6458	19.2547	47.9334	56.6803	36.821	22.9108	62.3523	49.3503	34.4581	60.5012	43.2582	48.4314	63.7052	31.695	45.8149	33.9248	25.6793	51.8518	22.3342	38.9297	43.2038	35.6222	29.7002	35.0046	34.4259	37.6387	25.8414
O00241	107.725	93.3673	91.3355	104.499	159.775	167.783	173.182	302.678	180.973	144.341	135.807	107.749	79.4998	108.116	101.039	162.767	202.062	167.438	160.24	211.62	197.674	149.255	230.099	137.649	216.046	176.167	88.8131	86.3095	129.834	127.436	174.802	154.651	141.567	143.247	252.183	199.118	170.177	136.004	153.368	109.857	124.736	163.95	108.571	193.197	132.02	146.302	82.1217	115.266	156.137
Q12841	125.408	109.316	150.447	166.123	126.949	162.362	143.143	129.603	104.062	133.495	50.0733	134.711	92.0401	68.6522	231.372	167.387	226.627	135.256	233.146	209.438	112.749	114.567	184.005	154.441	139.887	99.3821	164.881	101.352	160.872	157.401	126.539	212.755	169.497	134.323	104.73	147.874	114.109	134.99	88.575	108.062	103.291	125.149	91.7507	117.815	131.574	118.456	155.47	135.91	180.127
Q9NPD7	139.437	170.599	185.047	238.068	122.359	102.922	120.209	160.752	110.127	123.091	37.7765	336.797	179.068	302.905	454.471	307.219	215.425	207.075	305.235	333.917	182.474	182.358	211.671	126.426	252.636	236.388	221.458	167.018	271.586	239.761	302.319	205.741	278.574	189.59	170.648	240.23	140.806	205.016	172.639	207.048	120.07	201.221	161.683	251.354	153.427	200.805	129.786	146.956	226.249
P61353	179.846	190.344	155.803	96.1853	244.843	113.543	123.661	103.017	72.2881	131.224	62.3631	323.828	95.1253	306.929	152.282	172.411	105.284	141.721	129.546	200.02	140.928	143.726	106.808	119.844	150.96	173.621	355.135	143.801	256.873	241.561	186.52	239.915	54.7831	188.353	188.602	108.758	196.578	225.411	164.297	186.383	177.374	185.235	224.298	109.725	224.968	150.711	214.48	118.551	196.717
P60022	62.0097	67.2613	376.948	181.977	108.709	96.7954	221.562	138.948	102.456	45.0571	122.818	48.2483	130.691	103.795	96.7181	63.7596	71.1844	101.106	58.8796	312.453	159.536	57.5023	116.877	137.323	62.0761	114.971	133.574	140.947	70.355	182.409	44.9414	95.6413	73.6612	291.334	37.6212	182.5	53.9375	66.7333	146.764	57.5455	54.8164	86.3142	38.4211	123.918	166.932	426.629	113.659	131.177	435.344
Q07020	44.9448	61.2686	60.8179	39.975	201.582	163.405	150.799	134.903	86.7556	102.472	69.582	168.377	83.0708	147.98	117.988	62.6297	63.7323	64.0204	73.0545	79.4713	55.2266	111.27	92.0386	69.6935	76.7059	168.461	679.408	114.177	127.677	257.253	135.642	132.33	55.9698	145.747	124.321	65.995	181.437	148.336	210.087	143.171	263.461	102.213	215.132	145.309	202.08	154.961	170.659	241.65	168.952
Q9UKJ1	187.967	146.061	289.884	234.441	57.056	118.65	76.4738	110.851	92.3399	135.782	55.9324	99.3081	65.3331	60.2785	103.049	138.563	134.707	94.0875	78.6586	140.643	122.917	72.1576	81.712	72.7025	147.5	116.689	72.9673	73.1846	72.1625	129.445	136.538	86.8111	126.279	102.041	133.305	177.15	146.67	144.05	90.5644	71.0249	82.3125	159.857	108.038	121.572	86.4833	152.757	58.9721	94.8995	96.8714
P27930	195.602	111.402	186.75	84.1691	80.0833	147.426	93.5276	66.1736	130.092	103.713	180.216	61.7917	64.7261	43.254	47.7602	259.103	53.7718	170.115	76.197	53.2706	160.172	49.0846	96.1572	46.7664	131.894	261.473	45.323	40.4778	89.4989	198.465	79.892	57.1743	97.4243	133.533	75.5666	366.151	53.6945	195.01	76.1276	45.7355	59.8678	270.596	44.3131	54.1698	57.3549	86.5128	83.3207	304.476	101.849
P08582	105.459	261.497	297.821	38.8807	128.283	64.4993	23.7855	154.131	20.7034	121.532	43.4237	39.1689	49.919	107.567	78.7399	239.894	190.866	35.1983	54.7301	68.4813	38.6497	23.1904	17.1098	63.7347	215.128	59.5124	191.902	61.9568	40.1965	160.509	239.337	50.633	307.616	67.1882	46.3503	47.7185	107.491	38.0451	193.03	123.404	21.7693	66.3746	154.09	24.4269	87.9993	298.344	179.337	309.273	171.167
O95502	67.9967	45.0782	84.8532	69.9974	43.9925	77.0018	71.6612	68.8886	91.7101	169.614	48.346	96.6226	109.568	86.9598	222.121	136.538	75.5637	133.154	108.62	143.123	127.979	86.6373	103.325	95.6837	85.6413	114.161	117.528	154.595	128.491	104.492	95.5886	114.897	130.801	99.5455	136.545	98.7241	82.2876	84.5038	107.519	119.905	75.952	123.076	125.996	138.986	82.7005	108.888	59.2084	69.5758	88.6039
Q13151	170.233	266.564	119.253	146.992	272.465	56.2412	56.1227	41.9429	55.7591	59.7682	157.094	198.22	64.5761	166.135	80.4358	53.3192	28.1491	57.9782	35.4412	78.3668	48.7613	139.876	86.3733	151.438	99.9512	91.2122	459.678	146.055	61.1169	200.268	147.003	115.683	71.2741	147.21	107.538	100.394	138.207	126.194	252.412	211.093	312.679	107.845	299.974	173.039	198.218	143.76	136.525	259.86	142.044
Q9NQC3	121.923	105.482	50.5305	69.9667	103.108	143.861	116.63	110.474	67.1261	57.2011	122.375	63.0396	46.1281	62.91	69.4996	92.3982	64.597	61.0314	59.3047	65.2733	61.6655	81.5561	137.172	65.3288	64.373	66.0629	98.4209	52.382	67.6195	66.9687	175.956	118.934	166.812	141.9	89.7169	285.03	119.647	111.541	144.364	66.8302	101.96	124.93	81.3607	87.2268	89.7936	108.049	77.2962	118.672	65.3972
Q12866	140.241	84.3087	200.163	115.232	95.041	149.193	128.015	99.4638	121.082	153.894	56.1026	83.7944	84.1521	71.8901	81.9608	146.238	128.882	103.612	118.081	150.804	144.697	86.9644	127.047	96.0899	126.581	185.583	92.4925	81.4136	122.52	97.2007	209.747	98.4874	130.366	158.151	184.732	147.568	105.313	113.783	116.49	62.6739	85.1018	139.699	71.3569	147.145	82.1795	99.2984	88.1381	113.753	129.04
P49321	281.895	261.664	223.056	308.051	129.245	89.1732	83.0263	53.4124	114.743	142.515	108.956	192.111	192.957	138.668	87.9074	470.702	537.452	229.655	159.61	538.544	468.939	755.85	465.206	668.83	524.64	390.32	361.261	896.031	127.78	264.738	163.893	140.566	156.855	159.651	115.206	159.124	160.08	132.652	177.254	172.764	202.822	133.801	129.148	126.419	116.373	179.848	148.92	207.127	120.811
Q10471	173.219	185.636	196.601	212.806	61.1863	92.7982	87.8654	96.2701	128.481	138.491	85.1218	147.06	132.501	118.291	134.174	190.825	179.839	146.481	169.835	173.997	132.063	132.173	144.112	121.361	143.504	144.328	224.544	117.073	166.025	183.785	177.855	193.952	216.565	181.261	169.359	199.456	179.031	231.053	162.729	149.995	168.693	187.331	152.828	157.206	145.628	164.036	163.684	159.092	181.625
P53041	131.382	89.5504	86.7011	158.251	19.3168	37.7491	31.8046	27.6295	37.8	76.7799	41.1905	53.7111	66.2199	31.5259	53.6507	46.481	32.8441	64.9173	70.3494	52.6054	62.833	105.272	165.003	75.4596	48.7402	93.6372	146.629	96.6756	68.9082	71.6139	58.5547	32.0008	29.4113	30.3065	21.2312	45.3222	27.1286	75.8471	62.1636	20.4537	71.5536	75.0775	33.4251	53.2499	72.4443	52.1919	26.4738	60.6125	92.111
P23528	173.837	250.116	160.142	117.917	217.838	61.9745	69.9746	48.5593	78.1968	71.1022	360.204	110.346	77.4818	124.312	56.7513	136.144	131.679	124.176	95.8092	95.3447	57.1367	371.232	275.498	322.531	141.739	103.074	187.08	319.655	93.5559	142.722	111.933	113.933	100.335	113.615	114.72	263.786	133.054	71.6472	205.845	306.322	235.209	74.7603	140.88	96.6028	190.222	176.343	67.2954	130.824	98.3201
Q9BWS9	74.8738	47.5523	114.847	29.8169	17.7313	23.9858	29.5222	49.2793	40.0814	43.6397	21.7047	87.1708	34.0668	32.2369	94.3259	21.6988	25.6924	30.1338	65.7674	44.8629	34.0968	49.5401	57.1597	50.3694	33.6427	26.2894	63.0365	53.3552	37.1412	35.9352	16.0535	46.9359	10.4436	19.6479	18.9406	15.3835	40.7428	27.2074	31.0441	47.2769	77.935	43.8312	22.3439	28.0389	21.4716	50.9335	41.1763	111.274	37.4342
Q92765	237.622	210.115	276.113	251.647	35.6679	46.2045	62.6979	94.3273	136.317	143.393	86.582	142.403	149.777	130.315	123.924	169.662	181.414	237.918	225.191	188.299	153.109	124.755	160.981	162.875	153.449	170.009	132.459	99.4646	265.049	195.938	162.97	148.078	203.551	151.513	253.248	162.941	115.779	345.914	150.603	124.123	159.412	159.254	100.685	161.506	154.604	140.31	189.578	120.052	176.076
O43505	53.5114	37.1879	61.7444	75.1225	31.756	53.5459	58.5694	48.8289	69.139	107.587	36.9996	70.1654	80.2998	76.0524	101.086	88.8548	63.7304	71.1967	89.3728	81.7616	89.0853	61.102	61.8646	62.1148	64.4147	79.0359	63.357	72.1885	97.1292	70.7977	82.4393	68.5314	96.0687	73.9535	89.4151	83.5547	64.6898	76.9486	57.4334	79.1333	58.4635	84.4099	70.8908	89.1235	53.8092	61.4801	60.6957	58.0479	64.9028
P09914	230.349	321.55	155.543	132.42	78.444	28.3294	29.4327	19.9328	51.4479	64.9939	100.258	34.9552	61.8744	79.6393	77.1395	169.605	45.9053	95.1055	85.2856	44.8314	41.9495	107.142	100.12	259.983	61.8865	110.738	70.3925	40.7166	46.0987	56.8968	86.7893	81.7574	71.0763	56.5439	47.1579	72.9068	37.0667	52.3206	125.784	30.8966	203.267	85.4076	60.1442	27.8971	139.086	85.372	38.4335	59.1562	37.8968
Q13443	137.493	108.139	180.23	247.051	93.7048	87.2223	95.9321	178.374	190.074	150.633	64.6484	175.597	84.3079	68.0354	131.531	210.123	238.995	170.64	285.919	241.41	150.805	156.672	190.74	110.747	191.768	115.01	150.98	106.175	185.425	129.327	106.513	227.441	147.565	130.957	134.675	112.103	103.625	215.484	107.133	137.72	154.943	180.542	120.791	112.59	147.4	102.075	136.44	97.537	161.044
P10645	40.704	15.65	63.3398	61.6438	82.2318	105.478	99.5096	77.9853	89.1015	178.899	32.678	107.089	86.4195	73.232	269.465	142.456	71.7838	141.906	131.865	134.397	156.698	84.8876	117.922	87.6179	83.7339	116.136	102.429	114.729	133.253	64.9246	78.6478	98.9732	99.6946	166.316	126.375	71.6766	66.0199	76.5197	81.2067	102.074	48.5656	128.303	92.6716	137.174	45.5574	96.1914	53.7208	70.8987	92.4256
Q9HC56	85.7163	93.422	71.343	116.348	56.871	82.7724	113.189	81.1957	84.7774	70.6465	93.3407	112.634	90.9117	86.8411	172.404	137.59	102.081	125.612	109.797	125.115	148.97	91.8742	91.423	105.265	94.3688	109.888	115.212	89.4728	131.4	97.705	142.486	89.501	111.396	119.288	127.485	126.245	101.392	111.146	87.3472	104.127	71.6209	115.565	96.4462	113.439	75.0115	108.873	75.1704	78.3421	98.9184
Q9ULZ3	110.156	80.4889	103.532	139.156	72.0525	21.8088	30.386	35.3041	74.1291	69.2332	161.379	75.0806	72.9643	109.776	26.5822	161.167	103.314	72.903	72.1891	80.4446	80.8506	101.471	115.665	121.101	108.456	142.18	58.6352	91.3669	52.8617	78.2775	109.939	52.5914	86.9511	113.719	122.209	184.886	77.8131	41.6556	91.7846	54.1645	73.3037	61.376	41.8851	120.821	52.0882	92.5316	62.3857	82.231	84.6471
P20827	174.023	231.539	173.174	431.146	123.052	129.783	147.438	79.0674	97.0884	128.962	67.0827	266.906	208.713	145.038	278.461	105.645	118.501	112.206	104.716	101.334	91.8901	71.9947	124.766	111.825	82.4014	64.156	115.457	118.82	95.5581	84.3424	290.043	164.727	262.844	172.961	265.731	242.178	107.838	279.776	149.029	140.253	199.079	261.619	106.069	155.06	168.409	262.88	136.882	158.878	174.244
P08574	116.061	88.0387	70.1004	142.515	79.0524	13.4011	35.8193	65.9496	56.5742	57.8132	131.648	76.1634	30.1547	297.688	51.5698	37.97	25.3094	86.0851	27.0229	40.5959	30.5558	139.666	103.771	142.428	83.6481	109.803	253.966	108.204	63.6146	155.851	71.124	27.2763	16.3842	80.9666	59.0698	18.0331	69.1639	87.5298	188.333	97.2925	91.9313	31.3086	96.4517	44.0408	40.0969	129.35	110.558	86.9661	65.844
Q9NY47	74.4792	73.1786	82.7782	110.113	24.904	44.5767	48.8092	100.883	69.6398	62.9713	64.5396	161.359	148.353	153.75	87.459	118.284	121.924	67.2351	122.809	154.7	95.6433	66.2407	76.3027	57.6613	92.5393	86.2354	55.3426	95.6217	76.8394	76.6271	128.625	102.284	96.6788	150.134	85.9	97.9015	73.8942	63.6882	92.2271	149.95	108.519	126.121	101.372	74.7347	93.8869	64.5951	118.088	69.3524	128.677
O00461	12.7888	5.81611	22.9225	12.6415	40.08	71.0913	94.7002	65.336	42.0771	49.7322	31.8409	32.6314	55.064	23.4689	50.3666	46.536	39.6531	36.1013	46.3311	65.0816	41.0135	29.3793	38.0597	24.3525	37.1028	27.5449	38.5163	26.6094	47.4387	33.5895	53.4921	42.3042	32.4731	55.9223	44.2802	39.7936	40.108	51.7468	31.6059	44.2836	31.4336	44.3234	36.9564	32.8131	32.2364	41.5583	27.01	46.8618	44.6864
O75503	166.437	221.171	218.379	218.357	72.0785	71.3231	73.9119	88.6902	112.716	115.353	96.0692	176.817	148.04	161.076	214.348	166.499	267.851	163.103	237.496	213.778	138.817	135.13	134.208	132.167	127.009	243.544	189.725	144.627	223.274	154.77	225.689	180.773	176.059	182.586	216.091	261.458	206.266	179.796	108.478	146.799	163.964	171.607	178.254	229.732	208.879	106.487	137.888	91.2829	115.438
O95841	49.1367	45.5296	52.2297	37.3054	113.021	177.045	182.072	179.662	96.1107	93.5673	55.4693	88.3475	73.7233	102.196	85.3448	128.301	143.688	137.191	128.627	150.272	87.3973	100.769	144.123	89.1187	116.417	86.7185	89.3271	72.7421	146.476	189.97	84.8747	121.982	124.241	97.5911	73.3632	204.37	75.3021	192.728	98.4021	54.9033	86.2973	110.702	85.0416	118.985	116.345	70.0309	119.214	105.597	107.692
Q9BQ16	165.336	178.488	250.653	262.625	58.9239	151.845	78.7249	86.207	122.374	134.993	75.2269	175.606	120.498	115.354	254.19	231.902	244.456	186.925	254.982	204.438	177.666	132.36	209.193	133.001	125.152	144.999	171.108	131.1	205.432	173.265	173.485	179.464	161.853	190.185	203.875	159.872	113.218	179.065	108.852	136.212	137.859	154.87	150.46	161.821	122.691	104.9	162.223	117.864	181.924
Q9NYQ8	60.5981	51.0448	65.3405	77.1477	69.5882	78.161	150.434	120.253	104.443	70.0541	61.9657	133.297	103.192	96.5165	152.473	162.119	127.928	74.7736	95.4815	223.671	120.347	104.779	68.748	94.2182	104.546	80.1468	104.274	79.5261	176.271	99.6314	117.362	106.81	103.875	76.145	84.0203	165.084	99.4173	94.3862	63.2752	149.519	104.235	91.4126	117.156	86.1907	105.161	68.841	101.701	84.732	137.543
Q96B86	34.3232	36.9014	60.0539	98.1903	89.7094	111.863	101.795	110.701	72.9687	75.7807	47.2375	74.6226	86.753	74.7995	180.764	123.103	97.8393	103.754	97.5875	124.494	115.357	68.6268	82.2207	82.9166	89.4979	90.6188	97.1795	79.6112	122.134	79.4256	131.516	98.4077	105.57	93.0955	104.612	105.991	86.3009	121.337	97.9558	85.8395	85.578	100.629	74.5977	107.536	79.2167	79.6622	73.4535	79.9272	99.0399
Q92597	46.8633	21.8763	23.912	59.3336	48.9934	20.6451	29.8669	55.0226	22.6181	25.6473	84.1415	77.08	62.5611	33.0106	32.4153	84.9164	81.3934	71.5642	45.9275	72.8203	84.2102	55.7282	71.9594	46.3631	43.8908	36.8858	28.1763	47.0547	71.8749	60.5777	76.9193	30.4833	54.2388	67.7735	69.4246	85.2018	32.2225	68.8002	57.7913	40.3454	59.5471	59.7987	23.1792	64.7614	34.8165	27.3858	24.5922	52.5028	36.9668
P02745	56.7482	40.4552	76.5424	67.9232	43.4485	128.747	97.1196	152.925	131.464	108.525	41.1959	56.3024	61.731	45.5116	53.0546	101.173	114.418	62.9579	89.5404	69.6681	83.7938	57.885	69.6826	52.8003	85.4475	85.1565	53.3459	71.3592	90.7314	76.816	57.3045	83.7412	110.248	79.0472	61.9247	125.612	104.505	128.664	73.0909	55.1936	72.9951	95.4381	70.8647	123.601	57.9896	87.8707	95.9442	73.7398	89.2553
O00244	150.06	268.111	223.603	355.565	78.5385	64.8517	96.4604	186.922	87.5258	99.0783	148.145	76.3138	132.661	119.126	137.104	124.351	98.6652	141.951	183.195	128.589	124.065	126.435	115.219	153.56	154.658	345.048	87.064	144.393	132.145	114.59	473.526	118.442	368.747	274.51	300.511	384.614	183.879	210.689	278.146	90.3492	132.5	268.25	83.361	287.744	79.0279	174.009	108.536	77.5232	175.69
P20333	62.3274	55.1785	95.2558	102.79	84.6133	116.003	118.787	139.043	91.2658	84.4041	48.0818	72.795	35.1065	68.6246	62.695	133.83	95.1367	64.9978	107.42	148.896	104.868	67.6856	112.437	51.8973	135.896	66.8925	59.1093	41.3506	64.6505	76.556	63.495	92.9787	80.915	78.5652	104.816	74.5757	68.7277	61.8559	71.4039	53.3625	63.1125	96.2764	53.731	70.4893	82.5879	89.4776	64.6967	64.392	74.8185
P09486	76.3757	102.736	123.486	125.495	40.3386	84.3927	74.2849	72.4528	83.3167	114.177	49.9113	93.3917	83.0329	51.4443	211.93	131.338	132.263	80.9361	100.258	116.834	79.2471	78.3332	124.596	75.7898	86.2	124.957	136.244	89.1329	156.14	80.1229	232.925	108.882	84.2288	91.6009	105.391	92.53	88.0629	104.723	63.111	85.9028	63.1353	88.2785	70.2657	77.5219	75.2829	76.3665	68.1802	71.125	102.866
Q9UNH7	39.6012	52.1279	46.7331	38.9756	399.349	158.573	183.287	188.507	54.0546	83.4867	153.835	119.449	59.4576	116.245	49.3818	130.753	194.188	250.706	193.174	127.918	107.599	143.6	142.432	142.484	69.7492	184.934	139.277	146.007	112.405	283.441	107.067	53.2033	46.3357	65.5943	28.964	90.957	226.531	73.8502	152.817	62.3515	115.03	66.3572	65.1449	50.6472	75.4673	84.5719	190.259	115.561	59.4093
P80303	126.038	172.873	123.994	159.812	50.3051	51.1143	53.4214	67.6192	91.0261	80.6889	72.6468	98.8941	64.9115	77.6383	117.285	146.377	147.047	97.6143	131.928	142.295	78.3236	115.723	139.376	110.192	103.306	109.924	113.122	99.5564	121.347	94.9347	125.372	156.229	105.621	90.5433	84.065	132.758	89.2687	75.242	99.8575	104.672	100.165	96.1792	64.9665	78.7802	93.6183	79.8161	78.7033	78.9792	87.5937
Q14508	55.2988	174.245	79.4245	70.0191	27.5701	20.9236	32.8205	57.7192	32.5349	49.2374	21.0929	76.8568	26.1236	96.7053	85.0102	68.2916	79.5775	75.953	78.1547	68.0153	100.004	40.8159	74.6492	56.695	65.6453	53.6922	55.3243	47.5014	78.7334	45.6037	94.2572	104.037	70.1457	123	76.2085	87.2029	52.9821	45.3268	59.7633	63.04	41.187	73.8349	51.2257	40.5212	40.695	75.7056	50.5159	72.498	55.1729
Q8IUX7	52.6751	67.6223	50.6808	83.3646	81.0637	123.456	130.762	138.862	90.0762	103.603	63.358	71.6604	85.707	58.7778	132.831	128.255	144.872	91.6031	113.896	128.546	118.982	72.7175	99.807	99.9835	97.2657	104.739	105.029	84.6436	133.21	87.6016	133	125.784	85.5267	97.0445	119.663	92.3545	93.0621	113.814	78.6513	91.388	76.5291	126.006	73.5861	88.0505	81.1505	85.4809	89.3932	73.8311	71.9383
P14543	84.4536	120.524	119.35	122.802	85.8123	123.614	113.111	137.752	95.2089	102.865	57.2799	93.5447	78.4836	59.7309	162.576	147.757	182.472	87.8783	137.803	134.359	107.435	84.0983	136.027	92.8812	95.4385	128.227	159.563	63.8122	162.962	124.933	117.3	149.504	115.135	104.032	120.821	117.679	93.1443	111.296	85.3439	79.0372	94.1755	97.9288	70.8075	110.27	97.5186	105.556	123.502	90.9514	127.997
P09651	73.7727	73.4547	62.513	66.8045	252.38	139.235	98.8511	77.7549	67.5284	84.2304	157.121	119.17	85.1864	110.757	47.8194	77.2666	54.5794	73.6439	58.5415	80.9987	60.9736	185.116	145.215	170.142	100.565	98.2202	243.75	167.363	84.0834	134.742	98.6603	86.4301	80.0404	98.8232	79.6093	145.577	109.341	102.322	145.091	157.122	218.405	90.6219	148.677	96.0143	117.146	162.378	105.454	437.874	117.704
P26373	103.884	145.476	85.0783	70.5408	301.271	65.1852	64.4087	92.9137	43.4774	64.985	116.81	251.984	42.1383	253.064	63.9759	64.5843	48.5871	62.2011	56.7302	75.9664	59.0198	69.4718	62.036	59.2065	72.4405	200	822.247	102.29	145.372	312.99	226.843	181.307	41.2999	273.058	150.167	71.2343	215.093	187.528	276.217	132.053	366.972	139.64	300.863	176.404	232.555	199.011	187.637	344.417	212.397
Q8WVN6	76.1306	45.9181	81.9283	101.589	66.3919	92.0373	168.597	181.674	136.643	108.427	88.2598	54.5718	62.8295	46.9787	135.975	157.779	134.535	136.711	162.391	104.968	194.19	123.871	113.016	106.713	146.779	142.408	87.7423	120.873	77.4278	171.172	50.3367	89.4848	105.104	85.6089	86.7732	55.2959	73.4732	70.1723	69.9256	46.7422	65.263	412.313	63.2861	105.345	79.2499	91.4937	121.574	95.6725	107.883
P52565	170.03	214.316	178.726	201.228	129.974	48.8586	64.4508	40.1528	84.7443	74.5126	214.344	91.5392	99.4509	104.888	65.5701	133.135	97.3092	102.892	76.6692	98.3022	94.2874	172.73	177.95	213.07	142.774	121.933	96.6528	137.38	75.5151	112.454	127.907	93.794	114.908	130.799	96.2097	241.771	100.021	79.8498	135.657	149.136	149.703	97.9099	103.358	101.516	103.534	213.292	84.2699	129.535	116.107
Q86Y38	88.1676	92.4061	83.6308	114.5	23.9598	78.858	33.0213	34.1023	35.0543	40.2091	22.8743	44.0951	61.9447	28.6124	91.5806	65.6494	40.2366	40.0682	55.919	72.737	41.6245	35.8856	44.0858	28.3981	65.6833	52.4808	40.218	45.2348	102.105	60.9218	83.804	55.3199	84.0544	57.4256	66.7317	62.0011	28.9635	56.0431	57.0245	61.7526	41.332	59.4041	37.5514	41.3143	35.7225	42.2206	51.3747	36.6482	64.1213
P06732	75.9834	47.5635	115.28	80.5065	49.7498	107.433	135.714	107.998	96.2616	92.3949	90.5728	37.4759	486.427	51.0936	80.0109	71.6444	120.509	526.57	256.286	262.208	47.114	55.8974	46.7802	52.1354	66.8946	70.2969	142.11	61.3353	587.771	160.195	59.1248	219.285	85.7238	51.2943	115.366	164.029	333.898	91.7096	119.17	151.82	99.9905	182.828	63.0624	69.1257	120.87	30.4515	129.756	154.603	130.935
P52799	106.242	91.3406	120.637	162.851	119.022	144.683	123.303	186.201	143.253	198.567	70.3104	193.952	116.726	162.386	307.956	186.503	152.383	122.427	173.863	188.157	204.482	114.331	145.885	119.322	163.201	159.503	132.729	116.935	202.662	141.772	210.842	174.8	169.766	171.121	206.965	206.726	176.33	165.581	117.419	169.776	116.961	173.057	138.668	183.426	132.3	183.764	124.467	118.663	180.108
Q9NYF8	143.242	180.842	125.852	77.5674	185.704	52.7064	94.424	61.38	60.0447	67.2146	105.005	127.012	55.0924	194.381	171.757	134.944	91.0655	111.307	109.101	163.749	107.708	115.479	100.808	116.243	125.375	146.83	428.906	110.59	178.205	265.758	126.741	160.437	45.9125	127.836	103.335	74.7792	134.14	153.066	88.5633	118.272	143.727	121.597	160.073	95.8683	168.355	143.38	142.003	229.137	130.217
P12109	94.5818	81.0876	100.703	124.293	51.6286	146.583	82.5323	95.1619	90.9655	118.323	48.5801	83.2373	97.0405	65.1797	119.28	71.0894	136.246	101.681	125.094	139.157	95.7159	96.1975	102.205	93.8806	74.3109	113.393	91.1599	64.9376	148.378	109.789	107.825	120.062	137.542	120.545	114.019	115.228	98.4772	135.077	93.6007	104.06	85.7424	109.214	99.8365	129.063	89.3199	94.3228	106.72	75.0317	112.447
P62937	74.375	119.302	69.3985	105.815	334.598	199.378	179.925	152.395	121.348	114.379	235.183	105.413	132.048	139.146	71.6146	210.11	106.68	92.491	85.2838	124.963	125.663	186.63	190.107	277.81	164.826	187.008	153.985	143.372	86.9053	147.438	230.972	113.288	161.977	168.07	144.252	297.17	132.54	110.459	178.974	163.511	190.247	136.728	115.618	153.528	115.736	263.053	111.661	179.987	157.293
P50135	126.394	208.691	64.1726	218.982	86.3104	177.217	71.9991	107.919	118.669	131.405	66.3858	165.739	515.721	128.406	292.739	177.266	140.222	179.101	56.1563	194.719	150.488	234.767	241.275	194.218	153.278	282.074	71.0339	149.331	89.676	89.0305	88.651	240.401	253.065	344.017	100.14	279.853	135.163	179.941	75.3843	79.1261	89.9979	229.41	48.2204	107.648	181.169	92.4861	195.571	192.62	131.439
Q9UQM7	93.0047	81.8771	165.319	196.997	24.2233	75.1399	42.3422	63.346	107.043	101.097	47.688	83.9364	128.71	70.2291	63.717	125.11	123.251	157.879	156.806	92.8807	115.95	100.232	117.238	68.818	85.8872	123.098	97.0975	61.7681	138.544	100.426	185.34	76.397	151.2	166.573	160.423	132.158	116.855	70.9433	141.432	60.1968	61.2606	146.17	72.194	205.536	92.3455	114.568	121.145	102.128	79.4084
Q6UWR7	117.125	41.0117	73.3505	99.9299	151.879	149.141	55.2998	132.115	74.2308	57.8689	66.6432	94.4561	239.519	113.19	179.576	66.5222	76.524	165.175	64.288	127.666	91.1093	49.7553	92.4988	52.0653	113.081	61.1837	90.9076	98.8091	137.679	90.481	160.054	100.987	115.356	54.2134	73.0779	88.3832	132.221	65.9855	109.251	167.017	82.0123	106.387	163.844	54.7912	132.276	104.402	155.856	97.7643	126.231
Q16849	108.252	111.107	120.173	125.706	49.5309	70.2157	59.8255	34.3076	74.4129	141.661	42.1021	133.059	100.97	139.872	272.782	163.064	116.276	218.757	211.363	210.618	141.512	109.555	152.073	105.182	122.036	122.005	141.484	168.018	151.722	102.244	138.298	153.386	157.793	146.001	161.453	114.939	99.2981	79.1985	119.372	135.472	82.6793	153.826	125.688	140.504	94.8464	97.7297	70.3267	87.1242	92.1729
Q16629	147.919	210.593	119.725	89.4877	263.161	116.147	127.421	100.557	77.3927	95.0149	144.731	203.297	79.219	298.106	128.692	134.365	72.1372	105.402	114.009	163.665	136.982	107.446	94.2416	103.611	117.52	122.939	246.367	111.71	185.719	169.098	154.324	179.037	60.1794	147.564	140.913	85.2885	154.998	176.154	118.856	129.132	131.947	153.819	185.355	90.6743	158.89	156.865	179.707	206.912	194.027
P11047	108.509	113.325	120.962	155.332	59.2194	107.589	95.2625	84.7197	117.928	126.993	63.7922	118.531	102.478	76.9929	140.718	140.42	159.594	133.202	176.053	152.029	132.845	109.303	142.413	102.177	103.901	116.457	106.771	87.715	149.113	120.559	119.942	149.842	122.33	103.364	121.044	112.912	88.6297	142.695	87.2357	107.501	103.104	115.701	95.6917	103.054	87.9302	101.662	126.859	115.361	116.136
O94760	74.8468	156.422	90.3896	131.026	28.1765	59.446	43.1177	77.6532	60.3516	60.9876	48.939	42.8134	128.783	48.8423	91.0389	95.6656	72.1523	67.0722	69.9109	61.1781	52.8079	55.3213	73.7664	71.6917	67.2567	97.7582	68.3014	54.5273	82.3494	86.3787	187.096	82.768	134.779	85.5946	50.6963	162.307	59.5461	82.8856	82.6297	54.9912	66.5399	96.5624	39.4418	58.5373	54.3014	176.315	95.8639	77.8148	86.2051
Q01469	135.094	183.079	112.586	180.364	162.189	311.013	127.525	211.925	123.188	133.1	131.081	128.41	78.0879	114.526	131.753	246.639	162.941	109.062	119.982	148.89	177.391	161.796	154.798	132.337	146.081	206.167	118.948	175.177	131.492	122.368	252.761	133.322	169.445	166.507	189.162	295.2	152.992	145.118	157.785	107.339	136.25	158.323	102.362	158.274	111.797	203.108	121.494	115.767	165.528
P01705	74.7057	386.342	98.3237	455.748	187.297	288.293	159.943	147.389	552.979	459.614	87.7372	68.8723	231.625	104.61	131.817	71.7959	70.5384	87.4134	323.693	77.6839	103.191	709.898	259.051	47.3621	327.36	657.145	225.974	307.739	126.109	132.238	301.796	251.14	104.464	176.329	768.049	292.928	559.784	419.145	219.184	276.236	162.894	834.227	302.33	169.148	90.5838	106.283	285.108	22.6586	22.7481
P43487	41.9773	35.7779	28.2009	43.2947	196.367	129.155	143.757	137.834	98.5776	77.4952	98.8333	106.621	99.1783	100.383	86.6636	77.0074	56.272	51.0185	48.4395	79.1847	48.6492	161.801	96.3834	151.395	113.322	105.751	285.48	141.415	87.2408	150.941	118.601	81.2851	42.2267	140.757	81.4219	120.25	141.635	107.546	194.634	170.358	173.067	97.5455	126.902	125.01	173.906	117.139	87.2777	201.254	90.8205
P09493	181.574	171.718	194.112	124.035	519.256	71.3522	85.364	91.8275	110.655	128.822	539.521	214.653	124.421	290.829	64.008	282.974	232.691	199.499	216.5	325.261	164.61	176.801	229.557	365.997	248.508	138.991	203.631	197.446	231.696	161.918	108.068	85.7082	174.349	149.342	72.1519	238.682	168.053	110.052	193.035	240.912	297.777	107.472	175.479	121.57	176.049	426.846	198.228	207.522	205.282
P48058	32.7344	41.119	53.0482	59.9638	41.0442	59.0996	103.019	54.9468	56.2538	101.429	32.0436	100.077	73.867	136.531	133.021	85.839	77.6605	108.133	73.3638	148.448	130.194	104.041	68.4825	83.8505	77.4184	61.9714	50.7639	65.2317	82.2884	65.2336	61.7116	82.1041	87.4936	64.3268	88.5391	69.2083	71.1249	62.1458	53.8376	87.3202	51.3851	94.6689	85.7179	74.5917	58.4774	59.1314	69.8013	67.7011	74.0704
P60983	114.509	100.069	75.7353	77.7259	73.9297	27.8688	30.8099	22.3287	46.7954	35.474	153.201	67.3088	43.2546	86.639	30.4899	103.34	43.6822	65.4942	49.043	44.6725	58.7373	47.6291	61.375	66.8406	48.4156	102.968	58.6269	51.2907	60.4132	85.4043	159.318	58.8484	120.938	62.8699	57.8005	120.602	41.6017	46.4835	64.9198	30.203	58.7491	102.061	27.5526	62.4195	29.2042	59.7082	34.4158	47.7225	64.0136
P46777	101.711	105.036	104.661	70.5138	333.653	131.978	132.207	117.085	113.586	90.1105	150.32	111.18	107.861	175.261	74.1532	97.6553	88.8042	97.0357	100.632	117.517	115.62	228.234	177.159	153.306	147.206	170.759	547.773	174.308	143.42	259.317	142.392	150.426	78.7078	176.288	111.158	80.0332	172.578	133.698	220.991	173.471	271.351	120.029	212.397	160.305	190.728	165.323	161.881	399.753	166.823
O60884	71.793	68.1152	34.5571	63.7976	49.9027	35.2566	85.9051	47.0492	87.434	48.4549	225.876	49.628	67.6906	173.927	80.8639	229.017	70.1969	58.0293	130.168	72.7873	28.7028	47.1264	162.432	82.8729	46.7141	42.5613	241.011	41.9052	118.084	62.959	101.51	40.7818	63.4069	107.736	105.391	37.5301	205.706	50.7331	151.998	71.7663	95.0486	79.4611	279.401	108.089	188.967	65.0443	97.0788	107.897	83.1135
P13747	59.8382	18.9498	67.9776	72.6182	30.1956	84.2684	38.5992	57.199	104.668	111.501	56.5902	54.2027	63.5316	20.4744	65.5363	46.0785	59.9865	105.388	188.63	79.0066	94.6642	122.521	68.893	33.4416	72.9878	14.2968	58.6835	27.7702	28.3236	43.8098	48.7384	67.3249	111.078	116.238	64.4782	45.082	65.3862	62.2205	25.6154	61.7697	20.4591	91.8946	26.3447	88.4331	28.6643	57.7573	47.4272	56.5269	69.5884
Q13835	45.2124	47.0555	45.8878	50.1949	32.2458	198.537	100.263	114.025	89.3356	97.9147	53.4086	46.8357	57.7049	24.635	58.2243	90.721	97.6338	128.113	115.623	133.181	112.402	81.1919	101.597	56.8485	68.7319	46.2447	87.0032	56.9138	71.0046	53.9164	91.0909	96.5842	47.787	55.5709	89.2267	73.1433	165.448	83.0661	70.9678	61.3789	62.0836	62.5508	92.0093	53.5964	75.913	60.9095	74.5039	56.0433	71.9176
Q03591	47.7093	40.2076	68.0817	70.0865	117.493	229.587	284.396	245.253	49.0048	96.6363	123.906	114.332	182.746	85.385	85.3782	61.8412	103.495	124.659	194.466	140.118	160.99	118.487	90.3249	141.756	122.453	101.917	62.345	127.215	165.905	53.6351	83.4717	195.707	282.379	116.506	86.5287	126.755	87.8866	58.6975	102.411	187.019	96.2943	160.553	209.838	126.49	170.102	103.515	152.305	107.521	129.593
P51991	76.9134	129.658	89.3848	79.471	110.278	41.7691	43.1261	29.4777	42.0448	43.9794	71.9648	78.6691	44.4286	116.308	37.2446	42.6702	37.3252	50.313	44.2739	50.8053	35.3196	147.808	101.511	63.7455	67.1833	71.9302	282.19	114.691	58.7708	125.593	73.9183	61.0475	31.6284	71.8567	49.1918	58.7505	86.0792	59.5722	110.565	116.316	123.433	53.2545	107.557	73.4759	110.99	109.193	81.025	164.115	93.2804
P13521	56.0703	79.9038	90.9833	82.2537	71.2875	74.0005	64.5519	64.9259	76.5638	115.743	27.251	220.628	83.5592	100.991	339.752	144.726	104.744	203.306	137.911	166.457	97.9185	92.4066	133.311	60.7265	99.477	102.291	184.074	154.269	157.139	115.983	128.337	117.095	128.721	127.945	116.004	110.286	67.7468	92.8894	97.4967	123.119	56.9077	118.653	82.1316	126.177	78.8067	78.7049	70.6195	64.9067	115.241
P02746	65.5571	61.2997	91.5947	76.5167	65.6591	149.355	99.9428	143.539	94.9803	100.482	42.7484	61.4111	55.8591	46.5086	70.405	119.984	141.15	69.5836	91.1207	91.5293	107.515	61.6472	92.45	70.2316	94.2303	93.9373	53.6813	82.4949	94.4821	87.2153	59.5968	78.3147	116.862	87.3637	65.9632	130.765	102.067	135.698	77.3462	58.1567	72.5073	102.158	68.3109	138.588	64.1753	84.9658	101.161	71.6239	77.6624
Q02790	148.283	234.842	148.297	155.024	102.416	85.6564	94.7479	58.1708	110.043	83.5174	70.332	121.606	197.389	91.1524	94.4649	142.363	113.341	112.334	105.576	97.5203	78.9934	115.222	136.392	153.195	97.5553	149.462	227.732	159.15	103.634	150.53	136.549	113.894	132.008	172.602	83.1328	165.134	114.637	122.51	132.191	113.425	175.997	112.618	129.191	132.578	129.048	152.942	151.189	212.231	148.539
P39023	163.247	89.287	123.335	86.8702	138.651	76.6875	129.288	57.6679	79.5116	85.4152	92.2119	235.079	83.4222	175.448	88.518	54.6961	61.6455	75.627	68.9341	81.9162	61.3773	103.012	81.6054	70.6867	87.5872	172.561	782.94	117.093	135.653	276.018	161.93	122.384	56.4315	179.172	113.749	74.363	159.504	153.536	210.086	129.407	295.469	112.972	224.349	152.001	179.996	169.075	188.885	319.961	169.838
Q6JBY9	23.6101	53.4615	30.6223	50.132	147.295	109.999	63.1901	46.2266	46.5632	43.2767	142.774	68.9991	39.4535	53.5587	40.3568	115.82	66.7022	53.866	73.4546	79.1125	82.6341	75.0905	98.3773	95.1299	83.2965	100.78	53.502	58.0142	61.4426	46.4923	101.017	44.312	63.0602	102.957	73.696	103.455	58.3845	34.4799	75.4268	65.8881	74.3541	54.8322	54.7944	53.9429	40.6475	213.972	31.3852	95.277	41.2862
P25705	101.197	103.136	86.729	54.7518	294.179	78.2522	117.972	80.1681	76.2386	79.8805	84.0817	153.855	69.6992	240.893	70.3624	50.0391	50.5924	60.8563	47.091	54.8552	55.3122	107.578	94.912	83.2651	74.6905	177.854	759.491	108.09	123.519	249.868	166.86	116.346	52.8781	174.888	105.102	59.4664	164.472	137.521	208.72	126.793	282.405	94.8769	239.563	197.615	198.501	171.116	166.295	321.654	148.943
Q9H098	78.0484	170.785	111.401	129.399	92.4765	168.58	109.569	35.4933	134.763	46.9732	132.614	202.792	72.7597	187.314	31.26	245.494	95.8808	99.1666	121.038	120.189	115.034	131.472	117.312	205.017	302.544	88.2228	60.4776	113.903	32.8601	93.8047	66.6202	88.5112	112.705	77.6885	128.475	357.723	134.937	117.305	61.7991	241.87	59.957	64.8435	168.377	46.2469	232.907	113.247	50.7654	68.7519	186.922
P62995	93.1314	149.254	99.3603	90.5981	219.972	83.8563	87.1602	61.0711	60.5435	90.978	122.322	133.224	75.7898	197.839	66.9435	87.2846	54.2468	69.5081	85.7915	103.603	74.1321	78.4115	74.7365	70.6102	91.388	113.235	276.642	86.606	136.166	141.059	120.404	120.79	54.1572	130.55	107.894	65.2094	106.495	144.895	116.484	117.439	149.324	121.162	168.118	86.4383	150.454	156.519	138.619	185.647	140.394
Q9BQT9	51.9991	60.7713	59.6905	65.5335	61.8652	105.112	84.7554	77.3814	61.627	128.388	39.1162	54.5375	66.2389	55.5817	110.438	110.986	74.3512	66.6205	65.1042	88.8163	74.6586	66.5838	67.1637	66.0433	81.3548	81.4997	96.7032	71.4871	97.614	77.9619	106.506	78.2175	87.1267	76.7021	60.9761	107.308	71.1681	74.794	69.8765	67.0186	61.4426	78.644	71.7808	75.1385	63.5897	98.7178	92.2843	88.1198	92.585
Q16543	74.8023	103.97	62.9065	80.7879	97.3563	32.514	24.4415	41.8322	47.59	56.286	65.1314	66.8169	51.5487	66.3869	30.6403	93.1227	56.5706	57.066	62.4366	51.2011	45.1178	69.8182	80.4859	85.5781	68.7588	53.1583	74.7734	69.0414	42.5875	61.0034	68.3545	55.808	62.1977	74.1897	37.9762	162.541	45.567	38.3325	68.3069	65.4971	66.0043	75.0917	46.883	53.2031	44.3123	96.9396	47.287	80.5373	90.3662
Q9UM22	136.648	138.774	84.8227	192.172	42.0594	103.829	82.0517	34.2413	65.3058	111.896	62.4354	119.07	90.9183	103.711	170.113	68.4267	116.873	84.7736	66.6243	130.846	115.049	89.5457	50.0214	147.284	98.3597	179.522	98.6682	87.0334	132.723	106.461	153.211	127.201	112.361	76.7009	147.419	293.075	136.559	124.553	131.727	143.31	67.6783	120.803	101.572	175.846	92.0857	151.882	84.0265	114.522	140.45
P20700	100.668	110.299	71.6101	66.7529	344.908	101.866	108.964	82.9652	67.4765	68.6184	180.781	112.562	65.8021	141.081	61.3211	81.9936	63.7913	80.469	67.3115	74.5449	75.3468	225.219	267.907	261.026	135.64	96.387	188.084	149.943	69.0423	103.262	106.612	66.6458	60.1685	90.368	71.4257	105.8	99.9976	66.453	161.915	176.597	186.714	69.9339	156.218	86.7431	127.186	208.836	78.0409	156.786	88.4737
P41217	62.7886	94.2417	267.466	301.464	68.4554	142.287	83.5777	54.3016	101.022	135.101	72.7325	214.75	110.891	165.224	110.485	196.567	108.357	98.3766	175.135	208.62	82.107	85.8435	95.7075	67.1499	62.2	145.141	154.688	289.72	268.298	230.724	118.873	196.791	289.656	66.4006	185.523	180.952	74.6911	232.28	173.897	146.482	83.4768	90.8392	100.831	141.513	64.5487	100.017	72.1751	44.2177	116.142
O75752	172.792	152.722	172.221	171.832	36.0972	141.921	101.623	85.6106	106.35	96.2446	93.1405	115.292	103.263	110.197	178.412	154.474	122.576	141.441	162.802	209.009	176.713	124.11	155.687	120.107	190.171	158.877	133.614	143.965	241.796	128.983	118.119	102.697	124.341	84.8976	153.477	109.093	134.396	114.491	96.2272	76.6674	103.47	134.964	119.187	137.186	100.504	131.845	92.0005	124.27	166.285
Q9HBR0	25.4856	24.2743	74.4355	55.2295	40.3786	71.7184	42.048	66.9249	68.2872	75.0491	53.5915	52.3942	65.4689	37.467	63.3214	75.6451	64.3569	60.1234	61.558	86.6521	60.732	44.7889	53.7631	49.6003	60.1455	59.6488	59.2905	43.7942	67.1365	53.6357	69.6826	64.1229	58.6322	67.9009	54.2216	59.7748	53.4049	67.9151	41.8973	50.6736	45.6295	66.387	50.7397	52.6802	48.8776	58.2139	51.5916	61.6525	54.8703
P13598	105.899	77.8728	150.876	143.471	82.4195	135.589	117.326	173.208	160.565	151.079	67.0973	80.88	168.114	75.3298	105.393	155.662	145.999	136.861	168.539	173.09	162.363	114.532	158.108	109.653	161.567	128.511	111.104	94.1954	147.812	138.673	120.504	112.146	163.192	137.972	153.814	144.645	114.454	121.129	92.9828	83.8399	91.3982	136.466	106.763	155.789	95.6635	125.138	136.807	96.9693	125.936
Q9NZK5	158.642	147.981	210.477	260.115	72.5844	129.657	103.608	256.109	170.01	214.315	68.4664	120.977	78.9941	99.7363	104.889	204.498	198.215	74.885	124.484	228.961	297.336	137.56	86.1631	112.667	188.359	190.242	91.0162	112.338	75.0178	141.224	193.279	150.216	165.745	150.202	317.783	205.326	265.281	169.164	170.573	87.5052	112.748	187.088	127.115	216.446	105.104	169.645	125.206	101.667	135.588
Q9GZX9	49.1868	58.4485	40.0711	79.8127	44.5328	89.9609	86.6901	203.426	108.952	133.885	42.1881	68.4027	62.8942	135.518	137.842	46.2647	165.986	45.0397	193.039	127.7	94.9313	90.8025	200.218	76.9449	117.118	110.007	34.9819	89.6391	112.269	49.0852	163.111	108.224	58.0055	239.589	68.8345	178.796	33.1108	96.8443	43.7894	62.3581	88.3845	102.528	67.0162	77.1923	74.0962	74.8488	36.6265	95.2348	104.09
P62942	146.224	171.522	128.944	145.56	118.209	111.508	62.1875	62.1875	77.3539	81.1662	169.545	56.5878	109.851	89.4496	69.7725	118.474	101.247	81.0369	97.9466	102.863	79.9031	80.3775	122.085	103.719	101.264	135.324	82.3612	82.0361	87.2436	83.7039	216.67	111.788	129.182	138.45	134.63	212.022	105.681	84.9065	97.5258	75.7349	97.1482	119.566	82.2374	135.818	79.1372	182.95	63.1012	104.604	111.603
Q00839	106.119	125.437	83.6449	55.4279	305.589	81.4174	95.1692	65.2166	66.0515	59.9578	180.087	102.898	57.423	184.707	60.6412	49.864	49.0178	73.0666	54.9184	61.9854	52.6419	151.568	108.304	138.285	100.163	153.747	709.414	115.289	120.467	257.532	142.616	115.8	58.9215	160.499	100.929	70.5281	158.641	129.027	198.833	137.771	285.458	99.8519	206.019	149.276	169.042	190.105	159.307	338.128	143.55
Q5BLP8	105.215	53.1232	143.393	110.818	71.8009	193.08	117.289	137.286	88.03	176.341	57.7642	192.553	66.5706	128.525	297.809	176.223	104.604	111.621	144.885	171.921	228.622	86.9787	153.453	135.059	128.469	140.353	110.043	106.311	173.628	92.707	154.236	149.245	117.01	175.564	175.667	97.1957	102.668	116.293	106.687	133.818	93.5699	119.777	117.521	168.863	69.0979	142.405	102.825	111.42	130.397
Q96GW7	76.3497	69.2474	80.6319	148.889	58.6518	145.279	117.33	95.5056	78.9873	111.668	46.9602	153.272	89.973	113.272	219.459	123.022	114.459	111.253	133.269	154.287	124.245	90.7668	108.288	105.733	97.3043	132.721	100.328	89.3768	151.363	106.424	149.711	123.447	163.315	151.107	143.073	146.83	88.636	117.777	114.709	113.678	83.9036	121.153	100.654	144.531	75.2796	163.555	109.515	93.0447	138.536
Q92956	90.6235	16.632	33.9763	35.0388	18.3241	48.4232	63.9758	33.8017	77.529	113.039	12.2306	67.0561	22.7187	17.8689	34.6475	58.1619	113.806	65.6378	28.7945	28.3585	118.304	14.749	57.3535	49.1461	29.3406	49.6353	10.1126	49.9857	23.9377	12.4305	44.8784	42.3561	31.1915	22.8273	18.9465	85.0287	37.2413	32.5707	34.2682	14.672	11.3988	38.7843	22.0283	60.6481	12.4334	63.9178	79.5635	59.8116	84.9214
P10412	302.042	480.55	227.859	172.516	619.072	79.3718	114.039	56.9635	104.706	142.36	292.407	295.234	108.404	134.799	82.3945	118.193	76.109	105.666	88.1613	173.206	75.9251	139.1	65.6317	102.534	90.2637	153.231	291.538	160.891	310.064	216.537	240.875	329.471	70.7262	243.149	264.127	123.507	285.081	339.036	155.832	234.053	156.754	281.119	320.177	113.676	305.174	122.662	234.468	47.3804	176.985
P04216	131.929	155.739	177.036	143.405	38.6131	78.859	50.4109	72.5006	81.4916	140.321	49.0524	84.2301	71.6549	88.1697	106.132	122.406	78.3918	97.4211	108.121	140.197	113.274	62.1692	107.957	78.5547	100.424	147.548	85.5022	96.3855	124.669	103.06	97.9896	97.3416	117.828	102.191	124.804	125.164	94.9771	83.7972	115.518	89.3367	67.2987	114.476	88.3251	153.123	80.7314	94.2727	88.3436	68.5347	108.176
Q9NS98	72.7475	67.068	80.2255	73.963	21.5339	41.6239	42.4752	36.8048	58.9278	63.5735	31.5403	73.0773	35.1216	58.9528	79.4419	63.1259	70.6221	56.6231	60.9651	96.6648	66.0453	40.8259	74.4658	40.5368	50.8451	72.1846	49.7627	46.251	81.8426	52.5919	81.9374	55.16	56.6992	58.8782	68.9132	57.1772	50.406	69.1428	48.5342	54.2039	49.4896	60.8572	60.4281	60.8597	42.9205	55.8205	48.5462	44.1921	52.0049
Q06481	73.1332	78.8137	88.0561	111.55	70.4634	143.442	118.763	109.804	79.1147	116.041	65.4181	137.776	114.938	131.79	199.514	140.018	116.898	130.017	128.376	155.785	113.806	102.262	113.023	106.664	104.462	102.541	130.028	90.7323	195.317	133.564	150.648	113.494	133.9	116.92	98.6785	131.644	93.0758	119.824	106.886	128.51	97.1849	115.227	98.1376	103.442	97.2379	128.598	97.2262	102.208	150.526
P14621	201.632	444.164	207.174	194.797	120.723	233.356	110.052	155.82	123.039	163.193	78.6766	171.442	130.272	114.526	348.957	227.504	198.924	164.291	140.566	210.96	261.828	166.258	186.899	168.508	141.859	140.306	157.048	119.966	189.66	188.585	353.597	164.312	285.128	164.406	202.702	255.833	158.411	136.382	167.161	108.77	114.278	226.198	101.761	162.262	136.363	273.907	242.085	201.521	300.539
Q9H173	86.7393	143.309	113.975	126.581	46.6643	51.9414	43.9167	77.2864	60.7351	77.4504	41.7846	90.6163	64.2682	89.6671	112.643	154.908	129.755	124.082	151.091	155.817	87.5529	81.7247	119.515	114.785	82.968	77.4268	137.734	76.7804	129.856	125.332	133.331	127.428	99.7047	144.838	94.8306	133.311	83.5425	116.445	80.1811	74.0535	87.1723	121.26	72.0209	94.2237	85.9102	59.6778	78.3624	79.217	68.7139
O00170	79.9805	24.9376	76.7208	40.5586	358.801	58.4366	37.8971	34.3171	85.4039	45.4439	65.9789	80.1766	34.5806	98.1483	71.2029	30.6415	90.0048	75.1721	75.7221	120.645	44.5148	88.6292	184.518	112.295	92.0802	40.5914	171.092	128.009	38.7023	149.264	81.4211	50.1406	24.9264	37.3416	34.2067	36.4086	110.995	82.5473	146.007	179.039	284.387	81.8156	176.292	46.4499	50.9534	82.6213	139.391	116.819	53.1154
P08571	84.1127	60.0487	96.0678	102.871	83.6279	132.794	119.45	92.2522	115.395	126.293	38.5461	72.581	65.3636	56.2014	71.3308	127.168	100.298	84.1663	143.225	104.254	99.5331	94.7373	101.439	69.0658	108.199	81.7179	62.8078	62.2633	88.151	88.825	76.6057	132.682	74.4874	106.453	117.381	85.4919	107.33	109.284	94.4918	73.6415	87.8959	106.635	80.4393	105.793	93.3944	68.7309	102.953	82.9945	111.235
O15400	117.805	116.602	90.0855	103.476	101.361	88.2848	57.2173	58.2236	49.5336	49.3453	135.882	77.9261	60.2605	83.7938	52.3121	77.8106	102.846	80.6731	82.1255	109.749	103.998	80.417	112.158	72.2654	93.3733	92.0252	82.0193	51.1383	72.7418	100.334	102.86	90.139	71.4737	109.493	95.1745	117.979	81.8676	86.2916	89.4739	58.0339	66.6442	105.812	67.7685	76.6987	65.6583	133.299	68.6678	94.2032	84.3118
Q92485	106.478	73.4901	48.5872	31.7011	126.799	83.0557	143.529	373.539	70.798	105.602	70.5763	188.226	45.7748	131.282	124.53	100.641	97.258	76.0941	235.979	189.484	74.8005	113.941	36.2045	104.309	56.4122	229.641	58.5034	48.8732	421.25	122.496	277.745	243.037	86.8653	89.4542	53.122	77.1851	150.883	96.7809	43.5545	237.689	100.125	91.4689	203.138	64.9066	52.4235	73.3215	122.968	269.117	179.119
P19022	200.301	173.825	277.585	274.392	57.8359	80.348	75.9358	81.7709	131.349	164.936	69.6322	147.215	128.706	127.736	221.228	230.768	153.821	130.539	162.956	209.549	169.208	121.086	173.386	140.294	157.6	171.913	173.69	130.207	235.726	147.453	244.043	148.798	180.697	191.38	207.399	171.313	145.396	172.406	131.268	139.793	106.296	169.816	138.321	189.144	117.407	119.464	122.306	109.958	149.272
P35268	116.312	105.341	104.717	96.097	520.16	181.758	184.694	183.994	133.826	133.327	136.097	223.911	143.674	266.146	128.477	75.3921	81.7914	96.808	95.64	85.8063	92.7581	167.478	114.894	133.807	96.9417	177.604	813.278	144.287	145.434	232.62	211.484	219.489	68.4897	205.289	164.206	102.969	230.084	229.237	332.655	182.167	321.031	171.177	295.092	187.53	247.406	242.286	252.735	389.896	243.258
O00499	24.193	102.508	29.2695	71.2557	141.979	94.9625	176.736	108.588	72.7143	40.4296	43.287	109.259	55.6393	90.6174	32.6136	115.107	93.1989	242.4	74.1931	178.651	188.704	83.4435	419.595	156.058	251.794	179.893	62.3327	40.1058	46.8942	97.2489	264.319	130.184	188.571	77.85	39.4073	79.507	159.988	42.4212	55.625	79.2747	123.901	111.385	68.9439	120.307	96.6548	68.1946	64.0458	65.5094	53.8859
Q13421	129.271	221.495	138.054	121.564	160.572	125.092	163.224	201.92	173.911	226.324	56.343	163.943	115.657	121.836	120.768	260.854	220.623	137.468	285.828	256.481	240.572	127.54	190.65	117.939	156.013	231.107	127.162	133.157	165.797	114.097	136.818	202.703	169.321	177.976	304.135	130.694	188.293	132.317	114.719	129.649	154.144	100.472	127.529	255.859	100.159	149.239	145.145	104.395	131.306
Q9BYH1	54.1433	28.1348	59.7708	70.6756	64.7403	90.7608	83.9891	92.553	65.7923	104.519	39.5794	123.666	78.6226	110.208	210.667	92.9098	62.7652	82.4991	82.1732	118.935	105.689	64.9432	109.144	71.7658	82.6324	82.9058	80.8504	61.4153	110.936	61.9196	100.216	89.9299	98.4106	120.541	118.559	82.9854	70.2991	82.6619	73.6313	95.5108	62.052	90.0952	83.7773	107.535	62.7516	108.876	51.6882	74.9526	98.8035
O75396	44.3941	41.81	77.2028	24.9916	127.034	62.1918	72.7212	57.2831	145.623	90.1047	75.6771	89.5659	53.5324	86.5617	31.8443	61.2048	82.4448	133.074	90.5097	122.69	95.5973	113.649	129.804	139.941	130.299	95.4105	237.932	109.284	65.2691	71.0071	113.745	90.6122	77.1193	123.793	69.7362	64.8541	71.4696	93.8215	84.5377	94.8934	177.216	55.1631	146.655	108.858	71.425	68.7449	82.2751	136.275	45.7362
Q9UHC6	70.3879	58.4901	73.4735	113.303	96.0871	195.684	157.348	157.146	83.6372	97.0064	47.9241	84.7577	84.5465	88.3548	178.037	127.689	93.6664	127.035	98.3707	118.872	135.973	90.1336	105.218	94.1876	106.626	132.69	85.4725	118.129	143.183	129.327	121.403	119.134	153.222	115.731	131.983	177.742	114.652	96.5614	143.067	100.87	102.523	110.311	116.792	161.436	98.0198	120.008	67.4776	66.7367	89.0344
P27635	71.9753	85.8506	72.2519	45.0868	401.417	109.272	86.7691	71.3019	54.418	128.571	48.764	152.641	39.8213	206.924	68.5684	42.7319	57.6637	62.3552	62.6122	55.5413	54.1275	71.3565	58.6791	57.3479	76.6985	178.887	761.362	90.4108	127.693	289.142	171.957	130.048	50.939	203.193	119.145	60.1987	155.877	163.686	215.395	112.984	350.01	90.033	279.103	178.884	187.217	165.801	159.002	274.422	138.296
P54289	122.868	86.9604	139.808	148.155	74.2005	80.4068	105.957	122.63	128.285	196.51	49.5937	167.795	113.079	166.287	191.117	148.317	114.895	134.172	145.844	177.827	177.827	90.7328	150.537	103.791	141.705	158.464	108.688	113.369	142.244	105.155	126.657	140.001	161.809	182.055	206.133	158.649	116.374	104.347	163.686	144.255	110.79	201.114	126.469	217.469	93.4819	150.012	89.6631	107.125	153.213
Q9H4F8	129.683	116.33	131.783	130.522	42.0983	39.0378	50.2437	54.3274	69.9049	91.9228	45.916	152.003	65.7602	114.362	193.328	105.01	91.1492	89.3339	99.9657	102.959	86.0214	61.1594	84.6462	71.8859	71.9089	87.2464	102.724	60.0431	133.778	91.733	160.03	105.959	113.725	105.224	89.9183	93.8449	65.8856	93.1028	97.8373	97.3731	93.8384	112.108	81.0732	98.8781	76.5712	77.7061	72.9259	82.5526	64.5932
Q92823	92.7841	59.7699	99.8114	113.953	66.2568	96.3536	101.168	116.868	90.4081	147.789	40.8057	122.092	115.069	138.523	249.309	153.929	96.9344	106.384	120.968	152.763	162.216	85.1394	133.435	93.8935	117.357	137.432	95.1879	89.5894	157.801	90.5075	155.384	116.93	145.64	154.414	181.506	142.422	97.5206	106.616	139.445	114.967	90.0227	121.908	117.274	190.689	72.1313	151.378	79.518	89.1874	139.472
P31943	180.581	114.222	120.862	103.98	105.037	43.7289	40.9441	45.8274	77.3045	51.8724	66.9499	73.0321	80.8388	92.6416	91.868	68.917	63.2424	74.936	55.8955	76.3086	65.5429	96.3324	63.7495	67.9741	72.2468	74.956	238.525	94.9467	100.036	133.1	92.2032	91.508	42.8471	98.7086	89.1052	48.7344	121.929	94.0744	149.136	89.729	156.481	71.9367	149.081	104.359	122.384	179.871	162.849	305.502	126.992
Q8TD55	145.888	64.6808	73.3766	93.4393	65.5152	17.7198	18.8006	26.2445	152.096	30.7596	177.624	56.9231	83.3402	35.8822	69.9071	201.555	66.7916	27.5364	41.7012	52.6191	40.2995	104.884	231.034	37.4193	47.7919	191.384	65.6374	101.413	63.5982	172.741	193.365	84.899	128.967	99.4375	59.5505	164.435	114.81	24.4862	55.4775	56.3101	97.1819	71.9731	50.2043	44.0675	32.1784	153.761	61.8933	56.659	86.9675
Q15185	76.3752	136.444	54.5729	73.9326	349.151	195.99	178.238	154.633	122.459	113.201	160.352	183.321	96.0937	162.134	55.8668	112.116	114.356	95.8833	81.8653	92.0353	87.8198	165.766	173.106	177.036	130.36	156.391	371.832	167.306	113.505	190.434	140.903	123.455	97.3105	163.954	140.151	264.759	165.541	135.24	234.366	149.564	296.187	100.17	207.393	177.666	159.302	176.917	118.426	180.679	165.763
Q12860	61.8624	47.9464	78.1492	86.7197	72.8318	130.318	129.005	98.1577	85.6055	122.408	46.3698	155.569	102.24	111.122	183.407	126.934	101.108	105.944	104.163	135.973	126.526	82.9275	98.4446	93.5974	91.2709	112.666	84.8908	92.1502	167.68	114.426	128.092	103.669	134.007	100.191	124.557	117.318	86.2747	163.951	86.5536	114.058	87.6817	108.869	100.973	105.287	78.6888	102.547	94.5666	77.352	123.53
Q9P0K9	32.7036	25.5815	47.2822	33.7121	98.4051	246.49	291.695	318.044	124.393	153.766	27.8111	168.94	73.1661	71.1691	111.901	133.974	204.274	88.2082	92.7569	407.861	229.032	43.7683	170.33	127.782	108.974	194.009	73.9243	62.6446	108.004	96.3142	114.211	149.18	60.8542	58.1007	86.378	120.869	39.2703	43.9537	35.223	65.3136	64.0678	124.277	89.7597	83.9874	52.9648	145.918	79.2954	124.741	91.8316
P07900	97.0655	136.293	79.074	112.393	182.229	124.161	69.1576	72.9149	71.6952	77.411	105.368	75.2148	162.25	75.6826	68.7926	137.906	65.455	65.8229	55.4065	64.4937	68.9399	100.306	153.279	123.137	96.7969	166.267	272.115	99.2564	74.0828	135.906	173.401	79.0718	123.889	164.022	111.108	190.777	105.405	89.5484	159.53	84.2612	170.454	91.5682	110.956	125.501	103.91	164.348	114.796	187.895	137.277
Q03252	53.7074	75.867	72.8373	60.9628	303.485	136.292	122.223	78.9688	74.4895	59.0371	126.798	104.806	78.5002	109.19	62.4594	82.1397	62.9591	86.0772	66.619	66.4595	91.2485	144.232	204.37	207.025	133.988	85.9023	135.764	99.514	68.7484	97.9099	83.8607	59.105	88.7902	79.9593	70.0762	119.789	80.9422	71.1086	145.592	118.248	149.095	75.1365	141.827	76.9439	97.8016	205.553	110.67	138.01	88.3954
P22626	99.0024	130.384	101.285	76.3055	372.967	109.016	111.133	87.3651	78.2578	79.3113	168.316	155.737	76.1851	163.744	58.7677	70.1455	55.2382	81.4388	61.0682	89.8231	60.5244	148.204	109.419	139.808	102.494	118.331	475.578	109.696	112.381	226.947	140.336	126.334	56.521	155.327	108.726	89.2092	159.391	153.052	181.468	180.941	299.3	110.913	223.946	150.394	204.395	230.028	170.702	418.119	156.859
O15394	61.6737	53.7845	75.4119	100.612	80.8553	166.341	126.578	123.511	111.806	136.185	52.9767	148.572	123.959	141.661	200.85	143.809	109.208	123.386	163.292	175.046	168.169	95.7877	109.384	91.1825	114.105	139.793	95.7631	111.237	135.687	108.566	135.96	114.276	151.185	150.553	176.916	136.684	97.8029	128.818	113.525	128.027	89.0934	132.144	142.237	153.279	85.8697	114.071	80.4924	84.1543	121.736
P03950	162.168	198.807	176.773	198.169	56.0796	77.5954	115.609	73.3723	189.502	147.099	108.331	198.808	157.713	146.909	129.501	142.05	234.997	170.927	207.836	265.083	253.935	131.466	132.998	137.191	184.647	128.019	138.777	180.027	161.068	145.162	134.06	183.687	169.475	160.89	129.217	201.91	139.462	199.158	94.5933	143.479	142.175	158.249	126.762	145.083	181.545	110.137	163.257	156.233	150.754
P34096	54.3017	57.8554	125.07	101.949	77.6221	107.019	139.527	173.382	141.591	124.925	80.3371	119.317	124.063	99.1917	77.4057	105.562	140.734	101.179	143.073	241.345	143.123	73.9563	125.256	80.7694	116.202	97.1335	93.5498	97.4382	113.889	100.812	72.7731	111.397	133.384	102.973	111.013	106.405	102.496	170.172	87.8733	95.8447	94.3909	118.758	112.01	111.192	105.253	86.8284	93.9249	88.6749	133.5
P10124	130.219	79.5946	151.595	260.059	44.2206	45.5824	30.774	62.6517	82.6023	70.7948	146.625	96.2727	71.8802	111.952	76.1735	110.269	175.517	149.362	141.399	153.403	114.046	134.317	87.7408	83.9956	81.4965	67.9645	160.62	176.07	138.311	133.557	46.9226	167.296	106.623	65.5883	48.8747	151.243	63.3587	98.0365	139.704	99.56	66.9454	114.242	76.3064	114.605	105.1	71.6454	138.373	70.8904	121.834
Q5EBM0	192.931	150.83	68.5495	179.91	103.901	133.431	60.218	39.5887	45.5834	38.9184	30.8856	46.3688	72.5673	75.0201	69.333	120.19	48.6923	105.16	71.9488	98.221	46.6223	57.1724	128.248	186.737	58.7446	95.3674	56.862	79.4632	38.7527	107.448	58.9778	70.5949	166.35	80.5852	72.4789	256.593	94.8957	53.029	67.6362	39.527	50.5083	38.2924	75.2186	117.188	32.6094	92.4994	38.9742	184.751	69.528
Q99523	77.5464	69.2223	81.9897	89.5681	39.7275	104.934	108.957	82.3541	99.156	111.266	49.8131	133.986	85.0804	93.0819	184.538	107.51	111.925	109.588	135.191	153.574	110.704	96.3572	116.186	94.059	100.208	78.0419	121.681	73.6788	104.737	149.029	94.8086	143.684	94.7503	115.595	95.1134	111.802	59.0006	164.929	84.9562	109.676	73.9625	152.021	79.8991	59.3985	73.0947	89.2442	110.736	105.226	102.005
Q9Y6R7	50.102	98.8381	60.5342	64.2982	172.223	130.437	156.544	126.206	105.502	191.684	38.5774	210.367	54.0749	73.8704	60.4134	97.2312	169.992	104.59	246.224	135.733	130.817	98.6993	109.951	53.6967	114.233	60.8562	119.706	68.5616	53.1079	84.887	49.0042	155.406	44.9486	50.469	132.376	62.9613	235.945	140	68.7072	209.444	189.29	113.027	164.369	105.248	73.8112	51.3793	78.4783	47.5034	91.0222
Q13451	111.673	137.341	77.1173	67.0766	178.94	99.5679	100.795	58.2768	52.2585	68.0407	140.097	91.6653	58.19	78.9209	66.3093	90.3015	64.6484	80.1278	60.2846	80.3367	61.0895	123.551	161.643	175.946	120.414	84.9673	162.475	163.298	58.7471	91.4747	99.1891	49.6694	58.44	100.907	71.5533	190.087	104.922	49.7689	93.4055	98.9086	156.482	71.5687	93.819	67.7089	80.5292	112.511	99.6684	130.543	110.974
P62917	149.641	160.444	186.853	67.1907	251.348	90.9047	105.746	86.3326	72.871	111.686	105.693	249.455	83.1517	255.578	130.86	90.7819	67.6919	97.1454	103.96	148.039	101.279	105.173	86.7347	94.1973	104.283	137.96	442.918	109.991	156.03	230.109	163.965	178.647	83.5739	193.343	135.395	88.8169	189.727	194.896	173.593	152.636	209.068	144.462	210.414	130.716	188.091	156.115	165.491	315.806	163.305
Q9Y4L1	146.223	116.512	139.235	136.409	123.89	75.5694	92.5585	107.668	138.409	137.401	91.6561	180.298	114.981	123.098	118.127	130.358	155.503	127.957	173.27	158.67	119.221	142.883	121.936	112.49	135.91	136.444	170.175	124.012	160.884	145.503	150.566	149.593	144.722	162.201	131.818	142.425	144.702	154.046	155.797	146.959	156.572	158.729	146.911	173.572	156.646	137.72	142.852	144.778	134.373
P09326	262.096	269.405	218.753	198.632	128.817	154.369	126.107	183.051	172.364	179.704	84.4949	178.604	78.4833	99.8155	146.558	160.69	256.389	125.147	218.917	258.705	224.895	204.361	183.119	157.845	243.932	180.468	117.982	172.934	108.137	157.824	164.156	170.629	193.164	147.288	172.506	224.316	167.54	118.392	193.799	107.771	150.683	156.716	117.851	222.004	131.391	210.375	152.332	171.976	260.437
Q6UX73	115.987	94.7612	193.725	138.517	63.8177	71.4081	70.7971	109.402	65.3067	144.812	50.6623	162.057	89.458	132.894	169.689	134.335	78.8533	122.796	111.601	118.803	148.439	97.4645	86.1884	87.029	113.193	118.327	103.146	87.8065	107.662	98.4154	162.469	123.494	155.271	149.457	208.234	73.446	128.013	152.256	74.5294	114.42	90.0065	134.619	117.215	72.0251	87.3546	84.8094	105.82	81.5711	94.5252
P27797	142.455	152.386	98.0376	80.7142	202.479	62.9268	81.249	68.5943	81.8429	94.2141	189.626	187.853	88.8637	166.869	94.1084	161.871	123.184	105.775	121.989	173.66	123.856	167.355	246.642	161.768	147.917	120.583	147.357	104.584	107.565	114.129	181.989	99.1081	101.988	151.125	122.57	144.743	112.607	121.561	132.036	131.869	123.69	108.198	112.4	116.55	91.6424	140.463	72.8991	103.911	115.609
P14314	65.2466	62.0871	60.9642	68.2183	188.047	119.992	91.1483	117.603	79.4358	101.333	82.9086	107.205	93.4313	114.179	117.842	127.139	98.6888	92.2225	105.996	134.483	112.471	94.697	124.762	94.131	116.757	88.3202	98.1573	69.6211	109.143	84.5671	141.306	91.6549	97.6474	124.059	101.327	118.829	87.6314	99.8581	90.6911	106.395	90.2393	100.884	88.096	90.6222	77.5282	123.752	75.2224	90.5352	115.083
P55001	106.897	33.6159	91.4244	74.039	27.5542	45.9514	34.3254	139.279	73.0088	100.272	61.2662	52.2886	132.874	34.675	114.053	68.1149	30.042	37.8421	56.9969	55.0255	51.0366	65.821	24.4689	69.3898	74.1578	96.2399	100.01	32.8538	45.0729	112.574	31.5847	85.0978	62.8742	36.1092	75.0427	26.5836	45.3889	77.2486	60.6982	74.7756	26.2297	102.35	34.3907	22.7735	74.4865	148.563	155.617	156.195	73.0486
Q16610	84.7446	66.8239	95.2816	99.4269	102.318	180.52	187.988	172.359	147.441	134.032	81.9447	93.0011	130.194	89.6608	125.688	150.616	144.31	143.027	213.336	180.415	147.368	119.612	135.63	112.489	129.675	120.764	105.582	128.071	143.615	126.278	91.8658	144.383	122.626	150.503	153.86	129.107	129.256	149.785	119.651	120.999	104.096	154.141	134.037	125.268	130.213	96.9368	109.879	82.9764	144.588
Q9UKY7	90.3014	143.005	96.7609	140.971	375.31	141.867	76.8949	63.6491	102.517	105.219	144.683	120.437	97.173	107.746	57.1448	180.97	108.584	79.9177	89.9994	104.13	90.937	161.677	72.8895	136.096	161.63	138.666	97.9866	134.668	90.4684	90.9375	153.554	83.2744	157.479	153.396	122.021	295.388	112.738	80.4339	147.052	158.586	112.309	110.068	60.0375	133.272	107.117	224.158	93.092	164.538	135.948
P29590	112.724	59.1514	50.744	54.8057	59.8016	45.3373	33.6289	66.1923	25.0746	56.9477	107.102	27.6763	19.8346	164.631	64.3963	29.329	35.5718	98.4165	48.8498	79.2632	36.2233	105.232	81.9758	97.0018	70.6297	76.7344	122.163	30.7983	58.8912	57.7012	104.813	96.8238	52.7584	33.3634	23.3861	39.6181	46.502	81.196	121.258	41.9241	109.467	51.4199	34.4923	28.2812	35.4348	79.8021	39.1863	281.242	95.7511
O00468	110.3	98.857	126.7	141.277	66.5103	125.429	94.7716	107.003	89.8026	106.173	60.2436	80.4507	79.7408	73.7865	158.675	117.611	169.291	113.388	137.084	129.135	119.647	97.9872	127.554	125.095	89.7961	101.066	112.049	77.0501	120.15	143.28	104.571	135.378	117.622	98.7105	89.0933	118.686	88.402	99.1847	99.2147	84.4067	123.517	101.602	90.6993	102.726	102.277	105.105	118.578	102.3	108.493
Q02750	168.277	147.063	130.203	138.608	63.9404	123.885	59.658	118.46	52.7106	44.5616	182.129	158.337	48.9684	181.227	208.042	55.4871	61.5367	71.729	79.0461	24.8777	87.5141	97.4483	45.2243	74.4902	82.3098	150.271	207.559	82.3514	99.3748	112.409	179.941	82.6642	57.701	160.862	120.569	316.657	198.614	80.1983	309.047	105.13	120.16	93.5829	218.722	78.5755	134.216	156.402	88.677	298.763	151.322
A0A0G2JS06	191.398	74.6489	130.536	146.933	349.307	299.641	432.815	164.124	305.563	379.766	212.856	103.059	82.8675	105.465	136.943	242.742	305.09	2157.67	550.996	128.056	169.477	387.179	346.685	215.158	203.174	385.215	211.328	300.797	429.003	245.26	697.32	285.611	146.706	122.223	685.779	68.6271	261.581	28.2399	173.189	134.423	263.808	214.532	213.468	110.243	207.721	76.6989	194.053	459.574	275.136
P31942	92.239	102.982	80.3921	66.5605	149.001	43.9036	48.5824	49.8722	71.5061	55.3539	102.041	57.8047	62.9293	120.43	44.7544	47.0573	48.2382	54.9758	45.2427	42.4543	46.7788	71.6065	77.4056	85.9839	74.6346	81.198	254.459	64.3021	55.8831	98.301	79.4647	99.3166	51.148	104.031	70.6249	84.5294	70.2151	74.305	117.248	89.1207	120.979	56.9008	107.748	81.761	91.431	127.832	93.5408	165.321	81.2326
P39019	93.7837	119.42	79.9011	74.5478	229.121	90.0249	83.2966	65.5185	65.1869	53.0795	96.0864	64.5788	67.924	89.3595	46.6571	62.1587	47.0303	77.0498	56.7728	77.3825	75.4175	86.297	63.1729	67.0249	72.1151	80.4834	197.84	89.1537	95.833	138.419	95.9082	100.876	36.7567	95.3268	79.366	59.8101	88.6085	114.641	91.6423	100.864	99.4795	84.464	107.23	62.6382	115.215	95.6803	119.311	205.625	88.4389
P18124	198.7	233.808	199.346	151.176	282.002	65.4524	102.019	56.2566	91.6146	135.248	151.576	197.54	131.825	209.991	120.454	96.2383	70.8165	87.6262	89.6821	114.04	85.5493	124.328	106.496	101	104.793	201.963	690.077	142.502	181.388	288.502	200.995	180.856	61.709	242.824	157.739	103.136	213.935	205.363	260.443	184.837	345.123	147.802	273.911	193.269	248.421	195.03	222.255	311.821	206.146
P35219	77.1287	266.019	58.0313	88.2557	40.8048	74.2891	72.9321	49.8543	47.5558	78.9161	36.4836	46.2632	39.8486	30.653	36.7216	232.274	78.7873	39.1748	48.5024	68.4586	27.2065	51.8937	29.4137	52.7205	44.3188	34.9087	72.7197	35.5189	90.4894	129.412	181.093	52.0395	178.076	40.0239	52.5258	495.675	66.6649	40.3479	26.9382	27.4851	48.7022	115.278	39.2195	32.2894	54.6477	40.514	91.1964	170.794	139.026
Q9Y5I4	51.7231	29.5878	60.5132	59.0084	114.131	137.336	146.625	132.138	96.6294	116.981	69.446	82.5382	93.8547	73.0087	122.104	130.109	98.6722	81.4891	100.398	132.221	95.0292	79.9288	91.0543	81.9614	97.9792	74.3055	106	83.4047	163.584	74.6328	148.591	82.8552	97.3034	74.2615	98.2987	104.856	86.1746	91.6307	67.7284	104.589	72.7069	84.3976	79.4986	90.4893	70.6945	78.5633	86.0221	70.3819	107.669
Q13813	88.3007	252.863	68.6784	100.436	140.747	80.7306	81.399	78.8923	64.9207	62.0103	129.104	65.8129	68.0319	76.9298	62.7955	126.822	72.9828	76.6614	67.2471	65.9715	72.1002	86.6682	97.8079	87.5594	89.7688	103.49	72.0184	77.9853	58.6464	75.8387	181.58	72.0359	114.847	105.837	79.9486	213.594	86.2833	62.6612	100.455	77.6635	102.526	112.292	71.761	57.4388	79.5906	150.433	134.263	119.957	119.914
P36955	130.131	92.2616	174.787	142.32	130.133	253.347	234.627	181.086	227.687	234.516	94.6594	115.951	169.963	102.464	193.925	215.417	300.781	179.636	236.139	215.968	199.434	129.167	238.662	150.759	156.163	193.35	222.225	162.132	188.308	129.621	191.154	208.31	232.434	172.522	220.987	178.633	217.411	189.091	135.125	160.27	161.992	231.23	161.966	198.091	167.421	115.661	175.512	127.546	182.322
Q9Y4C0	88.3903	80.5176	121.195	136.921	65.9344	110.359	107.976	114.705	96.0889	143.753	58.161	146.568	124.806	164.311	244.032	160.121	123.804	141.577	134.261	140.554	157.552	102.713	133.712	104.187	124.579	138.64	109.771	114.954	156.748	109.018	158.138	127.906	165.27	148.086	179.03	138.027	115.87	112.969	144.173	127.861	98.154	130.748	120.765	187.434	92.2553	111.475	104.278	97.9465	117.758
Q16891	42.2029	78.1959	48.6056	48.9424	76.1524	48.3858	44.5012	78.2734	65.092	41.4059	168.011	115.919	71.1051	147.832	29.0937	42.3777	44.5257	56.6924	52.6278	46.2909	52.6208	49.0565	55.4308	40.8701	55.2165	120.904	444.988	64.9443	108.205	190.029	113.061	99.1545	49.6854	123.11	78.3097	53.4633	98.1425	90.5676	141.116	77.7298	177.894	85.9629	159.914	116.604	127.504	130.678	99.7064	213.906	92.1315
P21810	100.983	181.377	94.2141	216.07	70.4977	141.904	102.089	128.685	120.068	138.833	67.7322	147.429	126.523	88.4028	203.957	109.591	221.66	161.774	181.308	275.316	175.737	112.458	176.731	121.003	107.896	156.35	196.887	114.725	171.724	116.239	161.478	202.174	115.58	104.514	117.609	211.355	118.958	142.486	128.28	115.052	98.9463	139.636	127.177	148.657	112.064	109.494	144.489	146.993	166.528
P35613	50.8503	96.5062	57.6926	66.1057	225.04	99.3387	195.514	198.934	139.915	128.668	114.946	204.206	136.619	225.383	152.543	246.048	160.727	145.032	171.022	210.416	147.208	111.047	172.604	125.902	145.023	143.302	178.994	115.616	195.407	147.477	163.721	122.686	132.608	149.346	139.193	181.612	114.079	168.229	126.195	141.47	125.96	148.066	101.846	148.601	116.853	197.868	88.0492	159.097	150.861
Q9GZN8	98.7828	168.137	104.663	92.9035	95.5671	124.436	122.714	111.466	59.9944	39.8828	159.463	46.4755	64.015	89.3547	89.9256	130.979	60.1359	52.1013	48.2194	40.6106	63.8577	102.356	72.6801	79.9395	74.3802	116.89	73.8642	81.2159	58.3555	71.1269	99.7403	47.6955	118.722	82.9585	128.67	181.016	79.737	60.4691	100.555	80.5175	85.9045	64.4304	71.3174	111.993	58.6137	115.699	60.374	113.539	115.171
Q9H2X0	96.9051	123.563	113.229	102.432	49.1403	62.1238	66.0644	69.7849	92.2345	88.8693	40.021	84.2171	63.7456	53.7387	157.845	121.249	102.698	107.173	116.322	129.216	96.6257	77.0911	95.9326	72.8144	94.8043	76.6972	87.3928	93.1375	102.701	113.509	80.4012	107.478	97.6187	103.646	85.8268	123.958	100.62	122.744	71.5006	85.8251	75.851	113.95	76.484	91.3754	82.6728	91.9705	95.3017	80.5245	87.0259
P07195	114.395	291.309	161.824	192.958	233.98	127.38	103.168	125.036	100.057	135.504	157.341	139.889	119.664	165.044	127.072	243.416	121.578	115.683	114.808	140.909	129.13	143.154	140.981	154.803	154.804	182.171	102.149	133.68	135.659	112.632	350.444	114.839	191.181	191.282	194.123	286.571	143.946	123.194	163.041	139.808	160.651	177.329	111.107	159.744	103.822	205.331	149.883	189.149	185.542
P62249	123.419	173.798	145.655	52.8847	354.753	82.096	107.005	77.2659	58.452	77.1958	128.019	257.454	57.4973	336.172	85.3474	60.9124	53.3872	77.741	69.0492	72.8242	78.373	121.771	74.8328	83.7483	90.6172	204.386	1023.63	154.531	155.446	343.271	191.86	142.149	62.0257	209.637	130.72	93.4802	217.113	183.474	287.279	126.891	384.309	122.482	296.235	192.414	245.624	203.51	214.627	379.98	190.198
Q9Y2Q3	204.338	94.118	164.101	134.912	158.057	43.8077	27.0572	36.2523	58.5339	65.4701	113.809	307.444	148.052	219.379	50.1877	38.2672	33.663	141.869	97.8748	97.4332	38.3518	286.629	114.215	97.5964	202.709	62.3229	524.93	235.994	62.4909	125.152	92.9235	80.6582	48.5614	63.3407	46.927	119.207	126.296	96.8364	157.814	228.54	400.385	72.7661	309.223	126.822	124.717	155.736	98.8367	654.381	139.359
Q15113	51.5269	44.4608	71.9008	69.8202	91.0795	153.394	146.716	164.199	94.0595	97.2108	48.4512	88.2816	77.4915	86.1618	130.574	106.13	116.903	79.6958	156.265	145.778	128.55	84.2646	71.9748	72.9778	104.986	92.2104	73.2949	67.1641	80.3567	79.606	91.102	117.173	116.202	106.09	158.552	97.7855	95.2469	161.018	79.8045	125.084	99.6756	120.469	103.02	109.146	97.6883	74.6196	96.1375	60.0466	103.589
Q16288	39.8388	76.9461	43.9126	71.89	125.874	170.138	168.38	175.848	106.864	80.5429	52.5241	57.1729	51.8613	58.8775	107.87	154.358	167.946	98.4268	66.7505	123.206	116.062	46.0839	146.567	107.621	71.3296	74.3526	105.93	92.7128	111.389	61.3592	205.448	65.448	127.16	112.347	103.655	98.5407	87.2947	150.34	129.575	112.389	152.829	168.784	59.6237	99.303	64.0267	48.4129	88.6784	108.194	94.7298
P50895	55.2597	63.753	121.789	176.262	68.1711	116.277	68.8347	51.8627	88.1256	114.264	61.9809	96.5564	97.7011	74.1718	80.6151	85.034	106.194	89.2044	125.291	102.51	91.699	55.7973	85.6485	66.2349	95.632	85.0494	60.2029	67.567	121.62	81.0446	84.6131	116.118	99.42	107.343	109.585	86.5985	111.866	164.668	83.355	99.3712	72.5344	112.371	121.491	96.3795	88.1947	82.6769	85.6937	85.858	113.502
P07305	190.485	151.958	114.905	95.8726	149.932	86.581	85.8486	81.9837	97.6256	63.2832	224.947	116.261	92.0329	314.083	89.1364	98.9989	66.4999	115.146	80.5633	138.757	79.9345	132.359	121.138	168.937	99.1282	110.583	196.826	98.4076	156.67	137.182	144.364	136.77	54.0283	123.007	106.089	69.038	118.729	132.761	88.5207	121.276	99.5861	128.696	158.277	76.7977	164.454	220.103	158.922	177.028	173.822
P16949	86.2019	170.076	68.9945	103.114	163.138	166.794	208.693	105.66	98.9308	94.5769	103.81	77.5429	77.7601	72.4977	97.0885	126.696	91.3808	87.8239	74.7866	102.982	107.704	116.473	190.622	169.984	134.896	102.757	77.7642	96.7987	89.2326	106.26	313.102	94.7828	139.025	147.459	72.6205	235.282	91.7477	69.1851	107.268	89.1829	90.9004	120.701	58.275	71.0201	87.2627	261.425	95.7765	153.237	102.556
P54756	48.2828	17.0578	62.8073	62.4482	45.6771	27.8877	47.0002	62.1297	66.3779	100.207	24.8223	57.5713	59.3873	59.8783	140.114	82.2286	74.1037	58.2356	83.8603	56.9873	76.377	39.1082	61.8346	44.4396	56.2843	54.348	50.3934	47.2703	76.6566	54.3698	78.1216	72.6101	65.2267	51.1339	88.576	51.1109	57.5307	48.6294	51.9709	65.1517	53.3855	83.4335	50.8642	78.5456	45.7505	67.5228	59.1118	53.9232	65.6429
P21796	110.074	149.855	108.067	84.4367	136.392	46.245	76.1529	70.707	76.2055	92.9245	92.1919	251.749	64.1399	412.662	86.8227	55.1322	65.7641	76.8676	71.4613	62.676	71.393	77.6038	78.9105	62.6616	90.3652	196.193	739.756	102.91	159.848	293.498	145.654	122.257	65.2739	148.321	112.296	55.9484	145.19	165.253	215.924	104.019	317.029	98.4574	308.77	229.349	223.331	190.223	193.351	313.553	171.053
Q15904	109.641	118.491	129.471	173.418	78.9958	127.805	105.414	91.3732	86.1089	99.8441	41.4564	104.178	86.3994	87.6722	223.754	131.982	131.147	122.779	146.334	112.942	98.1192	107.234	73.206	89.715	93.9663	129.08	102.199	114.182	159.863	124.098	132.992	137.912	167.921	94.2299	118.078	168.095	102.08	141.652	104.634	106.318	76.8793	145.696	92.5461	125.727	115.292	50.4634	147.207	85.5047	113.285
P08253	89.6698	112.093	140.435	155.358	74.2581	114.877	88.474	160.468	125.917	155.74	45.3017	183.311	76.566	91.2445	156.516	160.178	161.676	107.981	191.368	158.02	161.903	82.2159	106.148	96.1104	145.88	114.382	116.041	82.8647	127.315	118.377	112.781	181.368	175.782	145.534	170.083	120.924	149.67	165.1	112.311	110.359	99.6825	139.659	98.0351	133.841	120.823	127.233	127.936	71.6022	129.381
P61916	146.582	166.958	204.266	195.058	62.7165	101.997	89.6528	107.244	122.774	193.586	80.7112	108.605	97.7886	103.556	225.457	155.816	156.7	119.129	184.096	176.566	169.458	107.663	120.931	117.249	141.743	131.793	147.625	102.4	147.438	126.358	143.891	167.822	123.759	120.38	195.945	141.555	143.022	148.792	96.3694	140.819	111.161	143.05	145.38	152.261	121.037	119.261	99.5849	81.7842	128.187
P16104	98.4469	146.895	146.759	66.1521	448.121	201.845	245.528	218.496	111.23	135.53	162.051	97.5737	80.7126	162.965	100.242	185.724	89.4317	176.588	96.0317	156.565	148.575	171.555	141.434	118.563	161.015	90.084	226.32	180.212	176.589	122.562	131.097	165.266	51.5631	167.07	216.761	70.3811	220.817	207.01	151.685	137.422	142.533	193.993	119.732	99.0692	145.866	170.643	151.401	450.048	98.4079
P62266	93.168	128.778	107.015	79.3765	293.325	97.5883	104.893	79.1361	70.9891	104.984	76.0706	183.495	46.5231	194.99	119.625	87.9378	87.5447	115.068	89.7772	126.357	86.8093	129.909	83.9802	68.5628	91.8635	198.475	761.55	115.705	218.616	338.332	134.134	148.216	53.2584	189.208	104.111	63.0414	159.966	165.44	218.785	108.586	320.412	108.424	226.466	155.558	207.431	145.698	156.543	270.689	171.95
Q53EL9	62.1623	26.2561	63.3483	66.8002	63.7339	90.2731	96.2465	111.164	68.0387	99.5391	45.9785	70.9085	84.2791	60.7723	171.158	95.4133	72.4179	72.2375	91.0317	107.583	87.0096	62.6507	76.8995	67.5892	88.2984	83.3054	64.7672	62.0307	113.107	73.3105	161.712	77.4502	81.3783	76.6176	81.8001	86.4203	66.6083	85.9876	63.3282	92.1387	60.7402	67.3952	77.1247	86.1941	58.3922	76.7552	61.9083	71.3387	97.1156
Q9NUV9	84.3491	84.8934	63.5805	49.1534	170.451	118.432	55.9054	65.5784	59.9066	86.476	37.2166	60.8696	61.7747	67.0922	44.5348	87.0611	69.3225	53.9404	71.1213	97.474	46.4255	209.094	162.327	78.8485	118.192	64.085	47.2042	159.251	48.9604	51.1345	47.4709	44.012	48.8056	45.3096	50.1783	83.942	68.5204	38.1212	131.748	187.387	102.705	42.9203	98.308	62.1057	75.1456	96.6765	49.0371	81.2318	67.6492
P61313	115.562	67.4862	77.708	72.3161	290.47	92.2142	87.0044	87.2084	62.7452	94.9487	94.085	194.558	69.4776	178.318	106.614	65.5799	38.3478	75.5717	56.2687	103.782	73.6281	99.8268	91.6369	76.0507	74.8668	142.379	568.43	122.96	107.153	221.753	125.139	114.143	56.0625	127.656	97.9266	72.458	168.356	158.025	151.359	139.754	202.579	101.981	142.784	139.538	180.065	127.963	139.353	349.622	112.784
Q5T750	142.851	458.901	134.583	175.347	235.295	140.256	117.88	114.99	104.973	244.356	44.9458	139.142	63.2191	87.46	470.907	255.397	186.337	115.075	185.256	175.339	90.6252	83.9912	100.204	152.172	201.155	60.2029	200.712	81.3506	125.207	47.6014	154.646	265.804	215.059	169.464	149.87	277.862	611.35	92.4709	157.387	109.737	135.319	252.627	75.8249	136.931	162.767	173.468	222.889	64.9494	230.81
Q13790	147.575	107.425	99.5823	115.094	50.9178	101.152	99.3485	74.922	103.967	108.329	36.5355	34.2874	36.0249	25.9669	61.6974	48.9187	162.644	166.871	152.791	55.4149	134.621	126.819	31.8779	95.1353	62.1014	45.6055	63.0598	111.07	106.184	113.662	24.0282	100.748	192.497	52.4676	42.4583	35.1145	96.4536	52.6341	61.3787	89.0904	34.4395	126.756	105.947	43.5903	114.272	34.5823	83.6084	122.56	79.7939
P07910	154.626	176.138	139.871	131.361	179.699	41.0482	55.2712	62.1934	84.8131	81.0778	176.956	161.231	103.252	166.759	73.3622	91.2822	56.5047	84.1852	81.2849	99.9721	79.5062	156.924	102.636	153.116	119.927	132.951	428.448	118.486	120.928	194.988	140.818	115.449	55.9317	151.7	98.515	88.6774	143.208	115.387	184.475	155.568	240.826	102.792	193.5	120.518	169.242	203.289	154.623	301.763	156.647
Q8NFT8	82.9507	74.0031	112.633	134.439	48.5586	90.8671	77.9942	131.943	55.9244	127.431	25.9357	79.7441	127.034	102.805	143.512	105.744	96.5225	92.8357	106.693	135.921	116.332	75.9027	85.529	67.6	113.602	75.1723	74.0265	92.4173	141.802	74.8873	135.61	95.381	80.8914	119.246	115.164	102.759	99.4332	110.652	69.974	83.6946	66.4803	73.5984	87.2494	103.201	81.8912	100.726	76.2421	79.0158	109.399
P46108	46.4419	155.492	128.589	237.439	65.4537	120.882	101.32	129.251	50.5401	76.3292	100.611	99.2684	108.23	54.2004	43.8237	66.2091	179.441	139.854	75.6019	76.2701	137.93	58.1962	94.6195	124.148	97.2756	51.5427	78.6244	51.8187	61.7572	157.457	171.944	62.2725	131.449	126.343	137.306	288.066	78.5512	74.9376	127.509	88.2113	58.6396	114.281	43.1035	163.872	77.4843	102.793	92.9444	56.3906	104.211
P19338	76.5497	100.416	91.284	68.7478	389.821	80.3217	110.228	71.1868	80.0589	88.1259	106.626	164.648	91.4569	156.175	52.7628	72.7504	64.9791	76.0107	72.7376	98.2	64.4798	274.991	196.062	218.368	107.197	102.247	270.533	200.947	76.0576	145.578	109.903	100.572	79.8825	117.437	62.2922	155.283	125.498	83.6568	198.447	232.749	265.321	86.2778	194.087	104.397	150.728	193.412	113.086	218.544	139.599
Q96S86	197.005	56.3407	73.7089	198.447	69.2458	107.398	151.962	136.37	116.467	128.142	99.4445	91.8184	87.8439	114.157	137.433	143.029	112.642	97.4152	96.8416	81.9627	118.772	165.458	110.85	128.047	150.888	142.774	221.655	161.8	89.4954	179.137	85.8343	197.685	152.832	107.127	88.0071	118.338	117.028	171.717	99.319	64.773	86.4074	92.6647	99.328	130.399	138.473	215.722	184.26	204.847	107.194
Q03405	90.2247	85.9014	63.0529	103.48	43.1599	52.887	78.4109	54.8794	56.787	55.7012	74.0266	61.3875	30.6596	45.3479	42.0559	88.0127	75.9888	72.576	78.5183	94.2206	92.0318	63.1319	96.4865	51.3009	92.2793	71.6116	52.4105	46.3715	56.9456	66.1699	70.4938	57.2957	54.2877	70.5093	77.1362	90.653	52.8593	54.4514	53.3413	39.2633	40.9619	60.0232	33.4355	73.6062	40.5398	66.6546	45.7436	54.9222	67.8688
Q12931	69.1854	68.5769	100.699	69.3895	329.539	192.34	116.983	84.8032	101.698	67.4437	103.491	74.4694	145.315	79.2755	41.5607	67.4823	71.1649	69.4918	64.9623	68.0258	63.3399	91.5752	99.4013	74.3695	81.354	161.66	543.952	107.621	113.008	194.967	136.313	134.233	70.4903	146.221	94.0049	69.6119	121.145	137.017	145.049	101.903	193.806	97.197	167.493	125.295	124.558	136.303	139.08	306.078	157.826
Q8TAQ9	249.031	349.519	325.704	265.459	59.8975	121.959	118.99	156.561	158.692	178.847	187.729	173.152	202.593	311.843	122.226	259.723	193.881	326.237	232.241	354.01	657.359	120.278	145.861	226.921	182.73	121.995	334.384	349.045	115.901	188.65	71.2651	143.388	424.415	144.038	130.622	202.098	322.13	286.019	232.384	138.279	418.222	178.933	390.011	303.094	286.059	240.457	216.098	231.544	178.181
P38159	202.94	286.653	167.943	171.877	369.464	121.846	120.699	83.6337	91.4042	95.7934	205.929	259.89	85.7168	305.326	76.0838	124.794	89.2774	130.056	79.7411	128.652	90.6706	252.986	223.975	194.883	179.275	159.879	240.845	213.958	99.1237	161.288	146.952	103.966	85.5359	127.159	103.874	177.361	140.689	115.522	183.162	208.517	220.147	109.924	186.753	120.705	155.784	236.235	161.643	218.721	164.392
Q9BTY2	148.594	84.7922	135.728	162.088	73.7515	91.2899	83.6107	129.671	136.271	123.293	81.9035	142.483	109.044	131.701	206.109	169.787	171.329	109.69	142.518	189.764	191.981	171.783	125.672	112.284	148.546	130.54	116.599	133.117	121.899	135.649	122.707	112.741	140.939	130.862	233.815	132.088	135.136	93.3583	93.4963	144.105	130.228	145.986	128.122	141.175	119.676	124.034	126.093	110.348	122.965
P01210	41.8037	27.4309	68.2874	70.7281	54.9722	71.9217	58.7633	87.1478	77.2188	174.469	44.5994	144.814	115.412	120.882	463.874	156.563	109.293	111.007	134.354	193.235	108.586	64.048	138.954	35.0689	101.705	81.7736	113.812	97.8689	106.512	59.6991	145.338	82.5212	86.9706	132.4	128.685	84.9568	76.9141	93.0278	99.4173	94.9826	64.0323	74.3119	50.8307	126.063	75.7488	81.5044	61.6047	89.9973	128.06
Q5KU26	91.4999	63.1511	80.5574	85.0524	195.644	349.485	264.941	277.212	118.33	157.555	97.4568	144.552	151.056	111.613	180.345	259.294	229.427	118.445	235.001	329.295	233.117	158.675	271.815	152.601	158.138	123.625	113.381	90.0611	143.4	117.265	134.852	157.02	131.223	157.593	155.783	116.001	160.317	197.204	94.7405	134.237	106.034	141.054	126.292	124.935	87.7573	127.465	130.808	111.926	161.687
P26641	109.985	256.073	82.4852	89.7226	368.057	192.608	180.168	133.645	85.2605	88.6988	200.218	167.409	127.175	178.317	97.8955	117.075	85.1728	110.145	89.2244	88.7584	107.528	172.76	150.058	181.75	130.667	189.643	509.994	149.895	138.392	306.757	205.557	164.722	157.22	209.628	145.11	222.283	188.989	179.091	243.91	175.25	362.143	161.38	262.383	191.563	222.224	195.545	199.946	315.703	215.351
P15880	94.6214	93.3081	124.903	77.2611	500.274	195.905	213.482	179.198	94.5384	135.509	132.121	311.452	90.9869	384.035	129.138	72.3044	80.1021	91.4448	79.8774	93.142	85.2208	169.088	138.848	115.705	116.729	255.945	1202.49	189.089	185.416	435.809	266.602	182.992	79.6553	298.715	173.885	102.299	253.087	222.962	390.859	202.918	526.442	135.98	379.347	253.02	293.793	269.896	289.107	495.736	303.184
P61978	76.7491	90.2326	85.6834	63.0122	303.158	79.5283	92.4944	60.676	69.5673	75.9806	159.529	121.62	72.3938	161.4	45.1598	77.1022	46.3069	49.5417	43.5297	61.4759	54.5625	156.36	123.62	154.556	99.6311	113.503	291.434	123.969	72.4139	152.202	106.121	81.2978	72.3976	104.824	68.3236	102.246	109.798	86.3639	151.118	121.172	169.287	86.9656	135.961	106.611	127.75	179.712	135.477	270.537	128.439
P14207	76.0736	141.311	257.505	219.911	66.6681	117.511	135.885	207.117	135.756	102.575	57.3717	176.905	111.469	130.155	192.643	193.821	213.971	164.484	254.469	215.641	216.772	111.951	167.255	127.393	217.013	144.173	134.337	117.051	139.633	117.739	124.755	178.799	153.035	133.161	186.615	113.069	171.918	241.765	109.284	133.984	154.26	185.12	122.323	177.209	112.682	137.935	126.29	95.7435	171.35
P10599	132.41	138.727	136.578	159.276	122.262	150.705	72.3981	68.7129	81.6657	95.7368	291.338	82.4675	127.478	105.575	92.0689	147.188	98.7811	97.2437	81.3338	106	100.568	113.663	133.707	178.031	103.114	129.643	83.7282	97.5399	74.5314	99.7306	163.686	91.2516	124.818	132.18	114.021	253.978	127.832	94.2947	118.822	103.49	123.215	113.331	94.999	117.513	105.403	167.384	85.2705	104.01	116.485
Q06323	87.9291	102.95	89.225	94.3956	216.78	56.5037	53.3021	43.3197	63.2887	63.4689	95.4773	116.415	196.305	111.491	49.0747	107.716	72.5675	59.0015	50.6566	76.0752	47.0383	189.516	118.262	152.949	116.262	118.347	70.8591	149.724	44.3571	65.714	98.4252	56.0746	104.795	114.572	84.6686	219.823	90.5006	51.3825	138.206	120.583	132.327	72.1353	92.815	109.018	84.7023	121.297	71.1637	86.4738	86.0004
P06753	193.208	192.035	150.453	116.581	330.008	104.323	87.9722	73.5012	118.045	100.617	468.765	203.597	140.808	267.47	83.7135	199.564	130.54	141.614	102.389	142.601	117.418	372.551	376.407	444.059	177.366	114.083	150.181	193.722	82.5517	112.305	131.694	88.7567	106.023	112.58	66.1685	270.138	116.193	63.7688	177.336	306.633	233.066	93.6658	173.502	94.2753	155.567	298.463	120.668	189.746	170.727
Q14738	186.154	49.0802	84.6492	157.211	70.0611	108.231	117.934	130.503	217.424	82.9232	241.522	57.806	131.274	65.8126	79.4939	158.656	161.478	83.8472	65.4399	146.449	208.052	119.781	76.5681	230.674	205.673	48.9752	105.598	183.015	112.496	69.3816	63.3496	77.0468	77.4626	72.9489	122.511	188.115	111.632	201.87	187.264	58.2011	159.661	211.297	99.8629	53.1597	74.1618	143.466	91.9132	233.029	181.62
Q14194	105.318	666.71	132.546	129.589	150.693	297.608	246.014	123.899	119.448	54.3719	115.17	76.6158	74.23	126.272	119.094	147.284	273.56	93.5824	201.161	79.6179	148.456	223.463	181.881	113.347	164.98	95.4529	89.0608	108.34	164.537	102.078	164.843	192.925	405.404	69.7032	208.682	277.918	205.643	297.229	257.115	88.1795	181.484	74.4963	287.795	67.3002	114.964	221.078	208.01	87.8887	225.781
P83731	144.641	161.728	140.036	89.0742	336.801	86.2213	114.29	82.7023	75.0941	87.4869	105.72	237.93	49.8937	339.823	106.808	87.2462	60.0482	85.4152	69.357	88.609	74.443	98.967	59.7932	75.1654	99.4847	196.07	720.939	124.324	186.394	359.958	191.409	186.918	52.5057	215.198	157.841	69.1824	201.806	206.152	226.6	135.998	341.356	133.397	277.821	185.112	220.648	159.812	212.398	297.802	181.117
Q9Y336	21.702	45.2789	30.6142	15.518	86.8583	51.0284	47.8798	46.7568	43.6407	105.851	46.567	31.8835	34.2717	26.0288	21.5878	69.4287	124.721	38.9542	114.191	142.08	86.3506	74.7992	123.435	74.5806	74.0607	32.7435	25.6361	21.0155	22.8481	43.4597	22.7914	32.4819	48.3509	29.7826	22.5921	21.0426	22.8109	26.1421	22.5164	37.0351	23.9865	24.8713	26.1749	23.1001	26.0433	58.188	32.3878	27.6588	34.1281
O75787	53.1771	77.9313	110.746	145.249	66.3067	78.5148	134.269	87.5738	85.9828	75.993	51.0123	116.146	82.9672	90.412	75.201	96.4931	150.006	119.854	117.338	69.7476	66.7296	123.076	57.3487	92.141	50.7538	105.712	149.975	111.274	138.149	155.253	87.5416	144.389	150.3	95.1534	82.3271	129.254	94.8013	99.7402	114.052	67.3663	85.3767	122.082	74.3473	119.074	107.899	52.3211	153.489	118.436	90.8663
Q8NBI6	46.9839	87.475	156.34	139.663	171.572	87.8581	164.391	300.585	85.6078	148.457	184.917	78.3835	112.295	96.2798	180.058	119.965	119.75	118.939	218.959	190.636	89.9649	165.636	86.5947	60.4438	73.5516	62.1248	217.021	217.193	201.989	101.887	190.54	255.47	213.14	78.5882	163.335	202.992	198.807	92.2173	86.4588	159.739	142.461	238.595	240.691	178.566	99.3904	107.836	149.388	153.116	190.254
P62269	137.785	142.624	125.131	158.26	230.497	50.6541	104.81	61.2849	77.1222	102.741	80.5871	204.039	86.9262	250.6	102.933	83.8037	57.2341	80.4528	77.9547	112.598	74.5423	89.8878	60.5527	63.7043	85.3456	157.474	405.346	106.418	163.571	216.091	144.59	151.171	52.1546	164.422	124.173	73.7117	146.372	152.666	157.867	112.685	223.975	111.65	187.837	127.588	180.729	161.253	192.898	251.824	169.351
Q8N2S1	30.1528	34.923	40.6039	43.9486	78.2856	123.22	108.214	109.947	79.4054	75.4098	48.161	64.127	64.6094	54.6369	83.3846	95.761	100.151	76.3841	110.261	100.965	88.6694	62.3102	85.8054	77.7244	72.7721	62.9869	81.2175	55.852	90.3297	81.2266	55.7907	82.6975	70.3706	66.0511	78.7853	64.5124	61.0476	101.914	58.7619	78.1857	61.484	81.763	64.7801	60.5954	62.6896	48.2023	88.9322	50.1018	51.3308
Q86VB7	135.419	160.864	147.687	167.017	82.9984	100.007	88.4954	118.443	215.465	258.714	58.4322	109.075	75.4813	72.5954	64.2681	127.89	95.4909	91.8053	111.446	174.275	228.812	75.4517	96.427	53.6083	156.987	159.303	61.6099	57.9441	78.8256	64.402	135.108	106.515	77.6782	122.103	237.344	101.834	99.7998	126.349	68.0267	71.1294	74.2231	142.977	103.454	113.59	66.4933	94.9256	88.5572	92.1886	101.445
Q9UMX5	109.826	177.667	115.941	129.231	218.433	269.616	210.58	246.885	131.081	126.239	90.0281	157.219	92.8732	133.796	181.425	211.394	174.975	160.612	185.312	227.742	210.771	124.419	133.184	167.296	229.447	196.463	114.073	146.426	202.027	140.204	189.56	177.162	157.816	146.299	145.057	199.731	126.744	219.865	114.396	135.51	127.343	166.666	143.657	173.681	123.375	165.593	124.022	115.447	117.844
O00451	50.6031	40.6147	48.2715	62.6716	162.785	208.116	192.952	194.813	114.985	141.247	71.1471	114.88	110.52	120.253	136.444	161.021	111.19	125.574	120.284	129	149.15	99.5548	142.096	103.426	122.308	119.494	91.5987	114.747	181.815	91.2353	150.973	116.801	142.305	147.13	153.536	115.795	105.078	99.817	112.792	114.905	73.1274	137.965	129.593	161.568	75.2224	141.53	77.2997	99.9098	114.548
P22607	57.7613	79.2699	58.6819	79.1669	73.0183	73.8525	64.9661	40.8615	85.6847	78.2033	39.3808	115.795	71.8138	71.9695	224.647	110.279	55.3618	86.4943	93.7738	68.8533	99.4902	48.3064	95.3221	68.7883	80.0697	88.1367	34.3072	89.3923	98.0479	96.1383	124.096	102.99	90.0424	124.305	145.339	82.3804	61.6285	111.111	86.4779	142.656	81.0828	127.903	117.257	85.8662	54.8768	42.2583	59.9717	69.9316	90.4117
O15354	25.6734	41.4861	40.9757	23.9862	228.985	258.975	274.556	255.724	103.249	96.2251	65.5319	77.3575	105.102	77.3259	170.418	155.746	123.463	131.268	180.895	104.125	115.246	94.6611	59.2344	70.249	79.0832	79.5205	87.5725	66.4915	129.243	76.8861	179.168	131.903	124.94	177.475	101.086	113.207	96.085	130.71	58.5431	121.824	64.0545	92.3272	88.4052	118.201	84.3246	90.3379	88.2494	112.658	115.148
Q1KMD3	105.798	116.685	85.9725	49.3234	93.5857	34.9024	28.0602	17.7286	23.6352	25.7417	103.977	66.1703	27.5963	85.4482	47.264	24.5105	37.4825	29.4485	42.0514	47.7187	30.1084	53.2888	46.8843	55.2145	46.6008	32.6208	109.741	45.3087	32.8073	38.1414	48.5488	38.3381	27.7296	44.4643	37.8795	35.1935	63.668	53.0741	65.4181	65.3593	92.2919	51.7396	59.7147	40.9883	79.3646	161.386	82.7995	335.608	89.8823
P26038	119.129	95.7704	84.9717	100.314	130.734	67.4995	56.7077	45.7339	70.3025	60.8793	197.572	83.109	128.695	113.742	46.0108	109.506	67.9718	91.2701	67.9801	87.1084	55.8585	141.671	149.538	133.382	91.4596	85.4011	62.469	98.3852	50.9006	70.2188	77.8576	71.1886	89.4984	100.487	75.2422	181.605	64.4549	51.5373	88.0825	110.992	105.203	63.5446	72.2676	77.4372	70.001	190.213	53.6502	93.8834	103.914
Q9P121	86.494	66.5957	112.882	111.387	102.488	151.603	131.604	128.281	93.969	158.321	41.1587	168.866	117.122	155.788	290.829	180.72	112.243	101.044	122.045	200.583	145.075	83.9266	120.653	97.2063	136.708	141.492	109.104	79.5646	194.191	102.602	239.625	116.315	130.6	128.458	146.292	137.711	117.945	114.526	87.7313	117.121	88.955	129.959	106.575	135.668	77.8099	129.772	92.9899	93.1734	143.834
O75531	52.1948	79.7602	53.4672	42.1472	65.1613	24.7665	41.5098	27.1078	17.066	20.5741	57.7681	111.303	10.9352	159.901	38.2562	38.071	24.773	32.4531	23.8294	56.2126	20.9871	130.458	72.2015	69.2642	43.9706	40.3161	69.1973	89.7679	33.6551	63.0835	22.4371	38.3654	11.0908	32.1229	35.1846	31.9682	45.2184	38.5414	100.94	111.06	80.7715	22.916	61.6237	54.176	77.7583	65.7066	31.5661	65.2215	78.6809
P49257	64.335	52.9293	63.7841	63.4714	152.676	145.902	196.937	171.041	100.025	106.11	92.1034	110.427	113.957	97.5555	104.463	92.3815	93.1656	110.868	108.266	114.743	106.112	97.9452	94.0188	104.376	108.793	101.754	224.783	91.4827	148.023	130.088	110.054	116.498	147.546	132.726	154.174	135.067	123.352	181.824	131.491	138.832	160.161	131.946	133.563	140.561	141.314	104.85	92.2656	146.814	87.6168
O14672	98.8992	144.865	145.512	168.296	76.2209	113.64	118.933	124.06	139.304	127.319	62.9412	111.467	79.3553	83.9833	131.218	140.61	139.984	136.283	165.482	151.774	118.513	128.292	120.282	102.328	132.609	102.388	127.524	100.947	130.813	128.641	82.6652	127.178	113.919	95.814	86.1221	92.859	87.3659	108.965	70.7167	72.829	58.4261	120.529	91.8295	87.4278	103.778	97.9635	120.694	98.961	138.547
P62277	57.829	76.8811	80.281	141.088	162.931	118.119	110.642	116.154	132.963	124.447	127.07	131.106	101.116	191.772	82.9243	92.4712	59.6497	75.5408	78.7274	87.883	72.839	85.0191	66.5753	62.0241	81.9072	160.599	445.956	104.74	171.693	228.261	175.001	169.411	46.1985	181.107	164.706	97.9644	190.754	204.318	176.684	135.729	283.079	149.597	235.263	152.428	258.922	134.951	210.626	194.403	167.876
P29323	97.5406	50.5726	79.9886	52.5006	33.8294	35.202	57.0341	32.478	55.6125	45.4788	27.6539	74.1833	40.0763	36.6884	62.12	60.1863	76.0839	45.4174	60.8548	93.733	63.3768	33.4234	84.3636	94.2921	84.6286	59.8873	47.6194	33.3395	58.2651	73.5593	54.0973	57.563	57.7989	47.1014	82.3577	62.3685	60.4037	43.6195	37.6783	35.7316	39.8266	53.0621	51.2755	46.0692	32.4015	60.1208	38.9064	51.797	63.5856
P20674	136.614	111.281	102.191	50.096	196.442	240.621	309.634	193.21	82.0172	108.597	135.956	165.506	97.2207	338.323	198.329	117.311	84.2672	89.9423	105.619	187.535	89.0255	163.531	408.793	147.73	135.129	134.828	780.988	186.386	204.225	327.801	106.959	101.254	60.9198	103.112	87.8319	79.4867	142.965	113.957	262.905	158.538	290.134	95.7211	222.329	208.675	242.789	330.585	286.219	466.73	183.215
Q8IWU5	174.122	143.209	241.294	139.72	99.2639	102.888	81.7321	151.128	96.6877	107.813	56.1282	123.782	78.4562	62.6814	302.36	205.074	104.933	117.797	289.483	218.446	127.71	152.468	189.747	130.507	96.6912	87.5941	65.4668	85.3414	162.796	96.6243	71.7127	107.773	124.294	155.524	117.854	93.3351	65.8902	158.874	117.654	157.59	74.1066	114.524	99.8087	115.064	135.414	84.317	83.0646	86.6907	185.082
Q08174	88.6308	88.2136	171.99	218.591	99.2967	218.055	86.916	120.784	143.844	177.835	107.818	152.186	242.249	153.898	163.367	200.087	133.168	175.604	175.01	226.19	200.867	112.945	137.55	151.064	172.932	200.924	150.32	123.612	218.798	165.509	198.507	145.213	212.651	169.873	200.971	166.776	137.315	134.76	165.097	139.988	106.294	155.683	125.712	216.5	103.089	177.901	126.243	97.5791	149.343
Q9P0K1	90.201	54.627	82.3692	87.7471	21.0264	35.1553	28.4704	31.358	55.988	52.6486	25.9827	98.9251	65.0544	70.7381	108.474	81.1005	69.5227	78.9534	64.7801	79.9597	63.0199	68.4164	59.6972	68.2665	64.4389	53.0515	59.8548	56.6798	85.9842	55.8039	80.191	62.3832	61.5873	48.1351	56.9507	66.9498	56.9303	54.474	36.2305	63.7023	38.9994	60.0987	52.571	44.0524	44.5249	62.0304	47.3556	60.5974	78.4294
Q9BUJ0	63.2706	53.6706	107.692	75.1126	71.8907	31.2963	41.9305	90.6894	132.441	44.3599	65.7	41.8835	134.261	51.4901	70.4572	122.024	105.111	64.472	91.8938	103.284	158.883	67.3009	99.0777	77.6832	101.507	99.5342	97.8269	72.7954	106.263	99.3189	68.6211	51.9516	80.6419	47.689	88.6984	46.6931	56.4537	52.9273	67.6469	35.6067	35.586	74.5069	70.4336	66.7828	40.6693	49.3073	46.9723	71.9676	55.9058
Q92752	128.042	118.592	129.146	246.616	51.4842	98.9042	82.6922	101.364	73.0785	93.4411	48.5334	79.9015	73.04	64.8686	88.5736	92.8747	91.0971	76.1082	73.5552	99.2194	97.2404	72.0818	94.2401	79.235	90.9272	106.053	79.3867	63.9176	109.766	84.2932	155.197	108.526	112.187	94.8003	103.234	157.445	88.213	104.008	127.613	88.2756	77.5326	97.9124	74.2016	125.924	77.7569	139.812	112.546	71.8762	104.379
P10721	90.9158	92.8421	100.629	128.886	129.066	160.608	241.696	167.592	113.984	135.692	69.1625	194.009	150.667	145.294	284.077	232.026	146.655	156.058	175.478	226.21	130.169	123.729	135.926	133.029	164.111	120.001	145.139	102.825	192.143	127.676	240.066	167.6	161.803	150.002	130.858	201.476	159.466	132.195	104.116	201.087	110.558	146.562	113.982	120.44	133.257	115.414	134.169	117.412	187.532
Q9H0E2	80.501	97.989	77.3508	67.6707	28.8218	29.8384	33.4362	35.8107	48.6898	56.1175	62.1578	54.7398	37.9481	43.8572	50.9701	84.0748	73.0775	55.3418	107.229	63.8461	60.9695	66.175	49.9199	54.8091	59.5031	70.7474	56.6046	62.8636	66.0091	58.5592	50.2131	50.0305	43.7327	49.3494	35.4941	56.7866	48.5457	43.2173	44.2892	36.885	52.8157	43.1605	55.72	50.3809	49.5182	60.0601	33.9302	66.0326	44.7215
P19474	103.876	312.765	246.004	174.888	86.1751	10.8304	195.043	223.414	40.3987	87.4652	26.4574	46.0348	65.0435	34.2334	29.0207	203.639	148.375	66.6421	113.126	71.9298	22.9876	43.5368	318.152	86.8522	141.149	112.66	124.448	269.35	29.0662	163.068	93.2316	39.5826	38.8189	27.4393	56.8699	37.7265	25.2766	14.4275	258.401	30.2971	287.838	94.6057	23.8484	202.573	301.734	41.0862	78.1169	31.9765	23.916
P11362	86.972	101.062	115.795	170.849	101.23	135.84	150.443	160.418	108.461	132.959	66.3444	170.531	167.455	122.365	322.075	155.893	146.294	115.341	148.375	213.903	143.484	102.416	98.1786	107.675	138.648	115.478	123.596	98.1028	189.896	137.261	168.355	127.084	156.325	131.81	151.39	163.724	118.504	167.62	95.4649	173.327	125.727	146.466	146.505	148.886	119.649	103.179	129.466	87.5861	180.761
Q9UBR2	107.1	93.4163	124.824	151.203	83.061	159.279	162.26	152.59	102.618	130.222	62.5063	196.221	94.7421	103.892	122.413	120.426	187.797	117.247	218.862	170.173	127.112	159.287	151.883	74.4379	140.441	87.2812	111.474	98.7422	105.437	136.95	90.1668	183.712	123.36	101.834	128.317	139.425	112.784	149.65	84.3821	116.357	118.672	131.29	133.81	80.2253	130.558	142.005	150.631	107.501	150.458
Q86SR1	71.2754	84.2099	107.006	73.2785	57.6561	86.6193	97.9229	80.3593	59.3267	91.9751	59.5576	78.6123	46.0125	65.479	107.259	81.4143	85.5147	61.9124	78.0112	80.8748	66.4469	67.2138	57.2904	62.668	72.5858	78.4752	61.8167	65.1389	69.3687	65.8969	78.2832	107.271	104.351	94.8043	104.812	87.0957	89.7929	89.2045	73.1934	73.7107	81.298	88.5184	71.4605	79.7498	72.4889	80.3831	73.5823	76.4445	85.4641
P35052	138.694	121.563	140.887	167.777	47.8453	107.925	79.0381	76.8308	92.9655	95.2884	73.0745	101.997	101.503	80.9548	120.283	128.82	158.721	143.944	133.473	141.663	126.245	85.0265	126.837	97.6467	106.542	122.698	103.103	109.228	151.706	149.886	97.5314	103.93	144.731	92.2847	101.506	143.143	72.9739	111.938	138.047	94.3737	83.1212	115.403	82.7538	110.749	90.9772	117.275	104.976	96.3821	115.135
Q07812	66.9799	51.8599	79.2127	35.0542	30.4783	28.5722	33.7441	45.1405	65.6558	76.0321	106.194	42.9505	39.6603	32.8381	66.145	75.2153	39.4646	47.4879	51.306	52.886	42.7097	37.452	87.5362	45.9916	73.1483	73.5573	57.8827	44.7936	34.6461	42.9929	91.9618	39.6556	68.9926	99.1415	75.0069	110.318	48.9315	51.3795	84.5259	43.577	59.855	46.0661	60.2621	57.0937	55.3914	85.7009	52.059	63.5861	65.8305
Q06418	49.989	77.9675	30.268	43.2089	280.524	453.959	305.407	192.003	105.722	132.666	115.245	155.826	116.457	170.612	121.107	212.792	65.6781	99.7637	234.986	309.067	146.355	127.354	101.555	50.1573	99.8799	82.7115	247.056	136.622	159.058	165.214	88.8257	65.4069	91.4164	185.508	95.9296	161.867	102.087	140.954	83.0641	135.264	50.7369	61.3869	97.3843	145.745	166.032	108.582	170.297	146.94	145.015
P23470	102.166	100.23	153.338	97.6516	72.5941	119.493	131.881	114.27	128.596	169.281	63.693	110.432	144.154	140.964	175.531	155.511	134.747	131.471	137.519	167.55	135.77	92.8151	125.119	109.853	115.919	133.542	116.605	124.899	175.104	116.764	146.371	142.148	145.372	128.24	166.092	149.509	137.208	137.334	115.946	139.964	100.912	134.832	126.147	144.991	109.086	109.989	102.39	79.093	132.137
Q8WVM8	45.993	36.7602	59.9292	71.4611	185.089	88.5553	85.2378	83.1821	74.0015	36.2763	84.1356	37.1302	84.9437	66.2696	27.218	50.844	100.059	39.2348	68.7082	28.4855	48.1065	29.4345	59.6355	102.388	50.3505	124.895	137.513	37.9933	76.9216	92.5625	53.4556	62.1965	41.791	120.975	65.719	74.7169	104.823	43.1618	152.114	25.506	192.53	70.1745	66.8474	110.477	56.6956	77.3791	85.5777	138.579	79.9148
P0DJI8	178.745	41.4723	68.7463	86.3871	41.248	114.087	192.447	46.6364	137.955	58.529	94.0679	49.5762	281.14	46.2141	63.9202	65.4475	143.616	100.641	105.549	92.4958	184.226	70.1515	72.5528	247.825	97.9049	64.7827	86.4097	111.476	71.2077	288.785	12.6812	194.898	45.5959	79.0462	50.1308	19.0706	27.0216	25.2139	147.865	27.5009	52.8893	92.2887	13.7247	42.4376	149.973	60.1882	343.542	82.2759	135.766
P20916	62.5561	50.7963	57.7292	65.3939	221.916	314.952	246.903	259.452	94.9235	113.228	126.236	82.0837	112.879	84.8319	108.748	161.431	121.581	140.307	145.412	184.829	174.022	82.5878	99.8772	80.2298	95.8135	168.478	125.596	73.8494	136.331	99.6493	250.389	114.126	129.91	104.752	176.369	105.097	91.6756	157.024	118.513	72.1572	98.7384	123.633	93.7536	130.537	85.8252	402.737	160.065	96.8586	105.434
Q13247	217.202	203.802	141.548	132.917	252.646	130.179	132.246	133.428	150.758	144.621	127.198	290.305	124.668	335.934	123.979	197.874	110.748	145.408	137.819	198.833	184.749	142.824	163.866	137.182	173.005	151.549	304.091	149.975	229.521	226.304	188.613	281.334	76.2572	193.072	183.187	132.523	190.837	222.057	167.762	192.372	208.338	198.706	222.553	108.782	216.783	166.295	197.788	192.501	169.711
Q99538	133.797	234.098	106.541	174.368	81.4604	106.734	96.1438	96.9957	89.7702	87.3189	77.7094	158.233	98.9153	93.5728	232.68	150.003	146.254	159.595	152.023	197.898	120.261	197.051	120.028	162.521	141.301	120.173	139.01	121.172	116.14	149.235	201.372	292.597	115.025	138.409	175.067	185	156.728	115.607	122.768	124.501	149.143	141.073	154.105	121.457	142.323	90.3698	78.1461	106.211	110.08
Q8TDQ0	157.616	105.441	171.901	154.04	88.2178	88.4975	99.6698	99.2948	171.212	238.177	46.9657	68.9443	74.3001	74.7951	79.8922	112.275	109.97	91.5108	123.353	133.87	138.318	78.733	118.345	78.2182	134.466	124.607	85.6048	83.9383	91.7818	100.226	134.297	107.508	111.197	125.031	145.602	106.198	118.23	114.722	85.7069	70.9906	84.1944	115.355	79.5067	141.33	70.2885	129.583	99.6755	79.4096	144.068
P02461	206.971	170.476	232.877	271.664	63.1936	111.581	81.3123	127.814	106.614	104.789	61.7634	103.738	76.6855	80.6921	181.684	151.909	153.803	96.3773	111.946	104.967	131.211	100.329	155.043	108.059	115.551	125.05	139.255	74.592	145.771	88.7711	326.99	160.741	123.649	115.282	167.994	138.194	168.043	96.8272	102.73	82.1092	83.1673	97.77	82.6351	116.148	96.9566	122.042	103.031	102.401	146.948
P61247	123.278	169.148	112.366	76.5804	325.795	75.1404	119.977	77.6228	70.2175	82.4559	124.701	175.474	97.2476	215.753	86.7046	58.4482	63.6457	105.183	66.2994	95.9232	80.5868	128.876	108.157	121.412	89.0503	153.101	738.083	118.258	124.283	250.022	134.767	122.196	56.6867	150.316	101.498	69.7523	135.988	127.332	186.628	121.973	261.327	97.1676	197.676	139.962	166.58	145.129	144.543	331.516	133.029
P52597	83.2588	89.6929	103.532	70.13	144.6	41.1212	117.074	82.9401	89.7661	80.5317	183.152	114.12	93.1473	107.63	46.973	62.2955	62.5012	60.3555	71.4008	63.9303	59.2752	166.479	122.424	150.707	106.632	94.8105	334.352	168.882	86.515	140.072	97.3959	65.3395	58.0528	119.054	61.6138	98.5663	107.195	81.573	185.824	132.975	213.391	67.5704	139.925	108.439	122.088	190.455	120.683	186.386	135.769
P62847	141.231	167.398	126.935	94.8915	582.742	104.394	183.218	153.708	93.8202	122.241	106.072	258.496	95.7562	235.913	83.1588	144.074	89.2933	120.227	98.1237	155.969	98.064	115.592	67.7511	96.2895	103.989	154.178	336.556	138.715	206.055	197.031	188.308	213.065	77.6951	194.142	167.609	82.365	213.019	220.713	136.032	161.745	182.151	198.394	221.116	130.988	230.071	135.428	191.992	123.837	174.444
P37235	215.619	140.266	89.7062	94.6358	79.6809	34.0691	113.536	77.6337	84.2525	190.14	216.778	242.312	73.7431	184.298	79.8444	142.094	110.711	186.901	140.299	141.844	49.5528	273.576	165.564	181.193	96.2119	45.4798	165.349	169.483	110.249	164.328	145	185.895	234.391	63.6765	83.503	201.129	143.166	96.6657	241.083	98.1824	233.065	109.455	201.277	127.976	162.046	90.3271	139.458	201.98	185.706
Q969H8	168.588	191.617	147.578	151.13	129.5	85.8639	84.5865	95.4525	86.8619	68.6029	109.141	136.942	84.8821	115.395	101.771	135.964	110.777	70.9231	85.9761	133.777	121.704	82.1112	118.247	120.817	160.493	126.39	110.925	71.5228	169.783	134.734	126.993	113.807	168.694	122.339	100.573	218.883	91.9806	89.284	95.363	143.16	96.276	159.582	87.9424	166.131	70.8234	142.915	102.109	108.696	137.241
P19438	122.377	90.2609	146.132	162.168	40.5665	29.565	40.5143	39.6411	71.4324	73.2691	56.8679	64.0227	49.9346	47.8948	47.9885	82.6629	98.1401	79.3651	91.6864	66.1646	93.4153	57.9259	75.1931	53.1214	64.8625	51.8254	63.1138	33.9235	72.7034	53.3867	50.0017	98.2813	77.3694	91.3287	75.1722	85.1088	43.719	57.9285	34.3367	63.2303	37.8747	69.6606	53.7481	63.5262	64.6359	47.1121	45.2263	70.8146	54.8451
A0A075B6H9	75.2249	48.0518	72.1724	101.953	82.939	177.02	98.9556	140.02	240.693	365.736	63.2417	100.03	67	55.9262	136.1	113.989	264.046	165.52	101.441	164.786	137.91	157.577	90.1624	84.9869	96.1493	89.5298	58.9908	197.672	94.0524	93.8487	207.331	169.166	83.3713	123.594	257.605	44.522	177.359	57.631	64.8131	112.646	112.014	260.412	87.1656	141.66	113.484	84.7248	112.695	118.141	94.7038
Q08623	19.4796	42.5902	16.1514	21.7352	41.6589	65.6072	98.5487	145.025	16.883	42.0138	32.4332	28.3124	19.1318	20.408	34.5626	34.8851	15.6627	17.4849	25.9363	41.2682	20.0816	31.3875	81.9128	22.2331	65.7316	64.3666	22.6967	40.377	59.1684	22.3185	94.8008	16.9875	77.9854	85.1905	47.4838	61.3326	20.9789	58.6054	26.3387	25.8399	34.8439	60.3274	11.4555	25.1697	28.8863	27.3549	16.5953	53.8763	23.096
P38646	123.413	107.372	88.0677	68.7707	277.156	79.5493	88.3965	66.205	80.7758	86.6167	92.1854	151.021	91.3125	133.733	65.7552	59.076	67.7774	76.1579	75.5931	66.4974	71.9497	109.298	105.063	104.638	90.1255	151.661	502.826	127.22	100.426	205.395	122.176	111.559	57.198	129.907	88.8197	66.1295	128.332	119.54	183.925	120.351	227.253	85.8247	181.103	153.639	164.959	156.337	140.197	283.091	151.572
Q9BU40	63.9119	35.8734	83.5937	109.922	119.02	164.892	164.548	147.965	115.146	105.821	61.0973	105.78	87.5438	104.003	123.077	129.518	149.374	151.961	142.045	126.991	90.0269	101.519	110.472	140.542	119.579	95.3282	90.2774	101.072	131.828	144.285	106.385	122.249	171.928	142.848	109.369	155.365	109.54	210.464	84.6915	95.3279	91.2155	128.442	106.116	131.413	112.982	92.6475	97.4646	78.004	84.7042
P07358	132.957	93.736	122.773	146.045	45.8036	72.8836	99.3532	87.6748	198.759	114.675	119.928	59.3843	205.725	66.1203	95.3774	96.526	186.478	214.651	154.328	119.328	154.112	133.206	63.1814	106.693	119.174	77.6144	75.2348	147.654	156.525	69.8324	56.2906	145.927	120.901	86.8957	68.4383	59.1327	114.377	134.547	82.2518	116.743	80.5815	143.626	162.709	85.8331	166.167	60.2253	158.517	112.177	102.332
Q7Z5L0	66.4487	75.7953	101.213	73.3072	19.3936	45.2861	22.5991	43.0805	21.0744	54.7691	15.9627	43.4903	20.3089	38.9627	49.0679	34.9484	67.3996	43.602	86.1692	76.268	70.2171	35.2848	69.2735	48.8107	75.1535	24.1342	33.0234	23.0553	28.8557	32.9052	34.238	55.8424	39.521	38.0052	43.5476	29.065	35.9302	43.1532	24.6818	32.7016	36.9305	51.0007	41.1026	26.0983	44.2172	37.8015	27.9131	37.6845	39.2983
O00533	101.954	54.9287	105.75	107.709	65.0266	117.016	86.2481	108.816	94.0669	183.874	50.396	149.314	103.578	134.145	233.419	158.91	84.3866	100.283	126.102	138.767	169.315	74.4324	142.779	95.3585	121.118	148.787	97.6031	92.6319	154.379	82.1819	154.056	102.652	135.527	175.693	185.303	127.427	97.0571	99.0833	150.929	98.9304	81.488	129.785	112.407	209.894	64.7046	147.335	72.4435	86.1558	120.031
Q6P4E1	88.4804	55.0762	104.956	206.521	79.3725	129	177.805	144.403	100.346	109.812	112.018	189.773	146.432	65.9612	365.782	219.071	157.208	176.769	102.09	285.762	94.4693	138.59	184.194	146.972	238.395	196.885	169.676	120.201	76.3395	62.3487	74.63	213.959	90.0562	242.973	85.8246	163.315	57.9049	79.1399	146.01	96.3488	49.7247	131.486	80.9297	141.983	133.349	301.001	88.6155	133.745	312.576
Q16143	64.1866	115.855	102.402	90.042	29.1109	100.851	37.8315	50.5221	22.9556	26.3484	65.5721	21.2726	63.459	36.9602	48.1083	30.7641	35.7863	44.4864	46.7704	34.8548	39.0612	53.1684	27.1933	34.5125	36.112	29.3133	32.9993	33.9163	51.2538	30.9999	144.53	72.7805	84.2894	44.5281	70.6328	118.102	70.8675	82.7637	61.1363	54.7696	87.2977	93.4249	63.698	109.68	41.9415	114.351	46.5099	36.5773	25.6966
P08174	94.4271	81.7242	114.414	124.06	110.81	156.938	144.836	144.399	147.936	146.682	68.9735	193.896	90.7872	154.568	256.042	153.45	130.363	138.08	166.072	210.198	171.105	96.3738	136.058	124.38	150.157	125.915	112.695	96.0186	155.16	123.039	155.653	131.204	159.409	169.13	152.171	158.753	109.176	156.267	99.3623	138.906	111.431	125.223	118.584	121.186	94.3993	143.507	121.589	105.539	153.153
O94919	58.5874	49.6803	84.1128	92.5051	23.3918	35.2362	53.7469	62.7713	71.602	79.9429	34.6247	84.9816	70.6348	71.4464	131.665	87.4199	71.0033	70.6227	93.1172	85.9071	89.7908	48.537	66.4846	62.782	64.2256	71.4443	53.1359	48.543	84.6763	62.8595	70.6994	64.2389	70.3071	78.3942	80.5324	70.9855	55.9581	98.8271	47.8626	65.1136	51.9506	80.3872	69.1401	69.867	47.5347	60.0648	53.5904	44.7072	64.402
Q13347	123.817	83.7789	94.3344	98.638	98.1767	41.0745	81.1824	94.5651	154.93	53.3684	84.7406	122.312	72.3613	90.7377	43.8856	53.8065	64.7075	88.0038	76.8165	88.2429	129.042	114.322	112.661	107.674	84.4408	62.743	278.654	91.3041	85.0402	108.602	93.7829	127.356	47.5562	96.6551	121.599	65.9198	139.8	96.1314	200.598	114.015	211.728	108.77	213.592	140.972	125.006	160.972	87.2734	298.082	119.715
Q15370	185.155	325.831	151.552	187.214	340.188	138.148	141.207	114.289	129.065	109.155	347.958	248.378	174.888	245.191	104.259	150.538	192.147	174.272	132.083	130.699	184.752	254.191	234.824	257.057	195.047	200.053	371.643	238.398	167.663	255.662	209.944	212.444	195.073	238.015	201.694	197.813	152.532	204.379	157.431	229.039	208.806	142.432	214.575	164.961	166.471	230.907	179.388	243.975	186.772
P51693	41.3566	32.63	43.5853	50.2417	74.2735	125.976	113.808	116.023	75.2384	127.756	41.5867	106.385	89.8828	106.617	186.26	131.933	82.113	120.693	123.26	121.509	111.214	78.2382	120.582	86.0372	88.9644	82.0433	83.9218	97.9656	135.718	74.9243	103.2	92.4108	94.6231	105.829	100.736	76.1714	62.1371	82.3255	76.8172	103.497	60.0816	85.6231	102.827	95.9318	60.398	90.8597	52.0547	73.6893	76.4651
P02144	62.5894	36.5611	79.1301	64.1201	99.4815	111.698	77.2879	85.2698	135.199	76.3278	68.4338	34.6169	554.985	44.8926	148.105	98.2845	101.726	331.831	470.14	194.594	60.9219	71.0308	54.7796	73.0858	88.7527	43.9214	170.614	72.5131	280.659	217.315	50.0905	83.111	119.93	83.5011	247.452	211.693	88.6045	155.156	71.8836	69.4222	107.123	147.179	82.0857	52.6427	119.224	38.3488	70.388	223.015	83.3914
Q9NRR1	77.2324	216.113	137.592	129.927	96.2997	84.5043	136.26	189.142	108.877	215.335	78.7817	160.716	86.1973	131.635	118.76	178.764	185.024	100.404	222.755	116.099	108.296	80.083	158.702	111.628	101.716	87.4436	101.79	118.792	117.972	87.6659	164.789	214.208	127.68	282.219	152.875	135.635	143.656	152.738	128.095	195.01	124.333	209.913	188.142	89.8124	141.53	80.3075	148.998	106.186	124.44
P62081	51.4225	30.7034	37.8003	28.2521	144.431	54.9734	125.004	112.517	52.3881	61.9612	70.8816	98.5131	60.1612	76.9421	49.9567	49.3805	35.941	53.7503	48.6467	52.2442	47.5726	68.8405	57.8798	52.8319	55.982	80.3288	314.832	71.8878	93.5368	126.711	79.459	89.9065	23.8084	100.921	68.5494	43.2599	101.059	81.0704	117.916	66.1141	163.99	62.7554	148.291	83.8317	106.17	103.07	111.951	170.061	124.27
P05090	168.264	143.629	264.545	182.103	83.5631	296.034	165.709	160.532	285.299	243.757	119.407	102.74	109.478	90.629	160.494	235.403	169.218	199.94	268.119	258.92	332.881	124.559	154.384	124.491	145.727	152.988	118.685	112.176	164.434	167.351	136.031	161.589	188.024	239.859	266.055	221.332	192.487	376.244	100.169	130.083	154.287	243.009	194.092	139.094	157.025	103.766	233.287	149.291	141.009
P08294	51.3279	44.0915	63.8416	66.2089	52.0651	146.26	86.5756	89.9869	68.9722	102.72	41.4809	68.6478	53.1395	52.515	119.898	75.4359	98.2992	59.1379	74.4797	71.7223	103.676	55.6593	80.6815	53.2244	64.079	76.3915	87.1061	48.9037	73.1661	60.5164	129.325	120.521	75.2582	66.8478	80.8483	89.3945	92.5056	118.806	72.9296	63.4448	63.9682	83.2844	50.4822	74.8026	56.0036	63.4164	84.1216	49.2074	73.0742
P01008	118.245	59.8252	128.674	98.8484	93.8185	160.033	199.38	179.052	224.918	221.588	174.705	74.2478	237.338	86.8993	115.88	166.409	205.725	219.406	260.677	131.302	193.542	152.65	88.5974	134.201	161.828	126.601	101.087	203.252	173.459	128.453	126.602	180.928	208.755	132.522	130.579	133.552	234.952	177.689	133.504	163.304	108.411	276.466	232.074	159.915	182.114	105.821	171.679	124.375	128.404
P48061	258.788	153.81	152.646	204.311	105.864	74.7925	62.8458	98.3813	122.134	86.1025	59.4919	165.961	114.242	97.3427	98.5684	89.8049	180.184	199.109	229.487	207.16	140.53	133.568	130.667	181.864	124.942	72.3244	104.72	90.499	163.29	104.093	49.9497	85.2401	111.642	68.9512	123.06	66.0075	117.435	108.386	81.4295	62.0571	99.7717	125.117	62.5878	98.2832	130.609	112.676	168.312	226.806	143.882
Q14114	143.292	145.273	236.197	159.542	87.3722	103.607	249.846	108.099	141.84	127.139	47.9259	148.884	89.8166	140.733	393.708	560.437	642.807	453.41	562.612	559.73	294.155	306.602	571.062	210.529	270.806	174.042	145.821	118.105	145.078	173.882	147.18	98.9104	144.845	165.947	143.838	88.9014	94.2436	115.625	73.9467	81.3627	93.0571	149.838	91.0141	101.001	118.264	128.053	105.177	84.551	113.462
P23396	113.281	123.472	107.084	56.4556	419.163	104.932	128.8	101.753	94.167	101.19	134.253	194.441	96.5559	207.816	80.4052	70.2813	69.7628	97.552	75.3755	81.9448	73.3382	154.045	113.159	104.465	103.589	183.699	836.555	142.748	143.22	304.737	173.974	140.209	49.2213	205.149	120.049	76.4775	199.252	171.162	275.963	154.097	391.947	107.057	273.49	199.1	224.622	183.76	191.387	356.48	201.806
P31930	69.8635	145.594	70.6533	73.2754	199.409	225.371	206.013	100.913	60.4168	68.6722	99.1476	92.7501	108.099	173.108	64.7975	91.2391	95.997	70.3053	124.668	93.1848	95.737	176.238	177.123	101.746	88.1469	102.855	234.873	109.68	93.1913	129.375	68.6873	56.4431	98.5289	78.6526	58.5722	47.4852	75.5061	63.0347	112.73	57.4553	150.238	93.0498	147.907	56.3812	105.257	287.797	130.374	294.349	134.236
Q92522	100.608	160.091	120.898	69.6158	410.67	89.6866	131.624	102.271	106.265	74.0124	173.51	109.462	80.759	115.339	78.5051	99.1275	44.257	81.8497	69.7822	127.439	76.5036	153.714	92.3771	85.4196	100.582	94.1211	183.347	115.42	138.326	146.536	131.133	141.542	57.4215	130.31	123.762	75.0533	144.894	165.858	145.584	171.679	144.368	133.329	169.155	68.5979	168.83	79.2818	119.295	207.005	109.583
P26572	83.0402	103.366	130.909	129.536	89.2873	148.124	137.715	166.465	166.392	200.369	67.5622	99.6308	86.3596	90.6885	116.008	160.22	159.809	114.55	149.48	128.562	151.953	108.262	121.685	94.3393	141.294	157.538	98.2553	92.9811	137.681	141.002	126.635	140.638	187.491	153.561	218.874	178.846	158.982	134.517	141.719	86.669	106.842	184.543	93.4309	212.381	91.6001	123.618	122.947	110.491	117.309
P02766	90.0422	121.136	154.228	115.668	64.0105	180.06	133.237	136.756	148.014	154.667	100.815	85.2595	99.2336	80.7567	249.977	127.424	151.578	97.9194	148.447	153.564	145.834	94.3807	137.063	106.217	110.121	124.98	155.393	118.358	141.1	97.7962	188.772	196.564	177.136	127.736	172.677	168.096	146.239	190.03	117.588	135.902	119.232	152.085	132.044	162.21	138.166	91.4416	124.351	76.4192	140.693
Q14240	64.6732	186.089	126.916	180.494	106.55	119.995	98.7259	132.832	52.8243	121.612	81.9906	72.6609	121.889	71.1802	141.312	81.7325	92.9946	67.0848	97.6406	86.9143	116.473	138.174	175.73	186.405	84.8491	88.8397	163.758	76.979	129.598	165.473	122.66	173.989	190.83	180.073	152.959	161.394	122.186	107.725	191.567	138.381	183.025	110	212.581	152.068	204.717	122.649	139.687	100.224	104.19
Q14498	85.207	86.2877	50.3232	56.053	218.933	91.9348	135.58	105.059	90.9987	63.2005	135.175	125.336	88.2965	150.601	57.0618	84.3628	57.8949	72.8834	73.0301	111.791	63.3915	72.4959	64.6266	64.5951	79.8304	89.2954	271.676	69.3217	106.004	138.973	89.1764	110.493	59.6016	104.675	95.0205	55.1625	100.867	111.84	100.581	91.228	103.854	91.5432	109.331	73.0951	122.854	97.1595	131.578	155.145	106.605
A0A0J9YVY3	98.9065	9.19512	31.159	39.9212	25.3143	19.7968	24.5563	63.1848	30.5502	232.961	32.4575	45.1751	62.0205	23.9214	44.119	17.7731	19.4047	24.9701	54.5377	24.2829	37.4207	24.3892	28.7558	24.6586	82.6431	94.3765	31.2797	45.9361	25.2152	20.057	158.785	25.9243	33.194	103.316	146.139	22.322	30.2967	38.0089	314.326	130.562	19.0376	29.084	21.5871	82.0126	24.1937	45.0072	58.0636	13.4764	78.3461
P38117	72.6263	73.3816	117.6	70.9701	277.472	73.7319	120.699	96.6382	98.3069	112.869	139.181	84.9601	173.127	71.5369	94.9751	33.6334	29.6801	49.6409	43.3343	34.9299	30.0384	96.6037	86.9194	74.061	55.0181	206.666	814.806	92.5165	151.912	253.853	143.083	108.556	63.4285	188.574	118.263	90.1644	134.287	139.016	280.767	156.179	297.638	91.2955	229.613	180.138	200.668	144.101	160.969	302.345	217.691
P43121	59.3096	58.631	67.8538	81.3856	92.49	81.9746	93.1231	90.2446	80.2379	70.4484	41.0828	127.262	114.719	107.961	185.865	118.029	106.885	73.3588	100.811	158.077	102.307	74.1815	69.0323	82.4696	88.5485	77.9079	80.8038	60.532	126.241	85.4281	100.68	96.2264	104.234	77.4338	78.2697	104.34	91.2857	117.527	57.2015	127.348	73.2032	89.662	97.267	81.405	73.3647	76.7061	77.9221	74.2608	117.204
P13693	46.1257	55.8765	85.0861	72.9537	196.49	131.778	111.72	134.807	115.747	87.9862	131.416	77.157	92.2838	95.3082	71.2093	127.006	84.6935	103.728	71.6165	82.9957	89.8157	138.674	100.144	135.037	156.598	112.938	96.8687	135.899	68.5066	112.705	116.991	98.5623	112.89	88.9006	94.1053	184.158	73.0246	66.5237	90.76	73.0284	91.722	104.919	67.4291	88.7253	73.9335	172.494	96.7373	130.038	104.037
Q9UMF0	44.7954	57.4173	76.7161	80.3298	28.3985	66.9406	32.0596	36.4976	46.4479	70.224	24.695	69.4444	54.4303	63.1683	60.7947	63.7917	49.4151	58.368	53.8523	56.8533	53.4928	36.9212	57.013	34.8025	50.7283	81.4642	38.2655	48.8885	60.5434	49.7405	55.0163	53.7443	87.8957	70.9265	75.9565	70.6084	54.9254	46.0282	82.118	48.6107	43.9285	72.4439	45.0788	75.0638	45.1125	73.4212	35.6538	44.1756	42.2122
Q08629	73.8489	77.2823	70.3938	79.3519	67.4708	166.327	150.043	113.534	108.928	74.6463	45.3638	132.429	84.055	80.3985	211.344	178.835	119.49	105.743	162.761	220.827	146.617	101.245	120.038	92.9473	128.396	137.94	154.33	111.373	167.824	156.932	120.978	89.7913	103.38	100.991	93.7035	122.535	73.0916	135.956	76.9919	140.295	100.256	116.754	102.312	97.5596	83.9252	84.3319	87.2285	76.1543	89.1022
P14625	132.382	124.989	110.907	88.5068	232.513	71.3295	116.17	95.9834	111.34	119.859	103.233	202.277	107.258	127.696	88.8906	111.265	119.419	113.824	109.153	122.649	109.115	214.829	198.808	131.584	126.696	109.482	229.984	160.6	133.362	132.789	114.968	124.671	85.4754	127.518	126.772	98.1849	134.389	122.691	206.847	149.146	171.857	131.878	132.723	141.492	123.129	112.948	109.3	153.603	113.134
O95980	52.9837	39.2914	67.4358	53.8446	86.6319	169.136	130.513	96.5657	80.3147	64.9175	47.2498	56.3391	50.688	64.9016	55.0283	79.05	105.53	61.4029	93.5721	59.3364	92.203	57.0965	81.0359	91.0186	72.3149	89.7866	78.7304	44.4649	68.0941	43.5569	64.894	106.025	72.0995	77.0891	113.34	52.8722	81.6438	111.936	63.1416	56.937	52.917	64.938	83.0234	78.014	49.6321	86.6753	59.3424	46.5316	114.039
P23468	127.479	108.568	142.909	157.932	39.9262	64.4182	57.4261	48.1698	76.7447	96.6308	60.3061	105.714	81.273	84.2666	125.26	120.835	96.8902	105.647	124.483	129.997	98.9077	76.5984	96.7314	78.5841	94.6262	85.2722	86.1052	80.5298	124.854	78.1863	102.719	99.7734	94.8358	85.8574	95.9984	94.1015	83.5437	104.72	74.3908	89.3119	77.0065	102.491	86.1205	98.1402	68.5106	92.756	68.7967	59.1842	82.1111
P55058	76.3615	94.1727	148.305	112.017	110.911	121.709	78.2151	81.6056	99.2979	95.3876	26.7616	82.2491	54.4693	57.667	71.769	103.535	126.703	69.7737	98.2107	99.7864	79.7236	79.2341	77.1662	59.155	123.858	72.5391	58.8292	51.8203	68.0255	104.408	52.8406	127.463	160.39	72.5192	90.2528	99.1866	93.7203	130.752	110.187	53.7293	91.9659	155.408	61.9638	73.8441	59.5762	60.1692	100.716	71.0883	106.689
Q8WUJ3	113.913	113.966	136.354	164.594	54.1966	102.343	103.837	101.669	91.2512	103.773	56.3031	118.817	105.518	87.9678	125.79	139.593	127.84	122.527	151.984	142.197	136.616	101.906	123.231	83.1325	90.5067	103.623	133.093	82.1154	156.724	106.857	87.6201	132.665	119.729	104.904	130.972	100.267	98.7553	128.011	103.024	101.563	94.5412	127.638	103.885	115.098	111.218	85.3013	126.946	86.1957	123.449
P60903	291.087	529.882	160.484	126.457	113.711	68.0154	119.812	84.8326	173.251	103.083	60.0171	263.718	126.237	646.92	49.7429	223.296	109.097	58.7586	143.135	132.659	52.8905	441.979	779.083	415.684	215.263	81.1899	144.053	109.722	42.4628	63.8654	79.1101	191.364	400.018	113.086	136.456	125.987	117.417	122.612	411.989	379.656	626.852	145.366	489.806	139.011	198.434	208.073	110.146	107.958	126.855
Q8TER0	124.473	104.325	126.855	84.1463	46.3419	84.0732	80.9319	111.403	127.552	136.118	140.843	88.5337	112.022	92.7331	82.3445	119.079	118.059	109.51	146.943	120.175	114.569	81.4353	102.61	90.0813	111.767	82.1133	87.3881	70.3301	112.355	112.608	85.3014	125.851	126.226	109.785	126.168	111.79	120.807	164.84	81.7847	90.3637	98.7601	139.287	113.405	104.058	99.6834	81.5707	115.722	96.1559	114.302
Q9H3K6	174.806	167.43	167.292	121.306	258.364	103.437	61.5651	79.0723	128.838	109.836	148.294	125.933	75.969	179.455	52.7418	126.587	75.5209	129.243	44.0773	88.8297	98.4775	231.929	199.972	192.909	165.675	166.919	392.514	154.604	126.1	236.034	152.051	116.812	103.742	160.637	130.943	166.39	160.722	129.758	169.334	151.788	169.535	143.899	119.65	178.953	133.757	150.713	142.629	231.395	114.668
P11021	198.227	170.521	150.334	135.977	235.973	105.366	115.737	126.099	121.823	129.066	171.272	236.886	108.322	163.622	112.906	148.245	137.275	120.574	124.197	131.041	139.964	172.101	218.007	176.654	155.757	143.924	265.386	143.91	156.056	145.013	168.348	141.4	130.507	150.622	137.307	148.492	169.794	135.666	174.923	153.754	187.593	139.724	150.015	132.909	143.28	188.158	139.053	211.043	151.406
O15230	69.6284	86.0432	88.129	121.716	25.1761	62.7279	72.8573	45.5953	52.8625	54.2039	29.917	59.0658	41.3358	46.9975	96.0723	100.906	113.618	105.158	109.625	83.9292	100.912	62.9344	110.973	78.1454	88.513	74.2826	58.0048	56.9722	101.964	69.5799	57.353	83.5867	52.6676	69.3431	58.4882	48.8947	61.6794	58.0976	55.1534	64.8668	51.6797	72.0797	57.7724	56.77	60.7277	48.3879	64.6122	43.8473	54.9278
P23381	98.4675	87.5922	96.9281	153.793	116.331	95.0845	56.2183	135.354	165.867	177.528	81.4417	65.1577	239.104	54.2928	61.3905	177.245	69.6219	74.8026	64.3076	92.1766	84.6866	116.117	106.996	112.784	121.256	222.537	75.582	148.451	60.4511	92.2741	197.623	65.0881	162.518	205.556	145.972	309.613	108.58	65.8151	135.387	55.6714	96.6904	123.632	48.9557	142.53	54.6146	129.613	109.788	114.973	107.424
P46531	135.986	148.803	69.6088	99.2521	64.7062	133.882	127.957	97.1873	82.5694	66.4083	57.9702	99.1143	87.7247	79.3267	85.7009	146.114	83.5206	106.167	122.465	188.538	136.44	103.322	112.169	94.1935	89.216	81.4108	81.9587	75.244	104.594	59.2308	74.1547	77.4839	97.2497	77.374	59.679	66.9621	67.762	93.0879	80.4799	69.8265	66.8702	58.9705	96.3359	68.6771	59.3472	87.1961	82.5227	173.065	105.367
Q07955	111.169	144.12	69.4503	68.2856	96.3253	54.7039	49.5214	50.4689	44.0442	52.2837	86.4302	115.605	63.0787	130.185	58.9189	67.2616	40.4362	66.9111	56.8201	76.315	47.1468	72.5482	76.013	75.5408	72.2525	70.0564	134.87	76.9657	75.9866	76.698	80.2079	80.7792	40.1309	68.7187	70.7479	67.2086	92.9276	94.469	83.369	96.84	124.818	81.4231	123.239	62.1034	102.196	78.909	80.6735	95.4676	80.2649
Q15233	73.4173	84.4528	76.7276	54.6973	355.014	168.978	192.767	132.352	105.622	111.676	118.839	143.2	107.304	165.397	108.065	85.1502	79.5327	121.496	78.2029	103.193	76.4217	208.845	152.578	167.583	138.654	158.28	577.703	178.541	141.352	197.486	113.149	136.957	74.7413	133.998	112.661	85.2722	141.886	128.982	169.205	137.605	171.678	111.135	171.68	136.013	184.43	172.843	169.562	382.242	133.091
Q9Y2T3	103.831	163.655	131.801	196.805	89.7042	192.909	97.2751	100.974	90.6301	133.636	54.5637	122.286	238.725	101.862	227.079	168.969	111.178	143.787	130.692	137.532	170.779	77.9975	176.509	92.1306	152.619	225.704	109.733	105.62	154.851	114.602	259.969	114.967	186.71	170.445	170.82	190.871	138.045	120.026	210.321	88.3933	96.1532	166.845	77.4985	181.728	89.2626	189.255	114.384	105.685	120.461
Q9H0U4	112.948	37.0022	74.6949	81.63	207	97.1396	155.283	172.288	82.479	74.9062	216.954	114.068	106.97	122.78	80.0608	46.9942	43.2379	80.2198	31.1624	75.0092	42.614	130.132	127.201	126.855	111.506	122.065	674.97	146.723	112.916	195.055	107.624	98.29	47.2378	97.3156	108.093	68.3899	169.562	97.7525	135.687	102.795	167.096	72.2128	121.78	154.259	173.888	139.71	116.95	312.413	141.278
P62195	132.383	95.0885	132.949	70.7629	76.0939	69.3964	48.8081	32.1129	77.201	61.6509	223.818	78.4837	109.018	98.3362	54.6974	67.001	105.419	220.777	93.6638	79.4373	75.8229	92.2917	58.3235	82.9025	68.9948	156.484	383.506	114.822	108.532	174.29	88.3852	97.1671	45.7856	124.188	96.492	65.9751	144.739	87.1411	161.467	115.042	245.956	63.4765	161.303	114.492	100.9	150.815	98.5609	208.116	105.321
P46782	131.084	110.449	114.669	108.478	161.12	25.4063	46.8504	54.2397	71.0588	62.9626	98.6132	125.907	100.653	161.156	41.3072	41.1835	33.8482	67.3933	44.8748	87.5932	48.3174	111.265	93.8474	81.1997	79.4112	113.21	529.993	116.822	103.527	228.333	74.3196	64.5729	53.5586	71.3552	52.2821	43.7102	75.2001	66.8094	91.8113	72.4245	105.382	54.7957	100.01	76.2784	104.479	126.413	128.994	246.091	132.129
P13804	103.837	67.9322	62.0809	49.7316	227.001	180.207	158.519	109.435	61.913	73.943	49.8193	89.9821	99.1638	136.326	129.717	43.3251	43.8562	57.3976	53.1608	45.4886	60.1009	107.38	69.0875	91.0332	64.6962	177.828	836.151	116.547	137.236	274.306	124.925	93.5011	61.8429	131.544	98.0074	60.6743	137.329	124.671	170.889	96.7615	230.244	90.7433	177.93	166.203	158.36	153.952	193.298	300.938	179.023
P11177	100.816	128.427	87.2129	83.802	97.5826	41.4402	117.713	105.453	74.9855	35.7328	74.2265	69.5465	148.524	151.475	37.7632	45.2827	50.5389	41.7647	43.9186	55.3012	54.4199	83.5494	66.7636	107.262	84.4037	126.263	606.789	132.372	90.5284	192.923	97.2251	93.5768	73.8065	105.746	73.3132	70.8817	117.506	151.607	233.074	92.8793	226.307	113.459	132.536	183.474	149.556	90.0746	156.771	155.967	128.937
P00751	118.476	73.0117	126.621	132.307	113.533	179.857	216.493	142.586	280.539	213.815	107.451	93.9522	230.106	77.1106	141.269	109.193	306.865	182.564	234.157	180.129	183.137	163.018	125.703	141.28	163.548	108.616	96.9425	292.342	140.841	152.27	112.873	191.578	235.354	143.487	135.865	157.354	182.497	177.265	131.771	144.2	117.759	203.96	144.431	155.56	190.004	98.8513	196.018	161.356	153.331
P07602	109.26	123.42	115.349	166.302	95.093	146.186	149.274	228.831	158.884	266.01	109.657	139.625	119.444	144.269	107.777	160.415	159.363	188.98	252.225	201.227	190.934	166.888	142.025	121.978	160.055	167.074	146.741	135.816	137.866	161.72	193.328	160.515	143.912	146.135	212.862	192.857	144.395	146.684	115.824	121.388	103.866	155.358	166.679	198.663	95.8212	157.131	109.133	98.886	166.033
P05067	73.9564	62.791	76.9103	103.244	49.8881	104.144	106.038	92.2079	84.0573	113.873	58.1742	182.988	138.265	126.21	281.076	164.842	80.1874	150.725	115.9	135.527	107.941	84.1893	106.871	95.9672	83.7286	134.361	126.235	108.63	237.249	111.802	151.929	94.6653	134.613	110.06	97.3562	124.527	67.9737	105.545	109.687	127.587	87.9239	115.783	103.916	121.783	75.8005	121	86.9232	93.4688	107.004
Q6NW40	40.8077	44.7331	57.231	72.1564	136.089	191.96	215.074	185.005	107.419	140.186	57.9334	125.971	104.475	103.114	139.229	157.656	101.128	122.847	109.064	147.96	144.773	90.1509	101.72	101.761	144.833	108.752	97.7536	93.4666	136.101	117.336	135.444	117.424	166.787	135.411	177.048	158.902	112.439	101.029	123.143	120.637	102.91	143.469	107.006	159.862	94.3958	97.7824	90.4842	75.3942	114.383
O94910	59.5874	48.137	86.3003	82.1052	46.9758	120.071	96.3821	78.6702	65.791	103.162	44.954	91.963	78.9887	66.2374	126.939	97.0694	72.9312	82.8972	90.4697	107.996	99.8508	66.6295	75.8199	79.2146	83.6946	84.6696	74.6569	69.8702	116.047	72.8672	85.3266	80.1421	88.9514	78.8809	84.8253	91.38	81.2765	80.0654	63.4771	83.9746	56.8608	83.2446	83.7442	78.4528	60.532	83.9165	67.5402	55.5549	87.1229
Q9UN36	174.325	178.5	107.026	174.752	88.0575	67.2234	134.121	267.067	71.9313	108.778	79.9104	100.899	152.003	110.245	184.064	127.066	115.527	107.355	154.463	143.77	109.286	101.806	78.515	92.8382	159.035	105.738	81.4668	106.945	94.2711	107.884	169.072	110.02	150.922	168.09	115.992	184.183	115.817	130.013	107.483	97.416	82.3835	134.216	80.8702	105.806	122.799	218.981	127.765	200.018	170.959
O14594	79.853	61.5508	87.7207	111.931	90.3344	159.598	126.644	149.725	111.139	154.404	43.3843	113.942	112.961	90.183	245.943	155.916	105.767	99.8548	115.526	133.103	145.602	84.1701	171.188	83.6181	104.119	136.494	115.889	79.1391	160.489	82.3695	199.05	111.661	147.332	197.866	160.488	135.519	90.3645	92.1214	150.7	96.7294	86.1376	124.866	97.7555	179.36	72.2789	141.667	97.6315	87.9501	133.748
P35555	102.74	114.9	126.305	122.945	65.5992	97.4716	104.696	100.317	97.2075	112.736	52.3253	99.5769	65.034	71.4535	157.923	124.947	145.363	100.241	149.009	122.802	102.965	93.2105	126.36	101.975	96.4682	84.5728	114.172	77.8608	142.249	99.3163	86.0913	154.583	113.004	91.3405	91.731	111.55	96.6653	114.24	69.6371	99.0371	85.885	109.706	86.4967	91.4808	108.161	75.6908	100.29	73.6064	100.53
Q92835	96.9311	76.4328	83.4316	39.5999	200.279	80.3323	141.556	99.7699	56.2889	59.0561	235.448	61.8507	77.1165	99.6554	59.2573	57.8205	202.629	183.073	113.93	103.996	139.167	174.179	105.16	146.691	173.419	32.3324	44.3147	113.251	107.719	39.9195	110.842	153.515	74.6004	144.043	46.9719	52.3926	76.6131	66.656	109.058	173.53	67.6064	245.203	147.846	50.2718	75.7586	82.6678	75.0952	135.527	42.0392
Q14162	11.8858	17.0936	33.8204	31.9805	50.7158	68.5536	19.4151	30.5811	35.9772	45.6122	27.0712	46.1197	34.5786	54.0857	25.1148	77.0408	59.3724	67.1972	37.6214	21.6731	35.9898	48.8407	19.391	31.2507	38.2753	51.1323	42.5003	38.2253	44.6781	68.4785	24.2946	60.2163	45.8911	17.3408	29.2034	12.8155	23.7735	17.6455	21.4414	20.1295	19.2	38.7102	18.9353	28.4339	52.7337	15.205	79.6198	32.2643	26.7788
Q92854	50.2329	53.8313	60.6558	55.7872	108.901	116.875	123.611	138.578	102.92	111.487	62.5302	66.3851	77.0942	63.838	78.5667	103.657	80.0107	78.5535	108.484	101.496	119.294	83.1654	70.1561	73.7312	81.5445	110.182	84.7309	127.389	78.6148	79.3869	93.5092	78.6587	87.8748	84.8541	109.818	125.538	74.4283	67.9258	75.0912	57.1825	83.7756	80.2286	56.4914	95.8102	63.2321	132.124	92.6673	74.7285	103.115
O75821	104.926	137.357	130.172	94.3841	151.081	34.5251	134.442	117.81	149.977	71.4899	142.109	141.207	112.98	134.507	67.1177	89.984	124.438	67.1943	66.1546	62.8238	95.3955	205.712	247.75	117.646	114.547	154.07	364.28	168.818	98.3373	161.718	172.293	156.48	94.2266	138.204	115.837	147.478	175.603	113.236	182.695	108.178	194.463	107.479	214.89	132.381	146.237	163.035	132.814	187.093	104.081
Q96AE4	125.63	157.201	157.244	130.438	256.537	85.8753	106.968	67.7443	97.7743	104.512	114.278	158.764	97.9577	174.389	65.7767	134.794	138.661	114.529	135.425	118.615	89.411	224.397	171.981	257.72	130.03	107.093	107.696	188.925	91.9066	99.8731	114.776	122.277	128.939	94.4102	104.408	201.185	142.608	111.17	160.149	176.911	165.28	148.941	133.881	99.8818	146.934	179.396	121.656	207.608	103.54
Q8NBS9	146.7	103.127	84.2649	98.3052	189.929	82.1618	64.7644	70.2243	83.3085	126.776	75.9874	208.727	73.8024	94.2227	70.5654	102.83	97.1323	70.5298	68.2611	123.031	113.118	252.813	146.042	111.904	144.296	87.5225	103.245	119.82	73.1142	67.4827	117.282	94.9447	73.3232	126.388	113.93	100.68	97.0872	78.2522	118.261	170.807	85.4521	109.737	75.2333	62.8801	61.9869	109.614	56.0945	99.5273	82.4116
P41222	121.984	89.4962	189.688	153.221	58.838	126.919	123.184	137.014	124.672	150.655	59.6689	147.667	145.096	182.844	260.433	156.661	130.018	145.321	212.02	184.473	204.837	97.4532	141.817	121.4	155.738	135.747	148.527	93.4535	193.542	139.256	110.522	149.279	139.426	141.21	193.111	150.137	139.28	231.493	80.6789	156.357	146.995	163.894	156.039	138.621	132.572	108.333	141.1	120.355	147.08
Q9NZC2	103.655	95.4522	105.141	124.311	61.3959	90.4577	85.8851	107.832	39.6102	41.9021	18.9971	38.7753	45.1675	55.471	48.7404	68.9802	70.7797	64.8312	57.9006	95.3136	77.3132	63.4214	64.2346	50.3843	72.6462	45.4417	43.7759	46.1717	60.8088	64.6531	64.6053	80.2874	59.0317	48.799	79.2127	59.0235	89.5684	79.9538	42.7939	63.5686	73.2225	75.9563	79.7585	72.1366	78.9798	49.4564	50.6459	45.2426	74.274
O15031	85.7141	61.7616	108.871	104.94	73.2112	98.9837	120.075	111.17	106.34	106.515	55.761	107.534	122.549	79.7002	141.508	127.623	120.886	100.776	115.912	126.602	103.636	87.6802	93.0608	93.113	94.6247	86.1441	91.387	74.1584	140.593	101.667	116.808	109.319	121.241	109.401	112.046	115.866	91.5459	128.917	87.2574	105.287	94.7765	105.163	85.5783	123.349	90.953	80.728	103.164	88.0172	116.33
Q13554	81.0453	52.8219	52.4395	121.749	30.3623	54.5322	30.4134	43.6447	36.9824	55.3918	19.7587	58.8382	49.6467	58.7542	113.949	60.4834	55.2203	65.6747	35.2077	57.4075	54.6376	36.4097	35.5312	54.06	53.9634	86.1341	31.86	28.3748	56.0154	31.8393	79.6757	58.4114	83.6328	75.8408	90.3521	56.5368	58.5214	64.5561	62.237	34.2369	37.8785	52.9864	40.8481	44.1405	34.9268	39.0928	51.7699	65.8032	39.2906
P18669	108.9	173.858	104.095	130.113	96.557	84.3378	58.2586	87.0261	86.4804	91.3782	201.849	60.8168	151.027	79.3456	66.2044	156.896	71.8718	58.339	61.7045	66.9725	80.9556	77.2467	100.853	104.645	93.7538	182.301	91.7948	80.1946	70.6503	88.4904	204.549	62.1176	127.012	119.546	135.593	229.898	94.7632	80.4947	128.123	74.372	123.09	111.169	64.271	123.169	67.8212	114.577	93.706	96.711	120.287
P04080	46.504	50.665	61.0757	24.6808	153.877	67.0898	116.991	104.663	40.3467	49.6634	47.4267	93.6453	77.6264	80.9576	119.537	88.0439	80.1136	53.0177	52.2801	69.1485	71.4039	48.6891	69.3048	73.0229	98.621	153.578	41.8642	40.2804	45.3944	55.3277	134.613	57.327	102.045	127.511	108.762	176.945	59.4637	79.4551	77.4664	53.7565	54.7622	79.4054	38.4142	104.336	36.8558	128.057	59.6221	70.616	111.725
Q96C23	94.9474	75.0769	117.938	107.717	54.8564	30.987	33.046	24.4807	103.77	53.1492	59.474	60.6388	133.014	74.1398	53.915	84.6001	58.8351	49.2867	50.4354	52.6017	75.8267	61.0376	56.6519	101.403	89.1542	90.9102	53.36	71.2388	67.8564	90.0775	99.098	90.9025	69.2207	95.1714	92.4177	96.9653	69.3183	58.4784	60.9295	72.4686	81.6697	85.371	95.0109	57.224	133.064	123.687	41.3594	50.7583	41.3055
P00738	216.425	100.99	146.785	113.363	155.803	251.29	395.941	177.829	468.778	135.757	147.918	74.752	170.519	86.5069	70.0305	86.1647	314.607	500.113	202.522	152.113	337.378	110.049	249.499	191.311	410.783	162.785	123.913	187.431	202.524	110.534	95.9434	177.564	175.964	158.883	129.1	77.955	225.197	270.188	241.989	46.9169	108.149	176.245	189.882	213.909	191.352	126.092	220.77	221.344	183.422
Q92688	79.3856	103.437	92.0357	69.6771	292.06	207.958	168.439	97.2222	102.686	92.3226	284.99	137.554	99.6016	148.421	83.3142	151.578	141.725	157.158	128.537	157.745	153.474	235.313	295.479	386.075	234.087	187.845	137.825	191.796	125.097	134.309	105.606	98.4689	103.894	125.675	73.4028	204.871	93.9808	68.6498	146.081	160.267	165.104	84.7592	119.364	111.062	115.345	136.446	69.6917	100.935	125.193
O14917	51.0579	66.3514	62.0871	81.0194	186.854	290.762	227.594	191.498	153.758	160.775	124.458	169.468	142.033	164.41	160.473	190.507	139.363	157.653	125.547	148.417	201.128	109.687	87.3605	129.286	111.423	191.899	126.888	103.783	226.898	122.239	136.158	191.229	124.224	146.577	219.337	102.549	92.0987	159.286	148.967	145.486	120.789	161.045	157.497	146.451	158.987	122.309	124.6	109.052	118.968
P68371	121.712	183.433	54.1264	36.7373	255.725	209.74	204.747	122.238	66.6227	74.4819	118.173	126.788	44.3416	251.815	136.588	52.5211	40.4708	58.8429	61.4056	63.5168	84.0522	101.708	62.0899	120.275	56.552	258.941	916.033	109.622	132.27	327.598	141.057	142.737	39.5503	227.826	126.61	43.319	156.961	142.909	220.583	133.479	504.943	111.356	317.914	198.82	203.644	217.308	248.269	562.652	236.5
P10809	79.9997	95.0456	75.2178	50.2836	234.292	71.2422	82.8299	63.2237	67.5476	68.2008	62.9354	148.961	77.7681	151.96	64.4491	44.9353	48.5611	59.9523	51.312	54.8992	55.4227	134.769	106.247	103.777	65.9293	131.119	473.616	135.62	94.8124	183.775	92.0264	87.3242	44.9732	102.37	75.6478	51.8454	107.283	97.862	143.765	99.8471	181.058	63.2437	157.389	128.086	138.035	132.436	117.337	240.968	125.813
Q92520	121.099	85.9662	162.525	156.895	108.476	131.42	129.55	137.368	123.003	197.315	51.8212	168.976	126.111	149.88	338.626	187.142	133.929	137.759	155.607	179.249	169.524	118.73	150.8	131.456	153.224	157.108	147.929	136.325	194.827	138.464	206.729	165.652	167.226	170.038	191.089	170.897	127.942	154.949	117.085	167.43	111.263	167.706	151.435	188.188	107.476	144.768	118.061	97.5126	139.961
A1L4H1	103	97.1421	122.029	101.957	39.056	52.9297	40.6865	55.5652	69.9756	68.0847	49.5756	64.2777	52.1571	47.1912	88.597	86.0567	77.0274	78.7251	73.2882	100.854	86.8712	49.2717	63.9682	66.6552	80.4069	57.9576	76.0813	46.3131	77.8851	84.4272	60.078	74.5954	73.6059	63.0773	71.9412	80.983	59.7751	67.3465	57.4393	83.877	84.7864	87.8115	63.2544	59.5393	57.8039	69.4443	78.1741	63.3471	70.8818
Q9P2J5	117.843	83.8028	57.8394	69.3377	64.0317	49.9802	57.1028	60.8947	35.7855	54.7184	66.3027	81.0534	37.1933	83.8662	104.278	39.1413	50.8063	52.5862	52.969	43.2625	54.4491	47.0971	53.1079	53.1503	64.1365	66.9066	213.713	60.0399	51.7784	79.3161	71.78	66.2451	40.7573	76.3966	72.3718	34.3639	99.9849	66.8046	108.491	73.3411	176.589	66.4767	100.515	94.4649	89.2933	74.8304	66.9806	142.221	62.9664
P33241	113.381	110.612	83.6912	82.6417	140.168	52.6876	42.9764	27.7014	35.5723	50.1789	128.83	87.3564	47.2341	99.5129	40.4775	78.0037	57.6586	66.4117	58.8559	75.4566	53.6496	165.978	125.337	178.834	106.248	42.3043	47.6353	80.8344	34.9296	43.8709	80.4541	62.5889	57.7033	104.62	55.4875	132.822	80.8909	44.5673	94.9753	186.518	126.17	68.1291	83.9537	68.5107	93.9081	112.007	38.4574	57.7009	49.6985
P06703	179.711	146.445	93.094	57.9357	312.887	60.5695	86.4878	49.3253	65.8366	34.3686	613.709	159.733	75.6213	327.07	45.4303	83.1056	99.0299	156.705	108.382	104.985	74.9978	307.874	371.282	517.331	93.6944	43.7401	72.3163	85.6789	41.4993	83.6786	81.2812	68.2416	76.2196	90.1904	35.335	191.154	68.8155	55.9693	102.211	242.489	154.213	41.5414	104.309	55.1693	141.638	418.207	44.4933	415.78	63.9238
P0DJI9	136.298	21.7621	72.7882	26.7168	50.5513	357.727	179.618	53.6335	74.4564	57.1796	84.0407	46.413	78.3629	68.6685	61.3554	70.8022	178.069	267.289	105.07	45.5419	78.5672	57.7817	48.3016	122.62	191.213	39.8312	35.5089	63.3981	48.2183	185.584	49.0613	237.733	111.971	99.168	57.8594	47.8509	94.0916	55.9491	139.631	73.7297	48.5338	157.029	39.6971	56.4544	236.916	48.6163	176.373	70.7833	67.9709
Q92598	123.882	155.035	105.546	129.676	51.6582	40.598	36.8446	38.973	60.9872	62.5323	65.7266	78.4026	82.8186	72.4015	67.9404	77.8373	58.6626	61.1551	61.5347	49.9762	63.5537	74.0185	88.8102	91.2304	61.9444	84.0017	123.084	77.5616	52.0607	69.0227	82.3922	69.1615	89.9861	70.9496	67.3718	129.566	81.8495	56.7835	97.4839	65.6342	117.891	71.7243	87.2917	82.1284	78.0823	99.5817	61.6116	107.261	81.6293
P54577	116.968	108.309	97.1842	101.481	101.316	24.8546	23.0833	34.3764	62.3836	33.9962	49.2569	87.0935	60.0288	95.1499	50.475	34.4343	47.5301	37.8149	33.1743	37.1183	34.5862	86.7633	58.4886	74.7136	51.1039	99.0717	414.666	74.3791	81.2465	148.669	107.854	110.216	38.2786	131.548	94.8492	66.1077	107.375	90.066	157.757	95.6453	190.305	70.4713	142.458	90.2173	128.464	70.8557	80.7946	130.904	88.3373
O76003	84.0053	83.4721	111.432	59.0618	64.2984	48.2324	33.6996	47.9427	104.018	71.896	61.0624	64.419	77.5654	83.5985	55.3906	90.7958	67.6205	58.6692	62.3798	46.2898	73.2825	98.3613	51.9651	120.615	79.0521	110.998	151.761	103.397	62.2042	98.6008	91.7264	49.9237	50.3082	94.4629	84.4288	81.4724	77.9376	47.3946	80.8352	64.6871	91.4681	58.939	57.7245	61.0743	56.5954	80.1029	61.1793	94.2301	81.532
P42658	123.326	166.134	97.8285	144.24	42.265	78.6542	91.2307	45.9025	102.692	147.418	49.1568	115.691	79.7188	68.9444	109.101	94.7096	93.1548	85.4448	108.494	117.934	88.9731	89.6438	99.5293	93.3069	96.2885	115.615	90.7739	116.217	120.642	70.8506	134.939	92.9735	144.598	117.428	162.613	109.602	80.1302	110.302	98.9883	108.698	96.2621	128.028	77.5809	102.835	92.0412	88.2068	72.568	101.48	91.5061
P13284	22.1716	34.0362	29.4345	30.044	40.6579	66.0424	32.3783	46.8197	32.1374	30.7806	26.3328	49.8574	29.2327	37.8139	26.8336	39.4237	45.5767	41.1739	36.1762	45.053	44.6066	44.4066	54.9212	51.2544	37.7798	33.2292	37.5528	43.2385	36.9073	41.854	30.7158	41.4786	43.2192	30.3446	33.8299	45.836	44.2886	39.3205	35.5469	31.2547	32.2508	44.4277	37.2113	43.9398	40.1061	50.6475	52.5346	35.2532	36.2815
P20933	70.7426	90.5574	71.398	75.0683	72.0502	95.7005	99.5479	72.2987	68.9056	77.5884	63.8408	120.549	52.6588	85.2755	167.222	85.3959	86.9407	85.3538	101.381	117.301	103.41	73.1142	84.0642	78.0061	86.4628	83.2068	78.2518	73.3262	84.7939	65.9346	79.2643	83.0111	73.681	90.995	90.9148	85.8371	76.6232	101.655	64.1751	83.7768	69.8916	79.919	78.8541	71.8722	76.8677	72.6539	68.0774	59.5356	76.6611
P15309	87.6908	62.9733	52.5594	89.9086	66.868	76.6347	227.219	48.9463	110.271	90.4116	79.0743	214.943	57.018	92.0133	102.227	112.185	157.62	120.349	213.3	95.0405	102.638	132.786	113.432	63.7117	75.3392	47.8131	90.0527	113.035	103.58	77.2072	32.9064	219.376	92.7323	45.3985	69.522	71.9809	128.57	91.912	66.3064	158.15	104.494	62.4353	137.406	48.0498	115.52	47.9169	86.2982	34.6737	101.169
Q658N2	28.3681	67.7794	243.93	166.883	130.322	47.0499	40.9089	138.069	14.5889	142.613	28.7409	23.7225	53.8618	148.686	461.532	344.847	42.1347	65.593	29.6921	50.2628	154.632	19.2577	151.208	60.8628	38.6244	69.5613	198.394	132.146	281.399	173.036	54.4707	434.525	19.8382	141.621	104.018	146.437	259.907	272.779	18.9056	63.7438	34.3704	27.1382	204.694	131.061	32.6263	208.847	151.282	21.3759	124.175
P05155	182.947	125.043	212.715	169.834	124.05	254.419	171.85	195.233	154.302	256.006	99.7346	93.5968	186.97	85.9822	152.013	194.181	202.748	165.532	192.244	164.027	222.373	107.74	140.318	116.345	200.587	206.747	106.217	151.269	165.712	163.286	159.622	141.576	205.404	191.061	170.853	206.239	225.148	187.363	159.612	95.8398	113.245	206.624	120.666	286.803	122.217	119.425	179.485	135.871	151.894
P20810	29.6418	31.9656	30.5209	24.7194	129.599	50.2318	39.6658	35.8407	31.2172	29.6169	43.7931	37.7828	53.5909	29.2411	35.6947	68.7173	40.2653	38.6439	35.416	30.9205	36.119	40.057	45.443	55.1702	53.2539	41.5405	22.467	31.7973	28.3605	25.3923	51.5488	31.7226	42.6147	32.9975	45.7244	95.6167	29.4886	27.8284	47.0085	37.2393	37.6447	25.3863	23.0466	30.9189	28.5329	70.6347	31.9387	47.4038	40.5645
Q9UHB9	43.0141	17.911	21.7411	7.05627	111.372	47.5652	44.0201	28.9578	84.7726	21.1071	33.2336	54.5581	9.13413	52.428	20.0423	10.8097	14.9348	29.2431	31.6459	39.9799	23.0935	47.6547	36.5891	82.8852	60.8374	51.2172	140.639	51.6206	22.0458	66.7004	39.5878	30.558	15.729	87.6719	14.8982	21.2788	46.4171	29.3658	85.3528	43.4183	103.071	22.725	66.5718	81.5573	34.939	48.5188	73.3404	145.155	30.6072
Q9NZP8	116.19	101.09	128.972	113.98	61.4315	115.77	106.48	101.267	126.766	121.132	66.0588	87.1499	115.244	61.533	105.251	106.406	136.982	143.423	150.709	103.585	124.654	113.571	106.691	98.1492	116.036	68.8039	83.128	101.832	114.4	83.0094	82.1885	118.171	173.437	109.738	93.8655	92.2161	123.126	142.201	83.5276	92.7809	75.4711	119.768	108.007	98.477	113.803	79.3336	101.559	98.3496	87.4245
P34932	109.736	135.722	102.472	119.56	75.8514	51.0932	49.5496	47.2799	91.6725	68.7176	86.9897	71.8388	93.5935	72.9326	64.2557	102.482	69.423	58.6977	58.0444	64.2345	78.6938	92.0418	96.3933	107.125	95.2715	104.198	117.921	92.5288	56.0588	82.0022	106.55	65.4918	84.0326	98.7563	87.9963	153.544	77.7587	63.0195	103.157	74.5325	114.07	70.3481	65.1304	79.1065	71.6037	117.334	89.3255	116.852	93.2592
Q14847	100.914	154.328	86.0094	97.5238	81.221	56.4545	44.9585	39.7407	61.461	55.7831	124.358	59.1419	62.2255	64.227	47.8451	91.72	59.217	81.2087	54.3531	86.8605	65.1533	118.407	95.9869	125.78	99.9046	73.5419	61.4721	84.4903	46.384	52.5614	84.9459	57.8934	72.1365	68.2203	57.2721	121.182	58.0341	46.445	68.3373	90.5412	61.5284	60.6922	41.1909	62.7733	65.7261	112.313	42.184	77.5352	60.4426
Q14766	106.464	106.503	145.704	142.201	49.2624	105.65	59.2987	52.9069	80.8607	103.178	72.6868	44.9152	76.5947	62.2538	90.1341	85.1842	118.787	91.3431	104.103	105.66	97.2005	80.0508	90.8634	78.1734	89.3917	85.0204	74.8063	71.4689	99.282	106.402	94.0919	110.768	85.5845	98.4006	114.273	92.4542	80.9605	126.543	80.8613	73.7452	72.7525	96.7144	84.1707	102.43	81.8142	76.5975	93.8179	79.321	90.9471
Q9Y696	45.4027	78.403	35.7903	43.1887	66.057	54.0749	49.7397	116.395	44.2083	54.3635	46.4062	63.9076	51.0773	55.5683	59.3005	58.5606	56.0184	51.6453	55.5128	50.9225	54.3366	41.4319	44.7813	39.4205	57.1373	71.0732	89.7843	39.2014	51.9841	67.0624	58.8381	55.1899	64.9347	53.2649	68.5803	79.7083	46.9699	66.5955	52.506	39.0188	50.1308	56.4305	50.893	71.7647	43.9816	63.4328	56.1269	82.7743	57.1175
Q6UXD5	40.4705	32.6361	41.8575	44.5101	67.3056	84.9301	99.3287	93.9846	42.0851	81.5002	31.3578	83.2881	48.4711	71.9307	150.801	80.6005	57.3052	60.1381	65.683	89.8209	77.7785	52.1677	67.4	56.6504	79.3619	56.904	66.1177	45.4107	83.8259	54.8163	87.6553	64.4185	65.9239	81.5361	77.6257	72.8526	62.3687	63.5247	59.0378	70.9366	49.0358	71.0788	61.5142	76.7307	43.4783	63.9058	41.1526	61.3617	64.6263
Q99731	192.44	245.333	282.876	105.245	65.3239	43.1413	45.5304	69.8881	112.479	62.0712	33.3102	117.37	50.9967	127.572	54.2614	105.96	235.657	99.109	207.058	79.8776	43.4586	263.23	41.0657	144.523	84.7687	27.915	41.9209	53.6282	71.0828	59.2365	46.2144	305.498	571.05	92.3053	151.361	86.397	190.739	95.646	219.32	186.329	54.4758	172.89	75.9693	57.7486	141.572	47.5597	121.8	123.07	76.2654
P20591	136.903	127.708	87.4636	69.9104	268.531	75.1957	74.2167	59.3897	60.938	76.614	49.4073	41.3058	69.0585	39.3039	56.2945	70.3292	90.3067	63.2156	76.5926	69.858	71.7664	264.235	218.302	264.416	122.419	45.5391	77.1344	99.7068	56.6184	60.7925	46.8914	76.7697	80.7801	57.7804	42.9376	107.958	107.783	51.9027	107.701	112.311	139.293	63.3391	84.5653	60.7352	85.112	112.011	71.1613	87.2255	75.1568
O43291	172.364	69.0526	121.291	109.501	74.5184	126.878	238.937	116	119.038	132.282	81.7445	223.679	79.7528	202.441	323.31	95.6932	129.023	175.643	122.814	226.859	119.501	89.268	97.8483	139.844	113.749	140.652	121.393	155.334	126.831	101.943	158.126	95.8492	189.373	147.588	286.909	84.2115	124.645	185.827	67.2858	102.176	79.5534	126.179	134.816	145.329	123.306	142.253	103.933	143.517	153.515
Q8IZS8	111.147	84.8032	99.1721	126.846	35.4101	27.4415	33.7816	49.9178	71.8984	103.325	45.7321	85.25	68.069	63.7063	88.375	228.945	51.9747	59.9616	64.9959	72.3745	92.8405	42.8886	51.2354	41.2445	66.8829	85.6868	55.6594	52.8026	50.1159	42.93	83.5959	43.7564	92.6486	96.0748	127.845	62.5073	65.0433	64.6523	117.991	63.3561	61.0233	97.9564	79.3169	116.389	52.9279	60.6688	75.331	37.1931	61.325
Q16795	85.1378	102.161	53.4373	30.1711	187.71	41.574	31.5501	75.3286	50.6155	25.8567	100.522	112.093	24.594	70.9708	67.2509	57.2075	50.3013	112.566	48.7298	78.7475	103.658	93.4775	63.662	62.046	35.0932	118.178	199.323	69.6986	42.1511	102.581	84.256	100.496	40.1365	88.9636	37.0719	27.2887	56.3703	114.745	84.7264	85.721	62.4384	72.0081	38.7304	53.3826	133.742	145.929	68.6936	97.6655	45.0694
P13671	135.883	77.6138	134.451	127.403	74.8965	112.631	162.717	154.851	213.181	134.231	156.72	77.5195	225.744	67.0553	81.6628	105.921	272.523	229.532	195.206	124.23	180.233	137.616	106.283	128.086	144.368	104.572	93.7911	179.4	185.24	112.733	84.5668	167.462	216.509	113.642	92.4324	101.264	153.977	152.533	141.721	135.449	91.1455	191.515	188.693	135.369	175.674	96.0671	178.541	131.156	136.544
Q9ULB1	67.3533	52.0371	72.9274	75.5969	88.3068	120.735	146.093	139.177	87.7463	108.449	48.7713	131.728	100.252	127.525	171.246	123.035	109.405	92.2879	105.349	133.845	120.429	90.6316	91.4082	99.6968	100.585	98.8368	98.2737	82.7457	162.185	92.4337	181.268	107.368	123.154	108.768	117.951	113.935	100.461	98.8008	95.7294	113.66	80.6948	101.253	101.926	126.641	84.396	99.436	82.2421	84.3772	119.772
Q14157	143.642	157.614	96.9064	98.0469	210.92	52.0525	103.817	60.6653	33.0184	44.7268	43.7559	138.198	81.9038	55.716	58.6463	134.192	29.7457	86.5005	70.7193	51.8116	77.4064	51.119	116.105	141.662	79.0016	89.7004	198.514	90.1249	85.1547	93.7042	130.323	71.5679	71.7777	129.654	54.3605	112.81	75.5461	42.531	90.628	114.442	79.1748	95.228	60.7969	52.4209	56.599	124.23	117.59	98.3226	62.4123
Q6MZW2	76.6622	41.4752	72.4672	80.4914	36.5543	130.697	100.286	81.8261	70.0262	97.4965	55.223	119.897	100.246	61.2243	95.4519	106.066	77.7483	99.4131	74.5994	120.034	102.293	94.0233	63.8355	97.0624	79.5439	91.103	81.7089	86.3503	109.667	90.3489	87.1585	78.0447	122.578	72.1667	97.5898	112.432	76.0851	75.2704	64.2161	104.482	66.1955	82.7189	90.6419	96.3219	69.0056	88.6605	63.1025	58.0996	82.661
P04003	226.386	108.095	158.804	141.086	66.5542	130.758	211.971	112.748	317.379	93.3383	227.765	63.0593	126.457	68.0777	74.1506	63.6004	340.221	387.154	236.539	95.0782	220.026	184.243	95.9357	163.581	171.728	93.3748	93.308	252.492	206.239	102.56	41.9759	137.509	146.651	109.497	53.3993	52.992	157.418	60.8528	165.561	150.016	97.032	188.489	187.664	109.085	255.318	82.0407	168.4	164.324	104.716
O60763	121.616	202.986	122.868	92.2337	176.144	84.2193	73.0851	70.6452	81.3381	68.6622	151.354	138.9	109.208	126.936	63.9137	91.6441	64.5251	110.12	80.536	75.8233	78.0889	113.959	145.592	145.661	85.9201	103.89	207.839	129.647	96.8509	166.248	87.6101	90.7059	76.974	107.974	68.2606	118.877	85.0743	115.639	168.194	93.0899	141.087	95.4011	141.346	94.0435	104.197	148.34	139.327	196.378	123.212
Q9P2S2	110.874	85.119	108.644	128.719	60.3598	123.014	100.994	100.837	91.565	133.332	49.9917	135.15	100.706	148.416	188.988	151.478	117.949	112.44	119.517	152.926	135	98.2898	108.768	108.772	107.31	144.737	107.081	108.454	154.515	115.231	157.039	114.325	140.181	122.879	150.292	128.291	111.348	105.76	114.72	108.156	90.78	116.064	111.04	134.837	91.7846	95.1562	92.1301	72.1034	113.127
O60784	101.233	56.9708	46.1956	55.6887	36.2658	49.9462	92.7419	52.2051	125.882	70.025	66.74	80.1141	78.9732	47.5556	51.5951	172.516	120.406	76.9402	90.7491	103.778	100.03	99.0811	108.063	112.23	121.237	68.9723	114.004	49.5594	52.9194	113.422	75.7539	86.7456	98.71	112.517	62.4835	143.113	90.1509	65.505	79.2852	83.872	92.5939	117.149	48.6029	56.6847	84.014	65.6186	47.0219	72.4145	95.9285
Q01995	92.8924	112.32	209.892	120.257	41.5105	121.168	94.0177	79.6707	110.975	91.7944	71.7513	115.025	119.393	87.2543	137.411	85.032	113.207	179.199	90.0782	116.402	80.8072	53.4943	65.7229	69.4204	121.807	126.973	48.6397	76.7629	110.853	113.636	49.4418	111.749	142.912	71.5733	198.86	150.254	73.699	178.444	67.1511	153.695	61.5159	101.004	76.76	133.909	72.1459	75.9036	95.0444	94.7413	106.854
P13497	37.3608	28.2446	31.5521	38.7526	62.3603	116.452	114.605	121.371	74.1286	42.2015	58.6626	42.5319	87.8476	52.5518	67.0827	84.6976	66.0731	71.4619	90.6372	76.1344	70.2896	77.9767	43.9577	37.331	94.0671	48.0781	44.7024	46.1819	84.471	74.3834	53.0333	99.1117	53.3968	53.8665	38.9736	45.1688	81.7693	85.2255	42.4161	34.2498	45.136	39.5553	39.2331	58.583	50.884	57.8373	84.8765	49.6189	47.9174
P02462	29.9673	32.6102	19.0676	24.0171	57.176	104.328	95.2203	89.1093	53.2178	52.8895	35.1483	41.6049	44.5228	40.4759	68.4038	85.6663	64.2675	71.1061	70.08	73.661	56.8841	52.6842	68.6331	53.0921	45.5565	34.1265	53.0478	32.0694	61.2261	64.9151	42.5315	57.5315	73.4746	58.9795	54.8934	66.7055	34.8154	63.362	46.394	57.4242	43.0566	58.888	45.854	52.3426	54.3767	31.2343	46.3422	53.7856	37.6186
O75947	57.7215	43.6714	34.8974	35.6247	32.6324	41.8722	19.7201	20.2782	45.2593	32.3647	96.6245	46.18	39.4393	58.4936	25.2372	24.2538	28.2674	25.6995	23.8433	25.9183	27.4783	54.0244	45.0274	23.9452	42.3069	53.1606	201.64	71.1116	57.9486	104.971	58.1062	50.2073	24.4847	46.3825	38.0807	26.2166	62.3537	52.5923	82.7402	53.7399	98.6903	46.718	83.9321	58.6054	74.4001	55.7912	53.6345	69.9397	57.3463
Q6DD88	186.856	90.8886	74.6973	77.1178	81.3431	82.4368	25.1657	32.5052	38.308	54.0439	141.126	59.9864	100.54	176.419	36.7623	18.4005	50.1611	48.6548	65.759	29.786	33.3249	148.886	74.2632	58.0521	107.187	20.6234	132.774	38.98	41.8786	26.3825	63.6813	120.437	77.6228	55.7402	122.6	92.6426	74.948	120.705	80.1503	147.613	70.0845	58.0218	115.68	81.0067	180.421	105.854	102.499	55.8832	90.1158
O95967	85.6754	88.9097	87.4901	89.6327	43.3527	69.0929	49.449	64.6908	78.0729	85.7693	43.5751	77.8435	47.9989	49.5989	97.6608	76.7982	83.9059	59.1811	86.6669	79.7986	70.0121	56.0314	73.5614	57.8442	69.7981	58.6816	55.9287	50.2002	75.3662	71.9484	74.9944	86.1283	78.5477	81.9965	91.4894	70.6394	75.8328	93.9052	53.7007	68.3527	56.011	83.4231	67.1808	67.271	61.9561	53.0963	71.2197	53.7363	65.7876
Q99623	88.9697	139.763	105.236	81.1678	44.7753	135.658	73.1364	118.983	100.158	157.253	76.907	149.703	108.687	165.898	98.7328	52.0555	42.8824	61.1471	55.9728	58.6625	63.829	53.0627	64.6892	53.252	78.2779	250.71	927.404	86.9103	172.057	372.197	249.904	158.21	59.4656	228.149	135.83	70.9472	195.964	186.617	259.288	113.786	387.681	121.03	334.931	273.413	252.919	212.887	201.942	378.294	158.601
P10606	110.674	165.075	205.279	105.29	134.865	64.3719	29.7145	70.305	92.5428	77.7257	88.2351	153.994	109.01	247.599	88.8673	64.4313	82.7497	80.9563	123.9	67.8529	117.715	155.205	200.135	147.571	135.082	75.0431	196.826	166.54	97.8187	86.455	81.9128	120.208	82.3529	68.1876	98.0378	58.9095	79.8772	85.7236	233.876	142.917	184.24	58.962	140.501	83.5897	130.072	162.198	94.2497	287.116	68.9256
P37108	133.216	45.3562	85.7774	52.6096	282.031	165.597	274.78	204.784	68.2929	125.246	144.61	255.357	126.33	116.385	86.6193	198.566	203.512	143.212	339.335	102.931	128.417	151.676	334.521	238.785	102.841	104.105	176.945	155.664	119.01	83.4181	92.9663	143.287	53.2902	101.799	63.2144	123.502	145.475	129.089	143.639	94.3412	105.705	96.1136	170.057	66.877	208.001	227.794	79.0715	178.506	71.1779
P08708	53.7246	29.3724	41.1015	40.1801	228.041	37.075	50.6021	59.409	45.8559	52.8001	47.3268	66.7683	39.8302	109.204	42.7133	36.5252	23.9036	32.3582	24.8234	31.2448	22.5878	51.2355	39.1369	37.2123	36.3737	72.929	327.538	57.1281	76.4127	126.205	84.0059	76.5416	34.2593	84.8257	62.1883	38.4781	84.2183	76.7769	116.678	71.9235	162.603	63.532	112.547	83.599	101.382	65.0544	89.5955	113.681	75.8186
O00429	75.9969	214.702	68.3395	26.4258	266.212	12.0633	211.711	81.4611	39.234	85.8401	87.8184	61.3871	248.868	44.0137	94.2912	52.7458	100.816	179.45	152.503	243.928	179.609	27.9551	279.758	276.042	219.722	41.2736	32.4938	234.188	237.714	78.2702	303.173	76.1762	77.1652	231.188	122.327	115.248	43.4208	118.42	33.0345	46.8975	282.657	124.799	114.538	18.4863	47.9131	98.709	230.049	55.8448	90.547
P17174	102.265	162.382	116.538	155.583	96.8304	148.164	118.31	116.741	115.427	140.297	84.0621	105.827	313.993	103.243	162.983	218.9	136.661	148.211	134.987	142.092	156.345	103.932	137.761	113.762	142.291	173.065	93.875	130.031	145.422	125.9	252.341	122.809	189.038	154.347	176.002	215.085	127.729	117.263	133.42	107.8	110.958	177.651	88.662	148.862	86.5508	108.422	116.492	130.65	145.05
P49908	140.153	69.1244	155.621	142.867	63.2292	97.1664	112.899	197.906	168.584	93.8918	229.305	135.229	199.447	204.591	192.667	183.438	185.527	233.173	207.782	246.151	248.897	146.037	141.888	139.274	149.301	172.525	120.041	145.133	204.953	143.454	155.487	115.319	139.983	180.862	238.947	144.572	121.454	234.478	123.744	203.584	95.2667	198.638	201.83	119.372	144.943	106.188	139.56	129.532	100.522
Q96KG7	140.261	137.903	135.116	190.674	42.7131	54.0541	61.723	48.2312	87.2583	115.812	62.3167	126.756	86.3769	121.634	140.151	114.394	78.9605	110.02	117.203	123.588	116.573	83.0066	84.7936	86.0717	92.0577	89.4552	93.7165	80.1188	119.356	102.749	80.6153	82.0739	97.5371	107.459	102.997	81.3816	66.5397	102.521	69.098	98.2141	68.3611	82.4562	94.681	96.3087	71.8289	93.0488	96.062	83.942	96.4461
Q02246	71.2946	67.7296	79.2439	99.7803	50.0329	114.499	108.425	83.7101	82.0107	89.2979	46.9347	114.238	88.4508	110.24	189.069	113.772	82.4798	75.6874	89.563	113.075	113.219	79.2881	69.316	86.4385	76.1261	127.846	73.5015	73.1956	106.01	92.085	156.108	91.2477	97.994	97.6988	142.736	107.335	96.6531	129.545	70.9971	93.4141	76.7953	104.514	100.4	100.475	77.3055	84.573	67.511	81.9714	96.0318
Q99497	90.1936	156.142	107.609	128.834	150.051	82.9197	84.0865	88.0341	68.7967	68.0029	165.025	98.7707	205.54	105.975	97.7996	166.736	106.572	98.5954	94.0464	107.998	73.0391	130.386	93.5532	118.092	83.2907	124.629	102.191	107.577	109.742	111.821	192.497	89.9809	143.511	127.857	109.73	216.602	88.712	104.518	114.794	107.988	90.1956	118.165	63.7879	103.719	90.9543	114.794	98.4601	137.832	91.6772
Q96I24	127.288	136.95	105.007	78.1385	256.997	46.9148	122.469	27.7646	107.976	209.83	156.192	122.706	73.2523	223.755	75.0536	76.9105	86.0839	79.9967	90.2945	149.353	103.756	101.072	133.143	188.123	190.985	81.4263	697.494	153.062	130.392	142.649	80.0587	296.817	62.8762	161.616	59.6064	146.155	76.5471	76.4651	87.5628	125.704	232.841	142.815	119.42	81.0754	159.651	122.99	204.658	295.843	102.685
O15240	28.6753	25.9395	33.7447	33.789	103.418	139.243	111.506	90.8936	66.937	94.053	34.2919	93.8634	79.1933	57.1819	180.621	111.054	65.6462	167.879	114.29	152.049	76.8293	67.6285	97.9503	69.5621	57.7049	78.5947	87.7602	122.279	110.536	67.2974	77.2285	81.5313	92.8854	95.9014	76.4281	77.1139	46.8312	54.5518	65.7542	92.6738	40.8616	79.0027	68.6648	89.7915	61.0237	65.4281	48.2326	49.8811	57.4288
Q86UX2	90.7638	104.798	105.733	107.216	68.5272	122.674	108.547	161.068	113.472	128.002	65.2064	136.159	123.067	91.8515	164.908	143.831	123.211	117.641	144.586	166.955	144.948	91.1541	114.533	95.3724	88.7104	123.833	122.432	99.6602	152.681	127.88	127.984	149.801	145.164	138.234	148.425	141.592	122.03	124.795	99.8468	100.001	112.034	122.114	101.689	130.045	114.518	99.6768	125.044	100.763	130.041
P15104	38.3969	76.6177	66.2447	89.2213	117.177	183.321	162.269	133.048	74.0233	123.43	94.59	60.2917	400.043	51.1939	79.2872	110.98	80.6189	81.8251	72.8705	87.5541	61.1929	48.1761	118.026	75.7446	77.1057	267.09	114.972	42.6068	69.7783	96.9313	316.646	83.4346	145.698	174.382	103.495	176.323	71.358	80.974	150.176	59.5381	96.0869	123.577	73.1704	98.476	62.209	397.195	187.122	113.575	151.903
P08754	45.543	28.9491	26.294	37.4608	190.017	102.937	120.687	100.992	46.3154	58.9121	73.5913	66.8814	63.3642	53.6443	79.048	42.1756	27.7659	70.771	39.51	73.7697	55.8317	78.9223	100.302	104.43	89.0385	33.5466	158.585	106.599	62.552	51.0724	49.1404	76.836	30.209	70.0997	44.9004	45.4683	79.3608	48.3481	137.498	65.9166	97.3002	75.6336	144.158	50.0802	92.5654	83.8425	56.9173	120.67	57.9098
P08581	149.43	106.649	64.9407	47.3654	56.9997	48.7398	106.475	31.3309	41.0658	38.7348	69.5714	50.6779	161.224	92.4151	162.455	67.1607	80.0506	42.868	78.1666	44.1856	159.973	79.3646	92.3423	43.6691	35.8583	88.8894	111.16	112.207	70.7408	41.9048	30.9022	31.9377	123.844	52.9199	122.717	70.3367	29.1133	37.263	79.7728	69.5889	65.136	32.7344	31.9401	107.31	34.699	110.211	67.5698	67.4287	64.8755
Q8IZP7	147.175	105.992	133.991	152.819	24.2112	31.9265	48.2561	43.7717	79.203	63.3809	53.9201	72.4806	53.4586	73.0342	85.6606	98.5347	75.0436	58.59	58.1734	72.2765	76.8844	48.1695	72.4322	43.0646	61.3691	80.1865	70.4319	64.5298	77.8037	58.6198	75.7346	79.6382	74.8195	84.5156	90.9708	63.2445	55.9976	50.0227	61.9412	75.2454	52.4785	88.3631	60.0384	108.782	55.2041	82.1787	53.0592	86.1918	62.1513
Q9UM47	33.5283	23.3666	48.3795	54.7547	32.9721	61.4179	43.2087	52.311	35.9725	61.1043	32.4168	36.4917	59.7757	33.45	74.3612	60.617	52.7469	61.5212	59.5509	67.427	62.815	40.5013	48.4244	41.8505	50.4894	47.4474	53.9813	30.7685	68.1752	52.6766	42.9778	54.841	40.6341	47.1486	44.0875	37.6539	37.6253	53.6558	36.932	38.8686	32.5179	50.6969	35.4528	47.8699	32.1383	37.9166	41.2326	42.5196	49.792
Q14982	81.247	61.9134	104.232	111.257	42.5894	73.5041	51.6891	60.7843	69.7243	112.937	25.7176	122.14	76.0116	101.747	158.457	86.8538	73.9174	77.5847	84.3168	108.081	97.8037	56.5328	90.717	61.0416	84.8659	104.511	68.0958	67.3869	99.3598	64.9575	92.6427	67.1438	91.4957	98.9512	108.721	89.3222	79.2073	65.3015	82.654	76.4303	58.4609	92.1809	80.582	115.453	53.1632	90.161	65.3382	55.7711	74.8368
Q13838	114.27	75.5227	86.1218	69.4048	150.785	41.2086	59.5955	48.049	46.756	52.88	82.424	76.891	66.3709	102.661	72.1417	47.3349	37.5382	83.8548	50.2549	55.959	36.3182	78.065	70.3889	68.1284	83.3099	60.8275	226.456	73.4928	58.7557	90.7622	88.8959	67.5595	55.715	92.2277	53.8545	53.7911	109.479	73.4424	109.4	83.4835	168.05	67.7487	140.015	89.1327	138.792	70.5673	90.5075	110.245	97.3857
P15374	70.7919	109.52	83.0359	66.0804	92.0116	89.8589	59.8155	69.111	53.6423	50.1173	73.7006	60.7071	85.7837	63.1396	44.9776	98.7088	63.7521	51.9286	66.0741	66.0442	85.7335	69.7126	55.4734	95.2523	79.147	104.203	91.4414	44.9158	52.829	90.7607	100.335	58.4003	76.6898	87.5076	99.7428	94.7366	75.9223	82.7505	82.6227	82.1684	62.2681	84.8294	50.9059	59.7894	70.8548	89.6655	53.4553	90.049	66.4677
P55285	74.4848	65.7642	118.293	133.415	58.2538	112.291	67.5259	112.467	84.9848	107.604	41.2051	99.6892	93.5079	108.795	163.27	129.186	128.412	81.9357	116.762	139.612	115.686	78.2619	102.555	76.7548	111.33	111.654	90.6183	77.7954	112.33	79.2285	119.584	96.2775	110.654	112.673	128.546	105.288	97.9424	95.8597	72.8525	90.2917	67.6392	95.1406	79.1177	110.047	56.7274	101.831	72.7429	82.8859	98.617
Q86UD1	82.8341	93.0143	170.909	120.123	71.2704	118.379	117.79	149.465	130.764	163.977	64.0748	122.984	123.782	60.274	136.118	126.316	155.154	148.023	169.07	109.457	111.28	90.8855	108.954	99.0307	95.3958	101.297	95.8034	106.381	139.715	135.99	88.7852	132.388	160.541	133.449	139.187	150.67	130.493	187.559	120.715	81.0708	88.6929	125.774	97.0752	131.496	123.932	96.0383	181.218	99.9217	120.762
A8K2U0	106.02	45.9426	199.748	47.9828	17.9024	248.615	180.437	95.28	86.0348	48.2427	17.7872	162.92	36.7361	29.4924	29.1646	63.3526	37.796	32.6959	28.1792	114.819	90.3039	148.886	242.888	52.2647	38.2577	31.3909	29.5746	189.093	155.322	107.936	83.4263	162.895	26.6591	75.151	105.069	122.802	354.663	35.9511	318.526	90.0772	52.0348	38.1256	80.6733	53.8259	71.9178	25.8625	35.231	95.0941	104.505
Q9Y2I2	177.019	74.7523	137.819	139.337	38.985	75.5731	53.5724	87.3367	96.8758	137.608	75.4143	95.9764	155.937	114.331	107.356	113.813	131.851	137.426	113.899	107.034	152.617	88.7218	95.2978	87.7303	101.431	130.006	62.5064	179.649	112.802	87.9959	126.397	137.032	185.458	135.547	228.368	138.157	129.445	156.383	166.107	166.929	87.5448	193.273	100.992	228.137	106.361	80.7428	83.116	65.5493	117.702
Q9NT99	84.312	92.9038	112.803	176.842	46.4651	98.3821	65.2749	112.893	125.056	153.585	68.8118	146.817	111.858	90.5163	90.3058	124.386	120.598	99.4549	131.174	125.54	142.34	90.3625	83.7881	78.5487	92.9633	111.979	86.4133	94.5636	112.929	100.199	95.3959	110.114	145.902	124.363	153.931	137.227	105.585	108.16	122.205	119.504	79.0233	143.957	111.734	186.691	82.1809	116.393	97.8654	78.576	123.475
P45880	93.1403	107.094	96.6792	66.3218	203.697	72.6353	76.088	60.532	54.6584	65.2043	104.016	135.161	62.096	295.378	67.9122	58.2216	65.3044	60.7611	69.9926	76.0654	88.4684	69.0778	89.1668	63.7797	76.8092	139.226	398.236	74.5076	123.12	193.594	119.156	94.0984	39.6772	120.082	111.3	52.6596	116.531	137.935	213.409	78.6997	250.523	74.6153	231.777	162.52	162.113	170.02	171.428	276.48	144.801
Q92859	71.1501	77.2265	82.8369	101.684	63.3613	88.6646	111.616	94.3408	83.7977	120.101	47.2185	126.989	94.6648	123.812	177.461	123.046	90.3871	86.2965	110.705	124.851	116.084	77.5245	87.964	85.5161	82.1895	115.994	82.4142	79.1725	127.506	86.379	125.703	95.0264	112.017	112.745	122.476	114.361	93.4098	107.419	91.9842	104.523	80.6921	101.307	104.289	127.063	77.3729	96.7036	77.3779	67.4891	102.876
Q12805	61.7121	59.8395	97.1864	80.442	52.8487	74.7441	89.4281	108.409	76.4386	95.8461	37.3379	93.7857	59.2148	62.8333	142.139	115.247	100.138	72.2213	121.679	101.004	91.5166	61.5528	75.9976	62.5859	80.7682	78.2685	67.5509	59.8524	97.0315	82.7273	93.0163	104.041	99.938	96.6072	110.081	86.3566	74.2231	123.654	62.2154	79.5091	74.3138	102.587	87.5143	86.9705	67.8366	58.0361	83.3803	58.2642	85.0076
Q9Y646	67.4099	55.2676	54.545	54.3279	57.4962	95.4564	186.657	90.3046	87.1581	77.7701	80.5212	101.878	128.913	89.318	144.892	92.7821	104.637	73.8758	102.286	105.98	97.6668	58.8932	65.9085	85.4171	74.5614	98.4705	96.0628	79.3817	88.1573	70.7663	86.9814	108.67	108.773	91.9619	120.755	91.6235	90.3299	93.3873	62.6214	96.7981	70.5686	106.882	93.4308	79.7267	86.6265	63.1777	64.7262	61.7237	77.0749
Q7Z7M0	68.1692	49.2322	82.4965	91.7126	43.4636	54.7142	83.4899	66.5295	84.1148	96.9916	49.2447	93.998	97.9153	93.4168	87.4155	77.5878	73.0215	80.5647	80.0036	104.124	104.127	59.1921	69.5286	70.187	72.9682	83.3878	55.9745	66.577	90.7623	69.8982	70.392	77.1348	105.395	75.8052	100.681	89.8471	59.496	88.8306	65.3541	80.8786	64.8243	77.3517	84.2794	83.761	64.4029	75.2119	69.1675	59.792	73.431
Q8N3J6	48.2844	25.5336	76.9663	69.2105	95.909	117.154	109.029	94.3224	83.5117	132.721	55.9904	137.991	111.138	156.946	290.817	134.808	97.7062	110.194	92.9821	130.006	147.34	63.3703	109.838	84.4785	95.3733	115.828	70.1034	82.6195	131.583	71.4634	147.338	86.8038	129.292	136.006	134.069	113.246	94.7185	80.7213	96.8844	90.2074	75.6002	107.192	82.9647	138.493	69.9957	149.719	74.0179	123.795	111.489
P40121	105.782	86.3501	84.0393	119.841	148.985	133.04	82.1338	83.0017	90.0078	75.1449	285.249	58.3497	95.5507	79.0951	81.1605	156.652	93.6323	87.3255	86.9422	105.718	101.314	132.118	126.917	153.094	135.37	176.242	82.4309	67.5566	83.4468	104.203	112.345	66.2393	137.446	140.911	132.306	223.586	81.5173	75.8515	97.7649	73.8807	96.7545	86.0624	58.7043	133.625	64.5893	248.813	59.8477	99.6639	162.697
Q8NFY4	32.3505	23.6	30.5234	29.6948	96.4367	106.83	113.421	102.628	69.3709	83.0843	62.8011	71.6986	54.3263	61.2415	75.1191	60.3089	59.5628	60.9141	74.7911	73.4979	71.772	34.161	77.0639	61.4307	59.9697	58.5235	63.7198	50.9236	67.3411	52.7251	84.4022	58.9192	83.7433	62.693	71.1331	62.0139	53.323	78.7275	39.5539	70.028	44.1515	59.6985	63.307	63.0097	71.7914	40.4504	56.8129	50.0101	60.1185
P45877	150.068	101.284	148.249	169.881	86.7396	60.0001	78.3547	137.13	124.468	156.423	71.8212	227.587	145.626	182.119	128.634	89.3583	158.366	105.259	201.401	109.649	182.005	85.0072	113.862	134.284	103.631	114.885	108.574	125.534	135.895	112.904	138.682	187.05	237.329	157.984	178.911	101.408	100.045	161.675	83.8868	107.155	166.107	167.624	166.883	154.561	173.143	130.657	203.539	103.893	145.356
Q13263	153.952	86.7014	112.942	85.9951	67.8136	42.6215	28.5115	58.3776	106.01	58.3621	71.0321	76.5428	100.795	62.7893	50.1033	40.7485	44.9447	54.2005	56.3644	49.9809	45.6526	91.1995	56.9451	57.2032	61.6934	114.334	402.745	87.4534	82.3543	140.788	93.5238	75.5854	53.2771	90.733	67.7003	54.1481	98.581	88.3611	112.125	84.7677	171.545	77.7474	118.833	96.8295	99.8979	81.8293	116.433	253.961	96.1575
Q14393	40.8025	29.9435	48.306	55.0352	83.8803	110.082	108.526	116.512	75.2933	84.3568	47.8079	83.9113	64.4652	75.8983	104.715	78.2206	98.8102	70.9712	89.4078	92.9922	78.6914	56.9131	76.6544	60.1291	82.4224	72.2499	70.4835	52.7968	66.3508	63.2659	94.8061	87.8886	91.0194	87.5835	90.8854	76.5991	83.754	89.0376	53.8761	74.2555	58.4379	85.391	69.618	71.9679	63.3367	52.4826	74.9891	50.1918	76.1865
Q9Y5B9	144.897	124.467	119.093	77.0797	153.17	138.411	101.575	119.116	92.6017	80.9891	137.587	165.88	105.884	112.282	112.809	75.2183	75.5864	104.932	67.2037	74.4885	89.3477	127.787	127.99	130.589	105.462	155.697	524.507	119.62	134.836	225.502	126.218	110.276	68.2532	137.068	125.394	88.5581	174.895	136.6	180.534	115.47	326.152	90.8646	222.274	156.992	206.703	148.126	185.311	255.9	150.594
Q8N3H0	28.8763	69.5857	84.3636	59.0455	30.6745	222.684	175.066	70.0559	54.8636	89.8947	35.142	88.3133	154.738	98.3189	70.8565	57.6765	70.829	95.2194	150.651	100.128	102.631	79.419	58.3191	49.5446	82.1306	65.3573	99.6657	88.943	88.2211	47.549	127.065	59.3458	52.6549	111.421	133.714	52.659	41.9045	67.8003	89.8492	45.9961	41.6702	47.6534	100.473	127.656	59.7855	78.2468	44.0731	108.236	35.6204
Q86UN3	41.7602	38.789	39.437	52.3551	67.1415	140.312	94.5717	82.0566	57.6444	114.776	47.6305	97.8793	81.788	82.0913	110.117	90.588	53.6705	86.7327	85.5967	87.7307	91.3982	50.6286	75.1134	57.9189	64.7042	75.3053	56.433	93.9978	78.5392	78.192	68.6997	70.0996	78.8404	86.5898	96.6495	81.2495	61.7421	57.7946	69.3808	72.7921	44.8657	68.0697	84.3254	88.3599	62.1552	84.2806	53.2312	60.9501	53.6897
Q9Y5Z4	53.7921	93.0555	52.1773	67.221	229.582	191.525	203.812	200.824	115.586	83.1694	129.383	83.7998	107.822	111.974	84.4007	191.873	67.0249	98.5086	81.5626	127.347	103.707	85.395	98.6258	116.512	177.66	123.228	95.5231	52.4491	99.5757	130.976	211.148	71.0666	159.097	188.363	128.546	212.583	113.685	85.6451	98.7802	80.7694	91.8406	123.027	62.0245	104.046	60.2386	133.017	103.71	90.8609	96.619
Q9BZR6	53.5005	32.4415	45.6575	56.5493	65.5215	134.219	112.956	124.025	88.1785	104.909	57.7355	80.3243	73.807	85.0178	124.816	102.441	79.9741	99.3	80.398	142.994	106.581	83.7991	71.7197	77.3837	89.6747	67.3553	82.6643	97.5644	117.046	88.448	90.9482	75.6607	81.3826	73.2136	87.9643	68.3602	80.8408	84.2076	60.5681	79.2736	52.3176	80.9009	80.2208	76.7814	64.9268	118.446	72.388	79.5242	108.644
Q9NTU7	106.491	113.336	131.576	111.483	78.176	239.548	183.899	170.881	161.237	176.775	81.9984	182.424	91.7709	138.312	188.276	134.889	91.3004	169.418	134.844	176.152	223.263	78.462	125.103	114.76	144.041	138.78	99.1369	119.693	151.347	133.874	154.542	187.304	188.009	205.285	187.535	143.431	99.8896	125.253	132.154	161.967	103.92	201.173	118.137	297.617	111.376	163.065	83.5924	125.528	133.589
P49755	106.204	167.864	82.6435	93.655	207.945	64.5722	64.9528	87.5192	64.0842	52.2514	163.032	215.774	145.158	191.305	90.6552	63.1765	90.6869	112.104	66.1586	65.123	79.3547	119.256	168.235	80.2153	94.5306	180.989	617.707	126.231	130.173	267.177	104.594	96.2526	58.2715	121.053	80.6593	54.2996	121.245	120.411	253.018	136.741	193.95	83.7303	173.899	142.893	142.241	153.314	161.76	243.149	135.575
Q9NPR2	90.5473	103.699	100.604	116.564	124.25	200.26	168.417	215.765	133.508	146.572	127.673	113.078	159.661	125.38	164.256	148.368	111.46	132.915	151.181	168.624	177.891	140.91	123.918	110.477	140.745	152.402	107.094	109.621	128.781	138.914	147.679	170.503	188.804	170.342	232.673	205.165	151.762	135.85	143.282	138.237	134.374	172.865	133.345	214.702	145.139	94.2512	118.836	116.84	136.988
P62312	261.719	143.364	92.6929	216.806	181.681	45.7943	58.8212	67.9265	145.24	116.765	242.223	202.5	137.694	211.952	73.2834	154.816	148.187	227.337	84.0005	97.4712	126.692	249.206	88.1984	270.268	207.031	184.932	546.085	209.26	112.011	216.814	65.4916	142.634	80.4743	63.321	58.8088	179.99	225.767	230.476	124.143	163.543	152.368	218.56	98.7747	83.8135	166.685	118.319	69.4258	252.473	144.138
P11142	176.906	172.986	121.777	102.038	225.667	123.159	105.365	81.2091	94.6777	101.929	201.392	130.555	145.975	135.788	96.9515	123.863	112.547	127.125	97.3053	108.791	103.144	210.171	214.108	249.826	147.436	145.721	260.017	189.693	109.016	166.49	124.285	99.5727	95.2696	116.426	90.5381	159.52	120.123	96.4108	165.924	159.685	195.962	110.245	134.424	113.367	150.73	227.589	127.414	186.842	150.129
Q53H76	97.7792	79.9921	115.468	130.596	37.0352	31.8786	28.2481	64.4364	104.285	72.8832	50.8947	89.4391	80.9118	64.409	87.622	85.1428	127.688	56.7405	79.5866	84.3008	71.7536	64.6044	86.0485	51.6026	100.018	82.8483	66.824	77.5898	100.08	65.5834	78.4193	95.8037	141.196	126.229	81.6917	141.497	116.115	117.65	65.8602	63.6142	63.2127	113.555	76.5459	181.133	90.2167	38.9376	104.459	49.3614	67.1638
P0C0L4	74.9494	47.0547	89.6099	61.7248	55.094	69.6875	64.4044	90.1298	176.127	131.179	76.7179	46.6709	210.321	127.909	51.2069	81.0054	120.478	116.66	138.196	100.009	121.551	95.0015	82.4936	92.7819	87.7111	62.2511	37.9583	131.058	114.202	82.445	61.3804	102.461	101.405	92.4783	57.7043	68.3797	98.9368	107.439	70.5031	83.1124	78.2821	131.865	91.4219	62.1055	111.205	59.9314	106.467	62.4215	46.1978
O75368	99.022	138.853	76.5823	112.135	355.726	197.252	132.72	117.83	102.347	97.8569	296.369	99.4348	77.9283	125.586	68.7277	176.771	106.204	75.2889	78.4299	113.474	113.901	105.54	141.588	158.401	159.574	172.615	93.5847	84.3841	90.4209	120.305	195.919	111.429	146.126	151.054	185.796	276.791	108.331	107.97	124.057	101.282	140.358	141.68	86.9824	148.634	79.3316	239.629	87.7202	106.294	161.849
P09619	89.4394	50.069	52.5632	87.4724	36.0404	86.5754	55.1148	83.7982	109.739	102.794	66.1163	55.7979	107.794	61.234	62.3401	72.8744	69.461	87.0741	91.0895	92.6419	83.0806	66.5139	75.2447	98.8381	78.0424	57.2111	53.0096	65.9842	86.4556	59.5112	59.7678	83.338	114.606	88.6858	67.4748	60.4328	72.9078	107.76	45.9444	68.8209	66.52	100.355	95.2955	84.0515	57.2015	57.4955	61.6569	61.4136	67.8004
Q9HAR2	58.7677	61.8679	65.4552	102.242	34.91	47.2074	47.6979	29.5805	48.6313	64.2268	36.6022	86.8887	68.1922	69.2563	106.288	66.7774	51.7018	66.1148	69.6846	73.0713	74.6253	46.4672	52.406	62.8891	58.3784	62.7071	59.2592	58.8716	90.3488	71.4884	70.472	56.7314	64.9529	66.5015	68.8447	64.3856	56.0648	65.9239	50.2923	67.9436	47.6215	66.929	69.4685	60.8876	58.7919	53.6193	50.0443	36.8396	52.3739
Q04837	71.9951	83.9413	99.9513	24.2462	117.66	66.5186	51.3589	64.3394	84.8482	59.4724	79.5477	107.819	70.1334	87.4901	73.5557	59.3573	42.7107	83.1043	70.2361	84.8975	60.9783	156.705	152.865	141.091	76.255	90.89	116.135	76.9512	81.8328	63.5671	52.1769	78.5103	46.2027	89.3188	69.5601	74.1632	95.9328	54.8918	112.524	134.813	135.367	66.5677	108.546	59.5936	98.2978	95.1394	86.0874	119.066	56.5554
P24043	58.4354	71.9827	61.684	88.1701	51.7265	104.463	105.709	109.977	81.4978	99.3332	58.0218	69.2501	89.0743	67.4427	114.652	102.264	124.04	98.8147	112.782	111.22	103.091	71.3523	91.7376	75.0275	78.3556	98.4714	88.3235	68.096	123.53	92.7714	85.9907	105.053	96.5053	82.528	98.9829	92.162	74.8471	116.451	59.3221	77.4366	77.7486	79.4443	69.1818	82.2449	77.432	64.7721	93.1367	70.1605	82.7242
Q13148	74.12	88.8394	40.8069	39.8325	99.0255	34.5945	24.0685	41.0968	37.197	31.9029	85.2628	83.508	56.5551	127.24	61.2107	28.463	31.6643	30.4896	28.1016	40.6959	23.1905	54.2619	46.4221	32.636	34.458	70.6932	96.7641	64.9552	56.5994	79.8391	67.4613	94.9071	50.4578	119.712	69.6803	81.148	57.2361	57.6028	114.64	57.4201	121.072	61.2341	130.198	84.2743	77.6776	87.1856	90.4843	130.215	104.71
Q96NZ9	230.716	72.7915	192.101	152.3	67.5263	262.986	288.643	238.521	333.407	273.77	93.5454	166.353	162.402	145.002	177.613	188.403	247.806	160.828	203.606	233.814	280.526	125.325	177.564	181.678	133.569	129.765	132.525	89.8536	104.375	96.4864	338.68	266.234	254.567	244.014	362.637	358.695	179.732	174.442	170.571	235.431	223.833	337.766	192.294	209.052	289.35	146.395	167.681	179.338	124.447
Q96HD1	160.479	164.615	180.672	183.137	88.652	57.548	64.9283	54.1262	127.089	152.22	95.5715	133.486	169.766	130.179	184.232	166.041	132.993	111.652	145.517	122.304	103.362	84.7619	142.14	123.682	101.883	90.7271	128.294	95.0933	216.937	113.102	157.456	169.519	196.489	155.664	130.812	149.098	107.799	186.024	128.552	114.95	145.808	98.4991	130.301	168.87	114.808	109.341	153.361	130.565	161.123
P02774	124.914	62.4171	141.305	117.275	88.7045	148.183	183.166	162.809	270.447	153.869	139.867	53.0354	232.151	83.8101	91.6812	124.902	187.938	225.187	200.237	142.964	190.439	159.606	90.5533	144.696	164.393	101.212	103.068	173.782	185.39	133.525	87.3599	186	342.457	121.201	110.893	103.711	192.664	185.481	113.883	144.602	105.292	203.099	197.177	116.686	217.99	87.5238	157.843	127.122	129.429
P55286	99.2221	195.181	89.9688	121.414	57.1741	175.48	98.1167	116.969	79.8066	145.074	44.6743	95.7533	56.8411	87.9471	99.1039	100.72	72.0188	55.05	82.8126	88.6075	114.579	76.5597	79.8817	58.2635	103.56	77.4998	65.5242	84.278	68.5723	64.6617	114.038	130.545	98.2803	124.823	140.728	155.037	128.219	76.6539	106.006	109.737	59.0898	135.165	117.452	136.742	77.9469	104.959	68.1524	85.8156	82.6121
P55084	65.6872	53.7354	58.4651	33.2685	269.659	189.546	158.842	179.888	81.6352	86.8491	98.339	126.814	96.0639	142.238	101.188	67.1413	60.1216	91.5793	65.1576	57.7009	103.383	122.481	97.657	116.804	83.4592	91.9008	379.823	93.999	118.629	127.569	105.589	98.0907	47.8774	109.122	82.7011	75.9623	137.948	109.038	127.402	114.396	211.817	99.9805	133.945	112.823	152.139	110.547	88.0666	208.718	109.232
Q9UBG0	42.1855	37.1481	44.0995	43.0444	114.818	99.6501	101.972	133.922	63.4941	80.9666	64.0286	77.9274	52.1352	75.0772	95.9555	63.7929	89.3097	65.4798	80.8587	82.1254	72.2975	50.7317	61.2111	58.6069	65.6826	52.7912	68.0987	65.056	74.696	62.0822	66.464	103.177	86.8485	79.6411	101.366	67.3234	74.3568	66.118	57.9135	76.2746	68.9411	82.9114	67.3931	65.358	74.4728	61.5722	60.3128	56.6217	75.5084
Q96HY6	34.2206	29.7306	103.801	35.6836	40.499	14.5721	32.3145	27.5643	82.9696	35.1257	77.0985	20.5708	74.5739	28.9533	27.7365	18.0808	29.1042	35.6517	29.8733	54.6806	74.4906	33.7076	55.4445	39.4466	36.6431	20.002	61.3836	36.7242	47.0915	34.4274	59.2233	30.7429	21.3816	59.9322	47.6408	27.472	28.5632	39.2561	67.5966	41.447	52.1094	33.9592	44.9704	27.2849	99.9197	55.9565	33.0064	58.3392	28.4318
P04075	92.7137	142.827	80.7505	115.273	153.599	159.713	104.61	95.355	86.6156	93.0449	230.309	85.9471	99.1521	109.022	83.8624	149.289	72.418	98.2476	89.454	103.703	107.621	113.334	113.464	165.811	125.718	144.938	69.6574	103.977	71.7433	81.2621	195.126	79.2463	115.752	129.269	131.056	192.266	99.5703	74.5528	105.039	99.7694	102.504	119.907	77.941	106.623	70.5971	171.005	87.3076	115.398	103.359
Q01459	101.189	135.393	134.738	137.406	106.412	159.663	165.124	240.236	166.515	189.785	175.576	155.11	131.058	165.82	200.498	160.472	177.813	125.492	193.999	178.271	250.853	123.613	125.268	154.532	146.598	186.124	131.417	123.908	151.603	134.151	139.109	160.55	191.586	128.243	188.915	157.965	152.707	132.117	129.462	135.04	127.332	159.436	140.423	122.547	167.617	141.183	128.318	106.375	181.438
P62826	241.361	257.504	218.487	175.749	390.943	65.6039	129.38	83.7145	167.791	140.596	334.05	290.416	151.609	316.459	86.2185	92.8484	88.2896	96.4023	67.562	105.499	68.8799	234.438	162.131	239.512	114.537	230.252	984.537	253.761	170.619	354.797	183.459	173.212	108.17	208.642	138.562	138.936	201.722	196.696	274.984	203.183	365.343	133.306	301.047	225.428	284.664	236.642	246.999	412.313	279.143
P62424	151.109	181.74	142.497	129.39	248.772	108.232	140.895	111.946	116.627	143.221	110.211	258.247	145.787	291.357	149.31	116.001	87.9923	109.915	100.312	114.972	105.761	188.86	141.669	139.264	141.256	237.207	963.73	199.283	205.567	366.772	195.071	184.321	67.8533	233.523	149.66	87.8315	200.954	195.874	223.12	177.498	342.338	142.267	259.694	187.775	230.746	236.994	228.756	364.347	212.709
P01213	76.0834	66.3474	76.6479	55.0157	198.624	152.62	189.329	152.832	146.035	135.323	39.5221	177.046	150.825	87.2638	309.69	166.727	91.9561	222.497	172.764	281.983	76.8966	210.299	236.126	144.241	75.1441	116.336	150.688	136.811	142.069	98.5638	215.098	120.06	167.353	108.792	156.767	93.9995	134.417	122.763	105.091	119.059	91.0003	125.183	83.17	137.539	104.119	104.187	74.4004	106.914	134.961
Q9Y274	192.999	41.7108	127.06	96.2615	77.0208	81.3546	98.8886	117.785	127.437	221.181	84.2776	136.253	166.479	55.7221	113.546	87.2325	243.124	49.7049	118.455	102.455	144.069	134.314	174.659	87.0397	260.324	171.423	76.3629	143.158	117.014	76.7208	114.014	181.906	70.4873	73.8757	296.655	66.7885	129.687	285.439	197.144	95.068	88.2005	121.655	123.503	85.248	96.8691	150.441	228.985	164.892	267.263
P02671	111.345	59.1046	222.24	81.5252	54.1386	57.7384	234.174	91.3236	234.195	119.467	81.5883	82.9589	173.745	97.1532	61.7198	77.8211	75.1819	270.398	130.437	61.5165	63.2433	170.374	106.149	204.903	208.147	72.4516	53.9181	148.054	206.329	145.34	67.1894	174.811	283.499	113.827	42.1594	74.3277	138.876	64.612	190.276	112.452	106.722	208.037	125.38	126.752	197.53	66.8471	208.505	90.882	105.447
O14498	57.9173	51.9754	73.6158	74.9895	137.845	168.286	147.286	176.768	97.9287	97.9596	69.4843	86.7856	70.7641	83.4785	108.883	101.807	92.6593	70.2006	110.55	103.531	108.202	70.3349	78.9496	74.6408	99.2695	88.4035	86.1002	77.9106	93.4472	78.4203	84.8238	93.1232	115.475	100.687	148.943	101.843	109.681	134.952	71.1458	81.7559	69.2739	106.009	86.9198	94.0432	90.5358	66.0704	111.02	67.4086	93.5844
Q8NHL6	91.977	45.8561	108.802	38.2694	68.8412	68.6536	80.3377	84.7657	53.5501	171.427	21.891	77.9448	22.9148	49.0686	73.3103	51.9614	78.8125	74.011	114.49	127.541	164.878	109.223	111.438	168.703	75.6897	43.7331	21.0609	96.0494	48.3034	28.0618	26.4379	91.007	81.0013	73.8428	30.6116	47.6885	48.9077	56.0149	79.8053	43.4832	73.9445	67.5971	78.2996	94.8958	79.1099	24.7577	75.483	32.6883	95.4221
O43866	95.2079	62.3969	69.662	69.3824	124.215	203.666	180.167	169.412	436.896	128.173	89.037	41.8484	87.7805	55.3471	66.7399	62.6712	242.468	612.479	88.1844	69.1979	143.914	192.034	85.4048	127.316	134.215	87.1564	75.428	342.452	134.414	72.3755	60.9976	88.8993	100.963	97.0998	66.3734	58.8613	127.657	50.5912	149.702	148.736	81.9638	151.032	75.3941	164.643	204.72	127.534	168.931	117.215	80.9195
P55268	86.9056	72.9965	70.6822	74.7797	35.4992	65.3168	54.9471	91.7975	67.8623	76.5142	47.9216	54.8569	59.6383	51.7869	72.3648	77.1136	98.0533	73.7235	92.763	89.6587	75.9534	51.3331	86.0244	58.3625	62.8079	67.4227	69.627	47.9399	105.789	71.9146	62.426	86.5456	74.3267	69.0389	70.3237	75.1333	57.0878	101.212	55.3566	62.5763	61.3398	74.9397	62.7598	69.1572	56.9926	55.788	78.1628	59.9212	66.7229
P02750	160.882	86.6932	120.915	143.511	51.6385	119.309	129.803	79.563	287.251	188.756	85.2804	81.6555	179.98	78.4626	78.7998	103.03	171.805	174.117	161.479	120.872	115.822	103.443	91.1513	118.891	195.446	95.6918	100.02	151.498	115.375	98.5259	72.1444	147.111	184.769	105.869	94.7169	75.04	189.732	133.414	115.564	68.8734	72.5717	116.083	96.4538	116.92	157.465	74.8708	189.709	112.957	131.217
Q969T9	122.452	102.27	127.305	112.111	94.4163	156.767	141.419	169.8	214.21	108.53	121.186	107.788	170.476	85.372	170.617	180.11	95.9504	142.464	131.658	178.359	126.195	97.2204	139.064	120.829	160.581	182.688	136.168	90.8698	189.533	121.999	167.125	109.967	200.579	161.248	171.296	213.826	133.733	128.75	151.535	103.981	110	172.059	99.1933	181.744	88.316	130.115	107.759	121.665	117.213
P54764	57.2011	34.178	56.7199	58.4395	137.335	153.209	170.4	167.04	92.4952	129.498	56.317	113.744	91.3583	107.691	211.875	152.125	85.2646	94.6316	116.379	130.398	124.169	68.4304	143.436	83.5387	101.28	103.55	109.822	92.7695	162.525	83.1033	114.358	98.1131	115.172	121.197	128.073	101.735	90.3701	84.709	99.8163	94.2489	63.0942	111.464	101.757	161.519	64.7391	100.845	75.4325	72.1131	101.066
Q9H3G5	55.7914	73.1381	84.6808	65.3581	135.298	214.283	194.296	186.65	114.215	107.389	104.471	107.136	86.6225	104.876	129.263	148.042	149.631	105.405	161.201	144.06	134.802	109.885	105.67	112.731	100.232	131.713	129.908	97.1705	130.99	110.227	134.047	108.994	110.385	120.888	142.209	98.5608	107.244	145.677	113.753	142.246	87.7115	107.645	126.019	124.308	122.793	58.6142	117.258	72.2523	108.046
O00462	116.243	112.097	138.753	121.284	53.2698	72.4741	74.6675	83.0805	80.4903	85.9712	65.5218	106.063	81.0499	97.5778	153.37	90.8891	115.386	91.5854	136.248	127.428	118.759	74.3226	108.507	94.3615	113.111	90.1908	101.565	87.0194	105.731	98.5348	89.798	121.909	88.4528	71.885	110.231	98.4508	95.0215	96.7866	69.8672	93.6774	89.3781	99.5605	77.3468	82.1811	93.1953	76.9511	81.9828	64.2133	89.9255
A0A0B4J2H0	16.0002	18.0244	38.4292	32.3538	49.516	86.8762	38.8867	77.7839	113.357	37.2769	27.5609	15.2639	51.7893	17.2213	27.6446	23.6649	101.693	46.0907	89.254	45.0194	42.9652	48.8374	17.7552	29.3686	59.7089	32.9533	36.9292	100.847	62.6727	32.7789	52.2801	40.3248	52.5326	19.5279	27.7279	23.3987	39.8517	18.1581	23.8982	49.0245	25.8617	40.0125	41.8793	37.0262	64.2145	41.6566	49.7337	27.4476	30.4773
P01703	71.9259	27.8491	60.2913	56.3532	110.303	254.772	88.5225	174.835	191.542	190.947	57.2001	53.0894	115.227	52.6805	92.3522	44.2174	151.907	95.9896	41.8296	74.4718	122.475	97.5375	47.7927	57.0692	91.0656	98.1715	60.7312	86.703	49.6164	34.8125	139.032	94.072	61.8654	66.0741	262.676	45.631	133.25	59.0251	55.0634	87.4644	60.0924	180.236	135.139	134.06	83.2317	41.4062	56.0969	64.1312	70.946
Q9BUJ2	99.4072	105.82	86.3407	50.742	125.179	74.188	93.8214	67.1784	131.644	95.4722	228.38	80.3079	102.462	95.9983	68.882	50.0429	71.4779	54.1376	60.5984	57.399	46.8452	86.6808	78.191	88.1978	76.3418	109.131	458.07	78.1168	85.3867	204.916	117.215	105.567	62.6263	120.721	95.7692	65.0761	117.824	107.45	145.269	123.498	172.196	93.4139	140.291	110.899	114.899	147.339	128.888	257.24	116.028
Q8WZA1	60.5206	52.2834	72.9622	81.4472	110.093	143.37	135.071	155.125	101.673	127.505	66.3763	130.645	97.6708	137.307	189.671	140.876	120.152	104.121	144.547	134.123	124.346	92.8808	86.0758	81.1089	108.606	120.704	93.5539	115.3	130.775	108.09	108.374	116.437	110.893	104.734	146.993	108.175	109.233	128.065	83.7618	117.891	81.1254	115.961	106.21	122.114	92.1561	88.9226	96.296	90.6139	105.248
P07942	81.4895	56.7462	68.423	79.9863	68.8155	109.993	106.186	114.064	101.174	101.692	59.3017	89.0083	73.8705	61.5269	131.935	118.82	131.574	103.891	133.52	114.454	109.108	86.2375	115.009	87.6024	89.7699	107.905	87.9122	69.515	110.892	86.5975	108.114	120.149	108.015	81.3536	104.675	97.43	82.0999	109.848	70.0526	88.5288	82.9176	94.7265	76.7068	88.1013	75.6352	63.9351	91.1347	70.1363	87.4254
P51888	53.3952	72.5528	113.667	117.478	117.982	114.786	83.7341	138.971	157.537	96.471	77.2418	141.182	172.841	111.832	103.091	120.038	171.384	151.023	163	201.547	121.526	83.5559	115.974	92.8393	105.732	111.339	120.299	83.482	135.523	135.876	72.0044	181.594	124.416	112.527	128.105	109.85	106.098	156.827	102.94	130.58	108.591	181.843	82.8687	113.803	105.774	89.5243	162.855	74.2273	172.55
Q9UNW1	139.104	109.545	141.885	147.816	48.0325	80.9834	99.0089	120.799	122.359	125.138	67.8067	135.886	135.503	107.071	147.045	157.362	157.913	127.682	174.413	134.023	130.767	135.865	106.674	92.2813	119.958	103.23	73.3606	112.87	142.133	99.2134	94.5677	118.292	138.547	108.606	135.2	124.272	135.632	150.503	112.313	109.735	92.8755	139.594	104.694	149.451	108.177	74.3265	121.421	109.686	110.995
Q8NFZ8	40.1638	44.7614	61.469	53.8194	75.8392	146.352	125.994	136.846	84.3243	107.863	47.8926	96.5891	71.3922	79.8284	128.207	110.571	83.3222	62.6552	113.422	122.909	104.179	58.6481	79.695	75.9602	81.6845	89.607	86.0414	57.3378	130.408	72.3194	122.277	82.9788	94.0883	84.9819	100.301	92.2008	78.3259	134.337	66.0264	84.6274	73.6439	86.328	81.3162	84.9458	60.357	93.5986	79.0708	56.8204	83.5409
P55103	35.2981	42.9785	45.918	59.5533	38.2891	47.5453	36.969	53.1231	98.8199	71.8056	61.4329	78.8115	76.9737	24.6484	93.2596	44.4522	73.8324	93.5175	112.663	90.1646	75.3509	73.9775	43.3876	55.2717	64.855	35.9064	58.2128	57.7844	54.8531	90.5353	29.9854	57.5022	122.605	35.4444	34.3503	32.1259	48.7357	51.9056	49.3241	69.1825	41.5605	72.3951	73.1227	33.1659	97.639	28.9334	74.4835	162.241	56.8743
P08572	121.811	118.324	129.524	173.768	90.8675	140.039	117.771	99.8931	97.4278	103.378	54.557	117.271	92.6457	79.4586	202.908	130.409	138.378	104.208	123.798	144.286	123.458	99.9835	125.55	106.374	103.328	108.798	113.569	80.2022	138.883	124.169	103.015	107.068	106.146	100.664	91.2981	106.606	90.655	117.155	79.936	97.1379	94.6289	102.377	76.2719	111.826	87.4121	151.161	112.993	134.359	127.342
Q24JP5	52.4672	32.9582	56.2681	62.2069	56.7356	71.0396	73.0218	87.047	54.4515	66.8843	30.5109	65.3828	61.1805	75.2423	107.418	91.5807	70.6816	64.3091	65.6145	81.296	74.6752	51.8684	65.5367	58.9194	67.7898	68.1259	62.6785	52.7594	88.1011	55.1018	95.7749	69.1174	80.7716	71.0162	80.2172	73.1097	68.057	55.2532	62.5521	66.7911	46.2488	72.0868	55.4476	78.1793	53.1688	54.0185	49.783	50.8859	58.4191
P60520	22.2942	193.879	10.645	59.0997	19.8556	43.4306	24.3865	32.871	36.8523	28.0042	53.7729	46.2229	80.7616	20.3041	29.3328	43.2346	31.4594	42.4263	20.624	31.808	44.2303	29.7733	31.7297	79.1367	15.14	59.8111	27.1071	15.1247	17.5102	29.837	31.0291	12.1211	26.0472	20.2626	21.3659	75.9609	27.9235	36.9652	13.4331	10.0255	37.4532	22.7438	27.7932	16.4876	20.1888	56.9286	52.5858	53.5528	48.0793
P53007	107.045	87.228	91.7134	95.6383	173.037	53.2688	133.445	143.978	173.389	185.886	125.795	54.753	211.928	44.639	57.2259	36.4369	91.7324	160.373	116.095	38.6588	89.756	103.614	92.7009	57.4139	49.8511	117.585	441.58	67.4564	139.739	92.7916	80.4045	58.0943	103.654	142.296	176.734	42.5408	130.738	132.36	132.533	124.086	254.175	65.4462	216.654	221.713	100.909	213.563	215.252	136.269	187.814
P08559	123.282	122.046	179.073	87.3051	374.061	66.4858	132.075	79.7492	62.6367	131.678	50.514	170.509	42.5178	86.4992	71.9642	24.8467	62.9986	114.572	28.7948	67.4448	83.8154	155.363	122.436	175.438	98.6357	61.4496	568.748	124.473	133.313	290.399	117.624	64.3861	73.3952	186.101	82.0923	43.0166	104.232	75.7544	111.584	96.2467	189.104	69.1501	117.848	239.108	80.3351	100.897	248.171	110.853	169.492
P08238	84.9662	90.206	66.9643	73.1619	173.531	86.1496	73.0773	49.9733	61.3166	60.314	80.9741	65.1555	124.19	74.6361	48.1739	54.3658	51.3099	55.7716	55.9385	46.5868	50.6516	88.7682	92.2496	94.096	68.8121	108.331	321.513	94.6593	72.7005	133.611	91.0258	72.4415	55.2873	104.536	62.1225	83.8289	88.347	81.7885	130.314	69.7221	172.316	61.0599	115.489	100.066	105.891	128.32	119.025	189.136	113.991
P13667	105.423	91.2546	75.909	65.4788	201.058	107.007	96.9127	98.9721	77.5279	94.9224	98.0703	170.969	114.12	114.144	79.1864	94.6732	100.08	104.152	99.7644	101.832	89.8455	153.385	189.531	135.934	129.12	87.4579	160.842	135.558	92.0677	104.806	89.3574	85.7222	75.4336	76.6451	73.7199	86.222	102.999	88.8103	121.86	117.501	140.643	79.3026	101.597	80.3688	92.7484	120.374	95.9803	121.266	99.821
P78509	97.1542	95.8835	114.435	111.298	43.1044	56.1062	88.5647	70.3419	95.1789	91.6819	64.1772	157.63	117.875	132.318	218.535	130.784	130.236	88.5059	88.7796	130.236	98.9057	109.285	91.265	128.622	81.2357	84.3291	128.138	91.5456	186.977	93.2512	218.04	96.9773	120.85	60.3474	79.1623	125.318	80.7279	101.769	64.933	136.332	86.2186	100.548	91.8812	71.2335	98.2009	72.7256	114.016	61.7347	125.217
P23246	113.945	128.465	114.619	77.4283	179.862	72.7387	71.4305	55.7993	56.7008	73.8804	100.951	160.662	62.1639	174.017	58.819	65.5324	53.6273	73.5095	63.5965	92.2165	83.4214	194.568	132.37	93.6803	93.8365	92.6766	279.713	120.23	79.4442	145.64	81.9365	92.325	49.2477	100.475	62.8461	67.4201	104.535	77.1598	101.294	126.343	108.218	78.962	96.6039	75.4803	111.142	92.3803	79.6767	247.253	71.9476
P06681	103.214	84.1926	123.865	118.979	81.3516	151.374	131.535	204.926	191.203	190.938	87.5211	76.3337	134.667	61.5797	96.1176	135.878	165.621	127.676	158.577	130.333	167.316	88.2611	106.264	86.3074	133.077	130.287	76.6136	131.137	116.647	97.6871	157.613	113.872	163.592	131.446	176.86	136.352	172.907	107.89	124.565	80.5312	86.3207	144.842	92.5891	198.024	108.519	97.3227	125.243	99.9594	116.886
Q9H741	45.5553	55.6202	31.5575	53.6253	22.734	32.8378	38.2603	73.492	78.1239	71.8692	34.9076	28.144	44.0956	48.9735	40.7181	53.0308	50.5933	44.7423	34.7829	61.0531	38.1259	33.2644	56.7413	20.812	38.3799	34.6019	37.7692	37.6636	40.1084	32.5903	47.0965	58.3032	57.1811	61.9715	53.6083	52.7537	44.3702	45.874	36.1329	43.9166	39.3983	67.6885	36.8816	47.2522	47.6171	26.2599	39.0297	29.8089	42.6878
Q15056	100.387	73.8519	106.614	86.2185	170.897	42.6221	43.4862	39.6855	46.9832	67.2615	101.105	62.5074	47.179	83.0933	24.1683	54.6633	54.0409	53.5016	49.88	45.7962	46.3508	144.998	97.8815	50.7504	104.06	56.0849	76.939	101.866	44.9888	75.5528	69.8501	53.2355	99.9607	54.5192	64.3574	129.319	66.3381	53	117.736	89.0943	85.6694	56.8823	54.6155	39.0393	55.5218	93.9024	47.768	851.365	58.6977
P49746	14.6829	92.4669	25.5541	80.8396	52.2987	112.975	35.063	118.356	14.4204	41.9503	214.951	53.3679	39.8424	88.934	201.636	18.9037	54.6558	156.637	139.716	102.983	21.8911	41.7952	25.0633	30.1739	53.1634	61.9876	17.6821	22.7654	38.7123	89.9869	106.327	210.024	101.072	79.064	41.8346	118.011	213.681	173.987	21.0312	118.552	134.83	110.377	32.791	52.8032	23.3249	146.109	21.8717	43.0112	46.6491
Q9H8L6	89.6498	52.8414	85.2936	97.7648	99.3895	78.8538	102.45	143.989	125.477	109.047	71.8932	142.286	81.6204	77.4016	90.8665	103.859	112.287	76.8663	111.803	85.1764	110.202	67.8889	57.4643	67.905	73.739	76.7941	64.9449	58.2783	113.041	94.1827	77.2197	99.1942	111.29	97.589	105.603	92.8906	81.2136	84.979	77.5459	80.7005	76.0475	74.5686	72.6625	99.6485	72.3683	101.024	116.549	85.4222	118.41
P55083	82.8065	97.3354	114.726	112.98	32.1575	101.434	94.9291	138.467	85.3315	131.134	50.1775	187.112	106.678	206.206	134.707	101.027	120.608	102.651	214.127	103.532	106.19	87.7155	106.531	53.7244	85.8473	133.229	92.4211	84.504	105.419	87.2878	136.185	131.737	194.671	162.453	187.027	124.949	118.197	194.593	130.559	147.974	133.42	160.026	143.636	150.429	94.1537	36.097	105.904	70.2706	106.075
Q8N3T6	82.9748	47.9007	77.9794	78.0112	14.6301	33.0206	29.3013	43.9477	69.6652	70.5768	43.9919	53.6761	49.7812	55.2387	88.3298	77.7432	70.2989	66.3203	61.2284	83.0473	74.814	50.162	49.4867	44.4671	63.8916	75.3522	51.7645	58.0338	94.8534	48.1462	64.9566	64.3516	76.6257	56.7008	61.0052	56.9179	68.3856	53.4011	41.8343	45.9938	37.1584	55.3488	57.6926	51.287	53.7545	38.0874	41.0965	40.7248	58.6297
Q8IYS5	162.947	84.3349	101.794	139.714	60.8943	93.0664	61.4008	80.7579	95.7111	77.9563	74.9227	53.2169	68.3658	51.5528	85.4609	77.6223	110.76	82.9475	94.863	89.4449	141.516	70.8093	64.6773	65.0711	82.5454	80.0551	64.0275	85.5488	81.7056	62.6578	73.3277	82.2906	92.5747	79.8561	117.383	84.0826	90.8468	80.9235	67.3401	50.5041	76.6777	105.817	65.4986	152.608	67.2182	87.0218	53.9367	70.6219	74.803
Q9Y287	75.1917	97.2123	54.9607	53.8376	61.4519	162.799	111.893	133.71	154.711	113.343	76.1648	59.7835	125.154	58.0422	116.677	119.797	131.921	80.7059	105.148	128.751	102.315	102.677	81.876	62.4389	84.1226	92.0033	160.876	103.915	78.0373	101.668	65.7244	100.741	86.8836	81.3971	98.8888	74.113	69.4856	88.8035	68.1059	87.3283	65.3888	94.2303	89.6201	70.9015	103.857	106.124	105.293	109.664	113.998
Q8WYK1	39.9828	21.8924	49.2993	78.1053	126.446	121.199	129.212	249.275	102.126	155.552	89.1739	68.5539	59.1839	77.998	124.599	86.1679	93.6838	64.0414	58.2131	43.4355	149.245	98.8723	68.6935	128.479	35.206	196.782	47.6789	38.2395	84.0499	77.0404	86.6608	138.801	66.8009	205.186	110.395	52.6012	154.933	39.8196	99.965	158.483	41.8302	213.745	50.8788	49.8899	91.4688	93.0283	50.9146	87.5188	88.1961
P49736	69.7222	106.203	33.2577	74.333	56.8122	36.4079	29.8266	68.7601	28.3442	40.0477	17.4997	52.4885	49.1481	109.964	51.5773	29.302	27.513	29.7594	55.5103	58.0525	27.615	34.0965	35.9647	24.5588	24.3178	74.7334	85.7724	47.6708	21.5561	43.8504	31.1678	41.6896	20.4204	52.4951	38.9026	27.9364	100.576	75.9045	36.6495	78.7062	52.1832	40.9929	69.2075	29.1839	55.9473	55.8093	75.7114	94.6675	42.4306
O43278	127.248	199.387	154.012	222.712	125.415	121.735	100.943	103.573	190.377	177.307	125.72	110.331	136.812	80.1904	216.249	131.248	154.729	128.353	148.653	164.898	129.715	96.7586	113.38	142.938	108.081	181.5	114.587	104.607	169.337	105.727	159.222	145.634	167.653	166.045	168.815	129.782	120.718	157.103	111.743	128.881	103.329	131.6	138.308	118.876	96.4579	112.961	112.234	131.416	144.85
P55036	66.7605	62.2441	40.1087	48.5605	164.877	91.3097	74.3873	28.9523	82.487	38.1321	116.143	97.0315	28.0605	62.0627	24.2305	71.3046	43.5856	24.2295	38.2313	48.1565	23.9735	101.891	47.6606	48.0674	30.2833	31.2785	116.239	50.5995	52.7356	100.703	40.0776	90.737	55.4885	61.3346	82.0229	95.8952	96.4188	28.4021	47.5795	114.111	130.171	94.6573	65.7322	96.5588	135.167	50.3395	94.3052	72.272	142.097
P36980	82.6141	67.7445	116.425	150.841	117.023	132.849	176.923	143.509	386.947	114.1	173.941	94.8859	212.453	97.1811	184.514	145.23	150.598	142.622	330.748	121.491	147.865	93.2765	211.761	112.906	212.353	139.943	204.573	223.269	106.829	149.598	86.6306	133.174	292.919	90.7581	74.4718	73.6676	131.327	201.288	126.97	112.906	115.731	134.104	185.968	139.583	236.853	136.709	231.046	171.894	96.9116
P01732	69.5561	57.061	88.4035	92.7403	57.6586	83.5956	85.0887	136.377	360.613	228.337	35.2667	52.5092	43.6227	42.6093	45.2586	34.231	76.3585	77.0438	78.5234	42.4676	73.6474	71.5451	78.617	45.0402	72.7586	76.0297	39.0377	156.436	27.8569	37.6423	81.3674	67.3782	78.1567	53.2589	88.4148	87.0681	48.0339	39.0145	65.4027	35.218	81.2059	94.7486	64.3174	100.632	65.1308	47.0224	74.9909	34.7633	57.9417
A0A0C4DH38	103.415	73.5836	115.472	94.1096	253.586	269.144	264.086	209.997	382.657	409.236	146.542	72.1617	209.871	86.137	148.405	103.365	340.241	263.29	182.742	242.462	222.788	261.671	107.384	128.85	220.239	158.675	90.5966	227.822	121.03	103.906	129.371	178.64	144.658	125.74	619.884	165.122	178.207	126.962	123.698	114.277	109.976	376.673	195.083	190.36	177.892	70.958	171.08	54.0379	175.597
Q9UQ52	105.274	78.1131	103.632	104.856	63.3025	49.3716	116.253	85.8582	124.863	101.501	57.8074	102.315	117.329	103.47	204.103	128.66	124.616	83.8365	114.88	132.763	127.31	94.3871	93.003	108.246	112.177	89.9244	106.509	84.6461	133.614	80.4633	131.043	99.7208	100.102	85.7334	83.4599	116.953	87.5186	105.894	108.465	103.742	118.335	95.1733	96.9481	110.449	95.3725	78.9972	112.637	83.3024	139.485
P61626	120.812	103.711	158.243	141.474	90.4522	65.5433	68.9266	65.0003	121.595	120.174	287.23	124.771	72.2148	132.872	47.3618	221.73	160.767	81.816	119.354	179.56	182.835	82.2534	90.1887	86.4273	128.182	45.5598	63.5573	72.8549	65.9046	101.092	93.3303	173.212	113.854	118.963	151.864	187.561	104.462	67.6721	50.7863	77.8626	56.3506	82.7067	95.8263	181.028	113.093	108.69	92.5379	99.6654	116.246
Q09028	113.386	112.322	49.8891	49.3862	169.16	99.0179	80.9528	98.4946	97.0411	71.0037	160.234	144.651	92.3464	121.643	30.4356	90.6034	108.054	108.757	96.4918	71.3039	125.594	138.127	167.194	164.592	107.881	96.3926	204.484	153.331	66.4771	61.3943	83.5234	61.0675	73.6271	61.3478	54.2221	166.619	95.4644	86.9239	118.217	118.937	113.452	63.1004	96.0498	95.2266	117.299	90.9515	114.685	64.9624	88.4926
Q15782	152.115	87.837	74.4445	139.723	110.305	132.436	237.729	60.7973	84.5013	104.137	128.683	320.442	73.5662	61.2135	248.237	67.551	234.569	602.437	421.454	76.9479	85.047	230.646	163.661	84.0575	80.3693	57.2993	122.347	161.168	116.522	179.873	30.7821	418.483	174.276	43.9434	112.736	64.0546	79.1584	131.423	58.2205	204.476	147.186	56.9942	81.4988	69.1873	311.507	56.2469	131.98	73.068	126.636
P50453	49.9996	76.6088	80.9727	89.071	133.951	155.927	110.992	94.675	82.4593	82.7711	51.0983	68.322	51.8966	63.4058	83.0174	124.349	87.9002	55.6122	67.0184	82.1298	76.6147	104.71	81.7301	93.6586	107.105	114.815	59.866	97.5931	53.842	70.0896	97.5358	71.9659	95.4081	83.1161	132.931	215.585	84.069	63.3729	97.3752	76.0413	107.118	88.8412	67.1806	125.898	61.4639	99.47	63.5619	72.8732	70.1925
P04843	87.7078	89.2987	65.655	61.2229	121.861	63.3065	63.7947	57.1473	68.8498	64.2979	118	166.332	65.3616	161.088	56.5644	48.1992	46.8589	55.9928	49.5605	56.8096	56.546	80.3823	105.537	60.0518	67.5895	94.7126	287.402	77.3485	85.8528	143.002	97.1169	86.6802	50.9437	103.257	80.7672	50.6103	106.978	104.948	160.557	78.5586	182.475	82.7911	139.699	107.808	118.779	157.21	135.869	211.075	98.5453
Q9UBX1	76.8987	125.647	164.231	106.074	69.8339	79.1788	106.062	186.812	100.757	110.619	77.7212	150.335	128.392	179.985	121.271	158.882	122.064	126.936	116.677	165.726	123.354	103.257	93.087	96.4893	106.652	100.532	86.5675	70.7966	135.957	93.0443	102.813	127.342	144.535	131.276	133.438	108.7	122.757	121.979	97.993	138.981	88.142	152.299	105.063	105.682	100.626	81.8316	92.7693	90.2617	117.574
Q8WU39	117.572	101.024	36.7165	26.9448	160.028	59.1331	75.8606	90.4415	28.9189	54.7246	23.9579	125.98	45.2605	39.0616	43.4409	36.1673	83.3079	26.4349	61.9823	101.092	74.8256	67.9399	106.803	84.854	197.287	60.4788	21.4138	129.327	53.5124	20.4066	46.2377	47.1682	29.5718	26.7705	30.1343	27.3797	46.5632	23.5102	159.9	232.687	38.381	79.5701	58.1944	47.9209	60.9334	36.9708	22.2727	103.645	58.8964
P17655	68.5527	91.6233	64.1086	46.6646	221.346	102.595	115.113	113.72	75.5545	85.6404	68.2272	110.753	94.0802	108.401	93.372	130.235	92.8321	97.3964	75.0778	119.921	95.0023	203.369	200.691	244.607	99.1059	94.1829	90.0197	104.864	69.5823	83.2756	82.4131	62.2675	77.8735	67.7914	84.1148	156.163	97.3539	56.5397	141.194	104.896	123.868	63.7136	103.096	87.3538	96.6533	105.226	73.0104	107.374	83.8359
O00299	135.767	148.382	114.259	118.764	113.761	55.9544	46.9464	50.0594	67.9551	68.063	213.244	83.9155	58.5602	98.9261	56.168	100.297	79.0128	63.0949	61.7103	72.7447	63.2605	115.108	94.3613	108.693	87.8151	109.068	99.3008	107.532	54.774	71.6028	73.6207	66.4005	81.5051	84.793	99.8995	157.157	89.0504	50.554	98.8503	89.3367	96.3146	60.4864	62.7768	96.9756	78.1463	91.8439	58.891	79.8804	97.1426
P42224	164.758	156.019	169.41	122.892	209.684	49.7494	59.4461	42.5346	87.6167	75.77	78.0449	107.494	111.392	127.999	60.6026	86.305	83.4071	93.1659	78.2979	102.071	81.2572	240.34	156.816	293.061	153.278	74.6736	105.64	202.183	66.4875	79.3115	66.3435	78.5369	65.5221	71.0304	58.2015	97.1082	125.49	70.0901	136.289	118.093	198.005	64.4836	115.823	76.6073	122.038	141.807	95.3801	112.005	94.0492
Q9GZP4	53.3265	68.4325	47.1498	60.4121	70.872	138.347	69.968	93.3186	76.1663	95.2802	172.909	48.8545	89.8003	71.5227	78.4003	123.686	54.4441	58.4742	58.5078	63.4734	81.195	52.7719	69.6313	85.3144	71.9597	87.1893	45.3568	70.2643	63.1699	64.1614	96.9691	60.8668	81.4872	67.3198	76.0595	90.5135	61.3326	81.8307	71.8084	55.4607	63.1475	91.1313	64.3167	78.2964	60.0342	79.3775	66.587	75.0463	83.8099
Q13404	235.549	421.32	260.077	202.942	98.6946	87.4604	85.4794	90.4956	73.1385	117.044	181.531	185.702	87.0589	140.547	91.9258	126.541	53.6657	125.813	70.6892	134.931	68.0383	191.832	260.583	300.64	89.7791	175.511	168.728	157.147	55.6689	144.62	208.172	58.7563	223.27	126.447	67.7758	265.296	78.3165	74.8611	129.501	123.631	171.652	142.766	76.1206	80.5421	134.435	148.996	78.4283	136.247	113.167
P01714	20.3001	19.6545	35.154	31.4569	64.1075	65.5827	45.7396	69.4046	108.649	143.948	32.8475	29.3137	33.137	24.7022	25.3745	29.373	64.5608	134.565	28.0621	81.4369	103.159	74.8979	28.0504	58.0161	43.5714	54.73	16.3166	74.6963	20.66	23.0013	101.835	46.5924	24.1056	26.2518	45.8269	35.1171	76.6961	32.7385	30.1073	20.4179	20.613	53.3255	30.5734	54.4884	36.1379	40.2171	60.7178	43.037	34.272
Q86Y82	33.0447	135.036	115.512	156.798	109.218	110.748	66.7814	132.836	111.95	91.0112	102.9	45.7637	138.529	59.3464	101.489	142.655	115.071	157.124	69.3037	154.612	153.26	82.2172	111.364	95.7355	156.604	203.8	173.633	88.7181	88.9476	138.204	173.208	100.508	132.713	101.148	100.595	150.624	94.0024	105.186	120.27	74.9872	92.9454	134.585	84.1799	111.022	63.9169	103.022	124.906	133.997	115.452
O60568	167.993	62.5322	223.619	107.214	75.8405	87.3444	66.056	84.0646	88.4102	76.1484	59.6765	96.6395	111.148	92.2512	144.689	112.12	140.75	113.378	135.584	153.656	90.4039	80.6515	98.0551	93.442	69.382	89.4156	135.608	92.1738	154.883	118.934	103.462	140.146	127.419	99.7474	91.2275	110.442	102.414	125.57	100.32	123.289	112.598	84.2144	115.558	177.15	102.12	86.063	120.285	101.748	148.745
Q14112	67.3713	62.6748	74.2969	75.5493	64.3035	98.1028	99.607	117.48	78.2342	80.1136	49.1135	68.963	66.6525	56.6719	115.427	105.013	119.022	78.0539	125.96	112.785	84.1195	68.7249	90.6622	73.234	76.767	64.3211	87.5668	61.3626	88.7272	75.8117	63.297	90.9799	75.1579	68.5665	76.531	69.259	64.8246	85.381	58.9709	65.8711	73.2394	75.233	54.0411	68.0913	67.2546	78.5354	94.3662	56.755	88.6084
A0AVT1	43.8837	30.0696	19.7457	13.8866	46.4513	42.4865	38.2527	37.5656	18.1175	17.3562	101.281	65.1839	29.2703	43.4037	28.2269	19.5192	22.6831	54.8264	24.6955	35.4032	49.2304	24.3238	46.2661	50.4175	24.2331	19.4132	91.0817	27.1149	62.5274	16.6868	16.3983	15.583	9.19305	28.7685	14.5739	39.3998	33.0343	24.2101	34.8661	47.8461	51.7566	25.3991	34.8484	32.682	49.1286	28.0687	38.2177	25.3537	57.8038
Q9UMS4	101.655	85.56	67.6232	61.1347	256.697	39.7287	72.4649	59.1665	65.4378	69.2448	114.658	112.306	70.0307	166.341	58.6404	55.9931	50.8455	79.1732	48.3536	76.9674	48.6129	128.182	88.1554	86.6796	96.6035	85.6833	363.887	79.9204	89.6922	143.333	60.4699	52.9855	37.7458	80.2966	57.4291	50.0988	71.7003	56.9147	99.0505	85.6642	159.898	44.467	114.419	68.5347	100.102	118.095	114.721	188.62	136.584
Q99519	110.263	110.19	151.387	108.867	70.673	179.149	89.2186	140.077	203.683	155.623	100.05	80.3021	158.366	72.1098	125.686	110.846	184.768	129.314	156.093	180.626	143.627	99.7276	110.145	128.683	126.271	114.006	153.035	96.0099	148.955	142.957	135.882	186.211	116.741	133.697	151.936	139.918	131.367	144.986	87.0677	167.656	129.192	147.158	150.535	120.93	153.898	88.5964	126.575	137.561	116.165
P62241	93.8088	109.529	71.0732	58.3803	394.298	100.954	122.327	135.904	88.0148	83.943	92.0648	136.991	75.0241	160.21	84.3861	43.2487	49.1489	66.1556	56.8208	64.7651	62.8401	102.84	76.0216	77.8119	87.449	161.943	758.669	115.985	118.8	252.267	150.116	143.373	51.2051	164.838	108.292	60.7958	162.894	145.02	201.559	139.738	276.147	98.489	209.103	141.225	178.589	179.657	174.85	272.244	146.788
Q9NR30	78.3522	52.3017	72.1644	109.205	24.4477	28.3977	18.6769	13.9999	42.3813	50.0056	46.1273	42.0574	31.6115	35.3621	33.8157	24.7225	23.3066	36.7078	34.461	30.8991	25.0631	33.2134	21.6777	24.0717	26.7745	44.6182	156.542	47.4519	33.405	50.8172	54.4444	56.8996	30.9228	57.0234	45.6475	35.1802	62.8354	52.9353	65.3332	57.8127	108.075	44.4762	95.1487	69.3583	75.782	56.7667	53.1068	122.195	55.628
Q15459	93.7987	96.11	75.3798	74.3911	59.1249	10.5842	20.9468	37.5059	46.871	34.0086	69.9141	64.3462	40.5983	88.898	54.56	39.4353	30.79	47.3472	56.8823	43.237	50.4639	63.8318	54.2462	46.2523	65.869	41.5194	53.2229	61.1228	31.9486	33.4667	49.5197	36.0011	42.1182	33.9583	32.6579	60.0453	49.4272	50.6936	84.2432	71.9204	64.5446	43.6669	81.3291	39.7313	63.1272	90.1671	32.8275	140.729	70.8565
Q15582	122.511	100.409	126.357	158.99	101.592	110.84	123.12	169.526	192.61	141.222	75.0756	125.968	103.21	87.0765	94.4419	121.672	167.267	155.825	186.549	138.228	126.6	143.909	125.629	104.457	126.599	113.279	80.1788	117.172	122.539	124.875	116.605	132.202	144.288	146.102	138.17	142.467	135.425	138.27	127.768	120.756	130.231	128.028	116.173	142.383	123.222	93.4874	170.578	90.1092	134.413
P09497	278.257	109.437	137.1	114.843	484.661	227.912	82.112	95.2451	97.7692	102.751	183.033	230.233	74.1767	69.7409	110.688	136.809	88.0491	173.715	91.7989	116.089	215.317	121.602	396.498	167.634	296.828	231.012	69.5072	217.104	71.1951	95.735	179.224	167.92	81.8985	72.8741	73.2399	123.321	77.8352	107.834	244.586	193.479	281.964	268.533	96.1739	220.883	190.707	189.461	116.29	115.534	77.1513
P40189	75.7867	79.0064	92.0897	114.085	124.998	177.035	176.982	159.365	115.132	123.979	68.4288	172.575	112.054	156.176	200.694	135.395	123.622	104.136	123.411	135.003	128.589	96.6302	95.0184	104.863	111.783	102.839	87.5223	98.087	149.185	101.203	112.884	107.962	136.623	118.178	134.986	142.27	115.416	143.11	92.228	127.644	95.1506	114.334	113.5	122.629	98.8383	117.602	105.083	89.1873	127.894
O94804	67.3771	49.5046	74.092	39.7449	39.9354	12.8122	16.6496	29.0601	50.3073	32.7683	101.616	29.3024	26.186	60.3277	18.6853	36.5241	34.9285	49.5439	25.7768	35.1048	41.3703	84.6214	111.995	86.732	40.0936	23.1624	61.0429	50.7863	41.7259	49.6137	12.7365	32.8229	18.211	11.6805	15.3911	17.5347	42.2089	29.2641	66.185	56.6466	60.3686	21.3146	58.8409	9.77797	61.7534	41.2561	29.8633	56.296	37.7642
P19021	68.3091	51.7969	65.8924	67.8225	137.629	174.912	182.103	163.081	109.803	126.841	69.4492	136.868	118.497	122.297	165.983	133.552	130.517	167.987	155.603	130.522	111.431	105.945	117.768	108.925	105.607	106.323	118.539	133.292	152.35	118.398	104.624	121.79	148.43	116.51	119.091	116.824	88.5514	146.875	94.2658	130.794	96	121.156	119.355	129.321	96.3925	85.8434	97.5355	74.4526	103.123
P36578	118.372	103.321	156.167	92.2475	129.304	41.5496	54.4567	34.2041	89.8016	108.669	55.0063	206.762	83.9564	234.003	84.0271	51.7106	55.3367	65.9709	52.8901	67.7117	56.5354	95.6323	65.967	65.7108	71.1269	149.837	653.243	113.149	127.015	255.122	138.529	101.757	46.8256	150.329	94.2437	64.889	147.516	135.079	193.466	112.023	272.044	90.6855	186.795	146.766	154.55	146.533	161.757	292.379	147.314
Q01082	85.8533	82.235	65.6651	73.7485	137.347	99.2103	81.8024	91.5631	81.0777	80.4551	199.129	79.0006	82.0456	96.1457	71.3167	89.8355	69.5356	84.7654	64.7631	69.8498	70.3133	90.8743	89.497	93.2433	90.4243	107.063	61.5075	84.8634	63.3646	73.7069	138.972	66.3977	109.535	95.4344	74.2595	126.549	84.1284	76.3338	105.846	90.0099	97.9063	88.972	78.4362	62.021	82.0578	199.949	111.7	129.872	91.6579
P24534	174.327	434.437	173.755	248.942	329.474	136.099	119.697	66.5386	122.369	108.411	189.092	270.222	181.669	287.392	117.643	140.958	82.1954	110.886	95.8069	78.5026	77.9668	309.378	208.259	306.636	151.959	132.042	409.039	316.728	87.9838	187.05	101.87	128.377	110.188	136.459	95.0488	209.598	167.978	126.773	207.037	195.446	357.861	99.0419	148.255	128.535	199.241	260.811	237.223	468.713	249.008
P21964	78.4478	69.5635	41.0031	46.7351	57.7084	39.1192	59.1968	42.0512	62.5012	47.0377	118.306	55.1205	91.4343	44.6033	45.4438	39.0612	46.6222	71.1153	60.7029	51.3511	66.5863	62.6725	74.5067	37.7126	62.8727	64.3834	76.6852	42.041	57.5219	66.3887	47.8595	62.6462	68.4918	63.6496	78.7488	64.2514	76.6588	68.9786	48.4955	52.5365	71.2005	58.915	102.383	71.7206	63.4878	51.0927	69.3443	83.2484	88.2191
P16152	84.3069	84.7233	88.568	122.519	162.627	110.922	116.413	192.996	128.978	100.22	115.767	89.8712	331.398	105.856	93.2116	141.224	100.153	88.8177	91.0325	102.077	88.3646	107.162	91.3844	118.936	100.258	161.096	161.505	94.9402	92.244	124.137	154.356	73.445	121.623	129.216	119.846	195.33	110.235	111.737	121.095	76.4239	107.718	118.737	82.3892	131.032	85.2318	156.373	116.458	147.373	134.846
Q8IUK5	125.681	89.1239	89.1736	98.7738	43.4543	66.5421	110.606	72.2647	68.7327	94.089	55.2247	48.6796	50.5006	72.1149	159.87	76.5871	69.7454	62.5972	64.9261	98.2454	85.5414	45.8809	73.7024	67.5513	65.3421	48.7209	69.5939	52.5716	95.926	64.7236	84.6563	102.966	88.2394	85.1584	98.233	67.4476	78.1263	71.8906	73.3742	90.0083	55.774	73.062	82.6233	99.533	76.5443	53.3643	49.8663	54.5597	69.5027
P30048	127.134	154.038	94.3881	103.912	85.7971	59.1415	46.9751	45.2926	73.6002	70.7441	128.654	87.618	206.234	90.9076	56.0393	82.9484	71.9968	77.8533	69.2662	75.8317	72.123	135.441	137.984	154.266	104.041	135.132	92.2506	94.7115	49.3617	79.3394	161.856	63.7785	100.4	91.4157	49.9106	144.295	82.3156	51.9857	99.279	91.7868	134.355	76.176	81.1798	73.0936	63.2895	109.216	62.9037	86.333	75.9438
P62314	48.0418	63.5956	54.1035	48.1739	56.7337	55.2915	58.3713	55.1525	59.1267	49.5802	128.437	88.6844	39.6979	110.228	39.7654	39.5546	39.2775	34.1626	52.8996	51.9826	79.1311	70.8451	59.6825	56.2799	57.0159	63.2066	162.648	57.9123	55.9014	51.6372	62.7282	63.9318	37.6818	45.4888	63.9929	33.8287	64.2263	78.3627	66.1794	48.2776	61.4489	37.1126	53.9349	54.3838	57.8968	88.1031	63.2632	91.0646	78.4615
P16112	141.496	135.108	135.795	165.561	49.9249	104.298	62.7543	77.3912	79.1904	96.069	55.4006	79.9341	67.4029	65.5824	113.435	95.6497	115.379	91.209	116.63	191.049	104.628	70.5713	107.341	84.4592	84.7961	76.8724	97.2022	72.7608	94.4302	73.5425	84.2318	87.9202	77.293	84.3804	81.6176	73.4836	65.6029	120.53	63.8058	73.9272	73.2451	66.9492	66.4753	87.2635	68.3324	93.5668	91.506	102.491	68.1672
Q09666	59.6965	82.7903	101.658	112.058	175.945	60.3858	60.4822	55.7868	72.1475	75.86	62.3043	139.869	61.4889	142.784	60.7142	90.8195	83.6058	71.2351	81.7229	85.567	70.1915	216.776	140.631	127.374	89.9474	67.5997	64.4135	128.211	65.2483	64.4532	68.3682	77.1347	79.411	81.747	85.3317	141.569	80.2572	77.4951	126.67	187.416	140.474	76.8452	140.629	72.7384	107.667	130.858	58.0484	73.8135	72.1493
P05019	109.589	57.0862	91.8524	80.0259	35.1175	93.9984	62.1894	41.1595	57.5306	77.2873	58.4455	80.1065	158.78	42.312	96.2477	61.2866	78.6572	75.1625	133.29	85.7198	106.617	65.5482	49.7306	85.9461	126.11	65.3397	38.9058	68.9996	64.0334	61.7846	51.2183	88.3447	45.4753	70.2845	74.862	49.5919	77.0282	57.259	112.407	87.4059	76.0312	85.0663	96.4368	66.9856	121.869	73.6523	76.5721	69.1974	63.0885
P15151	122.953	90.7248	122.04	109.573	131.376	220.51	228.769	191.965	163.755	189.114	118.349	124.498	176.198	140.736	191.578	140.334	131.834	153.699	162.559	181.784	182.088	143.374	135.479	106.326	124.211	130.86	121.937	111.04	159.944	153.021	119.727	150.782	218.818	165.935	157.818	151.003	136.168	192.029	126.108	141.267	125.567	206.224	127.562	145.783	168.015	141.569	133.914	139.77	135.349
P33908	127.6	85.4559	130.912	124.332	69.3231	117.345	97.609	116.541	151.799	141.722	73.1786	107.787	109.882	78.9951	107.064	107.833	128.014	131.603	131.182	121.764	127.918	103.769	91.7607	94.2057	119.244	124.322	119.456	128.976	132.509	119.825	114.508	129.836	135.874	113.255	140.592	111.161	117.912	115.409	112.164	108.146	93.6493	149.94	103.426	112.857	104.686	77.3665	106.346	99.1776	87.9955
O95390	46.3605	80.5697	77.162	94.5064	71.6147	128.076	107.914	121.764	137.618	114.712	68.979	120.488	63.4511	114.776	176.497	104.752	140.154	121.138	102.487	164.586	75.5439	127.179	75.8252	131.086	121.608	101.284	93.5897	82.405	118.42	73.0424	183.135	90.0648	72.1202	70.1259	83.227	86.659	128.207	100.387	64.7086	137.428	50.5496	100.894	115.337	79.8635	100.673	82.909	77.2446	97.019	94.3899
Q00325	116.271	136.026	112.546	69.3188	295.574	78.3664	102.305	98.2365	90.6711	104.073	155.912	256.675	78.5946	610.517	86.7586	58.1682	81.7661	95.3361	87.6755	77.3771	88.8503	119.54	148.755	64.7283	94.4052	167.989	715.508	161.444	173.671	324.356	175.065	158.202	72.033	191.257	150.706	74.3454	173.793	170.067	314.91	106.278	315.351	98.8057	247.294	201.828	185.936	236.193	185.482	355.46	211.142
P02792	63.4752	92.8431	56.3011	168.622	127.141	241.034	90.3843	135.33	90.1235	92.521	77.1138	70.2033	596.138	104.032	87.9328	112.257	56.0905	117.224	128.5	86.3472	76.9895	118.678	135.218	72.0041	83.3208	139.747	76.944	52.4754	66.6004	129.969	123.373	61.8015	227.023	220.651	129.552	254.778	79.5429	84.0611	171.73	69.7102	153.045	110.562	56.9466	162.997	69.2311	175.429	119.675	58.5248	133.388
Q9BRF8	40.3949	26.0211	31.1444	25.7489	151.771	126.083	125.366	120.195	52.2765	53.0314	85.4282	71.4825	69.8953	61.1188	51.1792	55.8534	40.918	45.0819	36.5047	44.9317	39.8235	47.0563	67.1176	50.061	64.358	129.476	41.6829	47.1898	38.015	37.7811	87.7598	43.9442	60.1937	61.3897	77.2978	104.247	52.6898	44.3922	68.0564	54.796	64.2602	45.768	39.0028	84.7243	35.6346	76.7811	58.0303	75.4261	77.4241
P54920	100.789	134.227	96.7217	91.2213	197.028	80.3824	83.0562	76.6044	77.0634	50.4321	145.036	86.9707	125.221	104.88	46.3876	114.788	89.821	93.0144	77.8844	68.3536	82.5596	125.349	85.2391	172.785	100.315	92.2977	115.579	88.2676	60.8867	115.398	84.8811	92.2895	161.799	156.945	125.312	240.185	114.222	81.6348	149.612	89.5945	122.215	104.988	83.2715	122.742	98.0055	93.6538	71.1318	113.685	97.1552
Q9H008	36.9274	27.5295	44.7126	33.9102	93.8137	176.455	99.1065	176.528	45.8481	47.7039	59.1001	41.1709	119.101	81.1348	57.8417	90.4774	111.16	83.8079	78.5536	99.0464	103.521	51.0372	33.1987	132.33	42.1079	52.6188	23.8112	82.202	55.5307	35.9906	65.0936	77.2804	86.9699	85.0488	60.6429	148.028	48.4572	50.019	68.9044	79.3117	88.8029	56.9881	28.2409	36.3615	37.2727	54.4854	68.1798	50.2381	59.5764
P08195	145.014	116.967	137.725	188.485	92.2868	123.222	122.087	151.036	152.157	171.041	103.404	122.109	134.609	101.139	157.776	143.424	141.757	126.602	151.822	121.628	144.7	112.441	132.128	106.025	133.562	149.002	199.553	116.583	171.738	156.327	161.783	122.453	149.818	134.854	139.785	160.173	148.436	152.295	146.829	109.504	139.868	145.663	131.17	158.317	124.35	129.816	154.618	148.866	148.636
P48739	44.2835	43.1791	49.512	78.1588	44.7538	20.3252	20.5121	69.8665	50.3677	21.2286	105.627	43.9382	42.2109	20.3229	26.1923	39.9543	19.4654	61.6996	23.1797	59.3644	28.7461	64.4122	83.155	80.5257	33.8929	33.183	61.2032	24.3726	23.941	20.8391	32.5997	48.4776	76.7379	29.8284	37.5602	33.4449	35.4132	17.2764	80.6705	43.2265	68.584	29.3937	32.5029	31.7821	49.8658	75.2721	43.4738	81.4381	25.7596
P62913	45.9599	95.1863	37.8155	51.1734	332.748	61.3341	87.3609	77.7696	109.831	86.9807	118.974	148.294	69.7359	132.901	70.3999	39.191	43.0888	55.268	42.39	47.449	39.1774	88.6201	59.6467	50.8911	58.239	126.544	610.601	117.462	89.1992	223.671	129.724	119.32	49.0708	167.993	85.9811	43.1309	162.226	117.019	189.089	98.6887	284.708	83.5319	203.281	146.903	163.552	195.602	187.891	312.316	143.011
Q92945	45.4197	69.7525	57.8545	59.7008	142.975	84.7416	74.5061	65.6284	68.7672	53.6818	69.6245	93.153	70.2718	101.832	51.2636	68.9677	65.134	65.4584	59.4403	77.3777	79.1308	100.345	100.914	94.4743	72.5455	67.696	133.913	94.9188	58.5586	77.5435	72.0106	67.345	66.5455	75.1426	64.2935	92.8777	72.1257	56.5296	87.1222	64.6667	91.8371	61.149	73.5072	67.624	65.1124	63.6886	62.7797	126.842	58.3773
Q13740	125.803	108.183	166.029	147.9	70.8426	114.999	111.744	160.346	134.101	171.885	66.0017	187.616	133.823	163.839	250.561	159.146	116.986	111.899	158.123	161.654	143.819	89.1174	125.777	93.248	119.697	148.21	126.715	110.547	167.18	109.122	154.295	115.064	152.748	154.428	185.749	140.264	116.263	162.795	118.69	122.762	111.616	144.174	128.452	177.947	89.943	151.001	96.2811	92.5035	146.873
Q96AP7	77.1743	51.2753	85.9526	86.7845	20.8886	42.3362	57.4833	48.6887	98.7288	48.9141	28.565	40.9469	64.2373	59.0166	65.8917	63.8349	50.9364	56.6038	69.5676	58.7676	60.072	37.7732	60.7072	40.8638	52.4196	53.7166	40.3924	29.9821	76.1242	46.292	88.431	58.6218	62.4786	69.8895	75.3372	57.3945	60.8176	80.6149	41.845	61.0139	46.8282	57.7443	52.6101	65.7832	35.1538	78.0249	62.1537	71.3602	47.4695
Q9BVG4	214.042	411.179	172.361	60.9401	84.5868	24.1672	36.6659	213.425	25.1926	101.4	115.17	126.335	60.6848	345.616	79.4397	64.4696	262.481	332.138	29.7359	111.653	302.947	191.097	454.382	144.011	39.3619	41.3681	162.271	293.424	289.457	184.5	137.486	67.47	40.8129	290.944	51.4449	54.6939	48.281	118.42	83.122	131.426	238.239	305.154	133.3	33.3791	29.3267	40.6012	23.1397	263.839	95.0803
Q05996	59.9186	47.2232	48.8391	64.6541	88.0839	31.5514	50.8997	40.6296	47.1599	57.692	32.3018	107.934	81.5654	62.4578	221.303	84.6718	49.892	51.2419	58.4973	73.0623	60.0609	42.7519	42.2732	40.3285	84.4227	31.6719	89.7648	33.3457	138.607	50.0796	43.4656	43.9575	51.391	81.3249	32.0647	67.4113	61.4637	57.8754	39.1108	118.512	19.0177	71.1788	42.7694	35.4105	52.4123	70.8625	76.8858	57.1365	141.232
P57087	51.1921	37.9093	108.299	59.8347	120.502	74.3013	125.349	74.7963	124.886	91.0747	18.1464	103.577	60.581	93.5839	136.608	99.2238	101.102	100.783	80.2599	38.7691	61.8149	88.0971	128.592	36.7621	40.7436	106.461	51.4156	65.2098	83.9084	99.3098	114.013	212.067	161.106	64.8711	141.21	143.31	73.618	112.664	61.9655	171.522	63.6753	148.009	51.2116	198.24	56.4408	121.762	145.462	77.8501	49.1056
Q9ULI3	108.685	119.095	117.996	145.79	26.4747	33.8353	24.5265	40.121	56.081	55.0369	44.0935	57.3044	65.8658	53.8403	69.1653	40.707	67.4077	63.6434	69.3613	74.3798	68.9963	43.8942	40.3311	35.3438	51.9248	48.6932	43.687	46.7398	56.2372	32.5314	45.278	51.3773	56.0117	51.8904	55.7275	50.1053	54.8972	49.5627	56.5786	53.0863	36.4751	56.8595	43.0803	67.6363	38.5033	44.2983	44.9824	55.5968	65.9822
P05783	95.1587	93.6455	56.9131	58.3559	79.3637	215.134	115.532	204.301	145.347	174.441	174.359	45.3362	510.857	52.6411	198.365	305.325	135.251	410.4	423.459	303.528	133.81	168.64	189.547	78.4274	62.783	194.652	168.766	140.06	164.032	88.3696	236.316	258.421	77.9723	135.938	192.333	179.123	356.847	131.87	180.283	81.6444	144.197	281.263	140.116	92.196	152.524	259.796	122.976	551.698	306.62
P28838	92.8573	98.0665	76.6922	123.184	171.158	99.9494	86.8545	138.219	141.219	137.117	81.6248	78.3176	309.015	81.6589	73.505	141.253	87.0841	85.4803	84.9658	101	104.221	133.852	147.619	136.415	139.737	244.17	136.947	125.778	73.6747	77.1044	216.95	77.5002	103.697	195.311	147.637	161.061	127.369	61.1877	132.953	79.9767	116.092	96.867	73.4741	167.309	71.8851	123.939	80.6967	96.4052	110.224
Q9Y6N7	101.48	79.4676	116.07	124.13	58.8318	84.2872	69.5192	105.734	145.547	118.8	76.6085	120.5	103.574	120.505	164.983	131.878	121.282	104.102	126.259	138.573	140.588	96.4512	104.388	109.011	120.628	108.959	103.318	96.4092	159.61	92.6233	162.799	110.299	120.51	111.84	119.897	117.063	101.994	104.775	89.2615	111.713	82.5403	105.054	94.8388	123.734	88.8555	81.7956	86.7791	72.2011	85.1167
P19320	94.4365	73.9455	112.426	149.408	68.5045	107.443	112.492	166.161	179.45	139.795	65.7123	94.5593	129.649	64.981	125.896	134.593	168.898	122.159	175.564	127.566	121.614	102.072	131.03	99.1629	123.393	103.854	87.1684	120.728	106.12	150.514	110.742	139.359	171.675	114.515	115.742	107.369	100.404	148.02	101.113	86.0696	104.412	126.14	88.6316	153.531	108.472	112.458	138.831	87.0168	130.211
Q02985	108.848	71.6166	103.155	38.3389	43.0381	84.779	131.446	128.329	74.0769	114.484	66.2309	95.2869	75.3112	126.003	148.515	79.7497	51.7379	102.134	89.0334	71.6197	63.623	79.1415	65.0278	79.3156	70.7735	80.4173	126.809	105.633	65.0755	65.2328	37.1815	92.6208	72.7814	38.2257	68.859	61.0635	76.4075	65.9757	52.4601	71.8277	46.4193	103.292	114.24	74.6916	87.8261	117.468	140.907	65.0308	94.7246
Q14118	99.0972	80.4479	171.498	145.6	72.3326	107.439	115.307	121.183	145.282	156.889	55.8138	130.125	114.374	111.304	177.402	144.364	118.667	109.933	139.413	140.861	134.279	87.9649	97.9029	98.3949	114.899	132.696	101.959	93.1379	154.605	111.31	160.108	125.818	143.006	139.007	166.473	131.111	121.517	172.943	89.1186	107.811	98.9396	136.621	113.709	136.607	109.175	86.5994	123.569	86.547	118.972
P49591	66.9571	102.457	90.0084	40.4869	241.749	67.2038	82.1628	64.8674	72.1228	50.5528	105.745	120.736	150.964	91.2906	43.6954	60.1488	46.8583	80.4111	65.4284	68.6904	84.9355	155.862	134.315	127.101	82.4052	65.4792	225.321	133.793	52.1928	106.616	69.5157	66.0332	51.4879	78.4808	57.258	48.9853	102.037	99.0651	119.727	108.591	145.29	53.6682	139.377	100.799	93.4379	101.686	124.748	174.489	102.582
P30101	163.152	164.856	109.349	92.6627	367.284	107.749	119.904	109.888	89.8444	97.7695	214.596	170.216	138.923	160.849	118.55	147.797	123.169	130.318	147.435	129.039	101.495	268.782	317.208	245.799	184.283	102.276	193.929	180.506	125.911	136.849	117.876	127.079	112.649	111.576	85.3403	157	134.616	116.547	182.434	239.283	243.717	106.828	161.515	107.18	148.731	202.641	87.6838	151.271	123.736
Q9Y333	28.146	12.492	30.7398	21.4019	25.5722	17.9605	14.9056	19.3115	21.8169	39.1467	21.7655	15.4657	86.1797	55.3022	41.8553	26.2959	22.3109	24.2758	23.9406	16.5219	13.1568	20.3206	25.4244	36.3946	15.4105	15.3371	15.301	26.0896	24.536	18.6553	17.2573	16.1431	13.4841	25.1372	29.9114	47.8075	27.6271	30.4982	26.87	25.3032	45.8007	19.2019	16.0909	7.67058	35.3008	67.9396	60.6068	111.559	39.6494
P22695	90.2827	146.408	115.98	52.2774	200.207	81.6224	106.115	56.0211	41.0247	68.6965	107.209	113.675	43.25	100.557	101.609	48.1303	65.2092	54.3164	63.4367	66.7617	32.9205	109.715	92.1905	105.381	92.2721	50.0696	254.699	81.3269	64.421	84.778	47.0049	62.9427	20.7169	45.8891	62.7352	37.0009	58.6298	88.0807	117.508	93.9472	134.42	50.9682	139.541	103.98	68.3437	86.7127	139.765	64.5723	108.589
Q7LFX5	133.192	86.0513	96.751	101.283	27.2242	39.5144	31.0742	60.6274	74.107	87.8295	39.9271	61.6223	41.7098	73.6044	68.6189	67.5524	95.9484	57.2588	115.381	47.2179	86.4757	79.0663	60.7609	67.6895	67.137	93.7315	35.0049	69.9995	60.0484	102.583	65.9146	84.073	85.3903	107.596	94.6672	63.6233	73.535	101.15	45.3741	59.3631	76.4048	119.171	45.4086	54.302	76.8274	47.7665	61.0236	35.4788	57.1552
Q9BXX0	137.316	133.51	123.706	204.789	102.02	134.883	123.549	108.905	127.155	116.107	52.0352	111.355	97.9714	118.45	159.824	127.636	170.9	124.14	215.526	161.217	133.882	146.523	142.696	114.696	118.873	86.7781	126.621	121.932	102.217	133.642	96.0008	191.692	129.927	110.281	104.685	118.073	96.9279	143.45	98.2153	104.539	117.625	103.539	128.917	115.163	133.957	103.359	122.746	89.1764	104.839
Q9Y383	70.3823	107.576	81.6383	73.8629	121.021	80.1939	81.0581	65.0352	81.8881	71.8869	139.06	124.368	55.748	145.816	101.731	74.8689	71.5971	66.5161	84.2252	113.314	95.5198	76.7305	86.5817	87.5279	87.9506	74.4497	155.426	78.5155	119.206	128.669	124.716	155.554	62.7079	120.668	125.925	87.8975	120.918	144.45	114.641	147.563	141.736	113.543	130.833	91.1892	136.997	72.4665	82.8798	218.323	57.7344
P58335	238.337	114.711	191.761	346.647	206.632	248.818	126.791	124.516	96.6022	246.041	258.545	91.311	100.529	126.254	354.215	91.0578	139.13	259.242	98.2259	278.042	263.083	102.8	122.051	254.56	271.168	90.5599	138.694	174.819	165.425	102.812	107.604	267.356	113.433	246.368	287.085	178.124	147.425	132.268	129.764	274.223	195.325	193.879	497.781	259.704	339.083	210.879	212.734	139.394	281.51
P07339	72.7394	67.1777	82.2229	142.714	74.8291	99.4179	112.766	160.872	104.834	113.405	72.6226	124.061	97.0716	104.861	139.325	109.927	155.255	97.9495	111.451	112.38	104.266	93.9842	85.9047	106.33	83.5843	166.672	87.6144	120.884	100.679	95.8118	124.025	142.696	95.9918	108.256	144.65	145.887	134.191	108.082	117.252	108.852	97.9742	122.403	94.4662	129.609	88.4865	77.8834	98.199	71.8534	93.0903
Q13557	149.205	98.6318	219.116	235.316	48.6859	118.046	49.0807	133.808	141.088	165.372	73.8018	115.285	74.137	67.1239	86.4527	137.979	84.3172	80.4036	69.5176	95.0275	145.565	87.2019	58.1339	94.1232	148.069	109.884	204.255	72.0602	103.096	101.973	167.226	93.4138	172.32	147.788	211.175	193.604	83.4157	159.843	100.488	111.368	82.1677	162.901	77.6738	122.112	121.093	129.627	92.0795	175.631	117.912
P07858	89.7373	83.6021	81.9966	104.824	112.583	155.839	217.259	116.821	140.612	123.511	58.9861	357.878	84.43	101.837	179.841	121.628	138.441	368.335	403.389	107.239	94.5414	181.689	174.104	69.3685	121.475	97.4575	106.191	116.195	105.442	189.437	65.5979	227.289	114.087	92.8229	178.249	107.186	69.6698	110.996	137.597	124.023	147.707	87.5943	117.312	96.3072	150.78	79.5921	131.17	110.897	180.884
O60242	113.502	45.0798	25.9826	144.935	38.8699	88.815	29.4227	35.6007	80.3627	32.3816	127.895	88.119	121.734	46.5752	115.929	40.9882	47.6278	53.4092	37.9219	148.396	110.672	25.5166	29.8088	62.2923	84.194	103.368	75.0917	71.2825	168.526	41.1449	45.4437	95.4731	55.9414	51.9458	58.2886	60.2051	40.1417	57.6915	68.9199	110.585	39.0207	86.4427	98.1808	108.935	39.6395	71.9272	28.4147	28.0077	100.449
Q9UJJ9	63.5387	65.6043	64.7045	81.7827	114.642	139.802	124.629	197.718	116.22	116.744	66.7369	78.8626	117.531	91.0099	102.279	125.306	118.07	96.5872	121.389	116.369	114.144	82.8643	92.1813	89.7899	108.336	87.7748	95.1151	80.2164	98.6523	100.263	95.608	122.89	120.456	110.384	140.34	120.188	112.974	127.861	83.9214	85.7018	95.5028	117.1	95.9839	111.805	88.8614	69.0677	119.148	73.3647	96.499
O00571	67.8243	66.5517	76.6001	54.6701	84.2736	70.976	83.8226	70.0813	74.2425	33.8457	63.2571	65.3316	52.0604	83.7539	30.3028	39.9346	43.4579	55.8831	43.0193	43.9487	48.2956	60.8723	44.5915	43.9734	53.0327	80.5472	320.109	65.4157	71.7676	117.455	81.008	74.463	40.6358	80.8035	65.8641	39.3041	82.5788	81.3917	116.541	60.7584	149.881	55.1795	113.62	80.9816	95.4024	82.2226	95.8307	144.963	89.3242
Q6ZRP7	27.4948	23.1855	30.2002	30.7459	35.8332	38.5706	85.1391	55.0274	68.3839	58.5719	43.0783	44.4995	34.9863	47.8045	80.0255	43.6249	45.8016	43.7645	38.9295	83.1923	47.8506	37.9657	38.6487	51.8478	67.1774	37.7657	65.1978	51.7971	85.8357	34.5908	48.3434	34.4295	23.4593	44.4415	42.099	32.2905	36.5978	39.8481	49.4593	48.5041	37.1827	59.3049	40.9084	32.7788	40.2128	39.8288	54.0945	31.4384	60.3162
P54725	59.4075	39.2793	32.3712	43.5083	45.6914	38.5268	18.7239	10.9444	28.5587	23.2705	22.8389	23.853	11.905	29.1991	27.9678	29.9061	42.6872	22.1193	20.771	21.5876	31.3158	17.3769	24.3635	56.1359	29.633	33.5683	20.9325	34.0272	35.0378	33.1018	27.7448	31.5718	19.2031	25.3569	29.0665	25.8453	19.8628	18.6189	14.72	21.9559	16.72	18.5569	18.6821	14.6623	27.4132	27.7638	14.5858	41.3561	19.6551
Q08945	121.358	126.45	92.8368	63.7093	161.441	52.613	63.1227	50.5085	52.6226	56.3975	104.265	112.255	45.0906	119.891	133.154	39.2898	58.6053	53.5635	64.7894	61.1199	49.3196	75.7626	89.3207	103.088	53.2779	120.243	306.713	75.756	101.949	175.699	115.45	105.917	57.6747	106.461	96.6327	75.674	108.8	133.629	157.211	79.6223	241.274	101.524	150.948	102.495	122.536	119.257	91.718	131.446	94.6185
Q6UXB8	109.728	81.9138	119.356	106.428	52.8332	101.205	100.827	136.199	154.821	114.936	59.1088	106.919	83.2118	74.0997	173.182	96.7406	95.8715	70.8091	140.136	157.43	145.625	62.3947	85.7092	82.4663	106.053	74.3525	87.3254	73.7337	93.6475	105.874	75.6827	95.902	97.1958	90.1752	106	93.9387	77.6254	199.316	69.6369	72.7709	74.7128	89.5248	95.2459	74.7031	98.1937	91.6171	139.696	85.9657	118.286
P15311	81.9266	59.5471	69.4722	68.4723	211.729	82.743	79.8545	71.7716	83.2038	66.6865	112.019	106.463	130.614	129.343	48.9498	145.827	118.588	115.894	103.646	136.117	97.298	216.764	240.613	178.523	134.06	99.7535	80.1374	135.025	70.7244	83.7963	75.0402	66.5102	81.2135	85.7537	60.4012	157.381	74.5612	52.3609	98.5121	127.015	89.7933	65.8155	79.9659	83.7945	80.1405	195.971	84.8006	125.003	85.5829
Q96KP4	74.1568	106.78	76.8922	125.443	93.0703	86.2923	66.816	88.0646	91.8532	77.3507	68.4014	68.1049	311.315	67.0001	74.5871	108.895	93.7129	71.5233	72.3025	73.5704	76.5327	98.8605	78.8743	120.746	88.525	119.259	63.3037	102.654	58.44	88.2965	166.132	70.2829	140.967	134.831	94	240.789	99.9066	73.5559	120.115	85.7982	96.3803	95.9098	64.3403	101.514	76.5456	171.084	88.5873	73.6596	88.1289
P50914	85.6788	90.3037	93.0141	67.0605	368.65	111.648	134.378	115.747	101.726	81.7917	163.997	208.749	103.83	243.255	95.8926	70.7685	72.1439	93.042	89.5592	107.556	74.8844	86.9077	83.6797	100.471	88.713	162.889	483.619	125.252	152.761	218.095	161.715	122.855	54.3456	155.421	116.436	76.3522	171.504	168.998	220.075	135.643	274.213	120.679	214.836	166.055	167.56	159.214	209.078	265.793	177.844
P32969	98.5286	292.615	86.1325	60.7551	190.589	111.097	112.616	95.0526	215.618	88.4288	93.5844	183.864	96.0831	330.137	123.42	83.3844	72.5199	113.754	88.9124	122.745	96.3984	149.112	127.229	103.498	119.711	234.91	637.105	148.171	177.257	250.756	239.591	178.339	65.4487	225.374	175.269	103.916	206.285	206.469	288.747	176.334	504.166	142.741	322.043	258.284	232.808	234.04	285.89	469.149	269.774
Q92888	58.141	81.4923	72.4215	73.4085	44.8137	47.3222	27.596	26.3424	23.2397	31.9045	71.3284	48.4972	39.1425	34.0897	42.519	29.3703	21.1059	32.1734	35.5577	35.7595	37.7981	116.85	78.0826	115.031	68.8764	24.9076	63.5357	63.6567	27.2048	26.4479	38.0431	51.755	28.5054	30.6875	41.487	36.5033	40.7379	31.1353	78.9232	91.7187	75.2663	43.931	49.0324	29.4053	68.9431	95.0283	46.959	59.6881	37.3196
P12956	70.1535	75.0577	70.9692	41.0043	269.979	94.9363	117.459	80.9313	78.7242	57.8553	231.493	125.597	69.8503	161.106	54.2522	66.1191	70.7311	78.4077	68.3735	75.7886	66.8226	192.611	138.458	144.365	104.825	107.348	330.714	141.507	85.5791	160.617	85.3543	88.6735	58.7715	99.1309	76.9467	72.3393	116.319	91.5746	167.512	150.732	201.245	79.6839	164.953	100.734	155.015	153.61	109.585	209.194	117.361
P23284	209.937	173.296	165.612	154.517	237.544	90.3567	124.157	110.446	114.711	112.453	272.519	336.608	121.731	262.84	160.008	146.952	173.444	174.548	213.692	154.402	119.202	250.091	251.852	228.449	175.092	102.103	167.908	224.745	142.659	171.554	142.867	218.056	160.127	122.969	132.895	139.159	165.741	154.58	165.575	246.092	183.837	147.769	194.353	107.691	225.601	189.697	144.673	124.709	158.33
Q96C19	51.959	66.9024	50.8685	44.6323	123.72	138.602	149.18	113.869	87.0145	46.9712	215.294	84.5708	81.9658	89.3255	74.582	86.7468	72.931	87.6381	73.2812	72.1596	69.1388	145.463	116.914	162.525	94.8287	84.1283	76.6088	121.652	61.3528	66.1669	101.831	59.2935	73.5777	90.2637	64.7463	162.145	73.5212	43.159	91.382	111.414	122.89	65.2412	65.9566	72.982	78.5109	179.655	65.1498	80.6252	76.2506
Q7Z553	23.8466	37.0652	116.135	39.9469	28.2519	12.2156	12.8835	101.426	32.8651	87.1748	11.1334	16.4266	93.2355	145.73	24.7288	63.5743	72.7975	45.0888	13.1677	30.5748	172.64	53.9848	184.707	19.4905	32.2182	173.087	12.6153	50.5441	20.7202	12.057	59.0914	101.447	85.7432	42.1024	45.4608	23.4463	76.8995	118.14	159.074	165.807	20.1018	24.6965	13.4589	92.1586	75.5866	156.702	12.6654	23.1359	21.435
P52594	122.715	111.466	176.965	182.897	228.64	101.159	116.876	195.257	87.1408	73.9526	256.68	132.06	106.77	335.536	59.7891	116.731	226.101	125.992	137.181	208.178	150.54	112.034	209.595	140.823	110.543	200.904	272.6	138.578	268.761	108.307	83.7064	82.623	118.754	114.583	157.535	228.144	490.258	204.23	99.006	110.064	90.9074	216.924	194.239	86.117	247.948	152.901	103.858	105.117	277.329
P09622	103.673	129.193	103.923	117.7	156.253	75.1471	79.5992	82.2486	70.0437	99.6997	100.486	125.564	138.463	165.886	132.785	144.546	113.093	139.612	109.432	135.857	131.2	133.576	137.578	189.153	130.082	92.9116	70.0576	117.246	84.7173	69.85	160.506	73.0766	107.103	124.375	93.9151	91.8873	102.641	93.9288	104.988	130.411	103.399	124.003	113.453	98.2901	63.7462	110.52	111.692	268.776	80.5289
P55291	46.4865	42.5036	45.0087	83.0248	78.6686	62.6331	135.165	79.1086	43.8054	62.2285	34.7521	63.9762	73.2805	71.9112	114.726	106.399	84.0031	59.7044	53.6127	150.927	83.9114	90.0128	64.4173	60.3802	64.3479	49.7439	49.5543	52.5729	74.766	82.383	86.8419	64.7654	86.2033	47.1296	50.4745	82.9872	72.7566	48.3131	42.9306	72.4877	65.0181	49.9512	59.4371	51.4013	49.6398	46.1763	81.3279	43.4348	64.4527
O75534	47.9549	50.782	74.4714	79.5204	55.6879	103.195	28.6635	79.1089	33.8115	30.3377	45.5008	81.1672	19.2927	66.0228	58.1893	18.9355	59.3786	99.6875	36.6506	55.1525	42.4868	65.3346	55.2898	74.752	24.0808	57.6792	243.935	76.6893	107.191	42.8478	43.9027	20.5265	10.5005	84.9023	37.3503	22.2245	104.971	93.7378	92.145	51.9023	87.6212	33.7533	52.605	66.9881	85.7225	30.4038	36.4516	53.5594	69.8637
Q8WY21	60.51	40.2792	33.6546	59.976	36.2736	133.14	138.965	63.7537	41.245	110.85	34.0507	80.2891	67.9342	107.898	98.95	95.8427	72.3061	87.2329	81.8043	77.5805	96.276	65.9808	157.251	70.7408	58.256	61.8251	65.8534	72.8867	92.8474	75.2276	85.0371	56.3289	120.27	71.7611	52.6502	71.1647	66.4465	67.6763	95.2374	89.5377	64.2296	61.0375	76.1348	68.0112	66.9229	76.1829	54.3251	80.8253	51.841
Q8NCC3	110.325	83.0444	138.772	150.404	48.6044	103.477	112.168	95.9747	111.443	103.933	62.5563	129.082	92.469	92.6402	130.259	113.673	120.945	83.4937	145.82	116.725	99.183	88.2946	97.9275	76.9085	97.1187	71.2265	91.9625	70.1138	97.4442	90.7104	107.909	143.069	112.481	88.7415	140.092	136.25	114.662	112.413	90.9286	103.557	112.347	148.241	98.7713	101.81	90.1023	60.1826	111.007	74.2351	99.8006
P00403	63.5004	119.355	114.469	76.4151	69.969	28.1185	35.5776	42.4808	78.2023	97.3479	85.1264	144.349	49.4354	155.196	52.046	38.0309	44.2138	46.414	44.0168	55.3808	52.6089	67.9032	76.3538	43.3433	52.5779	89.3756	364.026	92.7567	109.816	148.256	78.6951	78.6918	37.5955	68.6563	68.3072	37.8212	84.5089	112.2	171.041	71.9882	200.47	63.2884	140.387	90.7084	103.093	92.6603	97.409	170.803	89.8569
P46778	169.84	145.374	141.721	118.117	49.8821	86.0309	80.1456	76.0619	67.253	98.4769	39.3438	138.232	72.6037	152.749	139.531	62.2782	48.1894	76.774	66.0321	64.8031	63.6035	71.6917	57.1873	61.518	87.6542	111.797	316.865	106.984	98.7644	167.032	155.597	127.792	53.2345	158.005	106.288	54.9178	139.169	122.736	180.034	103.568	253.191	91.2374	227.649	125.192	179.83	141.811	149.879	271.662	140.936
Q14314	85.4409	53.7343	109.628	113.485	71.8308	96.8058	116.467	183.174	162.292	135.384	92.5177	64.4069	94.0059	66.3447	73.763	96.4908	131.793	96.3486	107.544	138.996	156.971	114.299	90.8253	122.985	96.2852	92.1451	77.0724	80.6681	78.7684	83.3355	88.7886	113.957	105.215	71.1352	76.707	87.5594	87.4791	99.9098	55.2526	66.0997	59.4499	85.7654	77.4835	140.665	69.8381	130.89	135.896	88.4676	99.8666
P0C0L5	47.0201	31.887	68.8043	44.7938	98.4565	89.7305	112.005	111.344	127.083	114.634	77.879	57.8899	111.084	72.0419	62.4746	77.7038	166.719	96.068	132.076	88.4184	111.211	74.6753	80.0469	89.7591	91.7866	62.5067	73.094	104.258	76.7239	79.9171	80.5255	81.5722	163.421	102.998	53.9114	94.6451	103.419	76.1231	60.188	72.5371	66.302	103.772	94.8375	69.3752	90.8799	60.339	80.4442	57.3749	82.9723
P02787	122.892	91.1401	179.882	138.063	139.897	230.251	209.233	179.61	254.961	238.78	218.634	102.456	233.165	109.487	155.346	158.376	161.126	161.284	174.249	174.482	215.284	148.615	109.593	135.111	165.534	126.361	91.5921	155.565	194.154	126.054	115.703	197.842	323.437	135.559	186.548	126.985	167.583	212.496	153.15	152.186	122.73	195.611	205.76	197.944	168.032	184	183.039	131.735	146.335
P30041	76.9233	110.832	82.146	99.3846	129.142	58.4268	64.0913	78.5467	58.7925	60.0325	184.932	62.4497	345.514	86.0184	69.2178	55.503	83.7216	69.657	59.2676	46.5347	49.7152	79.0468	68.7865	145.321	54.2149	103.288	310.282	100.462	90.3255	170.274	97.7585	82.1417	72.7032	103.63	75.0817	113.723	96.9398	131.172	138.174	103.39	172.882	76.0428	144.414	102.438	150.936	106.389	111.023	182.492	110.157
P12004	137.687	123.509	104.132	115.904	168.138	71.1083	64.7573	45.3353	84.2653	86.9431	125.533	149.56	63.1248	122.679	75.7336	66.6894	72.6947	88.381	68.3249	71.7212	86.0671	110.439	97.1205	113.877	105.812	112.51	211.327	224.4	81.1628	122.396	85.5885	88.034	57.1247	105.369	83.9212	91.3624	88.5013	78.3269	127.759	94.2079	182.545	69.8934	102.803	99.4472	100.678	112.767	117.477	178.602	118.183
P28827	33.7534	54.1696	83.1404	63.9061	71.5735	71.6428	59.5245	87.7441	85.249	63.8357	64.4141	49.8303	84.9036	46.7083	34.6157	62.2477	71.912	65.6954	77.9197	77.3704	95.0273	52.1269	56.556	72.5717	79.9802	64.2035	50.2802	47.7876	103.79	48.5902	69.9941	66.4775	62.4197	51.7512	69.4491	70.0417	55.2546	79.505	62.0267	74.8142	63.1397	81.1129	56.3161	57.1947	62.851	50.0992	90.2511	78.8718	66.244
Q9NPH3	197.426	167.229	224.709	211.464	77.5768	103.544	138.466	144.809	165.481	168.638	147.414	110.137	185.715	114.04	144.093	197.306	237.233	190.659	215.508	158.82	189.646	154.487	157.901	134.248	194.966	153.7	152.744	200.657	220.833	141.208	120.395	177.182	209.133	138.341	118.772	160.603	193.134	192.347	123.869	123.716	107.261	183.189	155.114	142.208	135.483	104.824	137.183	151.575	159.761
P17900	129.353	140.192	253.138	208.312	136.462	137.575	171.945	261.18	164.737	248.095	92.4488	310.304	133.092	267.671	454.515	261.991	214.153	221.569	294.344	233.93	222.204	177.883	172.85	159.701	183.921	160.14	169.275	191.705	301.962	233.064	174.71	228.809	265.616	198.164	288.602	280.51	170.786	290.925	146.877	170.52	141.15	207.814	202.911	239.1	150.999	158.063	178.872	129.21	167.709
Q16576	77.1294	113.647	89.1055	64.781	312.653	91.6156	188.112	75.0343	54.388	113.112	130.242	98.1243	104.282	116.195	55.1273	56.2054	57.1988	92.1915	65.6151	87.2483	100.669	73.3557	96.8024	71.428	92.7305	85.8692	511.083	152.881	140.43	118.753	150.724	67.387	70.3343	138.198	120.906	55.9139	106.51	160.106	165.175	99.4564	144.868	71.2766	123.28	91.3665	118.068	170.521	109.137	333.998	137.976
P55290	85.8077	46.2149	122.815	91.4797	78.7565	110.081	111.86	97.3865	97.1788	164.744	47.8192	142.524	88.5207	129.065	204.704	144.571	84.5677	115.864	135.659	113.189	139.309	76.0127	128.894	82.1649	104.997	109.7	99.7668	108.279	133.706	91.3601	120.194	100.595	122.522	135.906	140.223	92.7091	82.1128	93.3355	95.1457	98.9574	70.1902	116.346	99.9054	149.989	66.1849	107.252	55.6811	71.9508	77.8025
P19971	75.1588	64.7179	50.3069	102.403	112.661	85.738	80.8097	85.1284	67.1927	77.0564	51.1959	41.8573	143.379	37.8709	58.9228	88.0517	69.2876	49.7104	39.5055	64.3294	59.5705	133.108	68.9111	103.104	70.4795	158.647	71.1846	70.5943	42.4851	56.1707	72.8061	56.5285	95.2674	98.5266	104.358	153.197	85.2904	31.9852	83.9562	49.6688	70.2986	57.2339	37.7703	94.0594	40.6683	76.2931	45.6106	66.6713	62.741
P35443	32.8121	35.1125	30.6859	32.1397	70.8429	93.3242	97.8707	114.048	50.6815	44.3932	41.4457	65.7721	55.763	56.0167	54.3844	73.3961	73.424	61.1883	89.3889	66.8016	57.2683	52.9736	52.4759	47.9179	59.2229	49.0414	57.4213	68.7878	103.215	60.1627	44.7178	61.9164	70.0988	69.2447	72.1439	50.6852	50.0742	68.0238	53.0113	48.9818	39.6252	65.9553	47.7754	59.7562	51.7897	35.6755	47.4423	45.013	59.183
Q504Y0	147.835	172.926	221.101	105.426	76.6418	40.6706	100.302	122.332	99.0758	46.566	107.836	63.9379	82.8603	36.0563	168.681	83.3224	130.79	79.9893	77.2003	86.7891	80.5365	92.5253	241.707	88.1001	245.088	32.7461	203.844	119.754	230.476	114.527	44.2884	133.217	68.2455	49.9105	87.4055	69.0809	75.4295	203.473	73.0236	40.8751	118.961	76.6572	39.9828	80.3392	69.6105	90.1932	72.6466	173.562	118.953
P28799	100.054	79.7182	93.5654	108.314	74.5253	121.026	105.434	89.6934	68.442	83.4296	88.4864	58.2297	65.6949	43.2474	95.1047	84.2331	78.0143	80.7514	89.1199	99.186	126.584	72.3908	100.078	101.009	86.4752	80.1693	58.1659	44.7938	62.4045	82.8703	77.6338	98.997	74.1054	70.5336	75.1266	92.4168	70.4154	64.1423	76.2074	61.9464	64.4731	67.4148	66.9183	93.2521	70.1126	99.3595	61.8122	78.4577	71.0473
P20851	216.549	118.465	146.145	136.58	58.2712	71.8177	208.098	106.135	252.635	84.2171	223.422	50.6132	137.954	67.1891	72.251	63.6715	341.582	368.11	237.542	103.896	247.077	176.955	96.3683	156.951	158.409	79.8575	89.2003	210.399	185.67	104.534	45.1272	125.872	91.8653	102.227	58.5776	54.7772	127.641	57.5147	146.132	148.611	82.7711	164.194	162.18	94.6802	210.558	83.6569	149.825	184.057	96.0687
P22087	49.2691	82.6753	59.2804	59.2535	308.144	136.926	199.019	103.519	75.9875	75.3412	105.734	106.935	75.152	106.036	119.199	40.6151	65.5099	71.0727	81.495	51.7394	60.9136	122.267	70.8146	68.6768	95.8784	93.0106	299.078	108.079	93.1943	140.578	91.5502	116.831	49.3755	120.678	104.482	62.8879	131.204	103.149	119.898	113.562	181.36	69.1652	138.333	113.328	110.605	133.407	114.135	186.214	95.779
Q9HD45	100.622	74.5827	41.0504	68.3791	25.6081	20.0326	67.9633	22.2897	39.3795	36.0553	40.9595	94.6687	38.1913	79.0539	41.2647	87.8075	38.487	27.7045	43.0698	27.3343	73.8729	42.5799	38.6888	25.7728	87.579	77.5604	162.177	43.6667	72.1934	40.5222	35.8365	88.9525	18.8995	46.0284	74.0536	30.7781	42.7084	52.6987	77.7468	39.4938	75.8912	51.4113	36.4202	29.0872	55.6745	49.3434	26.0659	44.5673	42.8444
Q9NQX5	68.1087	67.3584	52.9119	63.0239	26.0381	43.8681	40.4317	50.5025	72.689	75.0289	24.2612	65.6896	118.605	29.3208	166.28	83.7639	59.4389	82.4451	81.6306	64.8708	100.563	51.6451	50.814	47.3421	72.9507	66.8304	55.2317	86.308	89.0343	58.0647	67.1286	56.6317	61.6728	55.7712	59.5845	41.8452	39.6992	64.1787	40.7529	77.5952	36.0288	60.2828	56.323	69.0793	30.096	61.9449	85.3927	61.7597	101.025
P62888	86.2278	116.662	75.6538	93.1002	157.97	32.8877	67.8049	97.5124	57.6189	37.4445	96.3014	67.9073	147.399	90.3016	52.9492	76.0099	55.7745	83.7295	54.5558	79.7543	69.5021	113.976	96.6904	92.8149	72.988	93.8119	291.06	112.568	93.07	157.773	76.0715	84.0946	36.8053	61.3687	62.2275	33.3532	72.528	88.415	85.4762	76.6322	80.399	65.1784	112.059	68.4614	84.2186	85.7668	88.1471	151.121	95.3111
Q14739	69.5752	120.513	88.8217	100.133	283.635	91.4762	135.752	90.2589	97.2247	101.516	239.332	111.739	72.8336	190.842	64.6802	73.5847	45.675	73.9912	60.2887	66.2283	50.0177	172.842	202.024	246.761	123.822	73.1278	191.436	80.2053	76.1569	106.007	102.687	101.157	55.391	114.342	103.577	81.5507	100.168	84.0929	191.778	181.214	195.746	90.1146	146.412	89.3071	158.604	226.971	110.002	279.73	116.468
O76061	92.6327	79.7051	75.5625	57.9961	137.309	100.488	166.331	151.141	168.897	133.293	73.1706	161.55	142.852	71.2416	252.165	249.842	117.877	150.55	153.03	115.061	173.385	80.336	90.363	127.529	107.809	151.752	112.695	157.266	247.264	171.01	119.242	114.665	185.891	104.036	127.639	155.825	110.355	134.217	97.9821	151.337	86.7471	152.729	104.321	155.916	89.5674	64.8684	84.4366	80.126	80.3268
Q9UL46	167.107	179.231	175.584	213.54	114.833	53.8712	51.6241	41.6544	97.8458	96.5339	98.0939	122.787	210.782	110.265	59.8362	130.384	81.9608	64.7966	59.9366	84.3065	67.5621	218.527	134.78	168.32	134.978	146.793	84.1664	188.574	58.9221	82.8844	136.685	86.6788	125.346	143.591	102.517	262.867	124.711	86.0086	175.691	150.693	172.798	95.9497	109.847	128.678	106.87	167.941	103.674	127.556	117.209
P07357	123.828	68.3729	128.75	130.803	53.6504	82.0193	102.06	93.3931	184.201	114.505	90.0526	67.8906	177.694	57.916	86.1326	98.8937	219.039	196.798	189.485	118.943	155.349	138.963	69.4011	117.969	110.975	86.4391	66.2629	140.112	130.331	73.465	62.6546	141.765	116.484	90.0989	61.8957	67.9667	123.147	115.623	93.3994	103.785	80.6797	152.727	130.853	96.859	151.177	57.3143	126.252	96.9647	82.8732
Q9BZQ8	63.659	52.4568	39.4263	42.562	122.165	71.3571	81.6204	66.0557	51.4053	35.6034	121.413	78.4095	46.6336	100.062	53.8694	93.3509	62.661	74.3115	67.8311	58.4232	45.3052	84.7985	91.3704	96.1534	74.2384	50.753	45.5651	60.1311	38.7563	41.2419	43.4857	52.4702	43.2975	61.462	60.1244	59.4318	57.8729	44.9261	55.198	94.0947	68.5029	44.4732	69.2366	47.1762	71.9906	59.2431	56.8448	53.2583	55.938
P05543	123.914	62.6943	149.48	128.229	73.939	95.1797	136.889	106.479	307.918	182.803	92.1248	84.6378	115.63	73.3175	73.5376	129.221	144.485	149.748	176.339	107.26	161.48	119.203	90.9072	69.8484	132.32	74.9617	63.5545	128.437	172.97	73.1588	104.123	160.846	372.359	93.7411	121.039	68.5581	158.779	121.737	99.5681	99.6788	56.2994	136.727	138.707	104.517	137.351	73.9123	84.7185	113.855	105.293
P09668	85.0919	110.212	113.142	88.7615	104.453	146.71	158.603	294.681	150.439	154.379	73.95	236.942	124.124	155.528	93.4873	205.225	109.237	119.494	218.45	231.158	283.254	125.146	144.864	175.092	136.842	124.046	96.7865	156.176	94.5356	138.521	101.942	90.9734	165.157	115.28	251.67	145.94	152.996	141.312	150.306	106.422	139.446	106.165	115.075	205.895	122.545	123.2	132.742	75.1436	127.529
P62910	128.347	166.112	220.032	131.748	146.053	45.7047	61.77	39.9142	116	91.9658	136.066	111.753	76.3847	196.455	50.0274	91.8934	73.0692	84.6096	96.7001	94.3054	106.466	77.6584	67.4531	64.1568	84.7362	145.377	443.198	104.353	161.767	216.641	140.584	120.391	53.1795	147.295	113.035	53.9825	150.376	133.364	156.832	96.757	165.786	109.604	186.626	111.194	149.917	124.358	155.236	173.249	136.822
Q14651	179.384	163.291	72.6576	95.491	300.403	143.12	198.322	214.975	100.236	127.666	370.148	262.2	236.761	324.424	107.93	203.452	131.207	172.486	106.101	184.4	185.423	206.731	204.603	206.814	182.132	238.086	113.58	172.573	86.3662	110.013	239.69	90.4928	136.325	237.457	223.152	278.46	166.162	66.8194	215.775	187.491	197.31	105.921	146.269	159.806	92.2109	317.435	74.1495	197.002	181.349
P09874	103.839	171.236	134.918	75.3014	230.679	47.0017	51.0916	49.6218	73.0761	62.2078	59.6238	88.8031	63.9385	114.993	61.7475	51.3844	49.5706	61.0582	60.4793	52.0332	58.2182	83.3799	65.8724	66.5287	65.4075	112.16	371.819	87.1289	84.8277	170.373	112.069	94.9646	54.8124	124.261	88.0211	63.1946	115.567	107.396	159.182	120.312	213.521	87.1899	166.825	120.969	148.587	132.237	123.496	237.251	118.208
Q07954	85.741	75.8062	97.5598	108.356	80.2562	115.072	110.242	133.784	107.633	118.066	66.8812	106.846	96.0129	87.289	118.233	102.447	123.25	98.0621	122.444	119.575	118.724	84.7512	107.428	85.3975	95.0358	91.0073	90.2632	78.6855	124.671	90.8249	85.4001	101.789	108.69	85.8362	101.75	95.6196	79.7635	105.722	78.1649	90.4098	89.2261	96.5708	87.1562	91.2227	88.9192	88.0148	100.581	87.4402	103.835
Q06828	75.3594	66.4006	85.2542	87.0314	88.2835	174.678	143.584	182.773	118.755	99.1054	71.3778	105.944	76.6033	84.1217	131.937	93.5672	135.362	94.6331	121.167	136.389	97.3276	80.7063	86.73	96.126	90.3853	77.9448	84.567	71.1666	126.366	104.589	79.1249	143.056	132.954	104.55	99.2661	121.936	102.232	127.241	81.5674	101.493	98.1565	106.343	76.661	89.2587	117.157	90.1079	143.417	91.955	96.1587
Q13508	122.557	117.04	174.281	152.704	66.0213	77.9863	88.3945	109.532	103.167	125.906	62.8712	161.133	122.689	137.721	169.225	198.115	120.792	121.298	191.402	163.956	144.42	106.156	96.768	81.0287	103.592	112.66	88.6604	100.798	163.691	133.916	107.936	112.465	173.543	122.934	135.949	113.328	131.432	154.942	100.047	160.649	105.903	160.243	184.14	132.55	125.037	67.2675	128.896	77.8799	74.3436
P78386	174.175	118.51	140.673	126.009	54.3117	91.1667	578.489	211.852	87.7489	145.051	61.5911	65.4849	90.9327	52.6742	235.508	103.43	103.421	123.332	203.898	145.535	112.678	62.7894	180.869	62.2193	103.152	82.7269	66.3265	115.7	88.5689	70.9161	75.2322	206.598	101.913	77.8475	88.3795	83.3206	125.029	152.57	62.968	80.4225	691.183	69.3149	134.344	50.5204	94.6534	86.7968	111.3	96.9894	249.056
Q9NPC4	127.382	119.131	34.9176	117.649	39.0665	190.226	137.701	149.281	60.5343	82.0944	91.5506	56.6957	36.7865	119.914	153.094	58.5587	43.2268	137.716	122.176	65.9497	100.854	39.2301	44.2022	53.3034	50.6238	41.4891	103.204	48.3955	117.148	112.951	83.5216	99.957	102.488	110.314	71.2532	82.7644	64.3125	65.569	79.036	58.2724	43.2594	128.434	70.8415	71.5914	195.959	65.8463	94.223	70.063	123.704
P02768	160.392	83.942	174.773	141.445	134.273	244.907	247.909	185.762	247.66	226.584	203.005	79.1021	305.359	98.8166	128.684	174.016	210.465	239.503	261.382	200.091	272.281	210.044	133.04	188.731	220.133	137.787	111.882	179.726	205.303	132.733	121.332	185.044	210.501	155.318	161.198	153.98	205.408	197.142	125.505	166.973	128.997	214.721	194.673	159.344	210.245	136.793	226.098	140.046	150.613
P61086	119.272	133.856	113.604	135.147	45.7565	31.0674	44.0043	40.9003	67.7156	50.3249	70.3855	67.8465	66.465	80.4454	72.1849	88.1616	68.9631	43.9768	59.5912	47.3154	71.0007	64.7683	72.7455	75.6918	64.735	123.489	104.212	51.9892	48.1126	72.2827	85.542	53.4363	88.6782	95.0473	65.2553	136.17	72.484	52.303	89.743	37.2234	91.8205	84.7734	41.1371	86.0152	57.8929	87.6228	82.0658	87.5118	60.3241
P01011	111.181	58.5465	114.731	97.7622	87.0479	208.418	177.465	131.611	272.857	246.425	56.2795	91.4289	189.613	70.3865	86.2116	130.87	242.549	181.21	116.681	89.7896	132.419	120.373	119.063	86.6889	156.089	127.622	100.698	137.488	174.803	144.059	107.519	134.085	253.907	147.807	122.18	126.904	181.248	190.848	128.508	75.6941	108.069	170.876	106.63	146.068	153.898	45.6697	173.501	106.071	121.806
P12110	105.285	145.614	121.485	176.884	58.3464	156.683	104.335	83.2057	111.708	125.265	64.0404	124.854	100.139	85.2115	144.26	110.175	136.746	116.673	125.498	129.401	129.711	103.47	101.401	102.311	92.7008	108.268	95.5474	97.1789	144.03	130.302	117.292	132.249	118.832	105.733	114.494	120.036	95.0875	136.736	86.386	107.556	133.708	135.567	103.347	130.277	89.8743	96.1171	120.653	87.2669	109.223
P10643	102.93	69.935	141.478	133.703	99.7259	134.431	156.45	149.207	160.85	183.206	79.6541	128.518	124.575	72.1465	117.071	138.363	141.983	134.335	159.239	167.329	162.526	50.2825	148.214	112.618	153.943	77.8125	103.976	80.7216	109.96	99.6842	99.564	120.756	164.635	94.306	152.69	126.367	136.488	153.009	76.3954	99.0814	114.652	125.996	95.2666	49.5327	110.113	59.3726	137.035	103.711	163.918
Q6UXK2	121.962	115.32	150.554	101.756	52.5989	65.576	41.5567	72.6426	85.8449	83.0319	83.1729	81.0208	94.8603	69.9724	111.518	134.856	97.8357	89.6414	87.7999	106.018	104.1	75.9991	121.96	86.1335	121.049	119.088	56.4157	100.569	93.6995	81.0211	132.345	83.8292	78.6218	74.9099	104.673	91.4464	103.133	56.0726	63.3252	50.7644	46.9731	71.3864	56.6429	134.899	79.6879	115.483	74.6581	88.7392	88.8061
O95497	158.818	162.672	124.943	135.093	22.0179	31.9819	24.6241	31.2448	90.972	67.8332	76.3777	60.0012	94.2108	51.616	65.7318	97.9298	64.858	108.153	196.388	84.068	94.1447	76.9924	54.8238	120.935	62.8204	71.7192	30.2249	53.8335	94.4437	27.6821	49.236	66.9358	241.565	90.3386	52.6485	51.018	70.1126	80.8039	102.82	94.1941	48.626	87.9018	91.7888	79.1322	102.022	32.8599	42.184	41.3975	56.4599
Q9Y6U3	49.1653	59.6863	80.2474	165.75	25.4054	66.7886	46.3931	99.4548	20.2617	62.3205	30.8841	23.2245	65.7696	45.3223	52.3737	60.6025	103.754	39.2715	45.2085	25.677	46.1022	23.7544	32.9954	120.054	64.623	91.4998	73.299	44.609	47.5258	26.5483	55.5429	25.0352	58.509	37.1463	79.1551	76.7039	61.4548	60.0766	26.2472	33.5536	53.3506	46.8004	33.3323	37.0999	37.9521	36.8767	36.9131	63.2847	45.7698
Q9UBX7	95.4531	107.402	111.529	104.465	46.4357	42.6963	21.2609	43.4274	50.4024	67.6293	38.6714	69.1354	29.4403	48.2527	77.9256	60.8743	100.62	57.6408	82.4253	69.3474	80.7548	32.5879	40.106	48.8471	55.97	58.6086	71.1606	75.0937	57.8609	62.9425	93.3393	94.9717	45.7558	65.107	85.872	105.604	64.0188	130.068	52.2551	70.4812	44.2678	74.9809	63.3677	61.1874	75.3955	37.8427	49.5024	37.2131	66.8202
P04844	40.0371	61.9241	36.4371	32.8568	109.353	51.2962	53.2256	45.2707	43.8466	37.5397	83.3695	58.7049	38.8646	62.9711	38.4404	32.3868	37.9964	29.599	42.5581	31.4959	47.4187	34.3825	51.1825	35.2703	38.3321	44.7955	119.399	56.3915	49.9335	68.2872	53.1858	55.8742	25.7795	54.8589	50.9027	31.0108	61.0891	61.3964	110.924	63.3289	147.927	49.6616	93.0418	71.9037	74.9613	72.6608	66.1001	76.6226	52.5935
Q99798	64.516	97.0372	57.0091	85.8033	134.65	28.6334	51.9296	53.5389	48.7747	70.1652	63.7428	79.8651	108.963	94.8183	51.1975	54.7353	47.1031	53.6356	49.2334	65.5616	52.9095	105.792	66.8727	78.3095	61.4598	57.1068	127.197	75.6339	60.5323	77.3942	49.3047	49.931	44.1192	58.3639	40.6008	68.4405	63.5002	47.164	91.1518	82.044	106.897	46.7937	69.5346	57.6927	71.239	111.781	88.1312	128.137	75.6495
O75356	129.863	65.6726	57.7775	95.1113	52.8105	78.4203	111.624	128.382	161.79	189.378	67.1951	59.2497	147.038	83.1927	127.665	64.1734	42.408	56.2307	89.1593	47.6135	58.2248	49.5426	48.5676	51.0339	54.9567	129.866	270.728	115.889	174.488	265.664	210.428	185.413	64.9552	141.643	190.648	140.42	148.825	236.249	137.82	93.1308	247.944	75.527	164.929	83.1128	250.129	98.1907	294.358	256.126	142.723
O75874	81.6514	83.0651	76.1453	79.6242	64.422	70.8243	58.3936	62.9889	82.7292	73.5337	108.448	62.7878	355.702	74.0407	82.633	114.473	90.924	140.685	79.0202	81.3478	64.4206	91.946	107.4	104.042	87.1507	124.694	79.6548	78.481	69.178	79.4835	125.753	65.61	114.346	100.462	72.9096	177.839	70.6524	56.7956	81.291	65.653	87.6211	73.803	51.4426	85.5561	59.7639	109.352	62.6931	78.4067	95.9601
Q9UNN8	114.078	78.1696	135.214	112.942	77.7008	53.6762	84.7986	110.014	123.257	129.456	42.872	79.7028	96.0975	76.0918	93.2846	112.946	115.993	80.5146	125.591	124.974	111.062	76.3457	90.507	82.9159	111.611	88.9325	91.5056	72.8817	84.5106	83.0221	127.406	119.556	141.451	132.247	141.633	131.699	131.743	103.785	80.6349	50.4169	70.9953	152.751	80.0187	131.7	97.5343	91.0446	74.3959	65.8463	97.0437
P38919	61.7821	49.6751	52.6724	38.7393	173.548	81.1638	100.568	83.3736	56.0198	68.5163	105.048	126.909	60.0499	111.432	55.6432	50.2988	55.0912	65.9024	68.2963	50.8378	54.4135	96.7505	73.38	75.975	74.6831	104.016	397.95	93.8753	71.6542	145.205	65.9862	63.5144	47.6816	90.3293	58.3081	42.3177	78.3445	90.3239	127.984	86.7446	132.087	69.558	130.31	91.2487	89.8024	78.0595	86.1779	126.093	83.9549
O00339	112.714	97.5332	112.087	137.932	35.3291	61.2886	54.2951	56.5039	78.7221	67.3748	59.8956	68.6141	45.9475	47.5598	104.006	75.528	82.4054	81.8319	107.28	73.7375	64.6566	51.1717	40.9748	84.4809	65.7006	53.309	62.7266	75.5885	78.6414	66.4382	70.0292	110.873	90.1514	64.2195	67.1381	81.8767	88.759	121.842	53.6451	72.6561	87.2415	92.6359	72.5645	67.7729	81.8966	47.9812	63.4878	65.5518	93.0188
P25685	74.1476	125.912	126.538	135.725	43.706	36.3903	58.2887	58.7303	42.1	17.7329	49.3059	80.2219	29.1468	69.4557	47.8019	58.8264	127.669	55.3887	70.8708	26.9971	50.5005	59.3289	66.2947	90.9082	63.89	33.4165	190.141	51.8241	69.0101	55.8157	91.1497	75.1213	54.7023	128.18	104.119	88.5723	53.9083	54.6225	110.918	94.2874	243.919	140.024	112.681	46.9792	148.114	71.7896	60.9635	170.305	49.1806
O95372	151.461	238.932	140.578	215.217	125.241	74.6986	111.485	65.4409	124.392	148.021	276.108	144.204	105.066	131.251	114.291	99.4974	109.147	88.5046	98.3552	124.113	114.793	101.447	134.949	169.535	144.564	130.104	163.693	92.9733	109.32	171.832	109.009	100.471	145.219	128.259	154.459	140.319	92.0064	117.041	125.54	85.6237	173.468	170.15	185.161	172.984	176.907	163.209	147.259	371.739	190.362
P05198	96.9149	52.8761	106.289	96.1368	91.3265	19.8031	42.8646	50.335	105.225	36.6428	117.15	55.5107	91.1955	89.7999	24.8141	57.1479	49.9922	52.998	90.2704	38.5695	55.7976	86.7866	53.3219	90.2555	75.8051	52.5602	94.6713	66.087	53.2733	48.5046	59.7968	82.1605	49.9968	61.1458	58.0464	67.9444	65.4752	75.8172	100.085	88.6365	63.4528	41.4624	66.8261	57.9853	68.7559	83.0639	82.1	221.535	60.7661
P68366	72.3555	80.2139	60.0825	47.334	412.483	99.796	110.881	91.4548	65.7556	77.4241	162.712	128.99	70.7203	153.104	62.733	63.4819	80.0135	87.3257	80.4621	75.3845	38.6119	147.699	111.842	149.509	89.9063	88.4316	119.243	139.044	115.573	96.0531	93.6997	83.6514	51.8881	118.843	77.6311	57.9344	113.841	97.255	215.61	114.65	254.852	57.3614	165.648	138.344	162.9	154.901	180.492	251.87	182.068
P02765	102.361	63.0424	116.604	107.589	97.5749	163.468	173.705	134.843	213.695	154.669	134.951	68.8891	220.35	65.7866	121.723	139.195	153.213	156.807	171.115	155.907	176.978	162.026	98.4891	131.79	149.422	97.656	96.9577	159.18	152.792	95.3391	67.9562	151.43	246.604	116.824	144.384	94.59	121.797	122.53	96.398	140.318	97.0398	166.751	162.229	91.2469	141.998	110.739	147.643	119.59	131.423
P07225	101.038	92.4101	120.478	100.198	125.807	220.572	231.277	237.131	195.389	138.617	145.882	147.136	134.258	109.745	174.786	128.721	259.516	225.065	215.511	149.724	186.893	137.619	140.133	134.947	148.613	119.755	134.724	157.634	189.83	124.556	124.474	175.248	151.548	145.858	163.746	109.376	149	190.969	136.897	158.928	125.888	182.773	147.547	125.33	194.121	90.4774	159.761	131.782	147.573
Q92619	68.5874	55.2921	73.0741	29.8218	108.36	36.5218	42.1006	18.5922	48.7812	45.6353	166.508	41.677	47.4766	97.7668	50.6962	19.5087	50.6981	54.1814	109.992	46.1735	65.3464	68.8817	20.581	29.7471	58.0224	27.284	20.2175	81.2568	34.9038	16.5361	24.8194	71.0743	45.1881	27.7075	73.0274	25.559	74.7677	64.4731	28.2828	53.2685	38.3935	38.5588	65.1388	31.1862	51.5568	106.03	50.7458	113.372	89.9183
Q9UBS4	33.7999	35.0225	28.3104	32.4443	142.789	157.021	202.327	176.461	51.7767	70.9629	103.394	54.0818	76.8215	67.1601	43.739	39.6486	88.7376	99.7636	140.476	72.7884	51.8261	41.6387	155.637	95.6166	58.1269	74.3208	322.019	138.517	97.6739	93.9228	39.5238	40.1149	29.2254	105.593	31.461	86.9024	57.4997	56.7188	49.2298	37.3044	146.371	123.887	122.844	127.565	85.6322	86.2324	131.205	52.4615	60.4438
P39060	98.5816	60.6021	121.341	93.3212	88.0886	112.6	123.448	160.157	135.255	123.574	84.6442	111.684	129.912	109.269	114.158	139.727	152.13	134.855	210.906	160.876	139.001	96.7912	103.66	100.558	125.304	93.1534	101.863	102.415	117.888	136.454	71.9935	128.388	103.483	106.475	89.4238	113.872	112.904	134.438	84.1473	93.0229	93.3536	133.273	90.3351	116.977	95.9236	133.216	116.622	96.863	108.748
Q92954	136.727	143	145.532	121.156	41.3741	92.2063	91.1936	137.39	205.699	101.561	118.538	86.4577	182.394	86.1971	102.993	67.5195	186.086	174.137	119.486	99.991	140.76	91.3702	87.3535	81.4287	113.735	73.9408	109.801	94.5275	124.016	99.6424	45.4959	115.549	110.621	88.6605	136.228	83.1035	101.248	102.759	94.621	121.638	88.1196	166.688	96.4748	123.255	118.155	71.4793	148.415	98.6193	85.504
P08697	103.328	73.698	136.658	93.1688	57.3691	100.817	116.68	117.625	186.171	127.965	124.85	62.8796	147.97	56.8962	83.903	116.957	167.503	148.21	140.962	92.2209	122.329	110.984	72.4088	91.2899	119.518	75.4915	78.5754	117.138	156.416	85.6834	81.1335	107.65	165	88.7749	96.1977	72.7244	139.66	106.613	97.1613	102.342	72.9337	163.936	127.887	107.077	140.706	59.6467	129.62	89.8027	85.3866
P49588	36.777	33.1511	44.0722	38.1556	243.148	63.3497	87.9972	72.0462	56.7282	54.0625	74.0964	90.2942	98.4541	72.2575	54.9497	48.4558	47.2773	39.6184	36.9771	41.8296	35.4132	99.2027	52.3803	57.4993	40.3982	56.0475	195.588	78.4534	59.324	87.3123	66.7785	57.3087	49.6141	70.4978	63.8563	53.2075	60.2157	57.5662	94.9779	66.0575	99.7481	49.1863	86.5928	68.6167	72.8004	86.1785	94.5011	159.612	75.3528
Q9Y6C2	136.211	39.8579	74.5105	116.366	32.7348	123.624	68.3349	57.4554	39.0424	96.9434	42.7645	90.9224	33.7475	30.0522	68.2887	40.1799	89.2893	51.8597	54.0558	36.3628	88.0255	40.8318	95.7475	35.726	50.145	35.075	32.7236	67.0387	142.28	82.5827	65.2432	65.5185	147.287	43.7699	58.4205	103.271	46.7205	51.8217	53.9666	55.8248	55.6208	50.4525	64.3696	43.4101	122.832	63.763	114.338	44.6331	60.9803
P42704	176.171	150.356	111.904	88.8768	108.736	26.7051	37.0713	51.3501	55.4584	81.2136	70.6621	124.835	65.7542	133.62	87.1913	46.5253	58.7476	56.8599	58.8791	43.8613	55.4481	83.3867	60.216	55.0479	66.6594	143.804	350.711	94.722	91.2156	179.462	103.746	97.1753	55.1195	122.493	103.642	45.6915	121.291	107.502	160.944	94.1293	237.919	83.5204	166.916	140.155	133.854	116.489	126.639	221.237	123.409
P06396	82.5203	76.211	132.599	122.639	96.9188	189.629	158.029	185.218	173.312	160.321	180.994	95.364	208.324	100.591	118.232	162.747	135.937	139.576	204.196	162.348	158.881	100.074	99.2858	104.512	119.685	85.1981	91.082	104.881	171.229	133.336	106.962	139.54	161.83	143.615	181.588	147.519	119.319	268.973	96.8341	148.368	117.279	184.856	163.357	127.575	133.01	103.595	154.712	90.3506	125.047
Q5VU97	109.82	95.7248	140.216	181.705	60.0246	118.102	100.002	95.5221	77.562	131.402	71.672	97.2762	110.185	75.0648	138.895	98.1411	113.93	92.5086	128.93	167.693	160.6	118.467	80.4624	95.5642	73.9195	112.413	116.94	105.734	116.632	116.571	131.704	112.753	107.27	91.353	115.581	100.102	112.897	113.898	88.3462	115.789	85.7192	94.9444	115.386	81.9017	109.638	63.4026	78.0733	73.5143	95.3455
P62805	114.9	150.109	125.229	72.7571	426.423	65.7117	106.925	64.6351	68.3165	67.2782	199.904	107.49	84.8242	182.844	78.1254	71.331	43.2603	58.4593	61.0283	73.8532	61.9695	191.075	157.23	286.177	187.956	65.7368	143.877	155.497	83.826	83.9002	73.1622	92.0587	40.5769	73.0143	79.4332	48.8678	112.693	93.6836	205.436	264.303	213.39	75.7154	147.787	58.2858	184.613	199.953	80.7336	145.067	118.354
Q6UVK1	47.7877	45.2568	63.4688	55.5547	114.108	157.532	149.028	175.874	104.591	109.268	78.4654	123.519	90.4445	90.7703	123.056	96.7992	123.072	111.492	111.572	120.552	96.8237	69.9957	96.8845	81.2343	94.8229	95.4974	86.2056	77.9704	119.355	90.9962	102.861	115.14	129.827	94.8907	90.4552	95.1264	80.8411	134.733	82.3659	90.8987	79.9064	108.814	86.2324	105.769	100.364	69.9933	99.6601	74.149	102.446
O14949	121.922	286.886	168.16	107.298	210.52	106.77	77.323	184.172	160.104	338.203	331.336	157.093	56.5671	517.727	206.475	226.378	99.4222	147.246	281.825	331.298	94.5857	314.883	126.726	270.863	130.98	283.677	485.071	122.902	136.741	201.486	293.335	253.068	164.803	278.81	209.137	92.2439	165.069	247.928	130.612	114.85	429.126	127.454	415.176	162.737	382.385	163.594	127.37	148.41	221.742
Q9UKV3	71.065	83.3486	30.8866	16.8823	139.778	107.084	76.6288	80.8275	73.3758	66.5496	89.9461	195.964	61.6517	95.3081	136.523	107.314	43.9787	57.9418	43.7973	63.2329	65.4403	117.315	55.0406	84.1304	68.1286	83.6062	175.383	154.124	114.792	67.6355	50.1352	47.6719	64.6763	37.6962	94.8845	36.8233	82.1966	75.6942	182.05	113.381	147.066	79.6814	100.429	37.2976	84.0582	108.708	75.5034	536.278	70.6162
A0A0B4J1Y8	100.129	132.91	121.808	145.457	119.59	131.551	137.793	108.541	320.127	1071.82	92.9448	112.719	104.46	67.4722	118.07	154.215	145.396	211.723	317.057	41.4511	171.516	194.842	31.551	83.1295	191.502	179.586	91.7206	328.317	199.88	95.1717	44.5021	161.729	77.3987	137.609	112.892	7.45771	124.711	68.9905	52.5573	130.082	257.077	194.262	150.564	161.965	119.387	93.425	203.268	154.649	92.6773
P13639	100.519	126.313	94.0728	88.697	195.937	59.1289	67.0963	48.1976	80.5601	77.2977	135.88	139.129	141.81	142.965	56.4247	63.2752	61.5743	72.7854	64.4305	73.2218	56.6984	153.523	94.374	119.532	85.0417	109.531	310.176	175.552	83.2223	148.59	82.1494	76.9651	61.6842	98.6345	70.1081	85.4154	100.239	85.7851	141.62	119.17	193.834	68.6561	139.341	104.789	123.616	112.856	116.327	184.052	121.214
Q6YHK3	66.2562	67.2468	78.4024	102.652	79.4861	111.928	100.965	151.433	71.3598	89.0381	80.1209	100.306	109.514	87.2481	119.816	87.0992	118.402	100.714	134.711	95.8379	110.228	67.8006	85.7224	88.0665	89.6434	102.152	81.7109	96.7293	90.4642	98.0182	63.5986	97.0735	115.492	78.4024	99.5899	101.042	81.2403	110.369	91.6722	76.2413	69.2274	86.4966	103.843	98.112	81.1116	68.6877	85.7336	76.1327	101.983
P07998	13.7146	10.7884	27.3153	21.338	38.7082	36.5141	31.8375	31.8759	23.5272	26.1561	8.61443	25.9721	20.2412	26.13	48.5082	33.2164	30.821	22.3897	38.4191	39.0705	22.8444	20.0199	33.3715	22.6481	28.5754	35.8069	31.1889	18.3628	40.9637	26.9219	26.4557	29.8487	21.401	34.9965	32.6346	19.7673	18.1757	33.3383	12.4701	25.9486	25.0762	20.1408	29.5504	19.9487	16.6804	20.5567	21.2602	18.5871	28.5575
Q8NCL4	73.1561	53.1565	86.7216	137.998	71.6179	100.881	120.326	109.703	108.898	102.069	70.8877	95.1789	116.222	70.0431	111.391	117.781	112.377	90.6692	118.735	61.7059	93.1065	76.4001	71.8619	84.5475	116.491	89.6649	106.447	96.6262	70.107	100.131	88.9802	130.331	139.545	104.354	131.331	122.573	100.005	97.7795	99.831	50.3883	62.1835	92.409	121.054	134.981	57.377	74.1847	63.0812	72.141	76.892
P19652	269.502	117.9	250.34	178.238	102.414	188.893	184.234	143.766	361.46	338.246	182.509	112.792	265.433	92.4113	117.913	155.95	299.352	217.408	173.808	141.331	180.59	171.979	190.326	125.435	229.558	158.82	132.402	235.211	199.026	129.364	211.579	199.131	180.686	158.651	179.128	144.917	236.208	197.587	151.451	118.23	123.447	254.778	192.774	163.904	221.222	143.118	212.603	160.546	187.141
P35318	80.7239	69.8356	288.587	276.208	314.809	325.228	431.835	268.598	219.733	155.242	115.978	106.752	321.918	74.2827	348.927	279.337	288.243	205.839	406.739	342.17	236.423	191.425	74.5275	236.237	174.832	205.772	202.244	151.948	300.385	147.809	111.21	210.375	283.535	214.724	185.117	301.348	159.176	230.666	140.63	157.066	113.459	187.25	146.248	211.805	197.803	266.254	232.097	212.105	274.946
P49641	90.2091	71.8466	111.185	106.147	45.766	87.5397	71.8545	89.5951	92.0117	113.114	53.4303	95.7545	79.8042	102.568	125.399	87.3024	93.766	80.9899	96.6836	98.3421	98.513	79.5346	69.1848	72.1752	89.5026	92.3434	75.4881	92.3524	103.53	80.4888	116.066	88.9002	88.6911	88.5259	129.535	78.7742	77.0261	86.4749	58.9357	94.556	65.461	99.4179	83.8538	104.138	70.1562	65.4454	74.0834	68.3316	79.3879
P08621	101.399	97.2362	84.2282	93.6769	417.259	111.724	97.0319	90.7337	109.743	95.974	104.364	84.0217	97.0127	118.305	178.856	121.977	95.1529	84.3042	140.833	168.458	81.0738	199.229	122.637	127.221	144.648	72.9211	228.094	111.992	107.191	198.158	108.787	101.291	80.911	138.047	119.246	66.8434	123.853	107.535	101.785	173.404	116.994	109.293	103.709	72.8941	125.077	107.564	84.5134	247.566	91.6032
Q16568	62.9466	52.1108	64.9309	63.2855	48.4465	137.559	57.4273	49.9869	51.2673	86.355	45.2223	86.0301	60.4046	83.9667	179.139	68.1783	44.6841	53.5257	62.634	66.9986	72.5992	36.9617	44.596	34.5636	47.8311	58.553	55.6624	83.4647	71.1489	79.2222	93.3316	62.552	88.2327	99.7869	102.081	97.4505	50.4954	77.7007	54.2693	65.9457	46.801	84.7904	50.0708	92.2963	43.7921	56.4197	47.8385	40.2456	63.6391
O43175	105.895	76.8435	43.6613	40.1148	179.411	73.4622	52.7383	41.678	36.8546	55.9204	86.497	108.471	213.161	150.45	38.7818	39.3384	50.4512	66.5454	47.8453	45.8083	58.3079	55.2179	42.5822	46.9485	56.4926	141.251	544.392	77.1338	87.4004	210.384	117.052	93.417	50.4676	136.222	86.6771	52.0056	111.564	114.735	165.394	75.3939	193.876	79.2187	160.892	141.377	139.341	107.494	142.52	249.511	101.819
Q13332	103.198	64.3899	116.709	117.06	49.8716	92.008	95.012	96.7951	110.923	113.58	52.93	99.9167	112.101	97.294	166.018	115.761	93.8038	95.373	118.468	112.935	105.924	74.9575	100.378	81.0851	90.9266	94.3723	92.2546	86.825	136.206	85.5774	108.738	100.807	104.578	103.526	110.113	100.093	89.4655	108.944	85.7575	105.093	76.5614	95.716	99.6922	124.91	78.5238	87.1241	87.2939	67.4096	97.862
P56537	139.805	119.403	69.8932	91.5012	79.5897	121.567	106.796	141.852	70.7343	82.5907	114.343	82.9347	92.1939	86.4813	124.012	129.332	118.205	148.061	107.663	74.9106	90.5993	93.2787	125.055	118.986	112.609	82.7443	129.857	115.823	61.816	115.139	62.3725	71.9023	68.6712	65.386	61.9336	86.8296	71.6174	91.1971	97.4402	62.2596	105.114	79.6834	85.5749	112.135	83.6148	148.444	99.4495	131.978	106.566
O75019	142.663	220.051	405.834	261.327	53.9069	77.8977	216.466	201.18	92.142	129.632	50.3474	80.81	91.8509	100.372	255.322	44.0356	76.9071	99.5258	192.714	350.386	131.06	251.67	116.22	238.202	369.034	121.559	187.813	79.8054	152.058	301.192	28.3153	62.7201	89.0358	210.533	126.112	40.2482	36.5243	168.936	37.377	47.9318	102.08	206.269	81.6953	150.211	94.6701	148.282	72.2334	250.014	58.0958
P22102	97.47	120.004	67.9318	82.0119	206.437	105.371	112.038	102.607	67.599	97.5942	92.6627	66.5743	100.713	63.3731	113.121	60.6694	55.8225	59.2719	55.9903	66.1004	54.2684	94.4035	65.3102	75.2304	74.8223	149.47	571.855	102.397	111.525	231.419	113.582	94.9184	72.1311	124.813	83.5418	74.1434	123.581	110.413	130.232	89.0306	216.411	87.0487	149.426	127.085	140.076	136.379	144.524	234.954	119.821
Q15717	87.6336	113.53	112.747	116.846	42.8435	40.8752	41.336	78.4425	82.0002	62.851	61.2732	80.7155	78.9506	82.1249	52.1483	58.0198	54.9134	54.404	54.0366	53.4569	52.0535	93.5944	63.6243	76.1849	70.132	88.1879	319.045	91.6568	75.5766	123.804	62.082	52.0637	47.0764	73.8404	59.6272	51.4866	61.5946	54.4443	94.1673	56.1304	102.63	53.9619	89.08	75.7671	102.423	86.1394	99.0834	180.869	88.1337
P53634	132.236	94.0938	117.145	119.779	73.4656	81.7204	101.924	132.135	75.2739	91.7092	124.251	84.5623	67.4878	64.268	105.671	93.4011	104.001	89.6346	167.808	79.6677	101.766	95.7054	76.713	105.688	86.6819	92.0582	77.0999	67.5047	78.5203	96.3656	85.2653	114.581	117.289	84.2605	116.955	129.537	88.3421	87.7753	73.0495	87.3821	127.195	115.96	83.0753	86.8208	101.219	85.2423	111.505	91.1081	112.823
Q8NFU3	60.5341	113.54	43.8282	83.6769	39.2697	146.741	98.9247	50.5533	204.285	131.371	122.411	97.1048	156.866	34.7767	30.5942	96.6656	41.4248	56.7473	26.4535	95.5764	142.383	182.565	75.1841	174.394	58.7277	183.68	92.2581	94.2499	22.985	63.9086	59.1617	110.179	99.6412	58.41	99.7126	172.651	65.3803	222.66	94.2368	249.106	62.5191	161.971	97.4725	57.0408	85.9442	319.769	66.9775	65.5042	44.2359
P17936	77.0899	66.0691	82.6982	130.481	87.1479	128.772	124.784	139.168	133.239	154.85	133.086	84.2547	220.659	87.835	131.112	89.4378	155.773	104.426	226.499	120.879	109.519	123.605	102.414	95.1385	118.426	113.329	89.4754	105.334	101.086	107.8	134.926	182.15	137.522	128.919	102.384	118.919	83.6338	146.023	92.6664	141.704	101.351	155.524	116.897	133.512	177.709	77.567	107.717	56.8838	95.7448
Q9UBX5	48.2438	44.5385	59.5418	57.8708	131.829	166.683	160.329	181.614	111.444	112.617	69.2903	103.731	87.2704	89.4627	105.431	134.572	135.178	89.2876	142.651	116.181	103.88	86.4984	128.568	80.5191	88.0739	89.5248	82.9767	78.1313	104.773	104.42	99.9674	117.281	122.192	103.032	120.349	107.833	94.3814	87.3774	77.1087	72.4564	80.2899	112.816	79.2831	106.533	75.849	68.5121	109.97	63.4491	71.0071
Q9BZZ5	49.1021	67.1539	50.9907	57.4612	84.8671	96.427	62.7237	73.2942	109.694	81.3299	64.5813	63.8804	72.5476	51.1112	30.5101	49.3398	50.9058	57.3553	41.971	43.9757	54.0612	74.083	64.6211	65.3193	57.6479	75.0571	172.789	81.0983	68.0025	82.4536	60.5867	51.274	50.7899	56.7433	49.4448	69.0386	64.5468	62.8642	75.9979	73.1947	116.119	47.5844	79.0053	56.6269	75.7953	92.3498	103.158	128.6	104.076
P34897	111.632	107.935	108.276	67.3635	211.876	54.4084	51.318	82.2291	85.6392	89.5207	128.296	108.633	77.0216	186.11	154.923	54.2781	54.3685	81.6583	58.1891	44.2711	50.6445	107.674	67.3334	64.2896	66.8448	124.567	333.228	111.013	108.287	147.68	122.023	133.223	59.6367	128.601	90.1999	53.3498	107.077	130.534	177.579	119.252	181.969	78.0778	167.522	158.889	178.791	116.781	134.831	280.069	165.568
P55060	153.662	149.272	138.497	107.179	115.88	41.2673	47.6053	44.5596	53.5613	59.3434	125.256	117.783	88.8562	155.413	74.4675	44.1112	48.7707	72.6859	49.9595	47.9508	66.3153	73.6312	57.8823	85.3336	67.0325	137.229	503.688	99.6191	116.142	192.242	99.6337	86.693	54.0345	116.755	96.1728	62.4807	123.67	116.532	149.713	98.7048	228.846	75.3392	151.435	130.864	152.406	133.938	154.949	240.791	121.613
O75306	76.0281	101.368	161.015	36.9197	63.3901	32.2675	51.3672	48.6987	110.125	56.604	113.393	74.0498	100.095	73.4853	53.8454	42.1245	50.9121	68.3558	110.09	97.2836	120.787	40.8202	74.3774	95.769	88.9867	138.161	238.607	59.9191	52.3761	78.6967	83.925	91.6764	63.9118	117.48	110.046	73.3936	63.2466	124.189	94.0266	50.8875	89.9647	87.6562	105.351	104.38	117.056	46.7827	60.7896	68.4044	67.8065
Q99715	75.0356	81.6857	97.3249	110.806	40.2871	80.2299	79.5166	92.1859	82.6699	89.0041	87.3224	81.6929	94.519	91.2861	131.43	100.324	144.434	124.807	131.54	88.2991	92.9343	83.3235	84.1409	92.2874	100.24	90.2303	102.745	87.8163	118.686	102.843	88.3618	92.2327	96.408	64.6287	71.2261	79.1451	77.4418	98.5171	63.9038	73.8016	89.8255	88.4376	71.8545	66.2111	80.636	61.0927	104.091	76.398	76.1877
P48426	88.5392	126.763	68.1212	39.678	100.855	78.0843	42.2542	46.7675	83.6867	53.6667	184.542	58.8329	48.9903	72.217	42.3156	46.9196	76.8803	48.324	46.4198	54.1143	54.1424	156.186	78.4564	171.723	108.531	51.988	84.8669	110.355	51.9339	75.3468	37.0224	50.6974	22.3111	34.7644	28.5817	38.3724	53.8064	60.0865	142.122	111.574	120.715	30.4926	99.2708	48.3412	97.3367	71.1574	74.004	81.0127	64.3257
Q00169	139.508	120.408	84.5157	89.795	125.547	84.9084	91.4638	73.3047	67.2671	64.4847	107.635	73.063	42.1779	37.8053	95.6028	92.5727	63.6118	65.0757	54.6162	86.5541	46.3183	115.537	79.9574	123.194	76.2372	105.43	51.1628	60.0805	43.5968	62.1457	75.6697	66.6664	151.063	124.474	59.0778	102.312	75.4517	78.7625	65.2863	42.0121	90.4515	57.948	51.4735	92.2633	48.1029	115.653	65.838	91.9542	64.7393
Q04721	100.425	119.193	116.368	133.727	58.3065	80.381	70.9726	74.0394	78.3589	90.1354	65.8611	102.51	55.3949	73.2747	116.032	82.2442	104.701	88.3749	111.185	117.035	115.453	74.2154	93.6946	89.3359	97.4701	77.5958	97.708	64.2203	87.6211	81.8133	69.2549	75.1428	87.5536	90.2268	69.6375	70.6786	67.8927	83.513	70.0809	63.113	67.3282	67.7425	66.5787	74.4903	65.2294	83.3163	64.5017	58.2437	68.6736
Q15369	212.636	134.204	79.1645	203.824	346.002	229.882	167.404	210.412	163.801	125.382	217.166	251.661	146.784	169.66	301.238	127.588	132.355	220.092	126.164	111.209	88.4505	238.766	219.122	226.847	232.83	175.538	364.888	253.21	114.638	369.16	226.778	167.671	192.258	157.124	216.356	175.91	128.943	186.348	244.704	112.203	327.832	134.506	239.324	183.651	250.236	188.389	163.683	302.466	289.459
P35998	118.77	86.4848	93.0773	82.777	76.5025	42.755	90.7428	39.5977	92.3609	56.6038	133.059	82.3683	53.7677	122.012	42.6919	40.3817	55.4859	65.8131	55.4014	55.0385	56.9723	81.2987	74.4043	84.4545	71.6452	71.5622	204.945	95.0871	78.6352	103.59	96.7045	77.3608	50.0098	110.344	68.6948	58.783	105.429	108.272	125.241	113.472	175.381	81.829	143.748	80.8377	134.604	80.7816	91.156	114.32	79.5419
Q6P2Q9	59.3888	46.4809	29.5324	42.2294	75.4467	69.228	46.8803	58.7833	62.6076	47.6273	96.697	67.8537	47.7423	66.3315	34.9387	42.3404	53.2269	54.1347	43.258	52.6467	56.6904	72.0536	80.8897	71.432	53.0099	53.4413	167.621	61.4104	59.8476	112.829	68.2349	52.5434	49.1733	74.1187	73.1166	48.987	76.7691	61.7063	89.2167	82.1168	140.3	55.1714	89.9696	60.5427	87.6037	67.2723	66.4358	110.075	81.7576
Q12907	142.145	70.3221	134.734	139.612	85.9913	97.4721	110.997	187.52	155.981	166.592	78.3057	114.918	103.882	114.909	147.024	135.155	122.232	109.706	120.246	111.97	131.156	97.1964	93.2924	83.0309	109.924	131.918	106.4	93.9728	136.044	109.965	142.296	123.909	142.959	126.243	168.608	138.198	155.931	142.575	101.497	96.3894	106.064	117.723	118.292	190.809	97.4785	113.136	106.922	92.9412	118.251
Q9UHL4	137.673	166.485	142.848	172.167	45.172	46.1577	56.2675	54.362	88.7266	98.4312	73.3554	87.5685	112.863	74.0634	119.594	82.9522	113.504	106.832	81.4765	87.3595	100.302	78.9051	61.8507	97.1519	81.5706	72.3557	75.7284	101.631	37.8076	70.4759	95.2363	105.047	97.5495	110.216	95.3813	164.064	92.1981	110.408	90.3399	124.134	73.1113	108.702	72.1848	112.531	102.652	55.3675	61.874	92.9269	96.6763
P35241	66.2901	47.4194	109.304	78.1267	41.5924	42.8266	46.7158	91.8435	45.8267	94.86	37.2549	54.7985	103.629	23.205	84.0358	42.4479	55.2204	77.9529	45.0273	107.53	90.5502	65.6788	138.399	89.9263	58.4248	63.4329	63.6178	54.8153	109.291	53.5343	58.9461	79.2853	114.754	31.1351	75.9473	36.4246	87.6998	48.6809	52.2905	33.9922	56.0666	31.9692	30.9353	38.9012	60.287	154.371	93.0974	197.711	44.9647
Q9UKM9	66.6584	68.5406	69.0499	48.881	323.507	54.3952	72.893	54.9446	58.7466	51.4216	149.393	82.373	60.8404	126.496	55.592	88.6694	66.7583	105.168	71.3837	115.602	97.7944	169.966	96.6306	198.152	87.2389	77.5175	165.783	86.7793	100.621	112.27	64.9362	67.0843	40.7175	73.2527	60.2304	41.7101	64.7815	90.7656	75.5318	91.4407	114.244	55.6666	87.3151	73.4242	89.0263	81.3688	60.4973	136.268	67.4295
Q01844	171.025	421.468	69.2894	115.616	347.904	64.8645	41.1412	106.1	65.5416	83.9462	133.917	340.583	129.659	232.466	84.4273	119.987	85.4731	143.43	145.192	91.9608	65.8079	246.701	344.552	234.631	207.682	246.829	116.369	256.74	106.904	80.6813	205.007	56.2058	105.343	70.1651	60.1449	149.724	147.72	112.643	101.8	111.513	252.676	144.909	103.736	151.354	205.069	99.5772	178.386	194.435	198.667
P05387	79.4032	75.6286	90.1743	64.3377	299.037	58.5282	94.2871	121.01	79.6321	73.5407	106.932	161.49	119.434	170.577	70.4663	118.453	105.042	95.2383	108.413	107.748	130.943	307.025	177.415	184.075	144.52	92.2404	155.449	238.759	126.931	107.893	65.3871	99.9676	63.3289	97.1329	85.5973	130.891	105.802	105.505	157.183	168.393	166.935	85.8935	117.27	79.398	130.55	88.3303	87.6713	98.2432	89.0707
P01130	136.655	93.4594	91.2173	83.5448	64.0386	100.887	72.482	79.8019	68.6901	69.2698	50.8866	59.9044	69.7979	59.1838	108.618	81.0037	109.777	100.018	93.9177	109.951	135.712	91.8893	82.4838	67.9074	84.9099	51.8424	79.3852	85.271	67.9548	68.6379	41.6917	95.5925	66.4663	51.6399	71.8246	54.6144	61.1456	92.9653	42.2783	61.2902	64.9787	66.7516	61.6814	66.3439	74.1465	58.1827	80.4652	71.4683	72.0579
Q9BWP8	53.2861	65.4062	64.3466	73.9365	31.9665	145.56	121.825	269.972	82.8006	171.565	188.313	96.3215	124.558	48.6718	97.8191	70.28	130.99	76.4053	149.937	131.108	101.076	100.905	52.861	63.8395	46.7207	137.522	112.531	114.944	257.355	69.5088	103.568	146.577	63.0971	118.808	35.6471	42.9788	95.7464	115.29	133.259	185.926	42.4891	123.581	86.4608	74.8971	125.361	51.3462	133.717	67.8301	104.247
P07237	177.793	167.483	104.599	85.1818	178.627	51.387	61.5594	63.3934	81.1615	68.2796	357.868	163.471	113.426	186.695	66.3444	99.1147	88.6433	118.958	88.5309	92.3232	78.0767	183.618	271.036	212.416	113.288	60.9471	112.705	133.933	87.9826	79.2204	77.9945	94.6911	80.6501	79.1599	70.975	103.58	99.1699	77.6402	117.104	176.176	143.532	76.6848	101.275	76.4262	126.047	152.559	62.5576	121.598	89.1435
P01019	100.259	76.1903	117.996	91.356	79.6175	169.685	145.74	117.045	210.091	176.443	126.962	74.404	125.66	69.7163	111.135	104.209	111.471	134.625	143.499	121.465	120.378	106.484	72.4565	70.1638	90.5221	101.743	86.1135	110.458	204.468	98.7268	104.136	100.729	278.237	123.707	143.09	91.7527	146.784	144.761	94.1272	107.987	73.1606	152.631	135.888	132.136	158.164	67.0275	114.628	101.43	105.718
P46459	83.6127	52.5035	62.1208	39.412	213.838	131.235	109.121	117.71	101.868	52.386	146.792	99.2939	78.7327	142.82	64.4691	99.6155	86.3865	87.6539	72.9486	74.4366	62.4372	101.329	90.1351	102.794	94.9912	106.524	232.927	82.1179	91.2732	138.502	122.915	106.01	93.3422	116.038	100.275	67.0771	108.013	98.5911	128.131	92.5104	142.005	94.5801	122.351	94.1722	124.367	95.184	98.9531	141.249	93.6835
P01709	509.65	262.751	366.445	160.611	89.7708	331.254	245.716	196.349	635.404	286.337	124.324	141.863	378.558	107.094	223.528	275.832	422.233	680.557	220.879	224.213	484.404	210.771	88.4072	147.068	158.417	198.746	96.7444	409.684	132.628	101.759	305.396	262.761	150.668	166.724	282.671	120.572	242.124	111.615	278.743	247.355	176.708	380.582	152.03	392.269	176.954	100.28	228.932	150.136	200.777
Q96ID5	65.995	77.5176	134.211	59.2062	68.141	69.904	68.1735	73.4902	58.4429	57.5728	80.4289	67.0307	164.905	91.8752	79.5893	58.296	63.9803	50.6961	70.4265	54.837	68.062	40.2193	52.2805	52.6746	64.7675	77.926	47.2879	54.5594	89.384	46.095	121.53	103.092	122.102	98.4078	100.228	84.9375	77.5313	92.4356	105.066	117.5	55.0875	76.7203	82.5825	94.1131	65.0134	74.034	79.1028	54.2915	81.9201
P05455	117.015	122.323	119.821	65.1494	209.818	57.1011	56.2547	38.5606	62.4484	59.2892	154.714	121.982	57.6035	135.913	44.49	63.5833	58.8975	58.2576	68.7942	81.5436	40.7891	160.279	140.113	142.056	70.6826	87.1041	283.463	109.719	83.3527	117.479	65.6504	76.5539	46.7895	95.5142	69.8225	60.8388	137.801	89.4975	206.812	119.444	269.876	79.1323	170.067	118.101	145.157	118.848	101.21	122.891	116.58
Q8NBP7	56.5863	44.1444	64.801	57.7427	26.4557	27.4449	32.071	30.764	42.3866	44.2637	42.5103	35.2803	51.8757	32.4184	48.1815	50.3692	49.72	60.0575	38.4553	57.1756	42.3553	33.8918	38.3653	41.364	35.4035	31.4826	39.9245	41.2773	48.4851	47.0647	41.1022	45.5433	46.5754	30.3234	29.2894	42.1235	37.3012	38.3318	31.5494	36.0688	36.1615	40.9843	33.6544	26.3097	43.1265	21.528	39.4258	38.2317	31.1089
P16070	104.471	87.3186	140.872	157.688	149.989	202.844	169.656	148.051	154.985	153.584	91.9243	145.717	122.44	107.92	200.184	158.084	159.275	142.557	192.928	162.268	162.36	140.037	155.602	112.28	144.136	113.909	101.409	121.202	157.987	100.534	128.767	109.104	126.964	117.204	166.692	112.809	86.6451	166.288	76.7008	90.1432	93.1597	120.628	101.58	102.779	77.649	98.4869	99.8043	94.6914	125.204
P07437	102.051	107.557	83.0939	62.6821	241.559	42.4426	53.1501	54.9285	76.1018	68.376	159.773	118.919	63.9035	164.692	45.0773	30.922	44.4824	46.8386	43.6624	40.8373	40.082	82.0253	64.467	70.6926	60.1541	180.792	659.52	115.453	103.291	242.885	173.095	92.6376	50.3095	144.652	91.5804	55.0365	161.865	133.969	220.101	112.493	295.43	67.7725	202.516	161.892	211.083	162.187	144.373	306.199	165.089
P05388	65.2019	77.2735	60.1058	58.3143	266.652	87.7731	83.1899	55.7057	48.6998	67.9858	105.101	129.517	98.5439	144.333	72.6233	41.5767	47.7072	53.9952	51.91	45.2299	49.4012	102.703	62.9911	72.7477	60.6352	121.412	389.67	106.428	91.2094	167.656	96.259	86.3716	46.2964	110.587	77.3266	61.1404	117.473	91.1684	150.848	91.666	199.998	69.8441	173.443	126.561	135.436	106.46	121.752	171.07	111.953
Q92930	554.487	132.378	109.998	103.69	222.662	42.785	150.944	255.658	61.6804	171.012	233.742	84.1237	116.637	337.755	62	198.024	225.626	120	83.2081	200.53	135.391	180.12	327.87	563.417	75.2637	228.929	494.983	390.857	100.008	83.4145	90.0859	209.689	166.311	108.692	132.311	59.5278	319.131	80.5816	336.781	212.983	182.128	73.1289	153.514	90.9263	190.105	237.005	146.056	391.02	208.83
Q9UQ80	122.775	149.851	132.797	101.247	216.341	73.4806	76.853	60.866	84.3668	79.8496	203.885	125.073	98.716	140.174	94.1692	63.9188	89.9745	90.1749	75.9181	93.1706	64.4611	147.769	106.109	139.578	89.1954	117.107	340.166	150.113	105.495	147.42	104.744	132.275	59.7814	159.276	95.9467	81.8385	132.573	104.62	157.583	179.701	198.267	94.1745	184.074	111.496	153.917	105.917	108.618	163.169	112.879
[truncated: 1,172 more rows]
[truncated: 123 more columns]
